# Supplementary material for: Identification and validation of key modules and hub genes associated with the pathological stage of oral squamous cell carcinoma by weighted gene co-expression network analysis
Source: PeerJ. 2020 Feb 4;8:e8505. doi: 10.7717/peerj.8505 (PMC7006519; doi:10.7717/peerj.8505)
Supplement: File S6 [file peerj-08-8505-s006.zip › my_analysis_205382_BP.Gsea.1570106097809/gsea_report_for_L_1570106097809.xls]

NAME	GS<br> follow link to MSigDB	GS DETAILS	SIZE	ES	NES	NOM p-val	FDR q-val	FWER p-val	RANK AT MAX	LEADING EDGE
GO_NEGATIVE_REGULATION_OF_PROTEIN_MODIFICATION_BY_SMALL_PROTEIN_CONJUGATION_OR_REMOVAL	GO_NEGATIVE_REGULATION_OF_PROTEIN_MODIFICATION_BY_SMALL_PROTEIN_CONJUGATION_OR_REMOVAL	Details ...	126	-0.5525505	-1.8098122	0.0040650405	1.0	0.44	4677	tags=47%, list=22%, signal=59%
GO_NUCLEOSIDE_TRANSPORT	GO_NUCLEOSIDE_TRANSPORT	Details ...	15	-0.6947603	-1.767949	0.004158004	1.0	0.628	1946	tags=33%, list=9%, signal=37%
GO_T_CELL_APOPTOTIC_PROCESS	GO_T_CELL_APOPTOTIC_PROCESS	Details ...	15	-0.76514184	-1.7621248	0.0	1.0	0.651	4536	tags=73%, list=21%, signal=93%
GO_RNA_CAPPING	GO_RNA_CAPPING	Details ...	33	-0.63339704	-1.727173	0.018518519	1.0	0.807	4841	tags=58%, list=22%, signal=74%
GO_NEUTRAL_AMINO_ACID_TRANSPORT	GO_NEUTRAL_AMINO_ACID_TRANSPORT	Details ...	31	-0.64552736	-1.7079229	0.004032258	1.0	0.857	3593	tags=42%, list=17%, signal=50%
GO_MEMBRANE_DOCKING	GO_MEMBRANE_DOCKING	Details ...	65	-0.5060755	-1.6975113	0.003937008	1.0	0.882	3567	tags=40%, list=16%, signal=48%
GO_CELLULAR_RESPONSE_TO_EPIDERMAL_GROWTH_FACTOR_STIMULUS	GO_CELLULAR_RESPONSE_TO_EPIDERMAL_GROWTH_FACTOR_STIMULUS	Details ...	22	-0.6331684	-1.6766274	0.00203666	1.0	0.921	5521	tags=55%, list=25%, signal=73%
GO_ANATOMICAL_STRUCTURE_ARRANGEMENT	GO_ANATOMICAL_STRUCTURE_ARRANGEMENT	Details ...	17	-0.6898063	-1.6745071	0.0019880715	1.0	0.929	2114	tags=35%, list=10%, signal=39%
GO_NUCLEOSIDE_SALVAGE	GO_NUCLEOSIDE_SALVAGE	Details ...	15	-0.7414454	-1.6686676	0.010141988	1.0	0.939	2799	tags=53%, list=13%, signal=61%
GO_LYMPHOCYTE_APOPTOTIC_PROCESS	GO_LYMPHOCYTE_APOPTOTIC_PROCESS	Details ...	18	-0.68341565	-1.6672447	0.0037807184	1.0	0.941	4536	tags=72%, list=21%, signal=91%
GO_ANAPHASE_PROMOTING_COMPLEX_DEPENDENT_CATABOLIC_PROCESS	GO_ANAPHASE_PROMOTING_COMPLEX_DEPENDENT_CATABOLIC_PROCESS	Details ...	72	-0.6451125	-1.6652838	0.014553014	0.99517757	0.943	4677	tags=57%, list=22%, signal=72%
GO_RETROGRADE_VESICLE_MEDIATED_TRANSPORT_GOLGI_TO_ER	GO_RETROGRADE_VESICLE_MEDIATED_TRANSPORT_GOLGI_TO_ER	Details ...	72	-0.5297844	-1.6613724	0.0041841003	0.95295185	0.947	4990	tags=49%, list=23%, signal=63%
GO_L_AMINO_ACID_TRANSPORT	GO_L_AMINO_ACID_TRANSPORT	Details ...	55	-0.5287261	-1.6608285	0.010548524	0.8858587	0.948	3684	tags=38%, list=17%, signal=46%
GO_RESPONSE_TO_EPIDERMAL_GROWTH_FACTOR	GO_RESPONSE_TO_EPIDERMAL_GROWTH_FACTOR	Details ...	27	-0.58174825	-1.6488032	0.01443299	0.9421825	0.964	5521	tags=52%, list=25%, signal=69%
GO_REGULATION_OF_LIGASE_ACTIVITY	GO_REGULATION_OF_LIGASE_ACTIVITY	Details ...	122	-0.5207988	-1.6485534	0.023504274	0.88246095	0.966	4908	tags=46%, list=23%, signal=59%
GO_L_ALPHA_AMINO_ACID_TRANSMEMBRANE_TRANSPORT	GO_L_ALPHA_AMINO_ACID_TRANSMEMBRANE_TRANSPORT	Details ...	31	-0.5747687	-1.64246	0.008179959	0.88684916	0.97	3684	tags=42%, list=17%, signal=50%
GO_REGULATION_OF_CELL_AGING	GO_REGULATION_OF_CELL_AGING	Details ...	32	-0.6292582	-1.6384177	0.013645224	0.8734626	0.972	3017	tags=47%, list=14%, signal=54%
GO_VENTRICULAR_CARDIAC_MUSCLE_CELL_DIFFERENTIATION	GO_VENTRICULAR_CARDIAC_MUSCLE_CELL_DIFFERENTIATION	Details ...	18	-0.72242403	-1.6370591	0.006012024	0.8380007	0.974	1509	tags=44%, list=7%, signal=48%
GO_RESPONSE_TO_X_RAY	GO_RESPONSE_TO_X_RAY	Details ...	30	-0.6467434	-1.6345881	0.008130081	0.8155398	0.974	2625	tags=43%, list=12%, signal=49%
GO_REGULATION_OF_CELLULAR_SENESCENCE	GO_REGULATION_OF_CELLULAR_SENESCENCE	Details ...	26	-0.6519183	-1.6296232	0.007858546	0.81676936	0.978	3017	tags=54%, list=14%, signal=62%
GO_MITOCHONDRIAL_FUSION	GO_MITOCHONDRIAL_FUSION		15	-0.68863803	-1.6235336	0.008281574	0.82987326	0.982	1859	tags=40%, list=9%, signal=44%
GO_REGULATION_OF_DNA_TEMPLATED_TRANSCRIPTION_INITIATION	GO_REGULATION_OF_DNA_TEMPLATED_TRANSCRIPTION_INITIATION		31	-0.53024983	-1.6147417	0.010121457	0.8693127	0.989	3404	tags=32%, list=16%, signal=38%
GO_REGULATION_OF_STEROID_BIOSYNTHETIC_PROCESS	GO_REGULATION_OF_STEROID_BIOSYNTHETIC_PROCESS		48	-0.60403055	-1.6138623	0.0	0.839185	0.989	1623	tags=31%, list=7%, signal=34%
GO_REGULATION_OF_EXTRINSIC_APOPTOTIC_SIGNALING_PATHWAY_IN_ABSENCE_OF_LIGAND	GO_REGULATION_OF_EXTRINSIC_APOPTOTIC_SIGNALING_PATHWAY_IN_ABSENCE_OF_LIGAND		44	-0.64734954	-1.6097636	0.003929273	0.8408964	0.992	3017	tags=45%, list=14%, signal=53%
GO_NEGATIVE_REGULATION_OF_INTERLEUKIN_10_PRODUCTION	GO_NEGATIVE_REGULATION_OF_INTERLEUKIN_10_PRODUCTION		16	-0.819674	-1.6097221	0.011363637	0.8076083	0.992	2044	tags=44%, list=9%, signal=48%
GO_NOTCH_RECEPTOR_PROCESSING	GO_NOTCH_RECEPTOR_PROCESSING		16	-0.6667719	-1.608315	0.02504817	0.78714436	0.992	3403	tags=56%, list=16%, signal=67%
GO_TELOMERE_CAPPING	GO_TELOMERE_CAPPING		23	-0.62634647	-1.6080242	0.032882012	0.7605153	0.992	2903	tags=39%, list=13%, signal=45%
GO_ERROR_FREE_TRANSLESION_SYNTHESIS	GO_ERROR_FREE_TRANSLESION_SYNTHESIS		18	-0.6518985	-1.607169	0.035123967	0.7405423	0.992	5365	tags=50%, list=25%, signal=66%
GO_POSITIVE_REGULATION_OF_LIGASE_ACTIVITY	GO_POSITIVE_REGULATION_OF_LIGASE_ACTIVITY		102	-0.51712674	-1.6060455	0.041237112	0.7231998	0.992	4677	tags=46%, list=22%, signal=58%
GO_TRNA_METHYLATION	GO_TRNA_METHYLATION		20	-0.6162736	-1.5981658	0.053169735	0.7594722	0.993	4595	tags=60%, list=21%, signal=76%
GO_CYTOPLASMIC_SEQUESTERING_OF_PROTEIN	GO_CYTOPLASMIC_SEQUESTERING_OF_PROTEIN		39	-0.49735788	-1.5978996	0.026915114	0.73716617	0.993	2955	tags=28%, list=14%, signal=33%
GO_AXONEMAL_DYNEIN_COMPLEX_ASSEMBLY	GO_AXONEMAL_DYNEIN_COMPLEX_ASSEMBLY		16	-0.63732207	-1.5929297	0.018292682	0.75363714	0.993	3218	tags=25%, list=15%, signal=29%
GO_ACTIN_FILAMENT_BUNDLE_ORGANIZATION	GO_ACTIN_FILAMENT_BUNDLE_ORGANIZATION		46	-0.5441658	-1.5869757	0.02330097	0.7771899	0.995	5151	tags=61%, list=24%, signal=80%
GO_POSITIVE_REGULATION_OF_MITOCHONDRIAL_OUTER_MEMBRANE_PERMEABILIZATION_INVOLVED_IN_APOPTOTIC_SIGNALING_PATHWAY	GO_POSITIVE_REGULATION_OF_MITOCHONDRIAL_OUTER_MEMBRANE_PERMEABILIZATION_INVOLVED_IN_APOPTOTIC_SIGNALING_PATHWAY		35	-0.56277174	-1.585594	0.014	0.7651342	0.995	3219	tags=37%, list=15%, signal=44%
GO_REGULATION_OF_TYPE_I_INTERFERON_MEDIATED_SIGNALING_PATHWAY	GO_REGULATION_OF_TYPE_I_INTERFERON_MEDIATED_SIGNALING_PATHWAY		38	-0.5363305	-1.5783013	0.08560311	0.79977447	0.996	3707	tags=34%, list=17%, signal=41%
GO_INACTIVATION_OF_MAPK_ACTIVITY	GO_INACTIVATION_OF_MAPK_ACTIVITY		25	-0.6495488	-1.5777255	0.029411765	0.78235346	0.996	4034	tags=64%, list=19%, signal=78%
GO_REGULATION_OF_DNA_DAMAGE_RESPONSE_SIGNAL_TRANSDUCTION_BY_P53_CLASS_MEDIATOR	GO_REGULATION_OF_DNA_DAMAGE_RESPONSE_SIGNAL_TRANSDUCTION_BY_P53_CLASS_MEDIATOR		27	-0.6020862	-1.5761111	0.020920502	0.77296954	0.996	4802	tags=59%, list=22%, signal=76%
GO_HEPARAN_SULFATE_PROTEOGLYCAN_METABOLIC_PROCESS	GO_HEPARAN_SULFATE_PROTEOGLYCAN_METABOLIC_PROCESS		28	-0.66605645	-1.573676	0.0121951215	0.7706942	0.996	2550	tags=50%, list=12%, signal=57%
GO_VESICLE_DOCKING	GO_VESICLE_DOCKING		54	-0.48649538	-1.5733291	0.012170386	0.75321186	0.996	3524	tags=39%, list=16%, signal=46%
GO_HEPARAN_SULFATE_PROTEOGLYCAN_BIOSYNTHETIC_PROCESS	GO_HEPARAN_SULFATE_PROTEOGLYCAN_BIOSYNTHETIC_PROCESS		23	-0.6609974	-1.571285	0.018181818	0.7491965	0.996	3790	tags=57%, list=17%, signal=68%
GO_PROTEIN_EXIT_FROM_ENDOPLASMIC_RETICULUM	GO_PROTEIN_EXIT_FROM_ENDOPLASMIC_RETICULUM		18	-0.5759209	-1.5705373	0.06313646	0.735419	0.996	5365	tags=61%, list=25%, signal=81%
GO_DNA_REPLICATION_DEPENDENT_NUCLEOSOME_ORGANIZATION	GO_DNA_REPLICATION_DEPENDENT_NUCLEOSOME_ORGANIZATION		24	-0.74062985	-1.5696832	0.0123203285	0.7240167	0.996	2788	tags=42%, list=13%, signal=48%
GO_TELOMERE_ORGANIZATION	GO_TELOMERE_ORGANIZATION		91	-0.5566053	-1.5651808	0.05498982	0.7379835	0.996	5477	tags=47%, list=25%, signal=63%
GO_TOR_SIGNALING	GO_TOR_SIGNALING		16	-0.58760446	-1.5644103	0.035781544	0.7267098	0.996	5435	tags=44%, list=25%, signal=58%
GO_DNA_DAMAGE_RESPONSE_DETECTION_OF_DNA_DAMAGE	GO_DNA_DAMAGE_RESPONSE_DETECTION_OF_DNA_DAMAGE		36	-0.5992374	-1.556486	0.05498982	0.76637745	0.996	5138	tags=44%, list=24%, signal=58%
GO_NEURON_APOPTOTIC_PROCESS	GO_NEURON_APOPTOTIC_PROCESS		34	-0.5327968	-1.5531999	0.015873017	0.77417576	0.998	4043	tags=44%, list=19%, signal=54%
GO_TRNA_MODIFICATION	GO_TRNA_MODIFICATION		52	-0.5610096	-1.5522754	0.06625259	0.7640598	0.998	4624	tags=48%, list=21%, signal=61%
GO_POSITIVE_REGULATION_OF_EXTRINSIC_APOPTOTIC_SIGNALING_PATHWAY	GO_POSITIVE_REGULATION_OF_EXTRINSIC_APOPTOTIC_SIGNALING_PATHWAY		50	-0.595152	-1.5449384	0.011741683	0.8028354	0.998	3346	tags=44%, list=15%, signal=52%
GO_REGULATION_OF_CYSTEINE_TYPE_ENDOPEPTIDASE_ACTIVITY_INVOLVED_IN_APOPTOTIC_SIGNALING_PATHWAY	GO_REGULATION_OF_CYSTEINE_TYPE_ENDOPEPTIDASE_ACTIVITY_INVOLVED_IN_APOPTOTIC_SIGNALING_PATHWAY		22	-0.6426982	-1.5423266	0.04255319	0.8062989	0.999	3346	tags=41%, list=15%, signal=48%
GO_REGULATION_OF_PROTEIN_UBIQUITINATION_INVOLVED_IN_UBIQUITIN_DEPENDENT_PROTEIN_CATABOLIC_PROCESS	GO_REGULATION_OF_PROTEIN_UBIQUITINATION_INVOLVED_IN_UBIQUITIN_DEPENDENT_PROTEIN_CATABOLIC_PROCESS		96	-0.47730482	-1.5413382	0.054325957	0.79758316	0.999	4677	tags=46%, list=22%, signal=58%
GO_LEUKOCYTE_APOPTOTIC_PROCESS	GO_LEUKOCYTE_APOPTOTIC_PROCESS		21	-0.6555824	-1.5411373	0.01908397	0.7835477	0.999	4536	tags=67%, list=21%, signal=84%
GO_POSITIVE_REGULATION_OF_CYCLIN_DEPENDENT_PROTEIN_KINASE_ACTIVITY	GO_POSITIVE_REGULATION_OF_CYCLIN_DEPENDENT_PROTEIN_KINASE_ACTIVITY		32	-0.5606595	-1.5398777	0.021956088	0.7779456	0.999	3710	tags=41%, list=17%, signal=49%
GO_REGULATION_OF_ENDOTHELIAL_CELL_CHEMOTAXIS	GO_REGULATION_OF_ENDOTHELIAL_CELL_CHEMOTAXIS		17	-0.71720916	-1.5363498	0.025096525	0.78835136	0.999	1097	tags=29%, list=5%, signal=31%
GO_CELL_SUBSTRATE_JUNCTION_ASSEMBLY	GO_CELL_SUBSTRATE_JUNCTION_ASSEMBLY		40	-0.6725779	-1.5348928	0.031558186	0.78421545	0.999	1193	tags=43%, list=5%, signal=45%
GO_REGULATION_OF_FIBROBLAST_MIGRATION	GO_REGULATION_OF_FIBROBLAST_MIGRATION		27	-0.60809445	-1.5346156	0.01904762	0.77216876	0.999	3111	tags=44%, list=14%, signal=52%
GO_AMINO_ACID_TRANSMEMBRANE_TRANSPORT	GO_AMINO_ACID_TRANSMEMBRANE_TRANSPORT		61	-0.49799484	-1.5310555	0.008298756	0.78373194	0.999	3684	tags=33%, list=17%, signal=39%
GO_CLATHRIN_MEDIATED_ENDOCYTOSIS	GO_CLATHRIN_MEDIATED_ENDOCYTOSIS		35	-0.5266962	-1.5288309	0.025641026	0.7860956	0.999	4043	tags=37%, list=19%, signal=46%
GO_POSITIVE_REGULATION_OF_RESPONSE_TO_CYTOKINE_STIMULUS	GO_POSITIVE_REGULATION_OF_RESPONSE_TO_CYTOKINE_STIMULUS		29	-0.601902	-1.5234058	0.037254903	0.81171036	0.999	2945	tags=38%, list=14%, signal=44%
GO_VESICLE_DOCKING_INVOLVED_IN_EXOCYTOSIS	GO_VESICLE_DOCKING_INVOLVED_IN_EXOCYTOSIS		34	-0.47853068	-1.5230714	0.023904383	0.8003815	0.999	2806	tags=29%, list=13%, signal=34%
GO_REGULATION_OF_MITOCHONDRIAL_OUTER_MEMBRANE_PERMEABILIZATION_INVOLVED_IN_APOPTOTIC_SIGNALING_PATHWAY	GO_REGULATION_OF_MITOCHONDRIAL_OUTER_MEMBRANE_PERMEABILIZATION_INVOLVED_IN_APOPTOTIC_SIGNALING_PATHWAY		40	-0.5093481	-1.522312	0.024	0.79229563	0.999	3219	tags=35%, list=15%, signal=41%
GO_REGULATION_OF_SISTER_CHROMATID_SEGREGATION	GO_REGULATION_OF_SISTER_CHROMATID_SEGREGATION		63	-0.59357566	-1.5220035	0.074074075	0.78095824	0.999	3130	tags=35%, list=14%, signal=41%
GO_REGULATION_OF_TRANSCRIPTION_INITIATION_FROM_RNA_POLYMERASE_II_PROMOTER	GO_REGULATION_OF_TRANSCRIPTION_INITIATION_FROM_RNA_POLYMERASE_II_PROMOTER		23	-0.46942395	-1.5214021	0.041420117	0.7724077	0.999	4949	tags=35%, list=23%, signal=45%
GO_MICROTUBULE_BASED_MOVEMENT	GO_MICROTUBULE_BASED_MOVEMENT		189	-0.43088508	-1.520901	0.0125	0.7631606	0.999	4225	tags=33%, list=19%, signal=41%
GO_DNA_REPLICATION_INDEPENDENT_NUCLEOSOME_ORGANIZATION	GO_DNA_REPLICATION_INDEPENDENT_NUCLEOSOME_ORGANIZATION		41	-0.6886612	-1.5199248	0.057494868	0.75700355	0.999	4271	tags=56%, list=20%, signal=70%
GO_POSTREPLICATION_REPAIR	GO_POSTREPLICATION_REPAIR		48	-0.5516872	-1.5192958	0.073619634	0.749118	0.999	5483	tags=58%, list=25%, signal=78%
GO_CHONDROCYTE_DEVELOPMENT	GO_CHONDROCYTE_DEVELOPMENT		21	-0.805135	-1.519194	0.007858546	0.73851824	0.999	3009	tags=71%, list=14%, signal=83%
GO_POSITIVE_REGULATION_OF_NEURON_APOPTOTIC_PROCESS	GO_POSITIVE_REGULATION_OF_NEURON_APOPTOTIC_PROCESS		45	-0.493036	-1.5158849	0.027722772	0.74882394	0.999	4256	tags=40%, list=20%, signal=50%
GO_SERTOLI_CELL_DIFFERENTIATION	GO_SERTOLI_CELL_DIFFERENTIATION		18	-0.6021422	-1.5155058	0.042718448	0.7403584	0.999	5172	tags=39%, list=24%, signal=51%
GO_SERTOLI_CELL_DEVELOPMENT	GO_SERTOLI_CELL_DEVELOPMENT		15	-0.62896377	-1.5153096	0.03250478	0.730899	0.999	5172	tags=47%, list=24%, signal=61%
GO_REGULATION_OF_CYCLIN_DEPENDENT_PROTEIN_KINASE_ACTIVITY	GO_REGULATION_OF_CYCLIN_DEPENDENT_PROTEIN_KINASE_ACTIVITY		90	-0.5031059	-1.5143871	0.016	0.7259042	0.999	3746	tags=44%, list=17%, signal=53%
GO_MATERNAL_PROCESS_INVOLVED_IN_FEMALE_PREGNANCY	GO_MATERNAL_PROCESS_INVOLVED_IN_FEMALE_PREGNANCY		58	-0.5208326	-1.5143237	0.015625	0.71600723	0.999	2648	tags=38%, list=12%, signal=43%
GO_HISTONE_MRNA_METABOLIC_PROCESS	GO_HISTONE_MRNA_METABOLIC_PROCESS		28	-0.5214404	-1.513908	0.08267716	0.70872295	0.999	6850	tags=64%, list=31%, signal=94%
GO_ESTABLISHMENT_OF_LOCALIZATION_BY_MOVEMENT_ALONG_MICROTUBULE	GO_ESTABLISHMENT_OF_LOCALIZATION_BY_MOVEMENT_ALONG_MICROTUBULE		88	-0.43381077	-1.5126592	0.026052104	0.70693165	0.999	3817	tags=30%, list=18%, signal=36%
GO_PROTEIN_LOCALIZATION_TO_VACUOLE	GO_PROTEIN_LOCALIZATION_TO_VACUOLE		41	-0.44061962	-1.5125474	0.056338027	0.6980124	0.999	5972	tags=54%, list=27%, signal=74%
GO_CRANIAL_SKELETAL_SYSTEM_DEVELOPMENT	GO_CRANIAL_SKELETAL_SYSTEM_DEVELOPMENT		55	-0.5729217	-1.512217	0.029880479	0.6907564	1.0	2355	tags=35%, list=11%, signal=39%
GO_PROTEIN_DEPOLYMERIZATION	GO_PROTEIN_DEPOLYMERIZATION		23	-0.63719726	-1.5106108	0.04483431	0.69111043	1.0	3072	tags=43%, list=14%, signal=51%
GO_POSITIVE_REGULATION_OF_DNA_TEMPLATED_TRANSCRIPTION_INITIATION	GO_POSITIVE_REGULATION_OF_DNA_TEMPLATED_TRANSCRIPTION_INITIATION		24	-0.5308553	-1.5105109	0.032193158	0.68299377	1.0	3271	tags=33%, list=15%, signal=39%
GO_ZINC_II_ION_TRANSPORT	GO_ZINC_II_ION_TRANSPORT		26	-0.5136823	-1.5101725	0.03206413	0.67604727	1.0	5531	tags=54%, list=25%, signal=72%
GO_NEGATIVE_REGULATION_OF_SIGNAL_TRANSDUCTION_IN_ABSENCE_OF_LIGAND	GO_NEGATIVE_REGULATION_OF_SIGNAL_TRANSDUCTION_IN_ABSENCE_OF_LIGAND		30	-0.6447101	-1.5092844	0.027833002	0.672992	1.0	3017	tags=47%, list=14%, signal=54%
GO_GENE_SILENCING_BY_RNA	GO_GENE_SILENCING_BY_RNA		116	-0.4528255	-1.5087737	0.06288032	0.6673429	1.0	4928	tags=39%, list=23%, signal=50%
GO_REGULATION_OF_ALCOHOL_BIOSYNTHETIC_PROCESS	GO_REGULATION_OF_ALCOHOL_BIOSYNTHETIC_PROCESS		44	-0.57611614	-1.5074594	0.010080645	0.66707855	1.0	2960	tags=39%, list=14%, signal=45%
GO_HISTONE_EXCHANGE	GO_HISTONE_EXCHANGE		42	-0.65530586	-1.503459	0.0761523	0.6821742	1.0	3585	tags=48%, list=16%, signal=57%
GO_MATURATION_OF_SSU_RRNA_FROM_TRICISTRONIC_RRNA_TRANSCRIPT_SSU_RRNA_5_8S_RRNA_LSU_RRNA_	GO_MATURATION_OF_SSU_RRNA_FROM_TRICISTRONIC_RRNA_TRANSCRIPT_SSU_RRNA_5_8S_RRNA_LSU_RRNA_		32	-0.57985526	-1.5031513	0.12007874	0.675868	1.0	3547	tags=38%, list=16%, signal=45%
GO_CYTOSKELETON_DEPENDENT_INTRACELLULAR_TRANSPORT	GO_CYTOSKELETON_DEPENDENT_INTRACELLULAR_TRANSPORT		107	-0.42695677	-1.5012172	0.014084507	0.6796552	1.0	4746	tags=37%, list=22%, signal=48%
GO_PROTEIN_HETEROTETRAMERIZATION	GO_PROTEIN_HETEROTETRAMERIZATION		29	-0.62701815	-1.4988505	0.043568466	0.6850863	1.0	2788	tags=31%, list=13%, signal=36%
GO_FEMALE_MEIOTIC_DIVISION	GO_FEMALE_MEIOTIC_DIVISION		22	-0.65909284	-1.4987046	0.040084388	0.67812645	1.0	2362	tags=41%, list=11%, signal=46%
GO_SYNAPTIC_VESICLE_RECYCLING	GO_SYNAPTIC_VESICLE_RECYCLING		22	-0.5698027	-1.4977825	0.03305785	0.6755461	1.0	777	tags=18%, list=4%, signal=19%
GO_CELL_CYCLE_G1_S_PHASE_TRANSITION	GO_CELL_CYCLE_G1_S_PHASE_TRANSITION		107	-0.59931237	-1.4970359	0.059183672	0.6719829	1.0	3665	tags=44%, list=17%, signal=53%
GO_CYTOSKELETON_DEPENDENT_CYTOKINESIS	GO_CYTOSKELETON_DEPENDENT_CYTOKINESIS		38	-0.5887423	-1.4966903	0.07444668	0.666216	1.0	2286	tags=34%, list=11%, signal=38%
GO_REGULATION_OF_CGMP_METABOLIC_PROCESS	GO_REGULATION_OF_CGMP_METABOLIC_PROCESS		28	-0.60058385	-1.4943973	0.026052104	0.67187333	1.0	2945	tags=32%, list=14%, signal=37%
GO_EPHRIN_RECEPTOR_SIGNALING_PATHWAY	GO_EPHRIN_RECEPTOR_SIGNALING_PATHWAY		84	-0.4582621	-1.49209	0.031055901	0.6766491	1.0	4566	tags=40%, list=21%, signal=51%
GO_CHROMATIN_ASSEMBLY_OR_DISASSEMBLY	GO_CHROMATIN_ASSEMBLY_OR_DISASSEMBLY		144	-0.5153735	-1.4900185	0.067961164	0.6803039	1.0	2275	tags=26%, list=10%, signal=29%
GO_VESICLE_COATING	GO_VESICLE_COATING		72	-0.42248228	-1.4899528	0.02053388	0.67338544	1.0	4622	tags=42%, list=21%, signal=53%
GO_CARBOHYDRATE_TRANSMEMBRANE_TRANSPORT	GO_CARBOHYDRATE_TRANSMEMBRANE_TRANSPORT		23	-0.627651	-1.4896116	0.027131783	0.6681037	1.0	878	tags=26%, list=4%, signal=27%
GO_SYNAPTIC_VESICLE_ENDOCYTOSIS	GO_SYNAPTIC_VESICLE_ENDOCYTOSIS		17	-0.57346666	-1.4864864	0.04329897	0.6782584	1.0	777	tags=18%, list=4%, signal=18%
GO_GLIAL_CELL_MIGRATION	GO_GLIAL_CELL_MIGRATION		33	-0.58750325	-1.4848495	0.03468208	0.6803772	1.0	2639	tags=36%, list=12%, signal=41%
GO_REGULATION_OF_PHOSPHOPROTEIN_PHOSPHATASE_ACTIVITY	GO_REGULATION_OF_PHOSPHOPROTEIN_PHOSPHATASE_ACTIVITY		55	-0.45841497	-1.4844568	0.018367346	0.6752763	1.0	4156	tags=42%, list=19%, signal=52%
GO_ENDODERMAL_CELL_DIFFERENTIATION	GO_ENDODERMAL_CELL_DIFFERENTIATION		38	-0.6723503	-1.4842771	0.065789476	0.6693075	1.0	1309	tags=42%, list=6%, signal=45%
GO_REGULATION_OF_EXTRINSIC_APOPTOTIC_SIGNALING_PATHWAY	GO_REGULATION_OF_EXTRINSIC_APOPTOTIC_SIGNALING_PATHWAY		145	-0.4907002	-1.4837677	0.010121457	0.66531205	1.0	3017	tags=33%, list=14%, signal=38%
GO_DNA_PACKAGING	GO_DNA_PACKAGING		159	-0.5208893	-1.4821609	0.07101727	0.6670287	1.0	4299	tags=38%, list=20%, signal=47%
GO_NEGATIVE_REGULATION_OF_LIPID_BIOSYNTHETIC_PROCESS	GO_NEGATIVE_REGULATION_OF_LIPID_BIOSYNTHETIC_PROCESS		42	-0.53230065	-1.4816607	0.019646365	0.66312325	1.0	2895	tags=36%, list=13%, signal=41%
GO_REGULATION_OF_PROTEIN_MODIFICATION_BY_SMALL_PROTEIN_CONJUGATION_OR_REMOVAL	GO_REGULATION_OF_PROTEIN_MODIFICATION_BY_SMALL_PROTEIN_CONJUGATION_OR_REMOVAL		258	-0.3905215	-1.4809161	0.03006012	0.66098344	1.0	4678	tags=36%, list=22%, signal=46%
GO_PROTEIN_DESTABILIZATION	GO_PROTEIN_DESTABILIZATION		33	-0.52703613	-1.4783967	0.045548655	0.66842645	1.0	3687	tags=42%, list=17%, signal=51%
GO_SYNAPTIC_TRANSMISSION_DOPAMINERGIC	GO_SYNAPTIC_TRANSMISSION_DOPAMINERGIC		17	-0.63502353	-1.478379	0.06930693	0.66214716	1.0	922	tags=18%, list=4%, signal=18%
GO_PROTEIN_LOCALIZATION_TO_LYSOSOME	GO_PROTEIN_LOCALIZATION_TO_LYSOSOME		16	-0.58222973	-1.4770851	0.08118812	0.66259074	1.0	5725	tags=56%, list=26%, signal=76%
GO_REGULATION_OF_EXTRINSIC_APOPTOTIC_SIGNALING_PATHWAY_VIA_DEATH_DOMAIN_RECEPTORS	GO_REGULATION_OF_EXTRINSIC_APOPTOTIC_SIGNALING_PATHWAY_VIA_DEATH_DOMAIN_RECEPTORS		52	-0.51361996	-1.4769125	0.030828517	0.6574232	1.0	1667	tags=25%, list=8%, signal=27%
GO_SYMPATHETIC_NERVOUS_SYSTEM_DEVELOPMENT	GO_SYMPATHETIC_NERVOUS_SYSTEM_DEVELOPMENT		21	-0.6546144	-1.4761692	0.037924152	0.6555568	1.0	2161	tags=38%, list=10%, signal=42%
GO_TOXIN_TRANSPORT	GO_TOXIN_TRANSPORT		34	-0.49582192	-1.4693406	0.018292682	0.68700045	1.0	2854	tags=26%, list=13%, signal=30%
GO_NEGATIVE_REGULATION_OF_EXTRINSIC_APOPTOTIC_SIGNALING_PATHWAY	GO_NEGATIVE_REGULATION_OF_EXTRINSIC_APOPTOTIC_SIGNALING_PATHWAY		93	-0.49793315	-1.4655392	0.014314928	0.70213073	1.0	3346	tags=34%, list=15%, signal=40%
GO_NUCLEOTIDE_BINDING_DOMAIN_LEUCINE_RICH_REPEAT_CONTAINING_RECEPTOR_SIGNALING_PATHWAY	GO_NUCLEOTIDE_BINDING_DOMAIN_LEUCINE_RICH_REPEAT_CONTAINING_RECEPTOR_SIGNALING_PATHWAY		26	-0.49919704	-1.4655132	0.06818182	0.6958931	1.0	3211	tags=35%, list=15%, signal=41%
GO_TELENCEPHALON_GLIAL_CELL_MIGRATION	GO_TELENCEPHALON_GLIAL_CELL_MIGRATION		18	-0.54406387	-1.4648595	0.06451613	0.6927413	1.0	5622	tags=56%, list=26%, signal=75%
GO_NUCLEUS_ORGANIZATION	GO_NUCLEUS_ORGANIZATION		127	-0.3726348	-1.4643046	0.0626186	0.6895097	1.0	5622	tags=43%, list=26%, signal=57%
GO_REPLACEMENT_OSSIFICATION	GO_REPLACEMENT_OSSIFICATION		25	-0.64552426	-1.461758	0.03777336	0.69697726	1.0	2521	tags=44%, list=12%, signal=50%
GO_POSITIVE_REGULATION_OF_VASCULAR_ENDOTHELIAL_GROWTH_FACTOR_RECEPTOR_SIGNALING_PATHWAY	GO_POSITIVE_REGULATION_OF_VASCULAR_ENDOTHELIAL_GROWTH_FACTOR_RECEPTOR_SIGNALING_PATHWAY		15	-0.6603507	-1.4600223	0.062374245	0.7006096	1.0	2625	tags=40%, list=12%, signal=45%
GO_NEGATIVE_REGULATION_OF_HEMATOPOIETIC_PROGENITOR_CELL_DIFFERENTIATION	GO_NEGATIVE_REGULATION_OF_HEMATOPOIETIC_PROGENITOR_CELL_DIFFERENTIATION		18	-0.6355435	-1.4594434	0.06092437	0.6977322	1.0	2275	tags=28%, list=10%, signal=31%
GO_NEGATIVE_REGULATION_OF_ALCOHOL_BIOSYNTHETIC_PROCESS	GO_NEGATIVE_REGULATION_OF_ALCOHOL_BIOSYNTHETIC_PROCESS		17	-0.66935635	-1.4587245	0.04509804	0.6957503	1.0	2895	tags=47%, list=13%, signal=54%
GO_NEGATIVE_REGULATION_OF_CARTILAGE_DEVELOPMENT	GO_NEGATIVE_REGULATION_OF_CARTILAGE_DEVELOPMENT		25	-0.6735548	-1.4573443	0.048449613	0.6971944	1.0	939	tags=36%, list=4%, signal=38%
GO_REGULATION_OF_CELLULAR_AMINO_ACID_METABOLIC_PROCESS	GO_REGULATION_OF_CELLULAR_AMINO_ACID_METABOLIC_PROCESS		63	-0.4510666	-1.4558789	0.10515464	0.69913894	1.0	4908	tags=46%, list=23%, signal=59%
GO_POSITIVE_REGULATION_OF_APOPTOTIC_SIGNALING_PATHWAY	GO_POSITIVE_REGULATION_OF_APOPTOTIC_SIGNALING_PATHWAY		163	-0.42446098	-1.4546169	0.015810277	0.7003718	1.0	3346	tags=29%, list=15%, signal=35%
GO_DNA_STRAND_ELONGATION	GO_DNA_STRAND_ELONGATION		30	-0.70024914	-1.4518892	0.09368636	0.7094131	1.0	3017	tags=57%, list=14%, signal=66%
GO_CYTOPLASMIC_PATTERN_RECOGNITION_RECEPTOR_SIGNALING_PATHWAY	GO_CYTOPLASMIC_PATTERN_RECOGNITION_RECEPTOR_SIGNALING_PATHWAY		31	-0.5315476	-1.4516191	0.09418838	0.7049493	1.0	3211	tags=39%, list=15%, signal=45%
GO_SUBSTRATE_DEPENDENT_CELL_MIGRATION	GO_SUBSTRATE_DEPENDENT_CELL_MIGRATION		26	-0.5792871	-1.4489572	0.044444446	0.71334267	1.0	1532	tags=27%, list=7%, signal=29%
GO_LENS_FIBER_CELL_DIFFERENTIATION	GO_LENS_FIBER_CELL_DIFFERENTIATION		25	-0.5888407	-1.4488626	0.04453441	0.7080579	1.0	2050	tags=36%, list=9%, signal=40%
GO_DNA_STRAND_ELONGATION_INVOLVED_IN_DNA_REPLICATION	GO_DNA_STRAND_ELONGATION_INVOLVED_IN_DNA_REPLICATION		25	-0.7163387	-1.4485478	0.103174604	0.7039508	1.0	2790	tags=56%, list=13%, signal=64%
GO_PROTEIN_DNA_COMPLEX_SUBUNIT_ORGANIZATION	GO_PROTEIN_DNA_COMPLEX_SUBUNIT_ORGANIZATION		196	-0.46324632	-1.4460868	0.07436399	0.71181154	1.0	4299	tags=33%, list=20%, signal=41%
GO_DNA_CONFORMATION_CHANGE	GO_DNA_CONFORMATION_CHANGE		235	-0.49592876	-1.4447381	0.10546875	0.713347	1.0	4299	tags=37%, list=20%, signal=45%
GO_NEUROMUSCULAR_PROCESS_CONTROLLING_BALANCE	GO_NEUROMUSCULAR_PROCESS_CONTROLLING_BALANCE		47	-0.40805385	-1.4444522	0.041322313	0.7092457	1.0	1885	tags=15%, list=9%, signal=16%
GO_RESPONSE_TO_FLUID_SHEAR_STRESS	GO_RESPONSE_TO_FLUID_SHEAR_STRESS		33	-0.59148294	-1.4437269	0.058139537	0.70805305	1.0	2211	tags=45%, list=10%, signal=51%
GO_TRANSCRIPTION_COUPLED_NUCLEOTIDE_EXCISION_REPAIR	GO_TRANSCRIPTION_COUPLED_NUCLEOTIDE_EXCISION_REPAIR		71	-0.4615775	-1.4430209	0.12215321	0.7066788	1.0	5161	tags=41%, list=24%, signal=53%
GO_SISTER_CHROMATID_COHESION	GO_SISTER_CHROMATID_COHESION		100	-0.6340852	-1.4423047	0.10997964	0.7049658	1.0	5149	tags=57%, list=24%, signal=74%
GO_CENTROMERE_COMPLEX_ASSEMBLY	GO_CENTROMERE_COMPLEX_ASSEMBLY		37	-0.6977763	-1.4378803	0.07959183	0.723923	1.0	2275	tags=46%, list=10%, signal=51%
GO_ANTEROGRADE_AXONAL_TRANSPORT	GO_ANTEROGRADE_AXONAL_TRANSPORT		21	-0.50344425	-1.4362017	0.07647059	0.7279231	1.0	671	tags=10%, list=3%, signal=10%
GO_POSITIVE_REGULATION_OF_CELLULAR_PROTEIN_CATABOLIC_PROCESS	GO_POSITIVE_REGULATION_OF_CELLULAR_PROTEIN_CATABOLIC_PROCESS		182	-0.37287953	-1.4354014	0.040384617	0.7263799	1.0	4513	tags=41%, list=21%, signal=52%
GO_TRANSLESION_SYNTHESIS	GO_TRANSLESION_SYNTHESIS		37	-0.5359759	-1.4346026	0.13535354	0.7253528	1.0	5365	tags=54%, list=25%, signal=72%
GO_PROTEIN_POLYUBIQUITINATION	GO_PROTEIN_POLYUBIQUITINATION		230	-0.36146352	-1.4335842	0.05773196	0.7262045	1.0	4726	tags=37%, list=22%, signal=46%
GO_NEGATIVE_REGULATION_OF_STEROID_METABOLIC_PROCESS	GO_NEGATIVE_REGULATION_OF_STEROID_METABOLIC_PROCESS		22	-0.5997739	-1.4331793	0.03696498	0.7231168	1.0	2259	tags=36%, list=10%, signal=41%
GO_CELLULAR_RESPONSE_TO_FLUID_SHEAR_STRESS	GO_CELLULAR_RESPONSE_TO_FLUID_SHEAR_STRESS		19	-0.6286364	-1.4331746	0.055445544	0.71789294	1.0	807	tags=32%, list=4%, signal=33%
GO_POSITIVE_REGULATION_OF_NEUROLOGICAL_SYSTEM_PROCESS	GO_POSITIVE_REGULATION_OF_NEUROLOGICAL_SYSTEM_PROCESS		20	-0.57520914	-1.4322448	0.08510638	0.7178197	1.0	3492	tags=35%, list=16%, signal=42%
GO_RESPONSE_TO_GAMMA_RADIATION	GO_RESPONSE_TO_GAMMA_RADIATION		49	-0.5057767	-1.4315064	0.02964427	0.716422	1.0	2900	tags=35%, list=13%, signal=40%
GO_NEGATIVE_REGULATION_OF_STRESS_ACTIVATED_PROTEIN_KINASE_SIGNALING_CASCADE	GO_NEGATIVE_REGULATION_OF_STRESS_ACTIVATED_PROTEIN_KINASE_SIGNALING_CASCADE		40	-0.5109299	-1.4312694	0.041257367	0.7127145	1.0	4324	tags=38%, list=20%, signal=47%
GO_MITOTIC_CYTOKINESIS	GO_MITOTIC_CYTOKINESIS		30	-0.5833246	-1.4304633	0.10121457	0.7119859	1.0	1339	tags=27%, list=6%, signal=28%
GO_VESICLE_TARGETING	GO_VESICLE_TARGETING		74	-0.4171701	-1.4299383	0.048387095	0.7098186	1.0	4622	tags=43%, list=21%, signal=55%
GO_CHROMATIN_SILENCING_AT_RDNA	GO_CHROMATIN_SILENCING_AT_RDNA		25	-0.61843914	-1.4277225	0.08385744	0.716649	1.0	2788	tags=32%, list=13%, signal=37%
GO_NEGATIVE_REGULATION_OF_JNK_CASCADE	GO_NEGATIVE_REGULATION_OF_JNK_CASCADE		32	-0.53282285	-1.4274365	0.035856575	0.71315396	1.0	2211	tags=25%, list=10%, signal=28%
GO_ESTABLISHMENT_OF_ENDOTHELIAL_BARRIER	GO_ESTABLISHMENT_OF_ENDOTHELIAL_BARRIER		29	-0.4890546	-1.4262396	0.048582997	0.71441734	1.0	3567	tags=34%, list=16%, signal=41%
GO_PROTEIN_UBIQUITINATION_INVOLVED_IN_UBIQUITIN_DEPENDENT_PROTEIN_CATABOLIC_PROCESS	GO_PROTEIN_UBIQUITINATION_INVOLVED_IN_UBIQUITIN_DEPENDENT_PROTEIN_CATABOLIC_PROCESS		127	-0.39929956	-1.4244909	0.04842105	0.71857643	1.0	3885	tags=29%, list=18%, signal=35%
GO_NEGATIVE_REGULATION_OF_CELL_AGING	GO_NEGATIVE_REGULATION_OF_CELL_AGING		16	-0.60153216	-1.4244077	0.087128714	0.71408325	1.0	3721	tags=50%, list=17%, signal=60%
GO_POSITIVE_REGULATION_OF_PROTEIN_MODIFICATION_BY_SMALL_PROTEIN_CONJUGATION_OR_REMOVAL	GO_POSITIVE_REGULATION_OF_PROTEIN_MODIFICATION_BY_SMALL_PROTEIN_CONJUGATION_OR_REMOVAL		182	-0.3921882	-1.4243046	0.05210421	0.70976335	1.0	4677	tags=38%, list=22%, signal=49%
GO_ACTIVATION_OF_CYSTEINE_TYPE_ENDOPEPTIDASE_ACTIVITY	GO_ACTIVATION_OF_CYSTEINE_TYPE_ENDOPEPTIDASE_ACTIVITY		91	-0.45293143	-1.423242	0.03206413	0.7103419	1.0	3426	tags=32%, list=16%, signal=38%
GO_MATURATION_OF_SSU_RRNA	GO_MATURATION_OF_SSU_RRNA		38	-0.5378323	-1.4216042	0.17948718	0.713902	1.0	3547	tags=34%, list=16%, signal=41%
GO_REGULATION_OF_CHROMOSOME_SEGREGATION	GO_REGULATION_OF_CHROMOSOME_SEGREGATION		80	-0.5631335	-1.4203806	0.123173274	0.7151315	1.0	3685	tags=39%, list=17%, signal=46%
GO_REGULATION_OF_TRANSFORMING_GROWTH_FACTOR_BETA_PRODUCTION	GO_REGULATION_OF_TRANSFORMING_GROWTH_FACTOR_BETA_PRODUCTION		25	-0.5810038	-1.4179131	0.054	0.72355473	1.0	2625	tags=36%, list=12%, signal=41%
GO_POSITIVE_REGULATION_OF_OXIDOREDUCTASE_ACTIVITY	GO_POSITIVE_REGULATION_OF_OXIDOREDUCTASE_ACTIVITY		44	-0.50011504	-1.4176894	0.01984127	0.7199224	1.0	3017	tags=32%, list=14%, signal=37%
GO_REGULATION_OF_CELLULAR_PROTEIN_CATABOLIC_PROCESS	GO_REGULATION_OF_CELLULAR_PROTEIN_CATABOLIC_PROCESS		256	-0.35183957	-1.4145263	0.049309663	0.7321569	1.0	4677	tags=36%, list=22%, signal=46%
GO_DNA_TEMPLATED_TRANSCRIPTION_TERMINATION	GO_DNA_TEMPLATED_TRANSCRIPTION_TERMINATION		88	-0.461345	-1.4141709	0.15051547	0.72938293	1.0	6334	tags=49%, list=29%, signal=69%
GO_PEPTIDYL_PROLINE_MODIFICATION	GO_PEPTIDYL_PROLINE_MODIFICATION		46	-0.43616128	-1.413334	0.050980393	0.728847	1.0	4778	tags=39%, list=22%, signal=50%
GO_NEGATIVE_REGULATION_OF_CHONDROCYTE_DIFFERENTIATION	GO_NEGATIVE_REGULATION_OF_CHONDROCYTE_DIFFERENTIATION		19	-0.6938759	-1.4120414	0.08023483	0.7310145	1.0	939	tags=37%, list=4%, signal=38%
GO_CHONDROITIN_SULFATE_BIOSYNTHETIC_PROCESS	GO_CHONDROITIN_SULFATE_BIOSYNTHETIC_PROCESS		25	-0.69537723	-1.4117666	0.065891474	0.7276717	1.0	2633	tags=60%, list=12%, signal=68%
GO_NUCLEOTIDE_EXCISION_REPAIR_DNA_GAP_FILLING	GO_NUCLEOTIDE_EXCISION_REPAIR_DNA_GAP_FILLING		24	-0.5771313	-1.4115072	0.14081633	0.7246754	1.0	5138	tags=42%, list=24%, signal=54%
GO_RESPONSE_TO_IONIZING_RADIATION	GO_RESPONSE_TO_IONIZING_RADIATION		137	-0.44716015	-1.4099185	0.057312254	0.7281991	1.0	3502	tags=32%, list=16%, signal=38%
GO_POSITIVE_REGULATION_OF_GENE_EXPRESSION_EPIGENETIC	GO_POSITIVE_REGULATION_OF_GENE_EXPRESSION_EPIGENETIC		65	-0.4532515	-1.4091581	0.11022044	0.7278269	1.0	3991	tags=35%, list=18%, signal=43%
GO_CELL_CYCLE_PHASE_TRANSITION	GO_CELL_CYCLE_PHASE_TRANSITION		245	-0.49064067	-1.4089859	0.10282258	0.72422767	1.0	3702	tags=38%, list=17%, signal=45%
GO_NUCLEOTIDE_EXCISION_REPAIR	GO_NUCLEOTIDE_EXCISION_REPAIR		108	-0.43170017	-1.4076041	0.12578617	0.72676134	1.0	5392	tags=41%, list=25%, signal=54%
GO_GENE_SILENCING	GO_GENE_SILENCING		173	-0.39218313	-1.4070878	0.10707071	0.7250019	1.0	4928	tags=35%, list=23%, signal=44%
GO_REGULATION_OF_PROTEIN_INSERTION_INTO_MITOCHONDRIAL_MEMBRANE_INVOLVED_IN_APOPTOTIC_SIGNALING_PATHWAY	GO_REGULATION_OF_PROTEIN_INSERTION_INTO_MITOCHONDRIAL_MEMBRANE_INVOLVED_IN_APOPTOTIC_SIGNALING_PATHWAY		28	-0.51832336	-1.4067597	0.07968128	0.7223061	1.0	4689	tags=43%, list=22%, signal=55%
GO_NEGATIVE_REGULATION_OF_GENE_EXPRESSION_EPIGENETIC	GO_NEGATIVE_REGULATION_OF_GENE_EXPRESSION_EPIGENETIC		84	-0.44351703	-1.4051191	0.12962963	0.72632134	1.0	4848	tags=32%, list=22%, signal=41%
GO_POSITIVE_REGULATION_OF_CARDIAC_MUSCLE_TISSUE_DEVELOPMENT	GO_POSITIVE_REGULATION_OF_CARDIAC_MUSCLE_TISSUE_DEVELOPMENT		27	-0.6040835	-1.4020439	0.06333973	0.7382147	1.0	1509	tags=33%, list=7%, signal=36%
GO_MONOSACCHARIDE_TRANSPORT	GO_MONOSACCHARIDE_TRANSPORT		53	-0.46338728	-1.4018624	0.03550296	0.7348142	1.0	2648	tags=26%, list=12%, signal=30%
GO_ORGANELLE_TRANSPORT_ALONG_MICROTUBULE	GO_ORGANELLE_TRANSPORT_ALONG_MICROTUBULE		53	-0.41994	-1.3987908	0.045714285	0.74661154	1.0	3817	tags=30%, list=18%, signal=37%
GO_CEREBELLAR_CORTEX_FORMATION	GO_CEREBELLAR_CORTEX_FORMATION		21	-0.5394563	-1.3980944	0.11478599	0.74603355	1.0	4043	tags=38%, list=19%, signal=47%
GO_GOLGI_VESICLE_TRANSPORT	GO_GOLGI_VESICLE_TRANSPORT		299	-0.33317286	-1.3963157	0.020449897	0.75078446	1.0	5054	tags=35%, list=23%, signal=46%
GO_REGULATION_OF_DEPHOSPHORYLATION	GO_REGULATION_OF_DEPHOSPHORYLATION		142	-0.38400865	-1.3959206	0.021611001	0.7486445	1.0	3945	tags=34%, list=18%, signal=41%
GO_MATERNAL_PLACENTA_DEVELOPMENT	GO_MATERNAL_PLACENTA_DEVELOPMENT		30	-0.5323347	-1.3952618	0.05490196	0.74770904	1.0	2648	tags=47%, list=12%, signal=53%
GO_BRANCHING_INVOLVED_IN_MAMMARY_GLAND_DUCT_MORPHOGENESIS	GO_BRANCHING_INVOLVED_IN_MAMMARY_GLAND_DUCT_MORPHOGENESIS		19	-0.595183	-1.3948041	0.07083333	0.7457922	1.0	3687	tags=58%, list=17%, signal=70%
GO_SINGLE_ORGANISM_MEMBRANE_BUDDING	GO_SINGLE_ORGANISM_MEMBRANE_BUDDING		70	-0.3975684	-1.3947139	0.052953158	0.74205166	1.0	4622	tags=43%, list=21%, signal=54%
GO_REGULATION_OF_MEGAKARYOCYTE_DIFFERENTIATION	GO_REGULATION_OF_MEGAKARYOCYTE_DIFFERENTIATION		22	-0.52808434	-1.3945448	0.053359684	0.73872095	1.0	2275	tags=32%, list=10%, signal=35%
GO_POSITIVE_REGULATION_OF_CELL_GROWTH	GO_POSITIVE_REGULATION_OF_CELL_GROWTH		139	-0.39418653	-1.393986	0.014084507	0.7374239	1.0	2470	tags=24%, list=11%, signal=27%
GO_DEOXYRIBONUCLEOTIDE_METABOLIC_PROCESS	GO_DEOXYRIBONUCLEOTIDE_METABOLIC_PROCESS		32	-0.4955698	-1.3936764	0.11821705	0.73485327	1.0	4196	tags=50%, list=19%, signal=62%
GO_REGULATION_OF_POSITIVE_CHEMOTAXIS	GO_REGULATION_OF_POSITIVE_CHEMOTAXIS		22	-0.6177152	-1.3934531	0.06782946	0.7319561	1.0	876	tags=36%, list=4%, signal=38%
GO_POSITIVE_REGULATION_OF_CELL_CYCLE_ARREST	GO_POSITIVE_REGULATION_OF_CELL_CYCLE_ARREST		81	-0.4503013	-1.3934491	0.064	0.727895	1.0	2571	tags=28%, list=12%, signal=32%
GO_POSITIVE_REGULATION_OF_EXTRINSIC_APOPTOTIC_SIGNALING_PATHWAY_VIA_DEATH_DOMAIN_RECEPTORS	GO_POSITIVE_REGULATION_OF_EXTRINSIC_APOPTOTIC_SIGNALING_PATHWAY_VIA_DEATH_DOMAIN_RECEPTORS		16	-0.6463542	-1.3926098	0.07936508	0.7281266	1.0	1101	tags=44%, list=5%, signal=46%
GO_ORGANELLE_FISSION	GO_ORGANELLE_FISSION		452	-0.46014202	-1.3925893	0.13465346	0.7242583	1.0	4280	tags=37%, list=20%, signal=45%
GO_REGULATION_OF_NUCLEAR_DIVISION	GO_REGULATION_OF_NUCLEAR_DIVISION		154	-0.47651088	-1.3920673	0.095634095	0.7227027	1.0	3741	tags=38%, list=17%, signal=46%
GO_EMBRYONIC_CRANIAL_SKELETON_MORPHOGENESIS	GO_EMBRYONIC_CRANIAL_SKELETON_MORPHOGENESIS		46	-0.53511584	-1.3916208	0.07185629	0.7209498	1.0	2355	tags=30%, list=11%, signal=34%
GO_REGULATION_OF_KERATINOCYTE_PROLIFERATION	GO_REGULATION_OF_KERATINOCYTE_PROLIFERATION		26	-0.57118213	-1.3915534	0.05636743	0.7174012	1.0	907	tags=31%, list=4%, signal=32%
GO_CELLULAR_PROTEIN_COMPLEX_DISASSEMBLY	GO_CELLULAR_PROTEIN_COMPLEX_DISASSEMBLY		118	-0.45073023	-1.3913883	0.1503006	0.71451354	1.0	6004	tags=49%, list=28%, signal=68%
GO_BONE_MORPHOGENESIS	GO_BONE_MORPHOGENESIS		77	-0.53993976	-1.3908998	0.06490872	0.71318763	1.0	2633	tags=36%, list=12%, signal=41%
GO_RIBOSOMAL_LARGE_SUBUNIT_BIOGENESIS	GO_RIBOSOMAL_LARGE_SUBUNIT_BIOGENESIS		44	-0.49061257	-1.3907651	0.1707819	0.7100517	1.0	4511	tags=39%, list=21%, signal=49%
GO_TRANSCRIPTION_ELONGATION_FROM_RNA_POLYMERASE_II_PROMOTER	GO_TRANSCRIPTION_ELONGATION_FROM_RNA_POLYMERASE_II_PROMOTER		73	-0.42490155	-1.3899134	0.15768462	0.71059674	1.0	4962	tags=40%, list=23%, signal=51%
GO_RESPONSE_TO_DSRNA	GO_RESPONSE_TO_DSRNA		66	-0.4515281	-1.3896	0.11462451	0.7082684	1.0	3588	tags=30%, list=16%, signal=36%
GO_PLATELET_AGGREGATION	GO_PLATELET_AGGREGATION		37	-0.4897004	-1.3895899	0.06981132	0.70460486	1.0	3187	tags=38%, list=15%, signal=44%
GO_RIBOSOMAL_SMALL_SUBUNIT_BIOGENESIS	GO_RIBOSOMAL_SMALL_SUBUNIT_BIOGENESIS		52	-0.48023173	-1.388204	0.19678715	0.707227	1.0	6828	tags=48%, list=31%, signal=70%
GO_POSITIVE_REGULATION_OF_PEPTIDASE_ACTIVITY	GO_POSITIVE_REGULATION_OF_PEPTIDASE_ACTIVITY		147	-0.403154	-1.3880105	0.02584493	0.7045825	1.0	3426	tags=31%, list=16%, signal=37%
GO_POSITIVE_REGULATION_OF_TRANSCRIPTION_INITIATION_FROM_RNA_POLYMERASE_II_PROMOTER	GO_POSITIVE_REGULATION_OF_TRANSCRIPTION_INITIATION_FROM_RNA_POLYMERASE_II_PROMOTER		17	-0.48990023	-1.3875091	0.096969694	0.7032637	1.0	4949	tags=41%, list=23%, signal=53%
GO_ATP_DEPENDENT_CHROMATIN_REMODELING	GO_ATP_DEPENDENT_CHROMATIN_REMODELING		63	-0.52076554	-1.3873036	0.13849287	0.7006007	1.0	4469	tags=41%, list=21%, signal=52%
GO_REGULATION_OF_GENE_EXPRESSION_EPIGENETIC	GO_REGULATION_OF_GENE_EXPRESSION_EPIGENETIC		193	-0.3776188	-1.3862574	0.10699589	0.7019963	1.0	4928	tags=34%, list=23%, signal=44%
GO_SPINDLE_CHECKPOINT	GO_SPINDLE_CHECKPOINT		23	-0.6735987	-1.3839725	0.1411043	0.70921224	1.0	3130	tags=43%, list=14%, signal=51%
GO_CRANIAL_NERVE_MORPHOGENESIS	GO_CRANIAL_NERVE_MORPHOGENESIS		22	-0.6172285	-1.3835632	0.09746589	0.7076274	1.0	2235	tags=41%, list=10%, signal=46%
GO_ISOTYPE_SWITCHING	GO_ISOTYPE_SWITCHING		16	-0.5582133	-1.3831822	0.12451362	0.7057537	1.0	3941	tags=44%, list=18%, signal=53%
GO_REGULATION_OF_PROTEIN_CATABOLIC_PROCESS	GO_REGULATION_OF_PROTEIN_CATABOLIC_PROCESS		370	-0.33942986	-1.3830065	0.0256917	0.703212	1.0	4405	tags=33%, list=20%, signal=40%
GO_PROTEOGLYCAN_BIOSYNTHETIC_PROCESS	GO_PROTEOGLYCAN_BIOSYNTHETIC_PROCESS		57	-0.57538766	-1.3823549	0.08964144	0.70270705	1.0	2633	tags=47%, list=12%, signal=54%
GO_CELL_CYCLE_CHECKPOINT	GO_CELL_CYCLE_CHECKPOINT		182	-0.4873066	-1.382166	0.12889813	0.70013344	1.0	3576	tags=36%, list=16%, signal=43%
GO_ENDODERM_DEVELOPMENT	GO_ENDODERM_DEVELOPMENT		68	-0.51768345	-1.3817195	0.09426987	0.69889146	1.0	1836	tags=34%, list=8%, signal=37%
GO_POSITIVE_REGULATION_OF_MONOOXYGENASE_ACTIVITY	GO_POSITIVE_REGULATION_OF_MONOOXYGENASE_ACTIVITY		27	-0.5320219	-1.3808683	0.068897635	0.6996035	1.0	5224	tags=52%, list=24%, signal=68%
GO_POSITIVE_REGULATION_OF_NEURON_DEATH	GO_POSITIVE_REGULATION_OF_NEURON_DEATH		65	-0.41069654	-1.3808287	0.051181104	0.6963676	1.0	4256	tags=37%, list=20%, signal=46%
GO_CHROMOSOME_LOCALIZATION	GO_CHROMOSOME_LOCALIZATION		56	-0.547788	-1.3795372	0.15662651	0.6988803	1.0	2819	tags=32%, list=13%, signal=37%
GO_ENDOTHELIAL_CELL_DEVELOPMENT	GO_ENDOTHELIAL_CELL_DEVELOPMENT		44	-0.4675588	-1.3793082	0.0708502	0.69659925	1.0	3673	tags=39%, list=17%, signal=46%
GO_DSRNA_FRAGMENTATION	GO_DSRNA_FRAGMENTATION		17	-0.52931863	-1.3780438	0.146	0.69939196	1.0	5458	tags=41%, list=25%, signal=55%
GO_SOMATIC_RECOMBINATION_OF_IMMUNOGLOBULIN_GENE_SEGMENTS	GO_SOMATIC_RECOMBINATION_OF_IMMUNOGLOBULIN_GENE_SEGMENTS		21	-0.5147912	-1.3773979	0.1326923	0.6990722	1.0	5762	tags=52%, list=26%, signal=71%
GO_SYNAPTONEMAL_COMPLEX_ORGANIZATION	GO_SYNAPTONEMAL_COMPLEX_ORGANIZATION		20	-0.60976756	-1.3767811	0.11909651	0.6986931	1.0	371	tags=15%, list=2%, signal=15%
GO_NEGATIVE_REGULATION_OF_ERBB_SIGNALING_PATHWAY	GO_NEGATIVE_REGULATION_OF_ERBB_SIGNALING_PATHWAY		44	-0.420818	-1.3764617	0.08414873	0.69670415	1.0	5024	tags=41%, list=23%, signal=53%
GO_BETA_CATENIN_TCF_COMPLEX_ASSEMBLY	GO_BETA_CATENIN_TCF_COMPLEX_ASSEMBLY		36	-0.4646259	-1.376073	0.09055118	0.69507563	1.0	3017	tags=25%, list=14%, signal=29%
GO_REPRODUCTIVE_BEHAVIOR	GO_REPRODUCTIVE_BEHAVIOR		28	-0.457471	-1.3752662	0.0996016	0.6954844	1.0	696	tags=14%, list=3%, signal=15%
GO_POSITIVE_REGULATION_OF_T_CELL_MEDIATED_IMMUNITY	GO_POSITIVE_REGULATION_OF_T_CELL_MEDIATED_IMMUNITY		30	-0.5754747	-1.3747761	0.09073359	0.6944268	1.0	2044	tags=37%, list=9%, signal=40%
GO_CHRONIC_INFLAMMATORY_RESPONSE	GO_CHRONIC_INFLAMMATORY_RESPONSE		15	-0.72424084	-1.374181	0.09142857	0.69409317	1.0	2766	tags=53%, list=13%, signal=61%
GO_CELLULAR_COMPONENT_DISASSEMBLY	GO_CELLULAR_COMPONENT_DISASSEMBLY		490	-0.35359174	-1.3740857	0.04338843	0.6912371	1.0	4720	tags=36%, list=22%, signal=44%
GO_REGULATION_OF_GENE_SILENCING	GO_REGULATION_OF_GENE_SILENCING		47	-0.45978794	-1.3736677	0.13241106	0.6898689	1.0	3455	tags=26%, list=16%, signal=30%
GO_ENDODERM_FORMATION	GO_ENDODERM_FORMATION		48	-0.5822363	-1.3726739	0.10714286	0.69125795	1.0	1309	tags=33%, list=6%, signal=35%
GO_ENDOCHONDRAL_BONE_MORPHOGENESIS	GO_ENDOCHONDRAL_BONE_MORPHOGENESIS		44	-0.5663015	-1.3721124	0.1017964	0.69053847	1.0	2615	tags=39%, list=12%, signal=44%
GO_MEIOTIC_CELL_CYCLE_PROCESS	GO_MEIOTIC_CELL_CYCLE_PROCESS		136	-0.44709253	-1.3716521	0.12550607	0.68967044	1.0	4568	tags=38%, list=21%, signal=48%
GO_TELOMERE_MAINTENANCE_VIA_RECOMBINATION	GO_TELOMERE_MAINTENANCE_VIA_RECOMBINATION		32	-0.64330375	-1.3705741	0.15492958	0.6914923	1.0	5737	tags=63%, list=26%, signal=85%
GO_STEROID_CATABOLIC_PROCESS	GO_STEROID_CATABOLIC_PROCESS		24	-0.52894616	-1.3703462	0.09356725	0.6894977	1.0	3570	tags=33%, list=16%, signal=40%
GO_POSITIVE_REGULATION_OF_MULTICELLULAR_ORGANISMAL_METABOLIC_PROCESS	GO_POSITIVE_REGULATION_OF_MULTICELLULAR_ORGANISMAL_METABOLIC_PROCESS		20	-0.5977563	-1.3676708	0.085192695	0.69850427	1.0	4272	tags=50%, list=20%, signal=62%
GO_RESPONSE_TO_HYDROGEN_PEROXIDE	GO_RESPONSE_TO_HYDROGEN_PEROXIDE		106	-0.43456873	-1.3675776	0.055226825	0.69586974	1.0	3362	tags=34%, list=15%, signal=40%
GO_POSITIVE_REGULATION_OF_PROTEIN_BINDING	GO_POSITIVE_REGULATION_OF_PROTEIN_BINDING		69	-0.4360881	-1.3664241	0.049618322	0.6981102	1.0	5151	tags=46%, list=24%, signal=61%
GO_REGULATION_OF_ARP2_3_COMPLEX_MEDIATED_ACTIN_NUCLEATION	GO_REGULATION_OF_ARP2_3_COMPLEX_MEDIATED_ACTIN_NUCLEATION		15	-0.44550917	-1.3662845	0.10633947	0.69563055	1.0	5552	tags=47%, list=26%, signal=63%
GO_NIK_NF_KAPPAB_SIGNALING	GO_NIK_NF_KAPPAB_SIGNALING		80	-0.44346568	-1.3656777	0.13572854	0.69532824	1.0	4908	tags=49%, list=23%, signal=63%
GO_REGULATION_OF_UBIQUITIN_PROTEIN_LIGASE_ACTIVITY	GO_REGULATION_OF_UBIQUITIN_PROTEIN_LIGASE_ACTIVITY		17	-0.58207554	-1.3637413	0.14314929	0.7015226	1.0	1509	tags=24%, list=7%, signal=25%
GO_SPLICEOSOMAL_SNRNP_ASSEMBLY	GO_SPLICEOSOMAL_SNRNP_ASSEMBLY		36	-0.48279732	-1.3634223	0.21341464	0.6998271	1.0	5194	tags=50%, list=24%, signal=66%
GO_NON_CANONICAL_WNT_SIGNALING_PATHWAY	GO_NON_CANONICAL_WNT_SIGNALING_PATHWAY		131	-0.40328375	-1.3627791	0.07392996	0.6995718	1.0	4677	tags=43%, list=22%, signal=54%
GO_PROTEIN_LOCALIZATION_TO_CHROMOSOME	GO_PROTEIN_LOCALIZATION_TO_CHROMOSOME		37	-0.541524	-1.3626777	0.18637274	0.69694513	1.0	5293	tags=51%, list=24%, signal=68%
GO_CELL_DIVISION	GO_CELL_DIVISION		422	-0.44183052	-1.3618455	0.14653465	0.6975237	1.0	3825	tags=36%, list=18%, signal=43%
GO_REGULATION_OF_CELL_CYCLE_PHASE_TRANSITION	GO_REGULATION_OF_CELL_CYCLE_PHASE_TRANSITION		307	-0.39455825	-1.3612512	0.10240964	0.69715863	1.0	4677	tags=36%, list=22%, signal=45%
GO_NUCLEAR_CHROMOSOME_SEGREGATION	GO_NUCLEAR_CHROMOSOME_SEGREGATION		205	-0.5228881	-1.3612243	0.18089432	0.6942805	1.0	4179	tags=40%, list=19%, signal=48%
GO_REGULATION_OF_EXIT_FROM_MITOSIS	GO_REGULATION_OF_EXIT_FROM_MITOSIS		15	-0.65638775	-1.3607547	0.14712153	0.69345266	1.0	3726	tags=60%, list=17%, signal=72%
GO_REGULATION_OF_FIBROBLAST_GROWTH_FACTOR_RECEPTOR_SIGNALING_PATHWAY	GO_REGULATION_OF_FIBROBLAST_GROWTH_FACTOR_RECEPTOR_SIGNALING_PATHWAY		24	-0.5643899	-1.3604878	0.08167331	0.6916854	1.0	1366	tags=25%, list=6%, signal=27%
GO_MITOTIC_NUCLEAR_DIVISION	GO_MITOTIC_NUCLEAR_DIVISION		334	-0.47887504	-1.3604158	0.16895874	0.6890681	1.0	4280	tags=39%, list=20%, signal=48%
GO_MALE_MEIOSIS_I	GO_MALE_MEIOSIS_I		16	-0.57696414	-1.3590168	0.11710037	0.69234884	1.0	371	tags=19%, list=2%, signal=19%
GO_WNT_SIGNALING_PATHWAY_CALCIUM_MODULATING_PATHWAY	GO_WNT_SIGNALING_PATHWAY_CALCIUM_MODULATING_PATHWAY		34	-0.46683928	-1.3580194	0.09751434	0.6937022	1.0	3809	tags=38%, list=18%, signal=46%
GO_REGULATION_OF_CARDIAC_MUSCLE_CELL_DIFFERENTIATION	GO_REGULATION_OF_CARDIAC_MUSCLE_CELL_DIFFERENTIATION		17	-0.675786	-1.3573993	0.112840466	0.6934017	1.0	669	tags=29%, list=3%, signal=30%
GO_DENDRITIC_SPINE_ORGANIZATION	GO_DENDRITIC_SPINE_ORGANIZATION		17	-0.5862856	-1.3560376	0.09163347	0.69669724	1.0	1089	tags=24%, list=5%, signal=25%
GO_BRANCH_ELONGATION_OF_AN_EPITHELIUM	GO_BRANCH_ELONGATION_OF_AN_EPITHELIUM		17	-0.6038527	-1.3554097	0.09788868	0.6963407	1.0	1097	tags=29%, list=5%, signal=31%
GO_POSITIVE_REGULATION_OF_PEPTIDYL_SERINE_PHOSPHORYLATION	GO_POSITIVE_REGULATION_OF_PEPTIDYL_SERINE_PHOSPHORYLATION		86	-0.4313213	-1.3538975	0.04809619	0.7002767	1.0	2408	tags=26%, list=11%, signal=29%
GO_AMINE_CATABOLIC_PROCESS	GO_AMINE_CATABOLIC_PROCESS		20	-0.5477414	-1.3534504	0.08829175	0.6993786	1.0	2350	tags=30%, list=11%, signal=34%
GO_METANEPHRIC_NEPHRON_MORPHOGENESIS	GO_METANEPHRIC_NEPHRON_MORPHOGENESIS		20	-0.60993534	-1.3533849	0.1023166	0.6967219	1.0	4029	tags=45%, list=19%, signal=55%
GO_NEGATIVE_REGULATION_OF_CELL_CYCLE_PHASE_TRANSITION	GO_NEGATIVE_REGULATION_OF_CELL_CYCLE_PHASE_TRANSITION		139	-0.41228023	-1.3528013	0.098790325	0.6963902	1.0	3384	tags=30%, list=16%, signal=36%
GO_REGULATION_OF_ERBB_SIGNALING_PATHWAY	GO_REGULATION_OF_ERBB_SIGNALING_PATHWAY		78	-0.39391375	-1.3527926	0.062626265	0.693599	1.0	3119	tags=28%, list=14%, signal=33%
GO_REGULATION_OF_APOPTOTIC_SIGNALING_PATHWAY	GO_REGULATION_OF_APOPTOTIC_SIGNALING_PATHWAY		339	-0.36614934	-1.3527768	0.01984127	0.69087535	1.0	3404	tags=27%, list=16%, signal=32%
GO_PHOTOTRANSDUCTION_VISIBLE_LIGHT	GO_PHOTOTRANSDUCTION_VISIBLE_LIGHT		20	-0.51774746	-1.3525822	0.11422846	0.68886095	1.0	5277	tags=35%, list=24%, signal=46%
GO_CHONDROITIN_SULFATE_PROTEOGLYCAN_BIOSYNTHETIC_PROCESS	GO_CHONDROITIN_SULFATE_PROTEOGLYCAN_BIOSYNTHETIC_PROCESS		29	-0.64315176	-1.3522363	0.12015504	0.68749124	1.0	2633	tags=59%, list=12%, signal=67%
GO_SISTER_CHROMATID_SEGREGATION	GO_SISTER_CHROMATID_SEGREGATION		161	-0.56207263	-1.3521286	0.18609408	0.68522567	1.0	4179	tags=43%, list=19%, signal=53%
GO_DEOXYRIBONUCLEOSIDE_TRIPHOSPHATE_METABOLIC_PROCESS	GO_DEOXYRIBONUCLEOSIDE_TRIPHOSPHATE_METABOLIC_PROCESS		16	-0.58763134	-1.3511924	0.13147411	0.6865525	1.0	4737	tags=75%, list=22%, signal=96%
GO_PROTEOGLYCAN_METABOLIC_PROCESS	GO_PROTEOGLYCAN_METABOLIC_PROCESS		82	-0.5336929	-1.3507044	0.097087376	0.6859046	1.0	2648	tags=45%, list=12%, signal=51%
GO_VENTRICULAR_SYSTEM_DEVELOPMENT	GO_VENTRICULAR_SYSTEM_DEVELOPMENT		25	-0.5109203	-1.349808	0.107279696	0.6867307	1.0	2639	tags=32%, list=12%, signal=36%
GO_MACROMITOPHAGY	GO_MACROMITOPHAGY		126	-0.35884535	-1.3493505	0.038910504	0.6859605	1.0	3826	tags=30%, list=18%, signal=36%
GO_CHROMOSOME_SEGREGATION	GO_CHROMOSOME_SEGREGATION		248	-0.5025145	-1.3493279	0.18737271	0.6833997	1.0	4179	tags=38%, list=19%, signal=46%
GO_REGULATION_OF_KERATINOCYTE_DIFFERENTIATION	GO_REGULATION_OF_KERATINOCYTE_DIFFERENTIATION		26	-0.558847	-1.3491668	0.084980235	0.6814196	1.0	1609	tags=27%, list=7%, signal=29%
GO_POSITIVE_REGULATION_OF_PROTEIN_CATABOLIC_PROCESS	GO_POSITIVE_REGULATION_OF_PROTEIN_CATABOLIC_PROCESS		249	-0.34231353	-1.3485531	0.041501977	0.68131214	1.0	4513	tags=38%, list=21%, signal=48%
GO_CELLULAR_RESPONSE_TO_NITRIC_OXIDE	GO_CELLULAR_RESPONSE_TO_NITRIC_OXIDE		15	-0.5704649	-1.3483411	0.11967546	0.6795595	1.0	1040	tags=27%, list=5%, signal=28%
GO_POSITIVE_REGULATION_OF_MUSCLE_TISSUE_DEVELOPMENT	GO_POSITIVE_REGULATION_OF_MUSCLE_TISSUE_DEVELOPMENT		54	-0.5350239	-1.3483022	0.084980235	0.67708385	1.0	1974	tags=31%, list=9%, signal=35%
GO_INDOLALKYLAMINE_METABOLIC_PROCESS	GO_INDOLALKYLAMINE_METABOLIC_PROCESS		16	-0.6325037	-1.3477757	0.09885932	0.6767923	1.0	2350	tags=31%, list=11%, signal=35%
GO_REGULATION_OF_SIGNAL_TRANSDUCTION_BY_P53_CLASS_MEDIATOR	GO_REGULATION_OF_SIGNAL_TRANSDUCTION_BY_P53_CLASS_MEDIATOR		158	-0.4130176	-1.3459264	0.1237525	0.6821657	1.0	4272	tags=35%, list=20%, signal=43%
GO_MITOTIC_CELL_CYCLE_CHECKPOINT	GO_MITOTIC_CELL_CYCLE_CHECKPOINT		131	-0.45346278	-1.3449541	0.15368852	0.6836297	1.0	3384	tags=34%, list=16%, signal=40%
GO_REGULATION_OF_HORMONE_BIOSYNTHETIC_PROCESS	GO_REGULATION_OF_HORMONE_BIOSYNTHETIC_PROCESS		16	-0.5775041	-1.3442054	0.08695652	0.68414766	1.0	3570	tags=44%, list=16%, signal=52%
GO_ESTABLISHMENT_OF_PROTEIN_LOCALIZATION_TO_VACUOLE	GO_ESTABLISHMENT_OF_PROTEIN_LOCALIZATION_TO_VACUOLE		29	-0.40355316	-1.3438381	0.12627292	0.68304425	1.0	5725	tags=52%, list=26%, signal=70%
GO_REGULATION_OF_PHOSPHATASE_ACTIVITY	GO_REGULATION_OF_PHOSPHATASE_ACTIVITY		115	-0.38473412	-1.3415096	0.038535647	0.69023615	1.0	3940	tags=36%, list=18%, signal=43%
GO_POSITIVE_REGULATION_OF_EPITHELIAL_CELL_MIGRATION	GO_POSITIVE_REGULATION_OF_EPITHELIAL_CELL_MIGRATION		99	-0.4794441	-1.3411814	0.086105675	0.6890252	1.0	3041	tags=37%, list=14%, signal=43%
GO_CHROMATIN_REMODELING	GO_CHROMATIN_REMODELING		137	-0.4043864	-1.340921	0.1183432	0.6874883	1.0	3585	tags=30%, list=16%, signal=36%
GO_DNA_BIOSYNTHETIC_PROCESS	GO_DNA_BIOSYNTHETIC_PROCESS		110	-0.4848829	-1.3403875	0.19215687	0.6871571	1.0	5506	tags=49%, list=25%, signal=65%
GO_RETINOIC_ACID_RECEPTOR_SIGNALING_PATHWAY	GO_RETINOIC_ACID_RECEPTOR_SIGNALING_PATHWAY		16	-0.5370275	-1.3380175	0.124	0.69477946	1.0	2457	tags=31%, list=11%, signal=35%
GO_PROTEIN_K63_LINKED_UBIQUITINATION	GO_PROTEIN_K63_LINKED_UBIQUITINATION		35	-0.42153028	-1.3370647	0.116564415	0.696304	1.0	4969	tags=43%, list=23%, signal=55%
GO_NEGATIVE_REGULATION_OF_INTERLEUKIN_1_PRODUCTION	GO_NEGATIVE_REGULATION_OF_INTERLEUKIN_1_PRODUCTION		16	-0.60479754	-1.3355349	0.16302186	0.70025325	1.0	2706	tags=31%, list=12%, signal=36%
GO_METAPHASE_PLATE_CONGRESSION	GO_METAPHASE_PLATE_CONGRESSION		40	-0.5827573	-1.3349237	0.17827868	0.7002438	1.0	2128	tags=33%, list=10%, signal=36%
GO_CARDIAC_RIGHT_VENTRICLE_MORPHOGENESIS	GO_CARDIAC_RIGHT_VENTRICLE_MORPHOGENESIS		16	-0.6245803	-1.3348526	0.12820514	0.69799876	1.0	1290	tags=25%, list=6%, signal=27%
GO_RESPONSE_TO_GONADOTROPIN	GO_RESPONSE_TO_GONADOTROPIN		26	-0.55309576	-1.3345934	0.07436399	0.6967006	1.0	2560	tags=46%, list=12%, signal=52%
GO_MULTI_ORGANISM_LOCALIZATION	GO_MULTI_ORGANISM_LOCALIZATION		61	-0.41041368	-1.3340766	0.17054264	0.696405	1.0	5302	tags=41%, list=24%, signal=54%
GO_REGULATION_OF_ASTROCYTE_DIFFERENTIATION	GO_REGULATION_OF_ASTROCYTE_DIFFERENTIATION		27	-0.54455596	-1.3335346	0.103869654	0.6960744	1.0	232	tags=15%, list=1%, signal=15%
GO_REGULATION_OF_EPITHELIAL_CELL_MIGRATION	GO_REGULATION_OF_EPITHELIAL_CELL_MIGRATION		159	-0.4351628	-1.3332937	0.0862069	0.6944229	1.0	3041	tags=32%, list=14%, signal=37%
GO_POSITIVE_REGULATION_OF_AXON_EXTENSION	GO_POSITIVE_REGULATION_OF_AXON_EXTENSION		35	-0.49001592	-1.3330474	0.11642411	0.692919	1.0	2615	tags=29%, list=12%, signal=32%
GO_DNA_TEMPLATED_TRANSCRIPTION_ELONGATION	GO_DNA_TEMPLATED_TRANSCRIPTION_ELONGATION		88	-0.42094097	-1.3324894	0.18236473	0.6928095	1.0	4962	tags=40%, list=23%, signal=51%
GO_CHROMATIN_SILENCING	GO_CHROMATIN_SILENCING		68	-0.44416803	-1.3318418	0.17418033	0.69320434	1.0	5456	tags=35%, list=25%, signal=47%
GO_HEMATOPOIETIC_PROGENITOR_CELL_DIFFERENTIATION	GO_HEMATOPOIETIC_PROGENITOR_CELL_DIFFERENTIATION		96	-0.42442265	-1.3313764	0.051282052	0.6928062	1.0	2619	tags=23%, list=12%, signal=26%
GO_CELL_CYCLE_G2_M_PHASE_TRANSITION	GO_CELL_CYCLE_G2_M_PHASE_TRANSITION		132	-0.43986276	-1.3312012	0.14081633	0.6911297	1.0	4728	tags=43%, list=22%, signal=55%
GO_REGULATION_OF_CELL_CYCLE_CHECKPOINT	GO_REGULATION_OF_CELL_CYCLE_CHECKPOINT		26	-0.50477374	-1.3310467	0.16269842	0.68934417	1.0	6285	tags=46%, list=29%, signal=65%
GO_REGULATION_OF_CELL_CYCLE_ARREST	GO_REGULATION_OF_CELL_CYCLE_ARREST		102	-0.41479197	-1.3305453	0.08949416	0.6889616	1.0	4043	tags=33%, list=19%, signal=41%
GO_POSITIVE_REGULATION_OF_PROTEOLYSIS	GO_POSITIVE_REGULATION_OF_PROTEOLYSIS		344	-0.34934235	-1.3295631	0.03992016	0.690601	1.0	4405	tags=36%, list=20%, signal=45%
GO_ACTIVATION_OF_ANAPHASE_PROMOTING_COMPLEX_ACTIVITY	GO_ACTIVATION_OF_ANAPHASE_PROMOTING_COMPLEX_ACTIVITY		15	-0.6252597	-1.3293738	0.16322315	0.68891233	1.0	1452	tags=33%, list=7%, signal=36%
GO_DECIDUALIZATION	GO_DECIDUALIZATION		20	-0.5980371	-1.3289686	0.10980392	0.6880673	1.0	3118	tags=60%, list=14%, signal=70%
GO_REGULATION_OF_PROTEIN_EXPORT_FROM_NUCLEUS	GO_REGULATION_OF_PROTEIN_EXPORT_FROM_NUCLEUS		33	-0.45423093	-1.3268981	0.083333336	0.6944481	1.0	4043	tags=36%, list=19%, signal=45%
GO_NEGATIVE_REGULATION_OF_PROTEIN_CATABOLIC_PROCESS	GO_NEGATIVE_REGULATION_OF_PROTEIN_CATABOLIC_PROCESS		101	-0.36934412	-1.3267432	0.083984375	0.69273543	1.0	3240	tags=23%, list=15%, signal=27%
GO_REGULATION_OF_GLIAL_CELL_DIFFERENTIATION	GO_REGULATION_OF_GLIAL_CELL_DIFFERENTIATION		58	-0.46169734	-1.3264598	0.084645666	0.6914763	1.0	1567	tags=19%, list=7%, signal=20%
GO_NEGATIVE_REGULATION_OF_APOPTOTIC_SIGNALING_PATHWAY	GO_NEGATIVE_REGULATION_OF_APOPTOTIC_SIGNALING_PATHWAY		184	-0.37871704	-1.3256276	0.038854804	0.69254965	1.0	3721	tags=33%, list=17%, signal=39%
GO_INNERVATION	GO_INNERVATION		22	-0.5633933	-1.3250867	0.116504855	0.6924888	1.0	1532	tags=32%, list=7%, signal=34%
GO_ENDOCYTIC_RECYCLING	GO_ENDOCYTIC_RECYCLING		23	-0.4585853	-1.3238045	0.115234375	0.69553024	1.0	5039	tags=52%, list=23%, signal=68%
GO_MITOTIC_SPINDLE_ORGANIZATION	GO_MITOTIC_SPINDLE_ORGANIZATION		62	-0.5159196	-1.3234519	0.17948718	0.694689	1.0	4199	tags=47%, list=19%, signal=58%
GO_TRANSCRIPTION_FROM_RNA_POLYMERASE_III_PROMOTER	GO_TRANSCRIPTION_FROM_RNA_POLYMERASE_III_PROMOTER		38	-0.41454586	-1.3222799	0.17670682	0.6973	1.0	4847	tags=32%, list=22%, signal=41%
GO_PROTEIN_EXPORT_FROM_NUCLEUS	GO_PROTEIN_EXPORT_FROM_NUCLEUS		27	-0.41325894	-1.3214324	0.13026053	0.6983013	1.0	4533	tags=33%, list=21%, signal=42%
GO_POSITIVE_REGULATION_OF_MITOTIC_NUCLEAR_DIVISION	GO_POSITIVE_REGULATION_OF_MITOTIC_NUCLEAR_DIVISION		46	-0.49739578	-1.3214271	0.12352941	0.69599575	1.0	2623	tags=39%, list=12%, signal=44%
GO_EMBRYONIC_EYE_MORPHOGENESIS	GO_EMBRYONIC_EYE_MORPHOGENESIS		33	-0.536172	-1.3205975	0.09943715	0.6971238	1.0	1909	tags=33%, list=9%, signal=36%
GO_REGULATION_OF_SPINDLE_ORGANIZATION	GO_REGULATION_OF_SPINDLE_ORGANIZATION		17	-0.60628587	-1.3202372	0.17489712	0.69624794	1.0	2128	tags=29%, list=10%, signal=33%
GO_MAINTENANCE_OF_LOCATION_IN_CELL	GO_MAINTENANCE_OF_LOCATION_IN_CELL		91	-0.36093763	-1.3201064	0.09533074	0.694528	1.0	3055	tags=26%, list=14%, signal=31%
GO_ZYMOGEN_ACTIVATION	GO_ZYMOGEN_ACTIVATION		108	-0.4157141	-1.3199488	0.059304703	0.6927669	1.0	3426	tags=31%, list=16%, signal=36%
GO_NEGATIVE_REGULATION_OF_EXTRINSIC_APOPTOTIC_SIGNALING_PATHWAY_VIA_DEATH_DOMAIN_RECEPTORS	GO_NEGATIVE_REGULATION_OF_EXTRINSIC_APOPTOTIC_SIGNALING_PATHWAY_VIA_DEATH_DOMAIN_RECEPTORS		32	-0.49638146	-1.3199285	0.12355212	0.69054216	1.0	2184	tags=22%, list=10%, signal=24%
GO_POSITIVE_REGULATION_OF_MITOCHONDRION_ORGANIZATION	GO_POSITIVE_REGULATION_OF_MITOCHONDRION_ORGANIZATION		150	-0.3542766	-1.3188256	0.07171315	0.6927198	1.0	4689	tags=33%, list=22%, signal=42%
GO_POSITIVE_REGULATION_OF_PROTEIN_COMPLEX_ASSEMBLY	GO_POSITIVE_REGULATION_OF_PROTEIN_COMPLEX_ASSEMBLY		179	-0.3832623	-1.3188243	0.05078125	0.6904523	1.0	3876	tags=32%, list=18%, signal=39%
GO_DNA_REPLICATION_INITIATION	GO_DNA_REPLICATION_INITIATION		28	-0.69676375	-1.3180021	0.21756487	0.69161576	1.0	3074	tags=46%, list=14%, signal=54%
GO_PERICARDIUM_DEVELOPMENT	GO_PERICARDIUM_DEVELOPMENT		17	-0.5630986	-1.316416	0.14822134	0.6959974	1.0	3274	tags=35%, list=15%, signal=42%
GO_CELLULAR_RESPONSE_TO_REACTIVE_OXYGEN_SPECIES	GO_CELLULAR_RESPONSE_TO_REACTIVE_OXYGEN_SPECIES		102	-0.3989723	-1.3160955	0.09645669	0.695164	1.0	3362	tags=30%, list=15%, signal=36%
GO_ANTIGEN_PROCESSING_AND_PRESENTATION_OF_PEPTIDE_OR_POLYSACCHARIDE_ANTIGEN_VIA_MHC_CLASS_II	GO_ANTIGEN_PROCESSING_AND_PRESENTATION_OF_PEPTIDE_OR_POLYSACCHARIDE_ANTIGEN_VIA_MHC_CLASS_II		86	-0.42626056	-1.316	0.11220472	0.6933028	1.0	2556	tags=26%, list=12%, signal=29%
GO_PROTEIN_COMPLEX_LOCALIZATION	GO_PROTEIN_COMPLEX_LOCALIZATION		50	-0.44347453	-1.313627	0.13948919	0.70081586	1.0	3584	tags=32%, list=16%, signal=38%
GO_REGULATION_OF_PROTEIN_AUTOPHOSPHORYLATION	GO_REGULATION_OF_PROTEIN_AUTOPHOSPHORYLATION		34	-0.5004499	-1.3131933	0.11089866	0.70021725	1.0	2877	tags=41%, list=13%, signal=47%
GO_POSITIVE_REGULATION_OF_CYSTEINE_TYPE_ENDOPEPTIDASE_ACTIVITY_INVOLVED_IN_APOPTOTIC_SIGNALING_PATHWAY	GO_POSITIVE_REGULATION_OF_CYSTEINE_TYPE_ENDOPEPTIDASE_ACTIVITY_INVOLVED_IN_APOPTOTIC_SIGNALING_PATHWAY		17	-0.56814784	-1.3125684	0.15674603	0.700505	1.0	3346	tags=35%, list=15%, signal=42%
GO_RESPONSE_TO_FIBROBLAST_GROWTH_FACTOR	GO_RESPONSE_TO_FIBROBLAST_GROWTH_FACTOR		111	-0.39724132	-1.3116503	0.08541667	0.7019947	1.0	4143	tags=32%, list=19%, signal=39%
GO_CELL_JUNCTION_ASSEMBLY	GO_CELL_JUNCTION_ASSEMBLY		125	-0.41339093	-1.311473	0.099804305	0.7005256	1.0	1466	tags=22%, list=7%, signal=23%
GO_REGULATION_OF_TELOMERE_MAINTENANCE_VIA_TELOMERE_LENGTHENING	GO_REGULATION_OF_TELOMERE_MAINTENANCE_VIA_TELOMERE_LENGTHENING		46	-0.40485588	-1.3105496	0.16269842	0.7020152	1.0	5169	tags=46%, list=24%, signal=60%
GO_GLYCOPROTEIN_CATABOLIC_PROCESS	GO_GLYCOPROTEIN_CATABOLIC_PROCESS		15	-0.5234566	-1.3104516	0.12962963	0.70021665	1.0	603	tags=20%, list=3%, signal=21%
GO_HISTONE_PHOSPHORYLATION	GO_HISTONE_PHOSPHORYLATION		24	-0.5455468	-1.3100442	0.14877589	0.6996733	1.0	1509	tags=42%, list=7%, signal=45%
GO_AMINO_ACID_TRANSPORT	GO_AMINO_ACID_TRANSPORT		115	-0.39149618	-1.3086698	0.056133058	0.7029977	1.0	3684	tags=31%, list=17%, signal=37%
GO_IN_UTERO_EMBRYONIC_DEVELOPMENT	GO_IN_UTERO_EMBRYONIC_DEVELOPMENT		296	-0.36074534	-1.3085942	0.044176705	0.70114917	1.0	3404	tags=31%, list=16%, signal=36%
GO_POSITIVE_REGULATION_OF_SIGNAL_TRANSDUCTION_BY_P53_CLASS_MEDIATOR	GO_POSITIVE_REGULATION_OF_SIGNAL_TRANSDUCTION_BY_P53_CLASS_MEDIATOR		17	-0.5215568	-1.307965	0.1278826	0.7016487	1.0	4005	tags=35%, list=18%, signal=43%
GO_ESTABLISHMENT_OF_MITOCHONDRION_LOCALIZATION	GO_ESTABLISHMENT_OF_MITOCHONDRION_LOCALIZATION		15	-0.5664843	-1.3072735	0.1482966	0.70200396	1.0	181	tags=13%, list=1%, signal=13%
GO_RELEASE_OF_CYTOCHROME_C_FROM_MITOCHONDRIA	GO_RELEASE_OF_CYTOCHROME_C_FROM_MITOCHONDRIA		21	-0.5385885	-1.3069448	0.16334662	0.7011196	1.0	1254	tags=33%, list=6%, signal=35%
GO_REGULATION_OF_EPIDERMAL_CELL_DIFFERENTIATION	GO_REGULATION_OF_EPIDERMAL_CELL_DIFFERENTIATION		42	-0.4735048	-1.3067404	0.079766534	0.6997095	1.0	1609	tags=21%, list=7%, signal=23%
GO_CEREBELLAR_CORTEX_DEVELOPMENT	GO_CEREBELLAR_CORTEX_DEVELOPMENT		45	-0.45622423	-1.3065212	0.14484127	0.69845337	1.0	1032	tags=16%, list=5%, signal=16%
GO_RESPONSE_TO_EXOGENOUS_DSRNA	GO_RESPONSE_TO_EXOGENOUS_DSRNA		44	-0.4984195	-1.3061924	0.16666667	0.69759625	1.0	3588	tags=34%, list=16%, signal=41%
GO_POSITIVE_REGULATION_OF_PROTEIN_OLIGOMERIZATION	GO_POSITIVE_REGULATION_OF_PROTEIN_OLIGOMERIZATION		16	-0.63921535	-1.3061476	0.12350598	0.69559956	1.0	3346	tags=50%, list=15%, signal=59%
GO_MORPHOGENESIS_OF_AN_EPITHELIAL_SHEET	GO_MORPHOGENESIS_OF_AN_EPITHELIAL_SHEET		39	-0.49496236	-1.3057948	0.11066398	0.69494534	1.0	3368	tags=44%, list=15%, signal=51%
GO_REGULATION_OF_MEIOTIC_NUCLEAR_DIVISION	GO_REGULATION_OF_MEIOTIC_NUCLEAR_DIVISION		28	-0.5015302	-1.3047949	0.1015625	0.696942	1.0	3741	tags=39%, list=17%, signal=47%
GO_REGULATION_OF_PEPTIDYL_THREONINE_PHOSPHORYLATION	GO_REGULATION_OF_PEPTIDYL_THREONINE_PHOSPHORYLATION		34	-0.48958746	-1.3042127	0.12948208	0.69730884	1.0	1808	tags=35%, list=8%, signal=38%
GO_LIMBIC_SYSTEM_DEVELOPMENT	GO_LIMBIC_SYSTEM_DEVELOPMENT		98	-0.40215555	-1.3025168	0.09311741	0.7019171	1.0	2680	tags=19%, list=12%, signal=22%
GO_LYMPH_VESSEL_DEVELOPMENT	GO_LYMPH_VESSEL_DEVELOPMENT		19	-0.5823251	-1.3024014	0.14700194	0.70029604	1.0	670	tags=32%, list=3%, signal=33%
GO_CELL_JUNCTION_ORGANIZATION	GO_CELL_JUNCTION_ORGANIZATION		175	-0.40690508	-1.3020827	0.08219178	0.699414	1.0	2344	tags=26%, list=11%, signal=29%
GO_POSTTRANSCRIPTIONAL_GENE_SILENCING	GO_POSTTRANSCRIPTIONAL_GENE_SILENCING		36	-0.40055692	-1.3020114	0.18724279	0.6975954	1.0	4928	tags=39%, list=23%, signal=50%
GO_PLACENTA_DEVELOPMENT	GO_PLACENTA_DEVELOPMENT		135	-0.3996483	-1.3016138	0.051124744	0.6971682	1.0	2820	tags=35%, list=13%, signal=40%
GO_NEGATIVE_REGULATION_OF_CELLULAR_PROTEIN_CATABOLIC_PROCESS	GO_NEGATIVE_REGULATION_OF_CELLULAR_PROTEIN_CATABOLIC_PROCESS		57	-0.41392225	-1.3015295	0.20328543	0.6954145	1.0	5280	tags=39%, list=24%, signal=51%
GO_DOUBLE_STRAND_BREAK_REPAIR	GO_DOUBLE_STRAND_BREAK_REPAIR		148	-0.45024166	-1.3008811	0.21471173	0.6959111	1.0	5773	tags=41%, list=27%, signal=55%
GO_MACROMOLECULAR_COMPLEX_DISASSEMBLY	GO_MACROMOLECULAR_COMPLEX_DISASSEMBLY		175	-0.36676073	-1.3008587	0.18609408	0.6939972	1.0	6004	tags=45%, list=28%, signal=62%
GO_POSITIVE_REGULATION_OF_EXCITATORY_POSTSYNAPTIC_POTENTIAL	GO_POSITIVE_REGULATION_OF_EXCITATORY_POSTSYNAPTIC_POTENTIAL		21	-0.5181096	-1.3003032	0.16302186	0.694122	1.0	2011	tags=24%, list=9%, signal=26%
GO_EPIDERMAL_GROWTH_FACTOR_RECEPTOR_SIGNALING_PATHWAY	GO_EPIDERMAL_GROWTH_FACTOR_RECEPTOR_SIGNALING_PATHWAY		52	-0.45810455	-1.3001797	0.10778443	0.6926218	1.0	2025	tags=33%, list=9%, signal=36%
GO_MITOTIC_RECOMBINATION	GO_MITOTIC_RECOMBINATION		41	-0.58593524	-1.3001211	0.21556886	0.6907862	1.0	5737	tags=56%, list=26%, signal=76%
GO_POSITIVE_REGULATION_OF_T_HELPER_CELL_DIFFERENTIATION	GO_POSITIVE_REGULATION_OF_T_HELPER_CELL_DIFFERENTIATION		18	-0.63083655	-1.3000541	0.10227273	0.6889582	1.0	2083	tags=44%, list=10%, signal=49%
GO_REGULATION_OF_MITOTIC_CELL_CYCLE	GO_REGULATION_OF_MITOTIC_CELL_CYCLE		442	-0.37146616	-1.2995745	0.11728395	0.68886536	1.0	4292	tags=33%, list=20%, signal=41%
GO_POSITIVE_REGULATION_OF_NUCLEAR_DIVISION	GO_POSITIVE_REGULATION_OF_NUCLEAR_DIVISION		57	-0.4625942	-1.2982485	0.11881188	0.6920853	1.0	3032	tags=37%, list=14%, signal=43%
GO_REGULATION_OF_POSTTRANSCRIPTIONAL_GENE_SILENCING	GO_REGULATION_OF_POSTTRANSCRIPTIONAL_GENE_SILENCING		18	-0.41259986	-1.2975367	0.17741935	0.69282544	1.0	5739	tags=39%, list=26%, signal=53%
GO_POSITIVE_REGULATION_OF_DNA_METABOLIC_PROCESS	GO_POSITIVE_REGULATION_OF_DNA_METABOLIC_PROCESS		174	-0.39630494	-1.2962387	0.096	0.6959742	1.0	3727	tags=32%, list=17%, signal=39%
GO_NEGATIVE_REGULATION_OF_TRANSFORMING_GROWTH_FACTOR_BETA_RECEPTOR_SIGNALING_PATHWAY	GO_NEGATIVE_REGULATION_OF_TRANSFORMING_GROWTH_FACTOR_BETA_RECEPTOR_SIGNALING_PATHWAY		63	-0.484414	-1.2959458	0.16216215	0.6951439	1.0	2432	tags=30%, list=11%, signal=34%
GO_DERMATAN_SULFATE_PROTEOGLYCAN_METABOLIC_PROCESS	GO_DERMATAN_SULFATE_PROTEOGLYCAN_METABOLIC_PROCESS		16	-0.66251	-1.2958819	0.18163672	0.6933944	1.0	1999	tags=38%, list=9%, signal=41%
GO_CEREBELLAR_CORTEX_MORPHOGENESIS	GO_CEREBELLAR_CORTEX_MORPHOGENESIS		29	-0.533096	-1.29586	0.1503006	0.69148374	1.0	2578	tags=28%, list=12%, signal=31%
GO_MALE_MEIOSIS	GO_MALE_MEIOSIS		35	-0.49034163	-1.2951561	0.0984556	0.6922162	1.0	3703	tags=29%, list=17%, signal=34%
GO_TRANSLATIONAL_ELONGATION	GO_TRANSLATIONAL_ELONGATION		104	-0.41600883	-1.2948864	0.24144869	0.69134706	1.0	6004	tags=48%, list=28%, signal=66%
GO_REGULATION_OF_DEFENSE_RESPONSE_TO_VIRUS_BY_HOST	GO_REGULATION_OF_DEFENSE_RESPONSE_TO_VIRUS_BY_HOST		125	-0.38168585	-1.2940125	0.115384616	0.69285	1.0	3142	tags=29%, list=14%, signal=33%
GO_HOMOTYPIC_CELL_CELL_ADHESION	GO_HOMOTYPIC_CELL_CELL_ADHESION		48	-0.4293865	-1.2938206	0.075046904	0.69159347	1.0	3187	tags=35%, list=15%, signal=41%
GO_RESPONSE_TO_INTERFERON_ALPHA	GO_RESPONSE_TO_INTERFERON_ALPHA		20	-0.6850473	-1.2935717	0.2081712	0.6905225	1.0	3722	tags=50%, list=17%, signal=60%
GO_REGULATION_OF_TRANSCRIPTION_INVOLVED_IN_G1_S_TRANSITION_OF_MITOTIC_CELL_CYCLE	GO_REGULATION_OF_TRANSCRIPTION_INVOLVED_IN_G1_S_TRANSITION_OF_MITOTIC_CELL_CYCLE		25	-0.6300449	-1.2933881	0.2	0.6892086	1.0	3665	tags=52%, list=17%, signal=62%
GO_NERVE_DEVELOPMENT	GO_NERVE_DEVELOPMENT		63	-0.47958577	-1.2933007	0.13565892	0.68761885	1.0	2646	tags=29%, list=12%, signal=32%
GO_VASCULAR_ENDOTHELIAL_GROWTH_FACTOR_RECEPTOR_SIGNALING_PATHWAY	GO_VASCULAR_ENDOTHELIAL_GROWTH_FACTOR_RECEPTOR_SIGNALING_PATHWAY		73	-0.44643757	-1.2929085	0.13271028	0.68728083	1.0	2795	tags=32%, list=13%, signal=36%
GO_POSITIVE_REGULATION_OF_PEPTIDYL_THREONINE_PHOSPHORYLATION	GO_POSITIVE_REGULATION_OF_PEPTIDYL_THREONINE_PHOSPHORYLATION		23	-0.5416544	-1.2918904	0.1211499	0.6892573	1.0	1808	tags=39%, list=8%, signal=43%
GO_NUCLEAR_ENVELOPE_ORGANIZATION	GO_NUCLEAR_ENVELOPE_ORGANIZATION		76	-0.38818762	-1.2917598	0.17578125	0.6878373	1.0	4746	tags=41%, list=22%, signal=52%
GO_DNA_RECOMBINATION	GO_DNA_RECOMBINATION		190	-0.44930243	-1.291609	0.22924902	0.6864641	1.0	5773	tags=46%, list=27%, signal=62%
GO_REGULATION_OF_CARDIAC_MUSCLE_TISSUE_DEVELOPMENT	GO_REGULATION_OF_CARDIAC_MUSCLE_TISSUE_DEVELOPMENT		46	-0.52313954	-1.2905877	0.11764706	0.6886378	1.0	1674	tags=24%, list=8%, signal=26%
GO_POSITIVE_REGULATION_OF_CHROMOSOME_SEGREGATION	GO_POSITIVE_REGULATION_OF_CHROMOSOME_SEGREGATION		23	-0.5350978	-1.2902611	0.22689076	0.68798	1.0	3643	tags=43%, list=17%, signal=52%
GO_DNA_SYNTHESIS_INVOLVED_IN_DNA_REPAIR	GO_DNA_SYNTHESIS_INVOLVED_IN_DNA_REPAIR		70	-0.5080439	-1.2897881	0.24361493	0.68794537	1.0	5506	tags=51%, list=25%, signal=69%
GO_REGULATION_OF_CARTILAGE_DEVELOPMENT	GO_REGULATION_OF_CARTILAGE_DEVELOPMENT		59	-0.5257099	-1.2896909	0.14722754	0.68635887	1.0	1449	tags=31%, list=7%, signal=33%
GO_REGULATION_OF_EXTRACELLULAR_MATRIX_ORGANIZATION	GO_REGULATION_OF_EXTRACELLULAR_MATRIX_ORGANIZATION		24	-0.5566512	-1.2891989	0.1530815	0.68633056	1.0	669	tags=25%, list=3%, signal=26%
GO_MULTICELLULAR_ORGANISMAL_MACROMOLECULE_METABOLIC_PROCESS	GO_MULTICELLULAR_ORGANISMAL_MACROMOLECULE_METABOLIC_PROCESS		73	-0.5902052	-1.2877557	0.16962525	0.6899534	1.0	1772	tags=42%, list=8%, signal=46%
GO_REGULATION_OF_RHODOPSIN_MEDIATED_SIGNALING_PATHWAY	GO_REGULATION_OF_RHODOPSIN_MEDIATED_SIGNALING_PATHWAY		27	-0.48351318	-1.2867551	0.13793103	0.6919439	1.0	3145	tags=22%, list=14%, signal=26%
GO_MEMBRANE_BUDDING	GO_MEMBRANE_BUDDING		109	-0.3178236	-1.2864345	0.088421054	0.69136083	1.0	4622	tags=33%, list=21%, signal=42%
GO_MICROTUBULE_BASED_PROCESS	GO_MICROTUBULE_BASED_PROCESS		473	-0.36056843	-1.2858486	0.12090164	0.69182736	1.0	4280	tags=34%, list=20%, signal=41%
GO_PROTEASOMAL_PROTEIN_CATABOLIC_PROCESS	GO_PROTEASOMAL_PROTEIN_CATABOLIC_PROCESS		259	-0.31905255	-1.2856219	0.13939394	0.69082624	1.0	4745	tags=32%, list=22%, signal=40%
GO_PLACENTA_BLOOD_VESSEL_DEVELOPMENT	GO_PLACENTA_BLOOD_VESSEL_DEVELOPMENT		27	-0.4706771	-1.2854794	0.12723657	0.689488	1.0	2232	tags=33%, list=10%, signal=37%
GO_MEMBRANE_PROTEIN_PROTEOLYSIS	GO_MEMBRANE_PROTEIN_PROTEOLYSIS		33	-0.4406693	-1.2849945	0.1393597	0.68959993	1.0	3403	tags=33%, list=16%, signal=39%
GO_VENTRICULAR_SEPTUM_DEVELOPMENT	GO_VENTRICULAR_SEPTUM_DEVELOPMENT		54	-0.5145799	-1.2844217	0.13752456	0.68997693	1.0	1555	tags=28%, list=7%, signal=30%
GO_REGULATION_OF_PROTEIN_PHOSPHATASE_TYPE_2A_ACTIVITY	GO_REGULATION_OF_PROTEIN_PHOSPHATASE_TYPE_2A_ACTIVITY		23	-0.45730212	-1.2828864	0.16632016	0.69387513	1.0	4156	tags=43%, list=19%, signal=54%
GO_POSITIVE_REGULATION_OF_AXONOGENESIS	GO_POSITIVE_REGULATION_OF_AXONOGENESIS		66	-0.43612698	-1.2826204	0.117529884	0.6930851	1.0	2691	tags=27%, list=12%, signal=31%
GO_DNA_REPAIR	GO_DNA_REPAIR		429	-0.39795196	-1.2822477	0.21314742	0.69286436	1.0	5506	tags=41%, list=25%, signal=54%
GO_POSITIVE_REGULATION_OF_PROTEIN_AUTOPHOSPHORYLATION	GO_POSITIVE_REGULATION_OF_PROTEIN_AUTOPHOSPHORYLATION		21	-0.53514546	-1.2817901	0.1532567	0.6927714	1.0	2739	tags=43%, list=13%, signal=49%
GO_CYTOKINESIS	GO_CYTOKINESIS		79	-0.4343826	-1.2803024	0.200409	0.69670403	1.0	3770	tags=33%, list=17%, signal=40%
GO_POSITIVE_REGULATION_OF_TELOMERE_MAINTENANCE	GO_POSITIVE_REGULATION_OF_TELOMERE_MAINTENANCE		42	-0.39090082	-1.279848	0.17177914	0.6965641	1.0	5759	tags=48%, list=26%, signal=65%
GO_ZINC_ION_HOMEOSTASIS	GO_ZINC_ION_HOMEOSTASIS		21	-0.4789766	-1.2793449	0.15820312	0.6966871	1.0	2559	tags=33%, list=12%, signal=38%
GO_AZOLE_TRANSPORT	GO_AZOLE_TRANSPORT		15	-0.5352351	-1.2792641	0.15310077	0.6951067	1.0	4610	tags=53%, list=21%, signal=68%
GO_TELOMERE_MAINTENANCE_VIA_TELOMERASE	GO_TELOMERE_MAINTENANCE_VIA_TELOMERASE		16	-0.45878488	-1.279009	0.21572581	0.6942667	1.0	5138	tags=50%, list=24%, signal=65%
GO_POSITIVE_REGULATION_OF_FIBROBLAST_PROLIFERATION	GO_POSITIVE_REGULATION_OF_FIBROBLAST_PROLIFERATION		51	-0.47881436	-1.2775238	0.11500975	0.6984203	1.0	2945	tags=43%, list=14%, signal=50%
GO_POSITIVE_REGULATION_OF_CELL_CYCLE	GO_POSITIVE_REGULATION_OF_CELL_CYCLE		311	-0.37060338	-1.2767222	0.12048193	0.69970477	1.0	3085	tags=25%, list=14%, signal=29%
GO_AXO_DENDRITIC_TRANSPORT	GO_AXO_DENDRITIC_TRANSPORT		32	-0.39932483	-1.2761015	0.1754386	0.70032084	1.0	4710	tags=25%, list=22%, signal=32%
GO_REGULATION_OF_HEMATOPOIETIC_PROGENITOR_CELL_DIFFERENTIATION	GO_REGULATION_OF_HEMATOPOIETIC_PROGENITOR_CELL_DIFFERENTIATION		35	-0.42650414	-1.2749026	0.12298387	0.7028615	1.0	2275	tags=26%, list=10%, signal=29%
GO_MEIOTIC_CELL_CYCLE	GO_MEIOTIC_CELL_CYCLE		167	-0.41905388	-1.2738754	0.17659138	0.70488393	1.0	4568	tags=37%, list=21%, signal=46%
GO_FIBROBLAST_GROWTH_FACTOR_RECEPTOR_SIGNALING_PATHWAY	GO_FIBROBLAST_GROWTH_FACTOR_RECEPTOR_SIGNALING_PATHWAY		81	-0.37961942	-1.2738206	0.16632444	0.70326525	1.0	4755	tags=30%, list=22%, signal=38%
GO_REGULATION_OF_PROTEASOMAL_PROTEIN_CATABOLIC_PROCESS	GO_REGULATION_OF_PROTEASOMAL_PROTEIN_CATABOLIC_PROCESS		171	-0.32096568	-1.2736223	0.12701613	0.70218855	1.0	3271	tags=27%, list=15%, signal=31%
GO_POSITIVE_REGULATION_OF_ENDOTHELIAL_CELL_MIGRATION	GO_POSITIVE_REGULATION_OF_ENDOTHELIAL_CELL_MIGRATION		63	-0.48513353	-1.2721391	0.14638783	0.7060067	1.0	925	tags=27%, list=4%, signal=28%
GO_ESTABLISHMENT_OF_PROTEIN_LOCALIZATION_TO_ORGANELLE	GO_ESTABLISHMENT_OF_PROTEIN_LOCALIZATION_TO_ORGANELLE		318	-0.26577988	-1.2716724	0.100616015	0.70594645	1.0	5416	tags=31%, list=25%, signal=40%
GO_NON_RECOMBINATIONAL_REPAIR	GO_NON_RECOMBINATIONAL_REPAIR		61	-0.42665175	-1.2710431	0.1809145	0.70654345	1.0	4168	tags=26%, list=19%, signal=32%
GO_NEGATIVE_REGULATION_OF_EPIDERMIS_DEVELOPMENT	GO_NEGATIVE_REGULATION_OF_EPIDERMIS_DEVELOPMENT		16	-0.5775376	-1.2710272	0.17886178	0.7048215	1.0	834	tags=25%, list=4%, signal=26%
GO_NEGATIVE_REGULATION_OF_MYOBLAST_DIFFERENTIATION	GO_NEGATIVE_REGULATION_OF_MYOBLAST_DIFFERENTIATION		23	-0.5382192	-1.2709266	0.121031746	0.7034585	1.0	4059	tags=48%, list=19%, signal=59%
GO_PYRIMIDINE_DEOXYRIBONUCLEOTIDE_METABOLIC_PROCESS	GO_PYRIMIDINE_DEOXYRIBONUCLEOTIDE_METABOLIC_PROCESS		15	-0.5069477	-1.2705473	0.20077972	0.7031311	1.0	3894	tags=40%, list=18%, signal=49%
GO_REGULATION_OF_CYSTEINE_TYPE_ENDOPEPTIDASE_ACTIVITY	GO_REGULATION_OF_CYSTEINE_TYPE_ENDOPEPTIDASE_ACTIVITY		204	-0.36825714	-1.2696972	0.07968128	0.70464617	1.0	3013	tags=26%, list=14%, signal=30%
GO_POSITIVE_REGULATION_OF_BLOOD_VESSEL_ENDOTHELIAL_CELL_MIGRATION	GO_POSITIVE_REGULATION_OF_BLOOD_VESSEL_ENDOTHELIAL_CELL_MIGRATION		25	-0.5496533	-1.2696698	0.16890594	0.70295185	1.0	925	tags=28%, list=4%, signal=29%
GO_RESPONSE_TO_ATP	GO_RESPONSE_TO_ATP		28	-0.5499145	-1.2692555	0.15187377	0.70271546	1.0	1670	tags=25%, list=8%, signal=27%
GO_VITAMIN_TRANSPORT	GO_VITAMIN_TRANSPORT		31	-0.4625483	-1.2690146	0.11372549	0.7017833	1.0	1105	tags=19%, list=5%, signal=20%
GO_POSITIVE_REGULATION_OF_RELEASE_OF_CYTOCHROME_C_FROM_MITOCHONDRIA	GO_POSITIVE_REGULATION_OF_RELEASE_OF_CYTOCHROME_C_FROM_MITOCHONDRIA		26	-0.48813388	-1.2689433	0.12922466	0.7002667	1.0	3219	tags=42%, list=15%, signal=50%
GO_NEGATIVE_REGULATION_OF_DNA_BINDING	GO_NEGATIVE_REGULATION_OF_DNA_BINDING		46	-0.44786298	-1.2689407	0.11003861	0.6985207	1.0	4532	tags=41%, list=21%, signal=52%
GO_AMELOGENESIS	GO_AMELOGENESIS		19	-0.54393417	-1.2684133	0.16306484	0.69873625	1.0	1974	tags=32%, list=9%, signal=35%
GO_EPIBOLY	GO_EPIBOLY		19	-0.54924995	-1.2672364	0.15490197	0.701452	1.0	1988	tags=47%, list=9%, signal=52%
GO_PYRIMIDINE_NUCLEOSIDE_CATABOLIC_PROCESS	GO_PYRIMIDINE_NUCLEOSIDE_CATABOLIC_PROCESS		18	-0.5435063	-1.2672191	0.16734694	0.69977677	1.0	2500	tags=28%, list=11%, signal=31%
GO_CELL_DIFFERENTIATION_IN_HINDBRAIN	GO_CELL_DIFFERENTIATION_IN_HINDBRAIN		20	-0.5049604	-1.267129	0.19085488	0.6984051	1.0	545	tags=15%, list=3%, signal=15%
GO_NEGATIVE_REGULATION_OF_CYSTEINE_TYPE_ENDOPEPTIDASE_ACTIVITY	GO_NEGATIVE_REGULATION_OF_CYSTEINE_TYPE_ENDOPEPTIDASE_ACTIVITY		84	-0.3833786	-1.2663145	0.1015625	0.6998361	1.0	2687	tags=25%, list=12%, signal=28%
GO_REGULATION_OF_PROTEASOMAL_UBIQUITIN_DEPENDENT_PROTEIN_CATABOLIC_PROCESS	GO_REGULATION_OF_PROTEASOMAL_UBIQUITIN_DEPENDENT_PROTEIN_CATABOLIC_PROCESS		140	-0.33774358	-1.2639958	0.12922466	0.70672965	1.0	3266	tags=29%, list=15%, signal=34%
GO_CORONARY_VASCULATURE_DEVELOPMENT	GO_CORONARY_VASCULATURE_DEVELOPMENT		36	-0.5224219	-1.263591	0.18687873	0.7065439	1.0	1974	tags=31%, list=9%, signal=34%
GO_CELL_PROJECTION_ASSEMBLY	GO_CELL_PROJECTION_ASSEMBLY		239	-0.362641	-1.2631071	0.06916996	0.7064827	1.0	3845	tags=31%, list=18%, signal=38%
GO_NEGATIVE_REGULATION_OF_TELOMERE_MAINTENANCE_VIA_TELOMERE_LENGTHENING	GO_NEGATIVE_REGULATION_OF_TELOMERE_MAINTENANCE_VIA_TELOMERE_LENGTHENING		17	-0.44802195	-1.2626337	0.22701688	0.70655864	1.0	5057	tags=47%, list=23%, signal=61%
GO_REGULATION_OF_MYELINATION	GO_REGULATION_OF_MYELINATION		29	-0.45119777	-1.2626255	0.10136452	0.70486224	1.0	2211	tags=24%, list=10%, signal=27%
GO_POSITIVE_REGULATION_OF_TRANSLATIONAL_INITIATION	GO_POSITIVE_REGULATION_OF_TRANSLATIONAL_INITIATION		21	-0.46198374	-1.2622027	0.20647773	0.70472753	1.0	6129	tags=48%, list=28%, signal=66%
GO_MRNA_TRANSCRIPTION	GO_MRNA_TRANSCRIPTION		20	-0.45984787	-1.2617748	0.15447155	0.7046986	1.0	2648	tags=35%, list=12%, signal=40%
GO_CELL_SURFACE_RECEPTOR_SIGNALING_PATHWAY_INVOLVED_IN_HEART_DEVELOPMENT	GO_CELL_SURFACE_RECEPTOR_SIGNALING_PATHWAY_INVOLVED_IN_HEART_DEVELOPMENT		15	-0.5917118	-1.2615585	0.20321931	0.7036981	1.0	3790	tags=47%, list=17%, signal=56%
GO_POSITIVE_REGULATION_OF_VIRAL_TRANSCRIPTION	GO_POSITIVE_REGULATION_OF_VIRAL_TRANSCRIPTION		35	-0.3679986	-1.2609831	0.20325203	0.7042272	1.0	4834	tags=37%, list=22%, signal=48%
GO_VESICLE_ORGANIZATION	GO_VESICLE_ORGANIZATION		261	-0.2979276	-1.2609466	0.06626506	0.7026835	1.0	4398	tags=30%, list=20%, signal=37%
GO_LIPOPOLYSACCHARIDE_MEDIATED_SIGNALING_PATHWAY	GO_LIPOPOLYSACCHARIDE_MEDIATED_SIGNALING_PATHWAY		30	-0.5520053	-1.2607799	0.20159681	0.70162797	1.0	3262	tags=37%, list=15%, signal=43%
GO_MITOCHONDRIAL_MEMBRANE_ORGANIZATION	GO_MITOCHONDRIAL_MEMBRANE_ORGANIZATION		86	-0.35389686	-1.2603266	0.15885948	0.7016174	1.0	4689	tags=37%, list=22%, signal=47%
GO_REGULATION_OF_EPIDERMIS_DEVELOPMENT	GO_REGULATION_OF_EPIDERMIS_DEVELOPMENT		60	-0.45944998	-1.2602805	0.13009709	0.70007324	1.0	2648	tags=28%, list=12%, signal=32%
GO_CARBOHYDRATE_PHOSPHORYLATION	GO_CARBOHYDRATE_PHOSPHORYLATION		20	-0.45474076	-1.2599045	0.123203285	0.6997663	1.0	526	tags=10%, list=2%, signal=10%
GO_REGULATION_OF_HAIR_FOLLICLE_DEVELOPMENT	GO_REGULATION_OF_HAIR_FOLLICLE_DEVELOPMENT		15	-0.5964318	-1.2595924	0.16297787	0.6991818	1.0	776	tags=33%, list=4%, signal=35%
GO_ARTERY_DEVELOPMENT	GO_ARTERY_DEVELOPMENT		75	-0.47816136	-1.2590381	0.17850287	0.6996563	1.0	1974	tags=28%, list=9%, signal=31%
GO_REGULATION_OF_ENDOTHELIAL_CELL_APOPTOTIC_PROCESS	GO_REGULATION_OF_ENDOTHELIAL_CELL_APOPTOTIC_PROCESS		40	-0.51370436	-1.2586969	0.16141732	0.6992809	1.0	1754	tags=28%, list=8%, signal=30%
GO_REGULATION_OF_MEMBRANE_PERMEABILITY	GO_REGULATION_OF_MEMBRANE_PERMEABILITY		67	-0.3673381	-1.2584829	0.14989734	0.69836545	1.0	3262	tags=28%, list=15%, signal=33%
GO_RNA_SECONDARY_STRUCTURE_UNWINDING	GO_RNA_SECONDARY_STRUCTURE_UNWINDING		37	-0.4343122	-1.2575138	0.21472393	0.7003734	1.0	6649	tags=51%, list=31%, signal=74%
GO_POSITIVE_REGULATION_OF_LAMELLIPODIUM_ORGANIZATION	GO_POSITIVE_REGULATION_OF_LAMELLIPODIUM_ORGANIZATION		22	-0.41273645	-1.2572142	0.1988417	0.6998359	1.0	4467	tags=36%, list=21%, signal=46%
GO_IRE1_MEDIATED_UNFOLDED_PROTEIN_RESPONSE	GO_IRE1_MEDIATED_UNFOLDED_PROTEIN_RESPONSE		51	-0.39554092	-1.2570543	0.20736434	0.69880056	1.0	3707	tags=29%, list=17%, signal=35%
GO_REGULATION_OF_CELL_MATRIX_ADHESION	GO_REGULATION_OF_CELL_MATRIX_ADHESION		87	-0.42435724	-1.2569442	0.12156863	0.6975839	1.0	2344	tags=25%, list=11%, signal=28%
GO_TERMINATION_OF_RNA_POLYMERASE_II_TRANSCRIPTION	GO_TERMINATION_OF_RNA_POLYMERASE_II_TRANSCRIPTION		53	-0.40271693	-1.2560393	0.26626018	0.69910634	1.0	6493	tags=47%, list=30%, signal=67%
GO_FORMATION_OF_PRIMARY_GERM_LAYER	GO_FORMATION_OF_PRIMARY_GERM_LAYER		105	-0.43701872	-1.2558987	0.14555766	0.6979558	1.0	1836	tags=28%, list=8%, signal=30%
GO_POST_TRANSLATIONAL_PROTEIN_MODIFICATION	GO_POST_TRANSLATIONAL_PROTEIN_MODIFICATION		34	-0.39259154	-1.2556081	0.13457558	0.6974072	1.0	2711	tags=21%, list=12%, signal=23%
GO_HINDBRAIN_MORPHOGENESIS	GO_HINDBRAIN_MORPHOGENESIS		38	-0.4716	-1.2547423	0.16666667	0.6989465	1.0	2578	tags=21%, list=12%, signal=24%
GO_CELLULAR_RESPONSE_TO_HEAT	GO_CELLULAR_RESPONSE_TO_HEAT		33	-0.48367286	-1.2543808	0.13861386	0.6986283	1.0	3026	tags=36%, list=14%, signal=42%
GO_NEGATIVE_REGULATION_OF_DEFENSE_RESPONSE_TO_VIRUS	GO_NEGATIVE_REGULATION_OF_DEFENSE_RESPONSE_TO_VIRUS		17	-0.55418634	-1.2542332	0.18503937	0.6976327	1.0	2037	tags=41%, list=9%, signal=45%
GO_CILIUM_ORGANIZATION	GO_CILIUM_ORGANIZATION		164	-0.3894753	-1.2541955	0.15510204	0.69611883	1.0	4003	tags=33%, list=18%, signal=40%
GO_MITOTIC_SISTER_CHROMATID_SEGREGATION	GO_MITOTIC_SISTER_CHROMATID_SEGREGATION		86	-0.53280264	-1.254178	0.26530612	0.6945868	1.0	4604	tags=45%, list=21%, signal=57%
GO_PLATELET_DERIVED_GROWTH_FACTOR_RECEPTOR_SIGNALING_PATHWAY	GO_PLATELET_DERIVED_GROWTH_FACTOR_RECEPTOR_SIGNALING_PATHWAY		34	-0.48057353	-1.2535594	0.18924303	0.6951461	1.0	3707	tags=41%, list=17%, signal=50%
GO_CEREBELLAR_PURKINJE_CELL_LAYER_DEVELOPMENT	GO_CEREBELLAR_PURKINJE_CELL_LAYER_DEVELOPMENT		23	-0.4062006	-1.2529279	0.18637274	0.69584614	1.0	1032	tags=13%, list=5%, signal=14%
GO_REGULATION_OF_DNA_REPLICATION	GO_REGULATION_OF_DNA_REPLICATION		153	-0.40582043	-1.2525458	0.17479675	0.6957023	1.0	5293	tags=46%, list=24%, signal=60%
GO_REGULATION_OF_NITRIC_OXIDE_SYNTHASE_BIOSYNTHETIC_PROCESS	GO_REGULATION_OF_NITRIC_OXIDE_SYNTHASE_BIOSYNTHETIC_PROCESS		18	-0.54307115	-1.2525233	0.14453125	0.69421226	1.0	1670	tags=22%, list=8%, signal=24%
GO_GLUTAMINE_FAMILY_AMINO_ACID_BIOSYNTHETIC_PROCESS	GO_GLUTAMINE_FAMILY_AMINO_ACID_BIOSYNTHETIC_PROCESS		19	-0.5233684	-1.252334	0.14112903	0.69332373	1.0	2963	tags=32%, list=14%, signal=37%
GO_POSITIVE_REGULATION_OF_ORGANELLE_ASSEMBLY	GO_POSITIVE_REGULATION_OF_ORGANELLE_ASSEMBLY		43	-0.4013403	-1.2522782	0.17063493	0.69197696	1.0	3932	tags=35%, list=18%, signal=42%
GO_NEGATIVE_REGULATION_OF_CHROMOSOME_SEGREGATION	GO_NEGATIVE_REGULATION_OF_CHROMOSOME_SEGREGATION		27	-0.5410028	-1.2516692	0.25	0.6926855	1.0	3130	tags=37%, list=14%, signal=43%
GO_POLYOL_BIOSYNTHETIC_PROCESS	GO_POLYOL_BIOSYNTHETIC_PROCESS		25	-0.49344474	-1.2515588	0.13152805	0.69150895	1.0	3759	tags=40%, list=17%, signal=48%
GO_G2_DNA_DAMAGE_CHECKPOINT	GO_G2_DNA_DAMAGE_CHECKPOINT		33	-0.52505684	-1.2505851	0.25510204	0.6934335	1.0	3286	tags=36%, list=15%, signal=43%
GO_RNA_MODIFICATION	GO_RNA_MODIFICATION		103	-0.3878327	-1.249802	0.21836735	0.6947206	1.0	5126	tags=42%, list=24%, signal=54%
GO_NEGATIVE_REGULATION_OF_T_CELL_PROLIFERATION	GO_NEGATIVE_REGULATION_OF_T_CELL_PROLIFERATION		49	-0.49932063	-1.2497275	0.15487571	0.69338316	1.0	2917	tags=37%, list=13%, signal=42%
GO_ORGANELLE_FUSION	GO_ORGANELLE_FUSION		116	-0.33018157	-1.2492943	0.08805031	0.6933318	1.0	4372	tags=34%, list=20%, signal=42%
GO_AORTA_DEVELOPMENT	GO_AORTA_DEVELOPMENT		41	-0.53001374	-1.2491727	0.20717132	0.69225913	1.0	1290	tags=24%, list=6%, signal=26%
GO_INNATE_IMMUNE_RESPONSE_ACTIVATING_CELL_SURFACE_RECEPTOR_SIGNALING_PATHWAY	GO_INNATE_IMMUNE_RESPONSE_ACTIVATING_CELL_SURFACE_RECEPTOR_SIGNALING_PATHWAY		99	-0.39777914	-1.248991	0.20477137	0.69135934	1.0	4726	tags=43%, list=22%, signal=55%
GO_RNA_METHYLATION	GO_RNA_METHYLATION		45	-0.43232098	-1.2488787	0.22933884	0.6901964	1.0	5126	tags=47%, list=24%, signal=61%
GO_PROTEIN_KINASE_C_ACTIVATING_G_PROTEIN_COUPLED_RECEPTOR_SIGNALING_PATHWAY	GO_PROTEIN_KINASE_C_ACTIVATING_G_PROTEIN_COUPLED_RECEPTOR_SIGNALING_PATHWAY		31	-0.4445784	-1.2484264	0.14512922	0.6902292	1.0	948	tags=16%, list=4%, signal=17%
GO_PATTERNING_OF_BLOOD_VESSELS	GO_PATTERNING_OF_BLOOD_VESSELS		32	-0.48121074	-1.247425	0.18142548	0.69191086	1.0	4015	tags=44%, list=18%, signal=54%
GO_NEGATIVE_REGULATION_OF_CYTOKINE_BIOSYNTHETIC_PROCESS	GO_NEGATIVE_REGULATION_OF_CYTOKINE_BIOSYNTHETIC_PROCESS		27	-0.52155447	-1.2465794	0.1456693	0.693431	1.0	1109	tags=22%, list=5%, signal=23%
GO_REGULATION_OF_DEFENSE_RESPONSE_TO_VIRUS	GO_REGULATION_OF_DEFENSE_RESPONSE_TO_VIRUS		179	-0.3742337	-1.2464553	0.13827655	0.6923323	1.0	3142	tags=27%, list=14%, signal=32%
GO_POSITIVE_REGULATION_OF_CELL_CYCLE_PROCESS	GO_POSITIVE_REGULATION_OF_CELL_CYCLE_PROCESS		231	-0.3848147	-1.2463526	0.15524194	0.6911592	1.0	3085	tags=26%, list=14%, signal=30%
GO_ANTIGEN_PROCESSING_AND_PRESENTATION_OF_EXOGENOUS_PEPTIDE_ANTIGEN_VIA_MHC_CLASS_I	GO_ANTIGEN_PROCESSING_AND_PRESENTATION_OF_EXOGENOUS_PEPTIDE_ANTIGEN_VIA_MHC_CLASS_I		62	-0.44482478	-1.2463486	0.2407045	0.68965983	1.0	6468	tags=60%, list=30%, signal=85%
GO_POSITIVE_REGULATION_OF_DNA_REPLICATION	GO_POSITIVE_REGULATION_OF_DNA_REPLICATION		83	-0.42275953	-1.2459183	0.15478615	0.68983823	1.0	2668	tags=29%, list=12%, signal=33%
GO_BRANCHING_INVOLVED_IN_SALIVARY_GLAND_MORPHOGENESIS	GO_BRANCHING_INVOLVED_IN_SALIVARY_GLAND_MORPHOGENESIS		16	-0.5466041	-1.2450794	0.18415841	0.69124985	1.0	1532	tags=38%, list=7%, signal=40%
GO_TELOMERE_MAINTENANCE_VIA_TELOMERE_LENGTHENING	GO_TELOMERE_MAINTENANCE_VIA_TELOMERE_LENGTHENING		25	-0.43010628	-1.245053	0.21157685	0.6898358	1.0	5138	tags=48%, list=24%, signal=63%
GO_SKELETAL_SYSTEM_MORPHOGENESIS	GO_SKELETAL_SYSTEM_MORPHOGENESIS		195	-0.43710276	-1.2444463	0.1392157	0.6905158	1.0	2633	tags=27%, list=12%, signal=31%
GO_REGULATION_OF_TELOMERE_MAINTENANCE	GO_REGULATION_OF_TELOMERE_MAINTENANCE		61	-0.35796475	-1.2425387	0.20242915	0.6959155	1.0	5759	tags=43%, list=26%, signal=58%
GO_REGULATION_OF_NEURON_MIGRATION	GO_REGULATION_OF_NEURON_MIGRATION		24	-0.47088867	-1.2419369	0.16334662	0.69643635	1.0	1963	tags=17%, list=9%, signal=18%
GO_RESPONSE_TO_PLATELET_DERIVED_GROWTH_FACTOR	GO_RESPONSE_TO_PLATELET_DERIVED_GROWTH_FACTOR		18	-0.5860255	-1.2416604	0.16862746	0.69595504	1.0	2110	tags=56%, list=10%, signal=61%
GO_CHONDROCYTE_DIFFERENTIATION	GO_CHONDROCYTE_DIFFERENTIATION		57	-0.50661033	-1.2416362	0.16030534	0.6945382	1.0	1455	tags=30%, list=7%, signal=32%
GO_TRANSCRIPTION_FROM_RNA_POLYMERASE_I_PROMOTER	GO_TRANSCRIPTION_FROM_RNA_POLYMERASE_I_PROMOTER		34	-0.4539773	-1.2411879	0.244	0.6946341	1.0	3792	tags=41%, list=17%, signal=50%
GO_POSITIVE_REGULATION_OF_SUBSTRATE_ADHESION_DEPENDENT_CELL_SPREADING	GO_POSITIVE_REGULATION_OF_SUBSTRATE_ADHESION_DEPENDENT_CELL_SPREADING		26	-0.46469146	-1.2404785	0.1820041	0.6955759	1.0	3393	tags=31%, list=16%, signal=36%
GO_PROTEIN_HETEROOLIGOMERIZATION	GO_PROTEIN_HETEROOLIGOMERIZATION		99	-0.38799414	-1.2401214	0.12605043	0.69540393	1.0	3013	tags=25%, list=14%, signal=29%
GO_RESPONSE_TO_VITAMIN_D	GO_RESPONSE_TO_VITAMIN_D		32	-0.51086485	-1.2398493	0.124535315	0.69488066	1.0	900	tags=31%, list=4%, signal=33%
GO_WOUND_HEALING	GO_WOUND_HEALING		441	-0.3726104	-1.2396412	0.124045804	0.69416994	1.0	2945	tags=26%, list=14%, signal=30%
GO_RESPONSE_TO_WATER	GO_RESPONSE_TO_WATER		17	-0.49481374	-1.2391664	0.17843138	0.69441587	1.0	4599	tags=53%, list=21%, signal=67%
GO_MRNA_CIS_SPLICING_VIA_SPLICEOSOME	GO_MRNA_CIS_SPLICING_VIA_SPLICEOSOME		16	-0.4611352	-1.2383766	0.2579365	0.6956371	1.0	3197	tags=38%, list=15%, signal=44%
GO_POSITIVE_REGULATION_OF_VIRAL_GENOME_REPLICATION	GO_POSITIVE_REGULATION_OF_VIRAL_GENOME_REPLICATION		29	-0.414855	-1.2377243	0.247505	0.6964573	1.0	6302	tags=52%, list=29%, signal=73%
GO_NUCLEAR_TRANSPORT	GO_NUCLEAR_TRANSPORT		324	-0.2961506	-1.2370397	0.14	0.6973554	1.0	5477	tags=38%, list=25%, signal=50%
GO_POSITIVE_REGULATION_OF_CELL_DIVISION	GO_POSITIVE_REGULATION_OF_CELL_DIVISION		120	-0.42336714	-1.2370157	0.15019763	0.6959718	1.0	2135	tags=26%, list=10%, signal=28%
GO_NEGATIVE_REGULATION_OF_ENDOTHELIAL_CELL_PROLIFERATION	GO_NEGATIVE_REGULATION_OF_ENDOTHELIAL_CELL_PROLIFERATION		30	-0.49867937	-1.2368838	0.22796935	0.69496363	1.0	1674	tags=23%, list=8%, signal=25%
GO_INDOLE_CONTAINING_COMPOUND_METABOLIC_PROCESS	GO_INDOLE_CONTAINING_COMPOUND_METABOLIC_PROCESS		25	-0.50735426	-1.2359059	0.1849711	0.69695204	1.0	2350	tags=24%, list=11%, signal=27%
GO_POSITIVE_REGULATION_OF_CHEMOTAXIS	GO_POSITIVE_REGULATION_OF_CHEMOTAXIS		117	-0.51608384	-1.2357674	0.19161677	0.69597846	1.0	1699	tags=30%, list=8%, signal=32%
GO_POSITIVE_REGULATION_OF_TISSUE_REMODELING	GO_POSITIVE_REGULATION_OF_TISSUE_REMODELING		24	-0.51677656	-1.2356037	0.21084337	0.69517994	1.0	3150	tags=38%, list=14%, signal=44%
GO_DNA_DEPENDENT_DNA_REPLICATION	GO_DNA_DEPENDENT_DNA_REPLICATION		90	-0.53649056	-1.2353797	0.3007968	0.69460595	1.0	4120	tags=42%, list=19%, signal=52%
GO_EPITHELIAL_CELL_FATE_COMMITMENT	GO_EPITHELIAL_CELL_FATE_COMMITMENT		15	-0.5230072	-1.2347114	0.16962525	0.6954797	1.0	1532	tags=27%, list=7%, signal=29%
GO_RESPONSE_TO_REACTIVE_OXYGEN_SPECIES	GO_RESPONSE_TO_REACTIVE_OXYGEN_SPECIES		186	-0.37764734	-1.2346344	0.115530305	0.6943118	1.0	2992	tags=29%, list=14%, signal=33%
GO_PARASYMPATHETIC_NERVOUS_SYSTEM_DEVELOPMENT	GO_PARASYMPATHETIC_NERVOUS_SYSTEM_DEVELOPMENT		16	-0.57518137	-1.2337923	0.22970296	0.69587386	1.0	2646	tags=44%, list=12%, signal=50%
GO_VASCULATURE_DEVELOPMENT	GO_VASCULATURE_DEVELOPMENT		452	-0.41080335	-1.2335037	0.16135459	0.6955341	1.0	2235	tags=27%, list=10%, signal=29%
GO_POSITIVE_REGULATION_OF_GROWTH	GO_POSITIVE_REGULATION_OF_GROWTH		226	-0.33612153	-1.2334238	0.0703125	0.6943816	1.0	2648	tags=22%, list=12%, signal=25%
GO_CELL_DIFFERENTIATION_INVOLVED_IN_EMBRYONIC_PLACENTA_DEVELOPMENT	GO_CELL_DIFFERENTIATION_INVOLVED_IN_EMBRYONIC_PLACENTA_DEVELOPMENT		25	-0.4769826	-1.2329834	0.17034069	0.6944714	1.0	2522	tags=48%, list=12%, signal=54%
GO_REGULATION_OF_BLOOD_VESSEL_ENDOTHELIAL_CELL_MIGRATION	GO_REGULATION_OF_BLOOD_VESSEL_ENDOTHELIAL_CELL_MIGRATION		50	-0.44367948	-1.2319212	0.1848249	0.6966894	1.0	3494	tags=32%, list=16%, signal=38%
GO_REGULATION_OF_FIBROBLAST_PROLIFERATION	GO_REGULATION_OF_FIBROBLAST_PROLIFERATION		78	-0.41416392	-1.2313735	0.13412228	0.6971084	1.0	2945	tags=36%, list=14%, signal=41%
GO_CRANIAL_NERVE_DEVELOPMENT	GO_CRANIAL_NERVE_DEVELOPMENT		40	-0.49058565	-1.2311229	0.18650794	0.69652724	1.0	2646	tags=30%, list=12%, signal=34%
GO_NEGATIVE_REGULATION_OF_CHROMOSOME_ORGANIZATION	GO_NEGATIVE_REGULATION_OF_CHROMOSOME_ORGANIZATION		93	-0.37153473	-1.2309767	0.21868788	0.69560343	1.0	5415	tags=38%, list=25%, signal=50%
GO_DENDRITIC_SPINE_DEVELOPMENT	GO_DENDRITIC_SPINE_DEVELOPMENT		19	-0.47573403	-1.2303317	0.18458419	0.6964061	1.0	5439	tags=53%, list=25%, signal=70%
GO_PROTEIN_K11_LINKED_UBIQUITINATION	GO_PROTEIN_K11_LINKED_UBIQUITINATION		26	-0.41958994	-1.2301354	0.2868687	0.6956698	1.0	5211	tags=42%, list=24%, signal=56%
GO_PEPTIDYL_THREONINE_MODIFICATION	GO_PEPTIDYL_THREONINE_MODIFICATION		44	-0.35947824	-1.2296793	0.123809524	0.69581664	1.0	2211	tags=23%, list=10%, signal=25%
GO_LENS_DEVELOPMENT_IN_CAMERA_TYPE_EYE	GO_LENS_DEVELOPMENT_IN_CAMERA_TYPE_EYE		63	-0.44578642	-1.2296305	0.13387424	0.6945846	1.0	3578	tags=38%, list=16%, signal=45%
GO_NEGATIVE_REGULATION_OF_LEUKOCYTE_PROLIFERATION	GO_NEGATIVE_REGULATION_OF_LEUKOCYTE_PROLIFERATION		66	-0.48861927	-1.2293205	0.19516729	0.6943456	1.0	2917	tags=35%, list=13%, signal=40%
GO_REGULATION_OF_INTERLEUKIN_2_BIOSYNTHETIC_PROCESS	GO_REGULATION_OF_INTERLEUKIN_2_BIOSYNTHETIC_PROCESS		17	-0.6363516	-1.2292869	0.21928166	0.6930525	1.0	2146	tags=41%, list=10%, signal=46%
GO_ORGANELLE_DISASSEMBLY	GO_ORGANELLE_DISASSEMBLY		176	-0.3084128	-1.2286454	0.11468813	0.69383866	1.0	3728	tags=27%, list=17%, signal=33%
GO_ORGANELLE_LOCALIZATION	GO_ORGANELLE_LOCALIZATION		386	-0.30629775	-1.2275168	0.06352459	0.69653535	1.0	4300	tags=29%, list=20%, signal=36%
GO_POSITIVE_REGULATION_OF_CYCLIC_NUCLEOTIDE_METABOLIC_PROCESS	GO_POSITIVE_REGULATION_OF_CYCLIC_NUCLEOTIDE_METABOLIC_PROCESS		102	-0.38666776	-1.2273251	0.13867188	0.69587815	1.0	2945	tags=22%, list=14%, signal=25%
GO_DNA_GEOMETRIC_CHANGE	GO_DNA_GEOMETRIC_CHANGE		78	-0.46048558	-1.2271674	0.25148514	0.69503015	1.0	4635	tags=36%, list=21%, signal=45%
GO_CELL_AGING	GO_CELL_AGING		65	-0.40393603	-1.2271209	0.14119923	0.69379514	1.0	2457	tags=28%, list=11%, signal=31%
GO_METANEPHROS_MORPHOGENESIS	GO_METANEPHROS_MORPHOGENESIS		27	-0.5325249	-1.2268288	0.17984189	0.6934295	1.0	4029	tags=37%, list=19%, signal=45%
GO_NEGATIVE_REGULATION_OF_NUCLEAR_DIVISION	GO_NEGATIVE_REGULATION_OF_NUCLEAR_DIVISION		45	-0.47266275	-1.2267337	0.2358871	0.69237995	1.0	4219	tags=44%, list=19%, signal=55%
GO_RECOMBINATIONAL_REPAIR	GO_RECOMBINATIONAL_REPAIR		70	-0.46572903	-1.2258929	0.29	0.69388485	1.0	5773	tags=43%, list=27%, signal=58%
GO_AUTONOMIC_NERVOUS_SYSTEM_DEVELOPMENT	GO_AUTONOMIC_NERVOUS_SYSTEM_DEVELOPMENT		41	-0.50504255	-1.2255744	0.18897638	0.6936396	1.0	2646	tags=34%, list=12%, signal=39%
GO_CARDIAC_SEPTUM_DEVELOPMENT	GO_CARDIAC_SEPTUM_DEVELOPMENT		84	-0.4698928	-1.224877	0.19769673	0.6947223	1.0	1555	tags=24%, list=7%, signal=26%
GO_REGULATION_OF_CHROMOSOME_ORGANIZATION	GO_REGULATION_OF_CHROMOSOME_ORGANIZATION		261	-0.3339477	-1.2232616	0.216	0.69904566	1.0	5306	tags=33%, list=24%, signal=43%
GO_REGULATION_OF_VIRAL_TRANSCRIPTION	GO_REGULATION_OF_VIRAL_TRANSCRIPTION		56	-0.36241257	-1.222573	0.21765913	0.700056	1.0	4834	tags=38%, list=22%, signal=48%
GO_NEGATIVE_REGULATION_OF_ENDOTHELIAL_CELL_APOPTOTIC_PROCESS	GO_NEGATIVE_REGULATION_OF_ENDOTHELIAL_CELL_APOPTOTIC_PROCESS		27	-0.5323825	-1.2222655	0.18326694	0.6997142	1.0	693	tags=22%, list=3%, signal=23%
GO_NEGATIVE_REGULATION_OF_TRANSCRIPTION_REGULATORY_REGION_DNA_BINDING	GO_NEGATIVE_REGULATION_OF_TRANSCRIPTION_REGULATORY_REGION_DNA_BINDING		17	-0.5707265	-1.2215339	0.21218075	0.70088476	1.0	1169	tags=24%, list=5%, signal=25%
GO_HIPPOCAMPUS_DEVELOPMENT	GO_HIPPOCAMPUS_DEVELOPMENT		72	-0.39623204	-1.221252	0.1680498	0.7004659	1.0	2680	tags=19%, list=12%, signal=22%
GO_POSITIVE_REGULATION_OF_SYNAPTIC_TRANSMISSION	GO_POSITIVE_REGULATION_OF_SYNAPTIC_TRANSMISSION		108	-0.38910773	-1.2210122	0.12426036	0.69995165	1.0	2575	tags=22%, list=12%, signal=25%
GO_REGULATION_OF_TRANSCRIPTION_ELONGATION_FROM_RNA_POLYMERASE_II_PROMOTER	GO_REGULATION_OF_TRANSCRIPTION_ELONGATION_FROM_RNA_POLYMERASE_II_PROMOTER		21	-0.40209377	-1.2209841	0.250497	0.6986926	1.0	4405	tags=24%, list=20%, signal=30%
GO_EXTRINSIC_APOPTOTIC_SIGNALING_PATHWAY	GO_EXTRINSIC_APOPTOTIC_SIGNALING_PATHWAY		96	-0.41889328	-1.2203114	0.14457831	0.6997009	1.0	2457	tags=28%, list=11%, signal=32%
GO_CENTROSOME_LOCALIZATION	GO_CENTROSOME_LOCALIZATION		17	-0.4792343	-1.2198385	0.24279836	0.70004517	1.0	6514	tags=65%, list=30%, signal=92%
GO_EMBRYONIC_SKELETAL_SYSTEM_MORPHOGENESIS	GO_EMBRYONIC_SKELETAL_SYSTEM_MORPHOGENESIS		92	-0.4567238	-1.2195495	0.16504854	0.69971704	1.0	2355	tags=27%, list=11%, signal=30%
GO_OOCYTE_MATURATION	GO_OOCYTE_MATURATION		18	-0.48913643	-1.2193016	0.19378428	0.6992518	1.0	2047	tags=33%, list=9%, signal=37%
GO_PROTEIN_LOCALIZATION_TO_ORGANELLE	GO_PROTEIN_LOCALIZATION_TO_ORGANELLE		498	-0.26603097	-1.2192197	0.14078675	0.6981457	1.0	5478	tags=33%, list=25%, signal=43%
GO_MATURATION_OF_5_8S_RRNA	GO_MATURATION_OF_5_8S_RRNA		26	-0.47193968	-1.2191315	0.29224652	0.6970486	1.0	5802	tags=50%, list=27%, signal=68%
GO_ERBB_SIGNALING_PATHWAY	GO_ERBB_SIGNALING_PATHWAY		76	-0.39250472	-1.218919	0.147929	0.6964636	1.0	2578	tags=29%, list=12%, signal=33%
GO_MEIOSIS_I	GO_MEIOSIS_I		77	-0.42022476	-1.2187881	0.22891566	0.6955507	1.0	4277	tags=32%, list=20%, signal=40%
GO_REGULATION_OF_LIPID_BIOSYNTHETIC_PROCESS	GO_REGULATION_OF_LIPID_BIOSYNTHETIC_PROCESS		121	-0.37210336	-1.2185192	0.113502935	0.6951353	1.0	2657	tags=24%, list=12%, signal=27%
GO_RESPONSE_TO_DEXAMETHASONE	GO_RESPONSE_TO_DEXAMETHASONE		33	-0.47506103	-1.2182502	0.1471173	0.69477636	1.0	3095	tags=48%, list=14%, signal=56%
GO_CARTILAGE_DEVELOPMENT_INVOLVED_IN_ENDOCHONDRAL_BONE_MORPHOGENESIS	GO_CARTILAGE_DEVELOPMENT_INVOLVED_IN_ENDOCHONDRAL_BONE_MORPHOGENESIS		19	-0.5807817	-1.2172061	0.23577236	0.6970472	1.0	759	tags=32%, list=3%, signal=33%
GO_LIPID_PHOSPHORYLATION	GO_LIPID_PHOSPHORYLATION		95	-0.3927856	-1.2167552	0.119521916	0.6972235	1.0	2623	tags=27%, list=12%, signal=31%
GO_POSITIVE_REGULATION_OF_PROTEIN_LOCALIZATION_TO_NUCLEUS	GO_POSITIVE_REGULATION_OF_PROTEIN_LOCALIZATION_TO_NUCLEUS		122	-0.39339352	-1.2149352	0.13508442	0.70222074	1.0	1550	tags=20%, list=7%, signal=21%
GO_REGULATION_OF_MICROTUBULE_POLYMERIZATION_OR_DEPOLYMERIZATION	GO_REGULATION_OF_MICROTUBULE_POLYMERIZATION_OR_DEPOLYMERIZATION		162	-0.38716742	-1.2148492	0.23214285	0.70117503	1.0	4199	tags=35%, list=19%, signal=43%
GO_REGULATION_OF_CELLULAR_RESPONSE_TO_TRANSFORMING_GROWTH_FACTOR_BETA_STIMULUS	GO_REGULATION_OF_CELLULAR_RESPONSE_TO_TRANSFORMING_GROWTH_FACTOR_BETA_STIMULUS		95	-0.43596876	-1.2147082	0.1932271	0.7002766	1.0	2593	tags=27%, list=12%, signal=31%
GO_POSITIVE_REGULATION_OF_VASOCONSTRICTION	GO_POSITIVE_REGULATION_OF_VASOCONSTRICTION		35	-0.4491405	-1.2135571	0.17575757	0.7029559	1.0	3187	tags=34%, list=15%, signal=40%
GO_MATING_BEHAVIOR	GO_MATING_BEHAVIOR		22	-0.44096926	-1.2135512	0.21501014	0.7016402	1.0	477	tags=14%, list=2%, signal=14%
GO_CELLULAR_RESPONSE_TO_OXYGEN_LEVELS	GO_CELLULAR_RESPONSE_TO_OXYGEN_LEVELS		137	-0.3585781	-1.2133973	0.119760476	0.7008485	1.0	3017	tags=26%, list=14%, signal=30%
GO_REGULATION_OF_CELL_DIVISION	GO_REGULATION_OF_CELL_DIVISION		252	-0.3965401	-1.2133776	0.19018404	0.69958764	1.0	3829	tags=33%, list=18%, signal=39%
GO_POSITIVE_REGULATION_OF_INTERLEUKIN_6_SECRETION	GO_POSITIVE_REGULATION_OF_INTERLEUKIN_6_SECRETION		16	-0.5053087	-1.2128973	0.18480493	0.70000494	1.0	1651	tags=25%, list=8%, signal=27%
GO_RESPONSE_TO_INCREASED_OXYGEN_LEVELS	GO_RESPONSE_TO_INCREASED_OXYGEN_LEVELS		23	-0.4762148	-1.2127179	0.2043222	0.6993356	1.0	3346	tags=39%, list=15%, signal=46%
GO_POSITIVE_REGULATION_OF_PROTEASOMAL_PROTEIN_CATABOLIC_PROCESS	GO_POSITIVE_REGULATION_OF_PROTEASOMAL_PROTEIN_CATABOLIC_PROCESS		96	-0.3256042	-1.2123679	0.11895161	0.6992908	1.0	3720	tags=35%, list=17%, signal=43%
GO_REGULATION_OF_VASCULAR_ENDOTHELIAL_GROWTH_FACTOR_RECEPTOR_SIGNALING_PATHWAY	GO_REGULATION_OF_VASCULAR_ENDOTHELIAL_GROWTH_FACTOR_RECEPTOR_SIGNALING_PATHWAY		25	-0.50278556	-1.212346	0.22593321	0.69805694	1.0	2625	tags=32%, list=12%, signal=36%
GO_BLOOD_VESSEL_MORPHOGENESIS	GO_BLOOD_VESSEL_MORPHOGENESIS		351	-0.4060762	-1.212178	0.17588933	0.6973042	1.0	2086	tags=26%, list=10%, signal=29%
GO_POSITIVE_REGULATION_OF_LOCOMOTION	GO_POSITIVE_REGULATION_OF_LOCOMOTION		392	-0.42349055	-1.2121564	0.172147	0.69607687	1.0	2408	tags=30%, list=11%, signal=33%
GO_RNA_SPLICING_VIA_TRANSESTERIFICATION_REACTIONS	GO_RNA_SPLICING_VIA_TRANSESTERIFICATION_REACTIONS		247	-0.33313963	-1.2119924	0.28183717	0.69537586	1.0	6982	tags=45%, list=32%, signal=66%
GO_PROTEIN_LOCALIZATION_TO_MITOCHONDRION	GO_PROTEIN_LOCALIZATION_TO_MITOCHONDRION		60	-0.34147304	-1.2119188	0.18511066	0.6943469	1.0	4607	tags=35%, list=21%, signal=44%
GO_DNA_INTEGRITY_CHECKPOINT	GO_DNA_INTEGRITY_CHECKPOINT		139	-0.41139364	-1.2119155	0.23943663	0.6930668	1.0	3576	tags=32%, list=16%, signal=38%
GO_POSITIVE_REGULATION_OF_LEUKOCYTE_MIGRATION	GO_POSITIVE_REGULATION_OF_LEUKOCYTE_MIGRATION		105	-0.5172143	-1.2114513	0.20650096	0.6933825	1.0	1699	tags=32%, list=8%, signal=35%
GO_POSITIVE_REGULATION_OF_RESPONSE_TO_EXTRACELLULAR_STIMULUS	GO_POSITIVE_REGULATION_OF_RESPONSE_TO_EXTRACELLULAR_STIMULUS		47	-0.35100827	-1.2113177	0.20440882	0.69254154	1.0	4465	tags=32%, list=21%, signal=40%
GO_NEGATIVE_REGULATION_OF_PROTEIN_BINDING	GO_NEGATIVE_REGULATION_OF_PROTEIN_BINDING		78	-0.3779304	-1.2107532	0.12055336	0.6932286	1.0	3894	tags=38%, list=18%, signal=47%
GO_PROTEIN_INSERTION_INTO_MEMBRANE	GO_PROTEIN_INSERTION_INTO_MEMBRANE		20	-0.43626958	-1.2106756	0.19284295	0.69219595	1.0	3219	tags=30%, list=15%, signal=35%
GO_CYTOPLASMIC_SEQUESTERING_OF_TRANSCRIPTION_FACTOR	GO_CYTOPLASMIC_SEQUESTERING_OF_TRANSCRIPTION_FACTOR		18	-0.41106462	-1.2105465	0.2012848	0.69139785	1.0	4637	tags=39%, list=21%, signal=49%
GO_NUCLEAR_ENVELOPE_REASSEMBLY	GO_NUCLEAR_ENVELOPE_REASSEMBLY		17	-0.42771563	-1.2104161	0.25416666	0.6905346	1.0	1527	tags=24%, list=7%, signal=25%
GO_ERROR_PRONE_TRANSLESION_SYNTHESIS	GO_ERROR_PRONE_TRANSLESION_SYNTHESIS		19	-0.52345294	-1.2103007	0.28884462	0.68963724	1.0	1839	tags=32%, list=8%, signal=34%
GO_POSITIVE_REGULATION_OF_VASCULAR_ENDOTHELIAL_GROWTH_FACTOR_PRODUCTION	GO_POSITIVE_REGULATION_OF_VASCULAR_ENDOTHELIAL_GROWTH_FACTOR_PRODUCTION		26	-0.5394203	-1.2098782	0.20980392	0.689743	1.0	895	tags=31%, list=4%, signal=32%
GO_POSITIVE_REGULATION_OF_EPIDERMIS_DEVELOPMENT	GO_POSITIVE_REGULATION_OF_EPIDERMIS_DEVELOPMENT		30	-0.49339184	-1.2096176	0.17021276	0.6893902	1.0	2648	tags=30%, list=12%, signal=34%
GO_CELLULAR_METABOLIC_COMPOUND_SALVAGE	GO_CELLULAR_METABOLIC_COMPOUND_SALVAGE		35	-0.41827878	-1.2090865	0.17444219	0.68976647	1.0	2869	tags=37%, list=13%, signal=43%
GO_SINGLE_ORGANISM_MEMBRANE_FUSION	GO_SINGLE_ORGANISM_MEMBRANE_FUSION		114	-0.32300586	-1.2088231	0.10714286	0.6894268	1.0	4372	tags=32%, list=20%, signal=40%
GO_REGULATION_OF_RNA_STABILITY	GO_REGULATION_OF_RNA_STABILITY		129	-0.30121812	-1.2086337	0.23425196	0.68882555	1.0	4911	tags=36%, list=23%, signal=47%
GO_MULTICELLULAR_ORGANISM_METABOLIC_PROCESS	GO_MULTICELLULAR_ORGANISM_METABOLIC_PROCESS		87	-0.51563793	-1.2085052	0.23379175	0.6879611	1.0	2038	tags=39%, list=9%, signal=43%
GO_NEUTROPHIL_MEDIATED_IMMUNITY	GO_NEUTROPHIL_MEDIATED_IMMUNITY		21	-0.5659597	-1.2066504	0.24742268	0.6930138	1.0	460	tags=29%, list=2%, signal=29%
GO_GLUTAMATE_RECEPTOR_SIGNALING_PATHWAY	GO_GLUTAMATE_RECEPTOR_SIGNALING_PATHWAY		39	-0.40206656	-1.2064584	0.2235529	0.6923949	1.0	1885	tags=13%, list=9%, signal=14%
GO_EMBRYONIC_CAMERA_TYPE_EYE_MORPHOGENESIS	GO_EMBRYONIC_CAMERA_TYPE_EYE_MORPHOGENESIS		24	-0.4896724	-1.2058738	0.18982388	0.6932488	1.0	1909	tags=33%, list=9%, signal=36%
GO_REGULATION_OF_CELL_JUNCTION_ASSEMBLY	GO_REGULATION_OF_CELL_JUNCTION_ASSEMBLY		67	-0.41067964	-1.2057933	0.16969697	0.6922885	1.0	2165	tags=28%, list=10%, signal=31%
GO_CARBOHYDRATE_DERIVATIVE_TRANSPORT	GO_CARBOHYDRATE_DERIVATIVE_TRANSPORT		47	-0.36457783	-1.2046914	0.18236473	0.6947775	1.0	4104	tags=30%, list=19%, signal=37%
GO_POSITIVE_REGULATION_OF_STRIATED_MUSCLE_CELL_DIFFERENTIATION	GO_POSITIVE_REGULATION_OF_STRIATED_MUSCLE_CELL_DIFFERENTIATION		50	-0.47357172	-1.2041509	0.19569471	0.695355	1.0	1974	tags=30%, list=9%, signal=33%
GO_NEGATIVE_REGULATION_OF_VIRAL_GENOME_REPLICATION	GO_NEGATIVE_REGULATION_OF_VIRAL_GENOME_REPLICATION		45	-0.54782164	-1.2037508	0.30332682	0.6955028	1.0	3722	tags=49%, list=17%, signal=59%
GO_MITOCHONDRIAL_RNA_METABOLIC_PROCESS	GO_MITOCHONDRIAL_RNA_METABOLIC_PROCESS		23	-0.5071796	-1.2025757	0.30769232	0.69831735	1.0	4186	tags=39%, list=19%, signal=48%
GO_MESODERMAL_CELL_DIFFERENTIATION	GO_MESODERMAL_CELL_DIFFERENTIATION		25	-0.4994331	-1.2021278	0.19960861	0.69851536	1.0	900	tags=28%, list=4%, signal=29%
GO_REGULATION_OF_DNA_METABOLIC_PROCESS	GO_REGULATION_OF_DNA_METABOLIC_PROCESS		316	-0.3488812	-1.2019194	0.1992032	0.6979148	1.0	3727	tags=29%, list=17%, signal=34%
GO_ORGAN_REGENERATION	GO_ORGAN_REGENERATION		80	-0.39629108	-1.2016664	0.16831683	0.69753486	1.0	3095	tags=36%, list=14%, signal=42%
GO_ORGANIC_ACID_TRANSMEMBRANE_TRANSPORT	GO_ORGANIC_ACID_TRANSMEMBRANE_TRANSPORT		92	-0.3743159	-1.2016199	0.114285715	0.6964455	1.0	3684	tags=32%, list=17%, signal=38%
GO_RESPONSE_TO_COPPER_ION	GO_RESPONSE_TO_COPPER_ION		27	-0.44167864	-1.2015226	0.2	0.69552314	1.0	1914	tags=33%, list=9%, signal=37%
GO_NEGATIVE_REGULATION_OF_EPITHELIAL_CELL_DIFFERENTIATION	GO_NEGATIVE_REGULATION_OF_EPITHELIAL_CELL_DIFFERENTIATION		37	-0.41842997	-1.2013572	0.14393939	0.69488806	1.0	834	tags=19%, list=4%, signal=20%
GO_POSITIVE_REGULATION_OF_HEART_GROWTH	GO_POSITIVE_REGULATION_OF_HEART_GROWTH		26	-0.514004	-1.2012154	0.20643939	0.6941501	1.0	1509	tags=31%, list=7%, signal=33%
GO_NEGATIVE_REGULATION_OF_HISTONE_MODIFICATION	GO_NEGATIVE_REGULATION_OF_HISTONE_MODIFICATION		34	-0.37278712	-1.2011553	0.20689656	0.6931658	1.0	4469	tags=29%, list=21%, signal=37%
GO_REGULATION_OF_CELL_CYCLE_G1_S_PHASE_TRANSITION	GO_REGULATION_OF_CELL_CYCLE_G1_S_PHASE_TRANSITION		139	-0.35058883	-1.2006224	0.15476191	0.6937053	1.0	2571	tags=23%, list=12%, signal=26%
GO_POSITIVE_REGULATION_OF_LEUKOCYTE_CHEMOTAXIS	GO_POSITIVE_REGULATION_OF_LEUKOCYTE_CHEMOTAXIS		78	-0.5374495	-1.2004118	0.2263056	0.69315183	1.0	1699	tags=31%, list=8%, signal=33%
GO_SPINDLE_ASSEMBLY	GO_SPINDLE_ASSEMBLY		66	-0.45717546	-1.2000815	0.2891089	0.69304234	1.0	4178	tags=38%, list=19%, signal=47%
GO_CELLULAR_RESPONSE_TO_DSRNA	GO_CELLULAR_RESPONSE_TO_DSRNA		33	-0.4170722	-1.1992168	0.22633745	0.6946975	1.0	3379	tags=33%, list=16%, signal=39%
GO_ANGIOGENESIS	GO_ANGIOGENESIS		280	-0.40672332	-1.198288	0.20159681	0.696587	1.0	2086	tags=27%, list=10%, signal=30%
GO_POSITIVE_REGULATION_OF_MYELOID_LEUKOCYTE_DIFFERENTIATION	GO_POSITIVE_REGULATION_OF_MYELOID_LEUKOCYTE_DIFFERENTIATION		46	-0.43495074	-1.1972437	0.21839081	0.698976	1.0	4536	tags=43%, list=21%, signal=55%
GO_SEX_DETERMINATION	GO_SEX_DETERMINATION		21	-0.4930655	-1.195515	0.18650794	0.70340073	1.0	4126	tags=38%, list=19%, signal=47%
GO_CELLULAR_RESPONSE_TO_REACTIVE_NITROGEN_SPECIES	GO_CELLULAR_RESPONSE_TO_REACTIVE_NITROGEN_SPECIES		19	-0.46111482	-1.195274	0.23046093	0.7029824	1.0	1040	tags=21%, list=5%, signal=22%
GO_VENOUS_BLOOD_VESSEL_DEVELOPMENT	GO_VENOUS_BLOOD_VESSEL_DEVELOPMENT		15	-0.5495523	-1.195233	0.21008404	0.7019041	1.0	670	tags=33%, list=3%, signal=34%
GO_POSITIVE_REGULATION_OF_CARDIAC_MUSCLE_CELL_PROLIFERATION	GO_POSITIVE_REGULATION_OF_CARDIAC_MUSCLE_CELL_PROLIFERATION		19	-0.5472566	-1.1940943	0.23166023	0.7046075	1.0	1509	tags=32%, list=7%, signal=34%
GO_CELLULAR_RESPONSE_TO_INORGANIC_SUBSTANCE	GO_CELLULAR_RESPONSE_TO_INORGANIC_SUBSTANCE		145	-0.34430465	-1.19372	0.13565892	0.7046913	1.0	3219	tags=30%, list=15%, signal=35%
GO_REGULATION_OF_PEPTIDYL_TYROSINE_PHOSPHORYLATION	GO_REGULATION_OF_PEPTIDYL_TYROSINE_PHOSPHORYLATION		202	-0.38190135	-1.1930053	0.125969	0.7058157	1.0	2106	tags=24%, list=10%, signal=27%
GO_ENDOCARDIAL_CUSHION_MORPHOGENESIS	GO_ENDOCARDIAL_CUSHION_MORPHOGENESIS		22	-0.57334095	-1.1926743	0.26019418	0.7056804	1.0	1651	tags=36%, list=8%, signal=39%
GO_CELLULAR_GLUCOSE_HOMEOSTASIS	GO_CELLULAR_GLUCOSE_HOMEOSTASIS		73	-0.38634908	-1.1926377	0.18283582	0.70460385	1.0	1650	tags=18%, list=8%, signal=19%
GO_NEGATIVE_REGULATION_OF_CELL_CYCLE_PROCESS	GO_NEGATIVE_REGULATION_OF_CELL_CYCLE_PROCESS		202	-0.353966	-1.1925898	0.21095334	0.70355463	1.0	3506	tags=29%, list=16%, signal=34%
GO_REGULATION_OF_SUBSTRATE_ADHESION_DEPENDENT_CELL_SPREADING	GO_REGULATION_OF_SUBSTRATE_ADHESION_DEPENDENT_CELL_SPREADING		39	-0.41491726	-1.192287	0.19512194	0.703321	1.0	3393	tags=31%, list=16%, signal=36%
GO_NEGATIVE_REGULATION_OF_MITOTIC_CELL_CYCLE	GO_NEGATIVE_REGULATION_OF_MITOTIC_CELL_CYCLE		187	-0.3504959	-1.1920333	0.21526419	0.70301616	1.0	3384	tags=29%, list=16%, signal=34%
GO_EMBRYONIC_PLACENTA_DEVELOPMENT	GO_EMBRYONIC_PLACENTA_DEVELOPMENT		82	-0.363924	-1.1915053	0.15020576	0.7036094	1.0	2952	tags=35%, list=14%, signal=41%
GO_REGULATION_OF_ENDOTHELIAL_CELL_MIGRATION	GO_REGULATION_OF_ENDOTHELIAL_CELL_MIGRATION		107	-0.4073509	-1.1914692	0.21113244	0.70256215	1.0	3041	tags=31%, list=14%, signal=36%
GO_DEVELOPMENTAL_INDUCTION	GO_DEVELOPMENTAL_INDUCTION		25	-0.521833	-1.1914682	0.21183206	0.7013893	1.0	1909	tags=32%, list=9%, signal=35%
GO_REGULATION_OF_CELLULAR_AMINE_METABOLIC_PROCESS	GO_REGULATION_OF_CELLULAR_AMINE_METABOLIC_PROCESS		85	-0.32853866	-1.1914256	0.24536082	0.70036	1.0	4908	tags=39%, list=23%, signal=50%
GO_RESPONSE_TO_TOPOLOGICALLY_INCORRECT_PROTEIN	GO_RESPONSE_TO_TOPOLOGICALLY_INCORRECT_PROTEIN		153	-0.32534266	-1.1900139	0.1756487	0.7037831	1.0	3707	tags=26%, list=17%, signal=31%
GO_PROTEIN_TRANSPORT_ALONG_MICROTUBULE	GO_PROTEIN_TRANSPORT_ALONG_MICROTUBULE		25	-0.46638155	-1.1898786	0.246063	0.7030688	1.0	3584	tags=32%, list=16%, signal=38%
GO_PYRUVATE_METABOLIC_PROCESS	GO_PYRUVATE_METABOLIC_PROCESS		59	-0.37638468	-1.1898035	0.19301848	0.70212996	1.0	3169	tags=29%, list=15%, signal=34%
GO_ENDOTHELIUM_DEVELOPMENT	GO_ENDOTHELIUM_DEVELOPMENT		88	-0.39825693	-1.1896487	0.20594059	0.70144594	1.0	1801	tags=25%, list=8%, signal=27%
GO_POSITIVE_REGULATION_OF_REPRODUCTIVE_PROCESS	GO_POSITIVE_REGULATION_OF_REPRODUCTIVE_PROCESS		51	-0.41981557	-1.1893167	0.16247582	0.70135856	1.0	3032	tags=25%, list=14%, signal=30%
GO_INTRASPECIES_INTERACTION_BETWEEN_ORGANISMS	GO_INTRASPECIES_INTERACTION_BETWEEN_ORGANISMS		45	-0.41689888	-1.1889669	0.22792608	0.70134914	1.0	2627	tags=22%, list=12%, signal=25%
GO_NUCLEAR_EXPORT	GO_NUCLEAR_EXPORT		130	-0.34422562	-1.1883322	0.2868687	0.7021371	1.0	5473	tags=36%, list=25%, signal=48%
GO_CEREBRAL_CORTEX_RADIALLY_ORIENTED_CELL_MIGRATION	GO_CEREBRAL_CORTEX_RADIALLY_ORIENTED_CELL_MIGRATION		27	-0.39216405	-1.1882994	0.2122449	0.7010723	1.0	5622	tags=41%, list=26%, signal=55%
GO_NEGATIVE_REGULATION_OF_MYELOID_CELL_DIFFERENTIATION	GO_NEGATIVE_REGULATION_OF_MYELOID_CELL_DIFFERENTIATION		74	-0.3900509	-1.187719	0.2	0.70189697	1.0	2900	tags=23%, list=13%, signal=26%
GO_REGULATION_OF_HAIR_CYCLE	GO_REGULATION_OF_HAIR_CYCLE		21	-0.51637703	-1.1875887	0.2248996	0.7011763	1.0	3497	tags=48%, list=16%, signal=57%
GO_ASPARTATE_FAMILY_AMINO_ACID_BIOSYNTHETIC_PROCESS	GO_ASPARTATE_FAMILY_AMINO_ACID_BIOSYNTHETIC_PROCESS		23	-0.42780775	-1.1872989	0.254	0.70091194	1.0	2355	tags=26%, list=11%, signal=29%
GO_TRNA_PROCESSING	GO_TRNA_PROCESSING		102	-0.40763855	-1.1868136	0.28958333	0.7013425	1.0	4965	tags=40%, list=23%, signal=52%
GO_REGULATION_OF_STRIATED_MUSCLE_CELL_APOPTOTIC_PROCESS	GO_REGULATION_OF_STRIATED_MUSCLE_CELL_APOPTOTIC_PROCESS		21	-0.44057837	-1.185613	0.21850394	0.7042025	1.0	2344	tags=19%, list=11%, signal=21%
GO_AROMATIC_AMINO_ACID_FAMILY_METABOLIC_PROCESS	GO_AROMATIC_AMINO_ACID_FAMILY_METABOLIC_PROCESS		26	-0.4791617	-1.1854267	0.21052632	0.7036257	1.0	2350	tags=23%, list=11%, signal=26%
GO_MAINTENANCE_OF_LOCATION	GO_MAINTENANCE_OF_LOCATION		131	-0.33978197	-1.1853864	0.17864078	0.7025995	1.0	4187	tags=31%, list=19%, signal=39%
GO_PYRIMIDINE_NUCLEOTIDE_BIOSYNTHETIC_PROCESS	GO_PYRIMIDINE_NUCLEOTIDE_BIOSYNTHETIC_PROCESS		26	-0.42244467	-1.1852001	0.23505977	0.7020461	1.0	3858	tags=38%, list=18%, signal=47%
GO_POSITIVE_REGULATION_OF_VIRAL_PROCESS	GO_POSITIVE_REGULATION_OF_VIRAL_PROCESS		84	-0.31237888	-1.18393	0.20925553	0.70506585	1.0	5539	tags=39%, list=25%, signal=53%
GO_OVARIAN_FOLLICLE_DEVELOPMENT	GO_OVARIAN_FOLLICLE_DEVELOPMENT		57	-0.40056157	-1.1839035	0.18621974	0.7039929	1.0	2600	tags=25%, list=12%, signal=28%
GO_NEGATIVE_REGULATION_OF_CELL_CYCLE_G1_S_PHASE_TRANSITION	GO_NEGATIVE_REGULATION_OF_CELL_CYCLE_G1_S_PHASE_TRANSITION		93	-0.34987435	-1.1835417	0.17786561	0.7039959	1.0	2571	tags=25%, list=12%, signal=28%
GO_AXIS_ELONGATION	GO_AXIS_ELONGATION		26	-0.50360584	-1.182699	0.2019802	0.705651	1.0	1097	tags=27%, list=5%, signal=28%
GO_POST_ANAL_TAIL_MORPHOGENESIS	GO_POST_ANAL_TAIL_MORPHOGENESIS		17	-0.49279076	-1.1826735	0.20396039	0.704584	1.0	4681	tags=41%, list=22%, signal=52%
GO_POSITIVE_REGULATION_OF_CAMP_METABOLIC_PROCESS	GO_POSITIVE_REGULATION_OF_CAMP_METABOLIC_PROCESS		83	-0.3764572	-1.1820635	0.18326694	0.7054768	1.0	2261	tags=18%, list=10%, signal=20%
GO_POSITIVE_REGULATION_OF_OSTEOCLAST_DIFFERENTIATION	GO_POSITIVE_REGULATION_OF_OSTEOCLAST_DIFFERENTIATION		23	-0.5144343	-1.1815873	0.23333333	0.70590156	1.0	3168	tags=39%, list=15%, signal=46%
GO_NEGATIVE_REGULATION_OF_CANONICAL_WNT_SIGNALING_PATHWAY	GO_NEGATIVE_REGULATION_OF_CANONICAL_WNT_SIGNALING_PATHWAY		155	-0.36832887	-1.1814772	0.20152092	0.7051535	1.0	4677	tags=40%, list=22%, signal=51%
GO_RESPONSE_TO_ESTROGEN	GO_RESPONSE_TO_ESTROGEN		211	-0.3492027	-1.1792734	0.14541833	0.71101993	1.0	3009	tags=27%, list=14%, signal=32%
GO_INTERMEDIATE_FILAMENT_ORGANIZATION	GO_INTERMEDIATE_FILAMENT_ORGANIZATION		20	-0.54159945	-1.1789552	0.25254583	0.71094614	1.0	2522	tags=30%, list=12%, signal=34%
GO_POSITIVE_REGULATION_OF_PROTEIN_SERINE_THREONINE_KINASE_ACTIVITY	GO_POSITIVE_REGULATION_OF_PROTEIN_SERINE_THREONINE_KINASE_ACTIVITY		272	-0.33084843	-1.1788551	0.09867173	0.71010035	1.0	2945	tags=26%, list=14%, signal=30%
GO_SIGNAL_TRANSDUCTION_IN_ABSENCE_OF_LIGAND	GO_SIGNAL_TRANSDUCTION_IN_ABSENCE_OF_LIGAND		33	-0.43481162	-1.1788007	0.23446894	0.7091232	1.0	1943	tags=30%, list=9%, signal=33%
GO_INTRINSIC_APOPTOTIC_SIGNALING_PATHWAY_IN_RESPONSE_TO_DNA_DAMAGE	GO_INTRINSIC_APOPTOTIC_SIGNALING_PATHWAY_IN_RESPONSE_TO_DNA_DAMAGE		69	-0.3697165	-1.178378	0.22177419	0.7093765	1.0	3674	tags=35%, list=17%, signal=42%
GO_ENDOCRINE_PANCREAS_DEVELOPMENT	GO_ENDOCRINE_PANCREAS_DEVELOPMENT		39	-0.4467246	-1.1783731	0.21579961	0.7082473	1.0	2211	tags=26%, list=10%, signal=28%
GO_REGULATION_OF_MICROTUBULE_BASED_PROCESS	GO_REGULATION_OF_MICROTUBULE_BASED_PROCESS		220	-0.35392904	-1.1768008	0.27111983	0.7122517	1.0	4271	tags=31%, list=20%, signal=39%
GO_REGULATION_OF_PROTEIN_BINDING	GO_REGULATION_OF_PROTEIN_BINDING		163	-0.33418146	-1.1764901	0.1326923	0.7120802	1.0	4290	tags=39%, list=20%, signal=48%
GO_NEGATIVE_REGULATION_OF_CELL_CYCLE	GO_NEGATIVE_REGULATION_OF_CELL_CYCLE		405	-0.3107901	-1.1758717	0.14807692	0.7128505	1.0	3741	tags=29%, list=17%, signal=35%
GO_RESPONSE_TO_PROGESTERONE	GO_RESPONSE_TO_PROGESTERONE		46	-0.46166506	-1.1758462	0.2248996	0.7117927	1.0	1880	tags=28%, list=9%, signal=31%
GO_POSITIVE_REGULATION_OF_CATABOLIC_PROCESS	GO_POSITIVE_REGULATION_OF_CATABOLIC_PROCESS		379	-0.27164626	-1.1757988	0.12653062	0.7107963	1.0	4513	tags=32%, list=21%, signal=40%
GO_DNA_LIGATION	GO_DNA_LIGATION		16	-0.49143875	-1.1753272	0.3044316	0.71111053	1.0	3576	tags=25%, list=16%, signal=30%
GO_EXTRACELLULAR_MATRIX_DISASSEMBLY	GO_EXTRACELLULAR_MATRIX_DISASSEMBLY		72	-0.49641183	-1.1750777	0.2549801	0.7107607	1.0	2370	tags=36%, list=11%, signal=40%
GO_CELL_AGGREGATION	GO_CELL_AGGREGATION		19	-0.6016735	-1.1745443	0.25099602	0.71140295	1.0	667	tags=37%, list=3%, signal=38%
GO_REGULATION_OF_ESTABLISHMENT_OF_PROTEIN_LOCALIZATION_TO_MITOCHONDRION	GO_REGULATION_OF_ESTABLISHMENT_OF_PROTEIN_LOCALIZATION_TO_MITOCHONDRION		119	-0.30834308	-1.1742469	0.17773438	0.7112773	1.0	4689	tags=29%, list=22%, signal=37%
GO_POSITIVE_REGULATION_OF_TELOMERE_MAINTENANCE_VIA_TELOMERE_LENGTHENING	GO_POSITIVE_REGULATION_OF_TELOMERE_MAINTENANCE_VIA_TELOMERE_LENGTHENING		30	-0.3983052	-1.1740167	0.24335378	0.7109502	1.0	5169	tags=47%, list=24%, signal=61%
GO_FIBRINOLYSIS	GO_FIBRINOLYSIS		21	-0.5082155	-1.1728411	0.2535497	0.713631	1.0	327	tags=14%, list=2%, signal=14%
GO_RIBOSOME_ASSEMBLY	GO_RIBOSOME_ASSEMBLY		46	-0.38214716	-1.172637	0.32173914	0.7131829	1.0	7174	tags=46%, list=33%, signal=68%
GO_REGULATION_OF_MITOPHAGY	GO_REGULATION_OF_MITOPHAGY		40	-0.33935335	-1.1725749	0.27272728	0.7122478	1.0	5570	tags=38%, list=26%, signal=50%
GO_RESPONSE_TO_RADIATION	GO_RESPONSE_TO_RADIATION		388	-0.30013984	-1.1724175	0.14115308	0.71162707	1.0	3664	tags=27%, list=17%, signal=31%
GO_POSITIVE_REGULATION_OF_LEUKOCYTE_APOPTOTIC_PROCESS	GO_POSITIVE_REGULATION_OF_LEUKOCYTE_APOPTOTIC_PROCESS		25	-0.50101197	-1.170841	0.25306123	0.7156645	1.0	3346	tags=36%, list=15%, signal=42%
GO_REGULATION_OF_PATHWAY_RESTRICTED_SMAD_PROTEIN_PHOSPHORYLATION	GO_REGULATION_OF_PATHWAY_RESTRICTED_SMAD_PROTEIN_PHOSPHORYLATION		56	-0.42491585	-1.1702572	0.23149905	0.71626157	1.0	4350	tags=39%, list=20%, signal=49%
GO_NEGATIVE_REGULATION_OF_GLIAL_CELL_DIFFERENTIATION	GO_NEGATIVE_REGULATION_OF_GLIAL_CELL_DIFFERENTIATION		26	-0.44037107	-1.1695784	0.22619048	0.7173526	1.0	277	tags=12%, list=1%, signal=12%
GO_POSITIVE_REGULATION_OF_NITRIC_OXIDE_SYNTHASE_ACTIVITY	GO_POSITIVE_REGULATION_OF_NITRIC_OXIDE_SYNTHASE_ACTIVITY		20	-0.429555	-1.1690931	0.234375	0.71780825	1.0	5224	tags=50%, list=24%, signal=66%
GO_NEGATIVE_REGULATION_OF_EPITHELIAL_CELL_MIGRATION	GO_NEGATIVE_REGULATION_OF_EPITHELIAL_CELL_MIGRATION		50	-0.4220701	-1.167465	0.26213592	0.7219777	1.0	2105	tags=22%, list=10%, signal=24%
GO_CHROMOSOME_CONDENSATION	GO_CHROMOSOME_CONDENSATION		29	-0.5132361	-1.1670543	0.3510848	0.7221826	1.0	5530	tags=55%, list=25%, signal=74%
GO_FC_EPSILON_RECEPTOR_SIGNALING_PATHWAY	GO_FC_EPSILON_RECEPTOR_SIGNALING_PATHWAY		122	-0.35277042	-1.1668826	0.24612403	0.7216606	1.0	4726	tags=39%, list=22%, signal=50%
GO_NEGATIVE_REGULATION_OF_COAGULATION	GO_NEGATIVE_REGULATION_OF_COAGULATION		47	-0.44589567	-1.1664833	0.1891892	0.7218569	1.0	1711	tags=26%, list=8%, signal=28%
GO_EMBRYONIC_FORELIMB_MORPHOGENESIS	GO_EMBRYONIC_FORELIMB_MORPHOGENESIS		29	-0.469723	-1.1661574	0.26482213	0.7218009	1.0	2248	tags=24%, list=10%, signal=27%
GO_CELL_CYCLE_ARREST	GO_CELL_CYCLE_ARREST		142	-0.3322779	-1.1660764	0.1471173	0.72097373	1.0	3282	tags=28%, list=15%, signal=33%
GO_MITOCHONDRIAL_TRANSLATION	GO_MITOCHONDRIAL_TRANSLATION		101	-0.40806776	-1.1656759	0.35173824	0.7211715	1.0	6087	tags=46%, list=28%, signal=63%
GO_REGULATION_OF_PEPTIDYL_SERINE_PHOSPHORYLATION	GO_REGULATION_OF_PEPTIDYL_SERINE_PHOSPHORYLATION		113	-0.3499674	-1.1653574	0.19688109	0.7210534	1.0	2408	tags=23%, list=11%, signal=26%
GO_REGULATION_OF_CARDIAC_MUSCLE_CELL_PROLIFERATION	GO_REGULATION_OF_CARDIAC_MUSCLE_CELL_PROLIFERATION		29	-0.48684928	-1.1652852	0.24271844	0.7201986	1.0	1674	tags=24%, list=8%, signal=26%
GO_MEMBRANE_PROTEIN_ECTODOMAIN_PROTEOLYSIS	GO_MEMBRANE_PROTEIN_ECTODOMAIN_PROTEOLYSIS		20	-0.44567272	-1.1640803	0.252588	0.72297	1.0	3403	tags=35%, list=16%, signal=41%
GO_BLASTOCYST_DEVELOPMENT	GO_BLASTOCYST_DEVELOPMENT		55	-0.358918	-1.1637889	0.252	0.7228047	1.0	5293	tags=47%, list=24%, signal=62%
GO_REGULATION_OF_ODONTOGENESIS	GO_REGULATION_OF_ODONTOGENESIS		23	-0.49805155	-1.1635886	0.24847251	0.7223551	1.0	1614	tags=35%, list=7%, signal=38%
GO_CLEAVAGE_INVOLVED_IN_RRNA_PROCESSING	GO_CLEAVAGE_INVOLVED_IN_RRNA_PROCESSING		17	-0.49555075	-1.1635818	0.308	0.72126627	1.0	3641	tags=41%, list=17%, signal=49%
GO_CHONDROITIN_SULFATE_PROTEOGLYCAN_METABOLIC_PROCESS	GO_CHONDROITIN_SULFATE_PROTEOGLYCAN_METABOLIC_PROCESS		42	-0.49164566	-1.1629121	0.26145038	0.72232616	1.0	2633	tags=43%, list=12%, signal=49%
GO_CARDIAC_SEPTUM_MORPHOGENESIS	GO_CARDIAC_SEPTUM_MORPHOGENESIS		49	-0.48216197	-1.1624072	0.24904214	0.7228875	1.0	1974	tags=27%, list=9%, signal=29%
GO_REGULATION_OF_CHEMOTAXIS	GO_REGULATION_OF_CHEMOTAXIS		172	-0.45515263	-1.1622382	0.24665391	0.72226864	1.0	1699	tags=26%, list=8%, signal=28%
GO_POSITIVE_REGULATION_OF_CELL_MORPHOGENESIS_INVOLVED_IN_DIFFERENTIATION	GO_POSITIVE_REGULATION_OF_CELL_MORPHOGENESIS_INVOLVED_IN_DIFFERENTIATION		155	-0.369208	-1.1621974	0.21637426	0.72129256	1.0	2691	tags=22%, list=12%, signal=25%
GO_REGULATION_OF_PROTEIN_HOMODIMERIZATION_ACTIVITY	GO_REGULATION_OF_PROTEIN_HOMODIMERIZATION_ACTIVITY		22	-0.461868	-1.1613544	0.21973929	0.722841	1.0	4082	tags=36%, list=19%, signal=45%
GO_MICROTUBULE_CYTOSKELETON_ORGANIZATION	GO_MICROTUBULE_CYTOSKELETON_ORGANIZATION		314	-0.3432701	-1.1611111	0.26546907	0.72249717	1.0	4280	tags=34%, list=20%, signal=41%
GO_POSITIVE_REGULATION_OF_MYELOID_CELL_DIFFERENTIATION	GO_POSITIVE_REGULATION_OF_MYELOID_CELL_DIFFERENTIATION		77	-0.38625157	-1.1609833	0.21556886	0.7218285	1.0	3168	tags=30%, list=15%, signal=35%
GO_MITOTIC_SPINDLE_ASSEMBLY	GO_MITOTIC_SPINDLE_ASSEMBLY		38	-0.49037153	-1.1609153	0.31504065	0.72098404	1.0	4032	tags=39%, list=19%, signal=48%
GO_MAINTENANCE_OF_PROTEIN_LOCALIZATION_IN_ORGANELLE	GO_MAINTENANCE_OF_PROTEIN_LOCALIZATION_IN_ORGANELLE		28	-0.3473813	-1.1603211	0.2631579	0.72178715	1.0	4490	tags=32%, list=21%, signal=40%
GO_NEUROMUSCULAR_PROCESS	GO_NEUROMUSCULAR_PROCESS		92	-0.3349488	-1.1601052	0.18181819	0.7213941	1.0	1885	tags=12%, list=9%, signal=13%
GO_CELLULAR_PROCESS_INVOLVED_IN_REPRODUCTION_IN_MULTICELLULAR_ORGANISM	GO_CELLULAR_PROCESS_INVOLVED_IN_REPRODUCTION_IN_MULTICELLULAR_ORGANISM		229	-0.30979884	-1.159683	0.14807692	0.7217435	1.0	3032	tags=18%, list=14%, signal=21%
GO_NEGATIVE_REGULATION_OF_CARDIAC_MUSCLE_TISSUE_DEVELOPMENT	GO_NEGATIVE_REGULATION_OF_CARDIAC_MUSCLE_TISSUE_DEVELOPMENT		17	-0.5211087	-1.1596541	0.2857143	0.72074825	1.0	4834	tags=41%, list=22%, signal=53%
GO_EPITHELIAL_TO_MESENCHYMAL_TRANSITION	GO_EPITHELIAL_TO_MESENCHYMAL_TRANSITION		56	-0.4502973	-1.1596161	0.22413793	0.719782	1.0	1808	tags=32%, list=8%, signal=35%
GO_CELLULAR_RESPONSE_TO_CARBOHYDRATE_STIMULUS	GO_CELLULAR_RESPONSE_TO_CARBOHYDRATE_STIMULUS		72	-0.3976388	-1.1595727	0.20117188	0.7188277	1.0	1650	tags=18%, list=8%, signal=19%
GO_SYNAPSE_ASSEMBLY	GO_SYNAPSE_ASSEMBLY		64	-0.44082153	-1.1593814	0.21288015	0.7183559	1.0	2331	tags=25%, list=11%, signal=28%
GO_LABYRINTHINE_LAYER_DEVELOPMENT	GO_LABYRINTHINE_LAYER_DEVELOPMENT		44	-0.37322563	-1.1593493	0.21442886	0.7173971	1.0	2820	tags=34%, list=13%, signal=39%
GO_REGULATION_OF_CGMP_BIOSYNTHETIC_PROCESS	GO_REGULATION_OF_CGMP_BIOSYNTHETIC_PROCESS		21	-0.46322918	-1.1592696	0.24457593	0.71659225	1.0	2895	tags=24%, list=13%, signal=27%
GO_SIGNAL_TRANSDUCTION_BY_P53_CLASS_MEDIATOR	GO_SIGNAL_TRANSDUCTION_BY_P53_CLASS_MEDIATOR		120	-0.3414768	-1.15878	0.2601626	0.7170447	1.0	3384	tags=28%, list=16%, signal=32%
GO_ENDOTHELIAL_CELL_DIFFERENTIATION	GO_ENDOTHELIAL_CELL_DIFFERENTIATION		70	-0.39405492	-1.1580379	0.22465208	0.7183965	1.0	1754	tags=24%, list=8%, signal=26%
GO_ADHERENS_JUNCTION_ORGANIZATION	GO_ADHERENS_JUNCTION_ORGANIZATION		64	-0.40912992	-1.157901	0.26284584	0.71772116	1.0	3222	tags=31%, list=15%, signal=37%
GO_CELLULAR_CARBOHYDRATE_BIOSYNTHETIC_PROCESS	GO_CELLULAR_CARBOHYDRATE_BIOSYNTHETIC_PROCESS		49	-0.3916372	-1.1575124	0.1923077	0.71783054	1.0	2211	tags=20%, list=10%, signal=23%
GO_REGULATION_OF_PROTEIN_SERINE_THREONINE_KINASE_ACTIVITY	GO_REGULATION_OF_PROTEIN_SERINE_THREONINE_KINASE_ACTIVITY		448	-0.31861418	-1.1573182	0.11673152	0.7173796	1.0	2984	tags=26%, list=14%, signal=29%
GO_DETECTION_OF_VISIBLE_LIGHT	GO_DETECTION_OF_VISIBLE_LIGHT		41	-0.35811928	-1.1567149	0.27216494	0.71827805	1.0	6786	tags=39%, list=31%, signal=57%
GO_SIGNAL_TRANSDUCTION_IN_RESPONSE_TO_DNA_DAMAGE	GO_SIGNAL_TRANSDUCTION_IN_RESPONSE_TO_DNA_DAMAGE		91	-0.3721937	-1.156622	0.27698573	0.7175372	1.0	3831	tags=31%, list=18%, signal=37%
GO_GASTRULATION	GO_GASTRULATION		144	-0.37091708	-1.1565611	0.22762646	0.7166226	1.0	1836	tags=22%, list=8%, signal=24%
GO_POSITIVE_REGULATION_OF_CARTILAGE_DEVELOPMENT	GO_POSITIVE_REGULATION_OF_CARTILAGE_DEVELOPMENT		27	-0.48322332	-1.1564714	0.26295584	0.7158077	1.0	2945	tags=41%, list=14%, signal=47%
GO_POSITIVE_REGULATION_OF_EPIDERMAL_CELL_DIFFERENTIATION	GO_POSITIVE_REGULATION_OF_EPIDERMAL_CELL_DIFFERENTIATION		18	-0.47635755	-1.1558516	0.24150944	0.7166339	1.0	1609	tags=17%, list=7%, signal=18%
GO_REGULATION_OF_PEPTIDYL_SERINE_PHOSPHORYLATION_OF_STAT_PROTEIN	GO_REGULATION_OF_PEPTIDYL_SERINE_PHOSPHORYLATION_OF_STAT_PROTEIN		21	-0.51423967	-1.1549475	0.2936508	0.7183991	1.0	469	tags=10%, list=2%, signal=10%
GO_EMBRYO_IMPLANTATION	GO_EMBRYO_IMPLANTATION		35	-0.4660805	-1.1545206	0.24547283	0.7186545	1.0	1822	tags=29%, list=8%, signal=31%
GO_POSITIVE_REGULATION_OF_GLIAL_CELL_DIFFERENTIATION	GO_POSITIVE_REGULATION_OF_GLIAL_CELL_DIFFERENTIATION		31	-0.45002753	-1.1542286	0.236	0.71847254	1.0	1567	tags=19%, list=7%, signal=21%
GO_REGULATION_OF_PROTEIN_TYROSINE_KINASE_ACTIVITY	GO_REGULATION_OF_PROTEIN_TYROSINE_KINASE_ACTIVITY		57	-0.38026392	-1.1538754	0.18379447	0.71842724	1.0	1988	tags=26%, list=9%, signal=29%
GO_REGULATION_OF_CATENIN_IMPORT_INTO_NUCLEUS	GO_REGULATION_OF_CATENIN_IMPORT_INTO_NUCLEUS		25	-0.49719357	-1.1533674	0.25296444	0.71904826	1.0	937	tags=24%, list=4%, signal=25%
GO_DENDRITIC_CELL_DIFFERENTIATION	GO_DENDRITIC_CELL_DIFFERENTIATION		32	-0.5626684	-1.1529545	0.31028038	0.7193903	1.0	3009	tags=34%, list=14%, signal=40%
GO_REGULATION_OF_STEROID_METABOLIC_PROCESS	GO_REGULATION_OF_STEROID_METABOLIC_PROCESS		72	-0.39113745	-1.1517804	0.178	0.72205603	1.0	1623	tags=21%, list=7%, signal=22%
GO_RIBOSOME_BIOGENESIS	GO_RIBOSOME_BIOGENESIS		265	-0.33738217	-1.1513075	0.32581967	0.72245914	1.0	5802	tags=34%, list=27%, signal=45%
GO_REGULATION_OF_LAMELLIPODIUM_ORGANIZATION	GO_REGULATION_OF_LAMELLIPODIUM_ORGANIZATION		33	-0.35526964	-1.1511871	0.23091976	0.7217548	1.0	4566	tags=36%, list=21%, signal=46%
GO_MITOTIC_G2_M_TRANSITION_CHECKPOINT	GO_MITOTIC_G2_M_TRANSITION_CHECKPOINT		18	-0.49623543	-1.1511059	0.33461538	0.7209075	1.0	2739	tags=33%, list=13%, signal=38%
GO_CILIUM_MORPHOGENESIS	GO_CILIUM_MORPHOGENESIS		180	-0.3470194	-1.1510462	0.2576687	0.7200509	1.0	4003	tags=31%, list=18%, signal=37%
GO_REGULATION_OF_MEIOTIC_CELL_CYCLE	GO_REGULATION_OF_MEIOTIC_CELL_CYCLE		38	-0.4029083	-1.1500692	0.24366471	0.722007	1.0	4071	tags=34%, list=19%, signal=42%
GO_ER_TO_GOLGI_VESICLE_MEDIATED_TRANSPORT	GO_ER_TO_GOLGI_VESICLE_MEDIATED_TRANSPORT		157	-0.28748128	-1.1493685	0.21095334	0.72319925	1.0	4300	tags=28%, list=20%, signal=35%
GO_POSITIVE_REGULATION_OF_PROTEIN_KINASE_B_SIGNALING	GO_POSITIVE_REGULATION_OF_PROTEIN_KINASE_B_SIGNALING		76	-0.4231445	-1.1469885	0.21308412	0.72974306	1.0	2524	tags=33%, list=12%, signal=37%
GO_POSITIVE_REGULATION_OF_HEART_RATE	GO_POSITIVE_REGULATION_OF_HEART_RATE		22	-0.46931386	-1.146653	0.26680243	0.7297539	1.0	1563	tags=27%, list=7%, signal=29%
GO_NEGATIVE_REGULATION_OF_DENDRITE_MORPHOGENESIS	GO_NEGATIVE_REGULATION_OF_DENDRITE_MORPHOGENESIS		15	-0.467572	-1.1466172	0.29713115	0.7288154	1.0	5306	tags=47%, list=24%, signal=62%
GO_REGULATION_OF_TRANSLATIONAL_ELONGATION	GO_REGULATION_OF_TRANSLATIONAL_ELONGATION		21	-0.3918833	-1.1461952	0.2935421	0.72904027	1.0	1405	tags=10%, list=6%, signal=10%
GO_INTRINSIC_APOPTOTIC_SIGNALING_PATHWAY	GO_INTRINSIC_APOPTOTIC_SIGNALING_PATHWAY		147	-0.30344707	-1.1461174	0.16	0.72821504	1.0	3220	tags=26%, list=15%, signal=30%
GO_INTRINSIC_APOPTOTIC_SIGNALING_PATHWAY_IN_RESPONSE_TO_DNA_DAMAGE_BY_P53_CLASS_MEDIATOR	GO_INTRINSIC_APOPTOTIC_SIGNALING_PATHWAY_IN_RESPONSE_TO_DNA_DAMAGE_BY_P53_CLASS_MEDIATOR		28	-0.39593926	-1.1459541	0.2801636	0.72770345	1.0	3054	tags=32%, list=14%, signal=37%
GO_NLS_BEARING_PROTEIN_IMPORT_INTO_NUCLEUS	GO_NLS_BEARING_PROTEIN_IMPORT_INTO_NUCLEUS		21	-0.37306285	-1.145692	0.2890625	0.7275417	1.0	5416	tags=52%, list=25%, signal=70%
GO_REGULATION_OF_DNA_REPAIR	GO_REGULATION_OF_DNA_REPAIR		67	-0.3717108	-1.1456417	0.31451613	0.7266391	1.0	4999	tags=37%, list=23%, signal=48%
GO_NCRNA_PROCESSING	GO_NCRNA_PROCESSING		332	-0.33688238	-1.1456289	0.30290458	0.72563505	1.0	5046	tags=29%, list=23%, signal=37%
GO_PHOTOTRANSDUCTION	GO_PHOTOTRANSDUCTION		39	-0.35542703	-1.1454325	0.27668846	0.72525954	1.0	4165	tags=21%, list=19%, signal=25%
GO_RNA_3_END_PROCESSING	GO_RNA_3_END_PROCESSING		85	-0.34258118	-1.1447834	0.34063745	0.72629726	1.0	6522	tags=38%, list=30%, signal=54%
GO_REGULATION_OF_VIRAL_GENOME_REPLICATION	GO_REGULATION_OF_VIRAL_GENOME_REPLICATION		69	-0.4468863	-1.1447264	0.34241244	0.72543854	1.0	5539	tags=49%, list=25%, signal=66%
GO_PROTEIN_SUMOYLATION	GO_PROTEIN_SUMOYLATION		110	-0.36198428	-1.1447111	0.28627452	0.7244682	1.0	5186	tags=40%, list=24%, signal=52%
GO_METHIONINE_METABOLIC_PROCESS	GO_METHIONINE_METABOLIC_PROCESS		18	-0.4247354	-1.1447064	0.26574802	0.7234506	1.0	2355	tags=33%, list=11%, signal=37%
GO_GOLGI_ORGANIZATION	GO_GOLGI_ORGANIZATION		83	-0.30155808	-1.1445524	0.23575638	0.72291017	1.0	5754	tags=48%, list=26%, signal=65%
GO_PROTEIN_FOLDING	GO_PROTEIN_FOLDING		196	-0.2692773	-1.1434224	0.23553719	0.72533953	1.0	5765	tags=38%, list=27%, signal=52%
GO_NUCLEOTIDE_PHOSPHORYLATION	GO_NUCLEOTIDE_PHOSPHORYLATION		53	-0.36976543	-1.1432102	0.25544554	0.72494465	1.0	3657	tags=30%, list=17%, signal=36%
GO_ADP_METABOLIC_PROCESS	GO_ADP_METABOLIC_PROCESS		42	-0.38586664	-1.1428713	0.25732216	0.725026	1.0	3373	tags=29%, list=16%, signal=34%
GO_FEMALE_GENITALIA_DEVELOPMENT	GO_FEMALE_GENITALIA_DEVELOPMENT		16	-0.46438017	-1.1428308	0.2771318	0.72412306	1.0	4420	tags=56%, list=20%, signal=71%
GO_SUBPALLIUM_DEVELOPMENT	GO_SUBPALLIUM_DEVELOPMENT		22	-0.4769683	-1.1422385	0.2923387	0.72506595	1.0	3247	tags=32%, list=15%, signal=37%
GO_REGULATION_OF_SPROUTING_ANGIOGENESIS	GO_REGULATION_OF_SPROUTING_ANGIOGENESIS		27	-0.45547524	-1.141829	0.26704547	0.725291	1.0	3274	tags=41%, list=15%, signal=48%
GO_REGULATION_OF_CELL_GROWTH	GO_REGULATION_OF_CELL_GROWTH		371	-0.3315895	-1.141578	0.18235295	0.7250338	1.0	2470	tags=21%, list=11%, signal=24%
GO_NEUROTROPHIN_TRK_RECEPTOR_SIGNALING_PATHWAY	GO_NEUROTROPHIN_TRK_RECEPTOR_SIGNALING_PATHWAY		15	-0.4703075	-1.1413928	0.26242545	0.7245588	1.0	4225	tags=47%, list=19%, signal=58%
GO_CARBOHYDRATE_TRANSPORT	GO_CARBOHYDRATE_TRANSPORT		90	-0.33750907	-1.1412702	0.22772278	0.7239277	1.0	2648	tags=21%, list=12%, signal=24%
GO_ORGAN_INDUCTION	GO_ORGAN_INDUCTION		15	-0.5683145	-1.140957	0.2688588	0.7238569	1.0	1555	tags=40%, list=7%, signal=43%
GO_POSITIVE_REGULATION_OF_MITOTIC_CELL_CYCLE	GO_POSITIVE_REGULATION_OF_MITOTIC_CELL_CYCLE		118	-0.37417135	-1.1405848	0.2696177	0.7240177	1.0	3209	tags=29%, list=15%, signal=34%
GO_PROTEIN_TARGETING_TO_MITOCHONDRION	GO_PROTEIN_TARGETING_TO_MITOCHONDRION		44	-0.3718742	-1.1400039	0.27122152	0.7248094	1.0	4607	tags=34%, list=21%, signal=43%
GO_HYPOTHALAMUS_DEVELOPMENT	GO_HYPOTHALAMUS_DEVELOPMENT		23	-0.38779026	-1.1399792	0.2985972	0.7238919	1.0	2220	tags=22%, list=10%, signal=24%
GO_EPITHELIAL_CELL_DEVELOPMENT	GO_EPITHELIAL_CELL_DEVELOPMENT		180	-0.33698553	-1.139928	0.16666667	0.7230435	1.0	3291	tags=28%, list=15%, signal=32%
GO_RESPONSE_TO_AXON_INJURY	GO_RESPONSE_TO_AXON_INJURY		45	-0.39672565	-1.1398758	0.22200772	0.7222028	1.0	1348	tags=20%, list=6%, signal=21%
GO_SOMATIC_DIVERSIFICATION_OF_IMMUNOGLOBULINS	GO_SOMATIC_DIVERSIFICATION_OF_IMMUNOGLOBULINS		27	-0.42587942	-1.1395541	0.33778626	0.722274	1.0	5762	tags=48%, list=26%, signal=65%
GO_SALIVARY_GLAND_DEVELOPMENT	GO_SALIVARY_GLAND_DEVELOPMENT		32	-0.4691015	-1.1388224	0.24904214	0.72357154	1.0	2086	tags=41%, list=10%, signal=45%
GO_PYRIMIDINE_NUCLEOSIDE_METABOLIC_PROCESS	GO_PYRIMIDINE_NUCLEOSIDE_METABOLIC_PROCESS		41	-0.37318215	-1.1387991	0.246	0.72267437	1.0	2680	tags=22%, list=12%, signal=25%
GO_REGULATION_OF_TUMOR_NECROSIS_FACTOR_MEDIATED_SIGNALING_PATHWAY	GO_REGULATION_OF_TUMOR_NECROSIS_FACTOR_MEDIATED_SIGNALING_PATHWAY		45	-0.35929078	-1.1387924	0.23846154	0.721689	1.0	2843	tags=20%, list=13%, signal=23%
GO_PYRIMIDINE_CONTAINING_COMPOUND_BIOSYNTHETIC_PROCESS	GO_PYRIMIDINE_CONTAINING_COMPOUND_BIOSYNTHETIC_PROCESS		35	-0.39589003	-1.1379706	0.24242425	0.7232744	1.0	2842	tags=34%, list=13%, signal=39%
GO_POSITIVE_REGULATION_OF_PROTEIN_DEACETYLATION	GO_POSITIVE_REGULATION_OF_PROTEIN_DEACETYLATION		18	-0.44160458	-1.1376334	0.28630707	0.7232708	1.0	669	tags=17%, list=3%, signal=17%
GO_FEMALE_GAMETE_GENERATION	GO_FEMALE_GAMETE_GENERATION		88	-0.3670449	-1.1370016	0.20153551	0.72424346	1.0	2047	tags=19%, list=9%, signal=21%
GO_SUBSTRATE_ADHESION_DEPENDENT_CELL_SPREADING	GO_SUBSTRATE_ADHESION_DEPENDENT_CELL_SPREADING		38	-0.46970883	-1.1369972	0.2804642	0.7232626	1.0	2686	tags=42%, list=12%, signal=48%
GO_ANTIGEN_PROCESSING_AND_PRESENTATION_OF_PEPTIDE_ANTIGEN	GO_ANTIGEN_PROCESSING_AND_PRESENTATION_OF_PEPTIDE_ANTIGEN		165	-0.3519065	-1.136932	0.28397566	0.7225018	1.0	5327	tags=41%, list=24%, signal=53%
GO_POSITIVE_REGULATION_OF_KIDNEY_DEVELOPMENT	GO_POSITIVE_REGULATION_OF_KIDNEY_DEVELOPMENT		41	-0.46177462	-1.1366919	0.22709924	0.72222793	1.0	844	tags=24%, list=4%, signal=25%
GO_REGENERATION	GO_REGENERATION		152	-0.36725035	-1.1362647	0.21235521	0.7226136	1.0	1706	tags=24%, list=8%, signal=26%
GO_POSITIVE_REGULATION_OF_BMP_SIGNALING_PATHWAY	GO_POSITIVE_REGULATION_OF_BMP_SIGNALING_PATHWAY		32	-0.47614092	-1.1355486	0.2857143	0.7238759	1.0	2851	tags=31%, list=13%, signal=36%
GO_RECIPROCAL_DNA_RECOMBINATION	GO_RECIPROCAL_DNA_RECOMBINATION		36	-0.4042775	-1.1353623	0.3262548	0.7234762	1.0	4914	tags=39%, list=23%, signal=50%
GO_POSTTRANSCRIPTIONAL_REGULATION_OF_GENE_EXPRESSION	GO_POSTTRANSCRIPTIONAL_REGULATION_OF_GENE_EXPRESSION		400	-0.2547421	-1.1351025	0.22972973	0.7233375	1.0	4967	tags=30%, list=23%, signal=38%
GO_NEURON_PROJECTION_GUIDANCE	GO_NEURON_PROJECTION_GUIDANCE		187	-0.37814867	-1.1349831	0.2421875	0.72272444	1.0	2131	tags=21%, list=10%, signal=23%
GO_RESPONSE_TO_UV	GO_RESPONSE_TO_UV		119	-0.33876008	-1.1349742	0.24260356	0.7217592	1.0	4134	tags=39%, list=19%, signal=47%
GO_TRANSLATIONAL_TERMINATION	GO_TRANSLATIONAL_TERMINATION		90	-0.38997996	-1.1342773	0.35112935	0.72296697	1.0	6004	tags=48%, list=28%, signal=66%
GO_POST_GOLGI_VESICLE_MEDIATED_TRANSPORT	GO_POST_GOLGI_VESICLE_MEDIATED_TRANSPORT		80	-0.302984	-1.1334038	0.21975806	0.7246282	1.0	4896	tags=33%, list=23%, signal=42%
GO_POSITIVE_REGULATION_OF_NEUROTRANSMITTER_TRANSPORT	GO_POSITIVE_REGULATION_OF_NEUROTRANSMITTER_TRANSPORT		15	-0.4957873	-1.1333362	0.30020705	0.72384995	1.0	793	tags=13%, list=4%, signal=14%
GO_NEGATIVE_REGULATION_OF_MITOTIC_NUCLEAR_DIVISION	GO_NEGATIVE_REGULATION_OF_MITOTIC_NUCLEAR_DIVISION		33	-0.45336807	-1.1329883	0.32604373	0.7239633	1.0	3130	tags=36%, list=14%, signal=42%
GO_STRAND_DISPLACEMENT	GO_STRAND_DISPLACEMENT		26	-0.5457147	-1.1328595	0.3699422	0.7233618	1.0	5506	tags=58%, list=25%, signal=77%
GO_POSITIVE_REGULATION_OF_CALCIUM_ION_IMPORT	GO_POSITIVE_REGULATION_OF_CALCIUM_ION_IMPORT		48	-0.42802885	-1.1325125	0.264	0.7233703	1.0	2787	tags=31%, list=13%, signal=36%
GO_LENS_MORPHOGENESIS_IN_CAMERA_TYPE_EYE	GO_LENS_MORPHOGENESIS_IN_CAMERA_TYPE_EYE		17	-0.4750567	-1.1323829	0.25708503	0.72281885	1.0	629	tags=18%, list=3%, signal=18%
GO_CELLULAR_RESPONSE_TO_LIGHT_STIMULUS	GO_CELLULAR_RESPONSE_TO_LIGHT_STIMULUS		87	-0.3292016	-1.1318929	0.26804122	0.7233481	1.0	4134	tags=32%, list=19%, signal=40%
GO_POSITIVE_REGULATION_OF_CHROMOSOME_ORGANIZATION	GO_POSITIVE_REGULATION_OF_CHROMOSOME_ORGANIZATION		140	-0.303572	-1.1318334	0.2696177	0.7225698	1.0	5169	tags=31%, list=24%, signal=41%
GO_PROTEIN_K48_LINKED_UBIQUITINATION	GO_PROTEIN_K48_LINKED_UBIQUITINATION		44	-0.30494815	-1.1318319	0.26652893	0.7216106	1.0	2887	tags=18%, list=13%, signal=21%
GO_NEGATIVE_REGULATION_OF_VIRAL_PROCESS	GO_NEGATIVE_REGULATION_OF_VIRAL_PROCESS		83	-0.4379793	-1.1316662	0.33988214	0.7211109	1.0	3153	tags=34%, list=14%, signal=39%
GO_POSITIVE_REGULATION_OF_RESPONSE_TO_DNA_DAMAGE_STIMULUS	GO_POSITIVE_REGULATION_OF_RESPONSE_TO_DNA_DAMAGE_STIMULUS		59	-0.34440315	-1.1311238	0.25656566	0.72177875	1.0	3211	tags=22%, list=15%, signal=26%
GO_NEGATIVE_REGULATION_OF_TRANSFERASE_ACTIVITY	GO_NEGATIVE_REGULATION_OF_TRANSFERASE_ACTIVITY		328	-0.28657407	-1.1310257	0.17153996	0.7211343	1.0	4513	tags=34%, list=21%, signal=42%
GO_EATING_BEHAVIOR	GO_EATING_BEHAVIOR		29	-0.42663428	-1.1304736	0.25995806	0.72173107	1.0	696	tags=14%, list=3%, signal=14%
GO_REGULATION_OF_PROTEIN_COMPLEX_ASSEMBLY	GO_REGULATION_OF_PROTEIN_COMPLEX_ASSEMBLY		348	-0.29455742	-1.1295499	0.1634981	0.72350264	1.0	3404	tags=25%, list=16%, signal=29%
GO_MYELOID_DENDRITIC_CELL_DIFFERENTIATION	GO_MYELOID_DENDRITIC_CELL_DIFFERENTIATION		19	-0.5769017	-1.1294417	0.29755178	0.7228904	1.0	3009	tags=42%, list=14%, signal=49%
GO_REGULATION_OF_CHONDROCYTE_DIFFERENTIATION	GO_REGULATION_OF_CHONDROCYTE_DIFFERENTIATION		43	-0.48315406	-1.1289216	0.2873346	0.7234764	1.0	1366	tags=28%, list=6%, signal=30%
GO_ENDOCARDIAL_CUSHION_DEVELOPMENT	GO_ENDOCARDIAL_CUSHION_DEVELOPMENT		32	-0.494525	-1.1286203	0.29882812	0.7233892	1.0	1651	tags=31%, list=8%, signal=34%
GO_RESPONSE_TO_INORGANIC_SUBSTANCE	GO_RESPONSE_TO_INORGANIC_SUBSTANCE		457	-0.303738	-1.1283883	0.16287878	0.7231365	1.0	3219	tags=25%, list=15%, signal=28%
GO_SPROUTING_ANGIOGENESIS	GO_SPROUTING_ANGIOGENESIS		42	-0.45755312	-1.1281636	0.25150904	0.7228872	1.0	900	tags=29%, list=4%, signal=30%
GO_CALCIUM_DEPENDENT_CELL_CELL_ADHESION_VIA_PLASMA_MEMBRANE_CELL_ADHESION_MOLECULES	GO_CALCIUM_DEPENDENT_CELL_CELL_ADHESION_VIA_PLASMA_MEMBRANE_CELL_ADHESION_MOLECULES		23	-0.49613994	-1.1281202	0.27005872	0.7220954	1.0	2985	tags=39%, list=14%, signal=45%
GO_MODULATION_OF_TRANSCRIPTION_IN_OTHER_ORGANISM_INVOLVED_IN_SYMBIOTIC_INTERACTION	GO_MODULATION_OF_TRANSCRIPTION_IN_OTHER_ORGANISM_INVOLVED_IN_SYMBIOTIC_INTERACTION		21	-0.40616506	-1.1277558	0.30040324	0.7222695	1.0	811	tags=14%, list=4%, signal=15%
GO_CELLULAR_RESPONSE_TO_RADIATION	GO_CELLULAR_RESPONSE_TO_RADIATION		131	-0.32233813	-1.1275767	0.251004	0.7218444	1.0	4134	tags=30%, list=19%, signal=37%
GO_INTRINSIC_APOPTOTIC_SIGNALING_PATHWAY_BY_P53_CLASS_MEDIATOR	GO_INTRINSIC_APOPTOTIC_SIGNALING_PATHWAY_BY_P53_CLASS_MEDIATOR		51	-0.35122716	-1.1272727	0.25882354	0.72178286	1.0	2486	tags=24%, list=11%, signal=27%
GO_REGULATION_OF_HEART_GROWTH	GO_REGULATION_OF_HEART_GROWTH		41	-0.44677165	-1.1272373	0.2893701	0.72092515	1.0	1674	tags=24%, list=8%, signal=26%
GO_MORPHOGENESIS_OF_AN_EPITHELIUM	GO_MORPHOGENESIS_OF_AN_EPITHELIUM		388	-0.35783386	-1.1268744	0.20675944	0.7210276	1.0	3013	tags=30%, list=14%, signal=34%
GO_CELLULAR_RESPONSE_TO_MECHANICAL_STIMULUS	GO_CELLULAR_RESPONSE_TO_MECHANICAL_STIMULUS		78	-0.38517746	-1.1261984	0.26252505	0.7221997	1.0	3508	tags=38%, list=16%, signal=46%
GO_NEURONAL_STEM_CELL_POPULATION_MAINTENANCE	GO_NEURONAL_STEM_CELL_POPULATION_MAINTENANCE		19	-0.4815073	-1.125425	0.30367506	0.72348195	1.0	1956	tags=32%, list=9%, signal=35%
GO_POSITIVE_REGULATION_OF_SKELETAL_MUSCLE_TISSUE_DEVELOPMENT	GO_POSITIVE_REGULATION_OF_SKELETAL_MUSCLE_TISSUE_DEVELOPMENT		25	-0.49992028	-1.1251657	0.32142857	0.7232789	1.0	1974	tags=28%, list=9%, signal=31%
GO_NEURAL_CREST_CELL_DIFFERENTIATION	GO_NEURAL_CREST_CELL_DIFFERENTIATION		74	-0.4126211	-1.1246928	0.24660194	0.72372025	1.0	1974	tags=28%, list=9%, signal=31%
GO_POSITIVE_REGULATION_OF_NUCLEOCYTOPLASMIC_TRANSPORT	GO_POSITIVE_REGULATION_OF_NUCLEOCYTOPLASMIC_TRANSPORT		116	-0.366729	-1.1244861	0.22201139	0.7234394	1.0	2411	tags=24%, list=11%, signal=27%
GO_CELLULAR_RESPONSE_TO_ALKALOID	GO_CELLULAR_RESPONSE_TO_ALKALOID		32	-0.47684318	-1.123721	0.29174665	0.7247523	1.0	1167	tags=22%, list=5%, signal=23%
GO_NEGATIVE_REGULATION_OF_BINDING	GO_NEGATIVE_REGULATION_OF_BINDING		129	-0.338271	-1.1234494	0.21372549	0.72462595	1.0	4353	tags=36%, list=20%, signal=44%
GO_REGULATION_OF_CYTOSKELETON_ORGANIZATION	GO_REGULATION_OF_CYTOSKELETON_ORGANIZATION		471	-0.3038124	-1.1232728	0.20355731	0.72424054	1.0	3790	tags=28%, list=17%, signal=33%
GO_DNA_DEPENDENT_DNA_REPLICATION_MAINTENANCE_OF_FIDELITY	GO_DNA_DEPENDENT_DNA_REPLICATION_MAINTENANCE_OF_FIDELITY		19	-0.48646408	-1.1232566	0.36654136	0.7233582	1.0	5477	tags=58%, list=25%, signal=77%
GO_POLYOL_METABOLIC_PROCESS	GO_POLYOL_METABOLIC_PROCESS		92	-0.3269172	-1.1231245	0.2173913	0.72281927	1.0	2046	tags=15%, list=9%, signal=17%
GO_MULTI_MULTICELLULAR_ORGANISM_PROCESS	GO_MULTI_MULTICELLULAR_ORGANISM_PROCESS		207	-0.342772	-1.122595	0.19847329	0.72353584	1.0	2674	tags=25%, list=12%, signal=28%
GO_SECRETORY_GRANULE_ORGANIZATION	GO_SECRETORY_GRANULE_ORGANIZATION		24	-0.39940953	-1.1222677	0.31453362	0.7236111	1.0	3803	tags=33%, list=17%, signal=40%
GO_RNA_LOCALIZATION	GO_RNA_LOCALIZATION		162	-0.31717923	-1.1218531	0.33015266	0.7240061	1.0	5482	tags=36%, list=25%, signal=48%
GO_REPRODUCTIVE_SYSTEM_DEVELOPMENT	GO_REPRODUCTIVE_SYSTEM_DEVELOPMENT		392	-0.32003373	-1.121695	0.17509727	0.7235788	1.0	2648	tags=23%, list=12%, signal=26%
GO_POSITIVE_REGULATION_OF_INTRACELLULAR_TRANSPORT	GO_POSITIVE_REGULATION_OF_INTRACELLULAR_TRANSPORT		338	-0.31115696	-1.1214497	0.22352941	0.72341985	1.0	3240	tags=23%, list=15%, signal=27%
GO_POSITIVE_REGULATION_OF_CELLULAR_AMIDE_METABOLIC_PROCESS	GO_POSITIVE_REGULATION_OF_CELLULAR_AMIDE_METABOLIC_PROCESS		95	-0.31017968	-1.1208907	0.2601626	0.7241734	1.0	5757	tags=40%, list=26%, signal=54%
GO_MITOTIC_DNA_INTEGRITY_CHECKPOINT	GO_MITOTIC_DNA_INTEGRITY_CHECKPOINT		95	-0.36472213	-1.1198847	0.30769232	0.7263171	1.0	3576	tags=32%, list=16%, signal=38%
GO_MATURATION_OF_5_8S_RRNA_FROM_TRICISTRONIC_RRNA_TRANSCRIPT_SSU_RRNA_5_8S_RRNA_LSU_RRNA_	GO_MATURATION_OF_5_8S_RRNA_FROM_TRICISTRONIC_RRNA_TRANSCRIPT_SSU_RRNA_5_8S_RRNA_LSU_RRNA_		17	-0.46993402	-1.1195432	0.36127743	0.7264107	1.0	5802	tags=59%, list=27%, signal=80%
GO_RAS_PROTEIN_SIGNAL_TRANSDUCTION	GO_RAS_PROTEIN_SIGNAL_TRANSDUCTION		136	-0.321538	-1.1192611	0.2505176	0.72630554	1.0	3499	tags=31%, list=16%, signal=37%
GO_POSITIVE_REGULATION_OF_CANONICAL_WNT_SIGNALING_PATHWAY	GO_POSITIVE_REGULATION_OF_CANONICAL_WNT_SIGNALING_PATHWAY		112	-0.31965956	-1.119153	0.24224806	0.72568834	1.0	4677	tags=43%, list=22%, signal=54%
GO_POSITIVE_REGULATION_OF_ORGAN_GROWTH	GO_POSITIVE_REGULATION_OF_ORGAN_GROWTH		36	-0.44694436	-1.1184133	0.29389313	0.7269267	1.0	1509	tags=22%, list=7%, signal=24%
GO_REGULATION_OF_OLIGODENDROCYTE_DIFFERENTIATION	GO_REGULATION_OF_OLIGODENDROCYTE_DIFFERENTIATION		28	-0.4331552	-1.1181159	0.29400387	0.72688264	1.0	1567	tags=21%, list=7%, signal=23%
GO_RESPONSE_TO_GROWTH_FACTOR	GO_RESPONSE_TO_GROWTH_FACTOR		456	-0.33175716	-1.1179799	0.23434344	0.7263834	1.0	3009	tags=27%, list=14%, signal=30%
GO_REGULATION_OF_T_HELPER_CELL_DIFFERENTIATION	GO_REGULATION_OF_T_HELPER_CELL_DIFFERENTIATION		26	-0.50340617	-1.1175327	0.31886792	0.7267389	1.0	2083	tags=31%, list=10%, signal=34%
GO_SMALL_GTPASE_MEDIATED_SIGNAL_TRANSDUCTION	GO_SMALL_GTPASE_MEDIATED_SIGNAL_TRANSDUCTION		329	-0.2947513	-1.117443	0.19144602	0.72610074	1.0	3845	tags=28%, list=18%, signal=34%
GO_ARTERY_MORPHOGENESIS	GO_ARTERY_MORPHOGENESIS		51	-0.4367925	-1.1174406	0.29150578	0.7251929	1.0	1974	tags=27%, list=9%, signal=30%
GO_PEPTIDE_CATABOLIC_PROCESS	GO_PEPTIDE_CATABOLIC_PROCESS		22	-0.44939336	-1.1169155	0.2942346	0.7258668	1.0	164	tags=9%, list=1%, signal=9%
GO_POSITIVE_REGULATION_OF_TRANSFORMING_GROWTH_FACTOR_BETA_PRODUCTION	GO_POSITIVE_REGULATION_OF_TRANSFORMING_GROWTH_FACTOR_BETA_PRODUCTION		16	-0.4998677	-1.116812	0.29471543	0.7252845	1.0	2110	tags=31%, list=10%, signal=35%
GO_ATP_GENERATION_FROM_ADP	GO_ATP_GENERATION_FROM_ADP		35	-0.399322	-1.1157507	0.30040324	0.72761685	1.0	2997	tags=26%, list=14%, signal=30%
GO_THYMOCYTE_AGGREGATION	GO_THYMOCYTE_AGGREGATION		44	-0.41318086	-1.1152226	0.32417583	0.7283385	1.0	3519	tags=32%, list=16%, signal=38%
GO_REGULATION_OF_PROTEIN_KINASE_B_SIGNALING	GO_REGULATION_OF_PROTEIN_KINASE_B_SIGNALING		114	-0.36821574	-1.1148803	0.22972973	0.7284517	1.0	2524	tags=27%, list=12%, signal=31%
GO_POSITIVE_REGULATION_OF_PROTEIN_IMPORT	GO_POSITIVE_REGULATION_OF_PROTEIN_IMPORT		99	-0.37942952	-1.1147956	0.26145038	0.72774065	1.0	1550	tags=21%, list=7%, signal=23%
GO_MESENCHYMAL_CELL_DIFFERENTIATION	GO_MESENCHYMAL_CELL_DIFFERENTIATION		132	-0.39902106	-1.1141685	0.27238095	0.7288018	1.0	1974	tags=28%, list=9%, signal=31%
GO_POSITIVE_REGULATION_OF_CELLULAR_PROTEIN_LOCALIZATION	GO_POSITIVE_REGULATION_OF_CELLULAR_PROTEIN_LOCALIZATION		327	-0.2960449	-1.1141112	0.20939335	0.72805095	1.0	3240	tags=23%, list=15%, signal=26%
GO_ATRIOVENTRICULAR_VALVE_MORPHOGENESIS	GO_ATRIOVENTRICULAR_VALVE_MORPHOGENESIS		16	-0.56383765	-1.1140927	0.34104046	0.7271925	1.0	1651	tags=38%, list=8%, signal=41%
GO_CEREBRAL_CORTEX_NEURON_DIFFERENTIATION	GO_CEREBRAL_CORTEX_NEURON_DIFFERENTIATION		22	-0.42252097	-1.1138544	0.28483605	0.7269886	1.0	3129	tags=27%, list=14%, signal=32%
GO_NEGATIVE_REGULATION_OF_WOUND_HEALING	GO_NEGATIVE_REGULATION_OF_WOUND_HEALING		57	-0.4023213	-1.113212	0.252	0.7279773	1.0	1711	tags=23%, list=8%, signal=25%
GO_REGULATION_OF_TELOMERE_CAPPING	GO_REGULATION_OF_TELOMERE_CAPPING		21	-0.38844332	-1.1131581	0.3207547	0.72724044	1.0	5748	tags=48%, list=26%, signal=65%
GO_GLOMERULUS_DEVELOPMENT	GO_GLOMERULUS_DEVELOPMENT		49	-0.4454749	-1.1128798	0.32264152	0.72716993	1.0	1867	tags=27%, list=9%, signal=29%
GO_POSITIVE_REGULATION_OF_TELOMERE_CAPPING	GO_POSITIVE_REGULATION_OF_TELOMERE_CAPPING		15	-0.44357282	-1.1124494	0.33996025	0.7275761	1.0	5748	tags=53%, list=26%, signal=72%
GO_EXTRACELLULAR_STRUCTURE_ORGANIZATION	GO_EXTRACELLULAR_STRUCTURE_ORGANIZATION		288	-0.46129277	-1.112135	0.3444882	0.7275569	1.0	2038	tags=35%, list=9%, signal=38%
GO_LABYRINTHINE_LAYER_BLOOD_VESSEL_DEVELOPMENT	GO_LABYRINTHINE_LAYER_BLOOD_VESSEL_DEVELOPMENT		18	-0.44737718	-1.1117228	0.27888447	0.7278656	1.0	5144	tags=56%, list=24%, signal=73%
GO_DEFENSE_RESPONSE_TO_VIRUS	GO_DEFENSE_RESPONSE_TO_VIRUS		150	-0.4634897	-1.1115125	0.34960938	0.7276209	1.0	3780	tags=37%, list=17%, signal=45%
GO_SIGNAL_TRANSDUCTION_BY_PROTEIN_PHOSPHORYLATION	GO_SIGNAL_TRANSDUCTION_BY_PROTEIN_PHOSPHORYLATION		389	-0.29104766	-1.1110538	0.19607843	0.7281367	1.0	2945	tags=23%, list=14%, signal=26%
GO_NEGATIVE_REGULATION_OF_MAP_KINASE_ACTIVITY	GO_NEGATIVE_REGULATION_OF_MAP_KINASE_ACTIVITY		71	-0.37580857	-1.1109778	0.26129666	0.72745824	1.0	4082	tags=35%, list=19%, signal=43%
GO_JNK_CASCADE	GO_JNK_CASCADE		80	-0.33167416	-1.1108562	0.246	0.726923	1.0	2945	tags=26%, list=14%, signal=30%
GO_REGULATION_OF_RESPONSE_TO_EXTRACELLULAR_STIMULUS	GO_REGULATION_OF_RESPONSE_TO_EXTRACELLULAR_STIMULUS		165	-0.261476	-1.1107138	0.24329896	0.7264657	1.0	4043	tags=22%, list=19%, signal=27%
GO_NEGATIVE_REGULATION_OF_DENDRITE_DEVELOPMENT	GO_NEGATIVE_REGULATION_OF_DENDRITE_DEVELOPMENT		27	-0.37537494	-1.1106656	0.27920792	0.72570765	1.0	5420	tags=44%, list=25%, signal=59%
GO_NEGATIVE_REGULATION_OF_BLOOD_VESSEL_ENDOTHELIAL_CELL_MIGRATION	GO_NEGATIVE_REGULATION_OF_BLOOD_VESSEL_ENDOTHELIAL_CELL_MIGRATION		23	-0.43418798	-1.1104177	0.3280318	0.7255316	1.0	669	tags=13%, list=3%, signal=13%
GO_REGULATION_OF_DOUBLE_STRAND_BREAK_REPAIR	GO_REGULATION_OF_DOUBLE_STRAND_BREAK_REPAIR		32	-0.43109128	-1.1102868	0.35515872	0.72501075	1.0	4157	tags=44%, list=19%, signal=54%
GO_REGULATION_OF_CENTROSOME_CYCLE	GO_REGULATION_OF_CENTROSOME_CYCLE		36	-0.4391824	-1.110204	0.35820895	0.72436637	1.0	4271	tags=33%, list=20%, signal=41%
GO_MEMBRANE_FUSION	GO_MEMBRANE_FUSION		139	-0.2891873	-1.1099801	0.20781893	0.7241652	1.0	4477	tags=31%, list=21%, signal=39%
GO_REGULATION_OF_CELLULAR_RESPONSE_TO_GROWTH_FACTOR_STIMULUS	GO_REGULATION_OF_CELLULAR_RESPONSE_TO_GROWTH_FACTOR_STIMULUS		220	-0.38404137	-1.109932	0.31047618	0.72340244	1.0	2625	tags=25%, list=12%, signal=28%
GO_NEGATIVE_REGULATION_OF_HEMOPOIESIS	GO_NEGATIVE_REGULATION_OF_HEMOPOIESIS		117	-0.3417643	-1.1076084	0.2896679	0.72933465	1.0	2900	tags=20%, list=13%, signal=23%
GO_EPITHELIAL_CELL_PROLIFERATION	GO_EPITHELIAL_CELL_PROLIFERATION		88	-0.3877503	-1.1075956	0.253493	0.72846854	1.0	2945	tags=35%, list=14%, signal=41%
GO_REGULATION_OF_DNA_RECOMBINATION	GO_REGULATION_OF_DNA_RECOMBINATION		54	-0.40110195	-1.1075224	0.3212237	0.727795	1.0	5482	tags=44%, list=25%, signal=59%
GO_POSITIVE_REGULATION_OF_CELLULAR_COMPONENT_BIOGENESIS	GO_POSITIVE_REGULATION_OF_CELLULAR_COMPONENT_BIOGENESIS		369	-0.29967272	-1.1074942	0.19565217	0.7269801	1.0	3932	tags=28%, list=18%, signal=34%
GO_VENTRICULAR_SEPTUM_MORPHOGENESIS	GO_VENTRICULAR_SEPTUM_MORPHOGENESIS		28	-0.50544137	-1.1072292	0.33984375	0.726925	1.0	1183	tags=29%, list=5%, signal=30%
GO_SOMATIC_CELL_DNA_RECOMBINATION	GO_SOMATIC_CELL_DNA_RECOMBINATION		32	-0.39371634	-1.1067384	0.35477582	0.7274832	1.0	6527	tags=50%, list=30%, signal=71%
GO_NUCLEOSIDE_MONOPHOSPHATE_BIOSYNTHETIC_PROCESS	GO_NUCLEOSIDE_MONOPHOSPHATE_BIOSYNTHETIC_PROCESS		74	-0.30844057	-1.1066899	0.3089431	0.72671896	1.0	3858	tags=30%, list=18%, signal=36%
GO_CARDIAC_MUSCLE_CELL_DIFFERENTIATION	GO_CARDIAC_MUSCLE_CELL_DIFFERENTIATION		71	-0.4501885	-1.1059505	0.3627451	0.7280866	1.0	1509	tags=27%, list=7%, signal=29%
GO_REGULATION_OF_CYTOKINE_BIOSYNTHETIC_PROCESS	GO_REGULATION_OF_CYTOKINE_BIOSYNTHETIC_PROCESS		91	-0.43571138	-1.105434	0.32358673	0.72874045	1.0	3309	tags=29%, list=15%, signal=34%
GO_CELLULAR_RESPONSE_TO_BIOTIC_STIMULUS	GO_CELLULAR_RESPONSE_TO_BIOTIC_STIMULUS		153	-0.4191632	-1.105128	0.3233533	0.7287973	1.0	2960	tags=31%, list=14%, signal=35%
GO_POSITIVE_REGULATION_OF_EPITHELIAL_CELL_PROLIFERATION	GO_POSITIVE_REGULATION_OF_EPITHELIAL_CELL_PROLIFERATION		146	-0.38528353	-1.10496	0.2638037	0.72842675	1.0	2945	tags=34%, list=14%, signal=39%
GO_RESPONSE_TO_CARBOHYDRATE	GO_RESPONSE_TO_CARBOHYDRATE		162	-0.3151728	-1.1045477	0.26550388	0.72872823	1.0	3346	tags=21%, list=15%, signal=25%
GO_NUCLEAR_IMPORT	GO_NUCLEAR_IMPORT		122	-0.29422262	-1.1041732	0.29787233	0.7289697	1.0	5302	tags=38%, list=24%, signal=50%
GO_NEGATIVE_REGULATION_OF_WNT_SIGNALING_PATHWAY	GO_NEGATIVE_REGULATION_OF_WNT_SIGNALING_PATHWAY		186	-0.33594012	-1.1041692	0.27639157	0.7280986	1.0	4513	tags=35%, list=21%, signal=44%
GO_POSITIVE_REGULATION_OF_MAP_KINASE_ACTIVITY	GO_POSITIVE_REGULATION_OF_MAP_KINASE_ACTIVITY		197	-0.32858533	-1.1025691	0.22350675	0.731987	1.0	2945	tags=26%, list=14%, signal=30%
GO_RESPONSE_TO_MINERALOCORTICOID	GO_RESPONSE_TO_MINERALOCORTICOID		33	-0.4368536	-1.1024327	0.29038855	0.73151994	1.0	2233	tags=27%, list=10%, signal=30%
GO_NUCLEOTIDE_EXCISION_REPAIR_DNA_INCISION	GO_NUCLEOTIDE_EXCISION_REPAIR_DNA_INCISION		38	-0.3750596	-1.1022646	0.3612245	0.7311166	1.0	5138	tags=34%, list=24%, signal=45%
GO_CARDIOCYTE_DIFFERENTIATION	GO_CARDIOCYTE_DIFFERENTIATION		91	-0.42475167	-1.1018442	0.32289627	0.7314816	1.0	1651	tags=25%, list=8%, signal=27%
GO_NEGATIVE_REGULATION_OF_VIRAL_TRANSCRIPTION	GO_NEGATIVE_REGULATION_OF_VIRAL_TRANSCRIPTION		23	-0.42732155	-1.1017398	0.34210527	0.73090386	1.0	2977	tags=30%, list=14%, signal=35%
GO_MODULATION_BY_HOST_OF_VIRAL_PROCESS	GO_MODULATION_BY_HOST_OF_VIRAL_PROCESS		17	-0.4533569	-1.1012776	0.32416502	0.73138916	1.0	3002	tags=41%, list=14%, signal=48%
GO_NEGATIVE_REGULATION_OF_SEQUENCE_SPECIFIC_DNA_BINDING_TRANSCRIPTION_FACTOR_ACTIVITY	GO_NEGATIVE_REGULATION_OF_SEQUENCE_SPECIFIC_DNA_BINDING_TRANSCRIPTION_FACTOR_ACTIVITY		126	-0.3287745	-1.1011889	0.30664062	0.73076165	1.0	2977	tags=25%, list=14%, signal=29%
GO_PROXIMAL_DISTAL_PATTERN_FORMATION	GO_PROXIMAL_DISTAL_PATTERN_FORMATION		31	-0.51963127	-1.101185	0.33673468	0.7298966	1.0	1959	tags=39%, list=9%, signal=42%
GO_REGULATION_OF_LEUKOCYTE_CHEMOTAXIS	GO_REGULATION_OF_LEUKOCYTE_CHEMOTAXIS		91	-0.4876843	-1.1009865	0.34555984	0.72968096	1.0	1699	tags=29%, list=8%, signal=31%
GO_SEMAPHORIN_PLEXIN_SIGNALING_PATHWAY	GO_SEMAPHORIN_PLEXIN_SIGNALING_PATHWAY		36	-0.41690043	-1.1009108	0.32270917	0.7290375	1.0	3098	tags=39%, list=14%, signal=45%
GO_RESPONSE_TO_OXYGEN_LEVELS	GO_RESPONSE_TO_OXYGEN_LEVELS		301	-0.32747012	-1.1008537	0.2407045	0.72836405	1.0	2952	tags=27%, list=14%, signal=30%
GO_NEURAL_PRECURSOR_CELL_PROLIFERATION	GO_NEURAL_PRECURSOR_CELL_PROLIFERATION		69	-0.37269336	-1.1005912	0.30409357	0.7282481	1.0	2389	tags=22%, list=11%, signal=24%
GO_FOLIC_ACID_CONTAINING_COMPOUND_METABOLIC_PROCESS	GO_FOLIC_ACID_CONTAINING_COMPOUND_METABOLIC_PROCESS		26	-0.39056018	-1.1005011	0.34874758	0.7276155	1.0	4310	tags=46%, list=20%, signal=57%
GO_CARDIAC_EPITHELIAL_TO_MESENCHYMAL_TRANSITION	GO_CARDIAC_EPITHELIAL_TO_MESENCHYMAL_TRANSITION		24	-0.51636237	-1.1002795	0.34046692	0.7274303	1.0	1623	tags=42%, list=7%, signal=45%
GO_CELLULAR_RESPONSE_TO_TOPOLOGICALLY_INCORRECT_PROTEIN	GO_CELLULAR_RESPONSE_TO_TOPOLOGICALLY_INCORRECT_PROTEIN		114	-0.31532767	-1.0997201	0.3203125	0.7281611	1.0	5478	tags=37%, list=25%, signal=49%
GO_REGULATION_OF_MITOCHONDRION_ORGANIZATION	GO_REGULATION_OF_MITOCHONDRION_ORGANIZATION		196	-0.28115943	-1.0990659	0.24899599	0.7291828	1.0	4689	tags=31%, list=22%, signal=39%
GO_REGULATION_OF_TRANSLATION_IN_RESPONSE_TO_STRESS	GO_REGULATION_OF_TRANSLATION_IN_RESPONSE_TO_STRESS		19	-0.3815302	-1.0990455	0.33677685	0.72837555	1.0	4429	tags=37%, list=20%, signal=46%
GO_RIBONUCLEOPROTEIN_COMPLEX_BIOGENESIS	GO_RIBONUCLEOPROTEIN_COMPLEX_BIOGENESIS		383	-0.3078231	-1.0989872	0.35950413	0.7276716	1.0	5802	tags=33%, list=27%, signal=44%
GO_ESTABLISHMENT_OF_PROTEIN_LOCALIZATION_TO_MEMBRANE	GO_ESTABLISHMENT_OF_PROTEIN_LOCALIZATION_TO_MEMBRANE		241	-0.23943391	-1.0989699	0.25609756	0.7268673	1.0	4749	tags=23%, list=22%, signal=29%
GO_G1_DNA_DAMAGE_CHECKPOINT	GO_G1_DNA_DAMAGE_CHECKPOINT		69	-0.35816026	-1.0988955	0.34756097	0.72621226	1.0	3384	tags=29%, list=16%, signal=34%
GO_PYRIMIDINE_NUCLEOSIDE_BIOSYNTHETIC_PROCESS	GO_PYRIMIDINE_NUCLEOSIDE_BIOSYNTHETIC_PROCESS		25	-0.40118912	-1.0983663	0.33542976	0.7268902	1.0	2680	tags=28%, list=12%, signal=32%
GO_POSITIVE_REGULATION_OF_NEUTROPHIL_MIGRATION	GO_POSITIVE_REGULATION_OF_NEUTROPHIL_MIGRATION		26	-0.5303243	-1.0982381	0.3539326	0.72640944	1.0	1591	tags=31%, list=7%, signal=33%
GO_EMBRYONIC_SKELETAL_SYSTEM_DEVELOPMENT	GO_EMBRYONIC_SKELETAL_SYSTEM_DEVELOPMENT		119	-0.41050324	-1.0980589	0.3067961	0.72611195	1.0	2521	tags=28%, list=12%, signal=31%
GO_REGULATION_OF_HORMONE_METABOLIC_PROCESS	GO_REGULATION_OF_HORMONE_METABOLIC_PROCESS		24	-0.4250583	-1.0978132	0.27722773	0.7260052	1.0	265	tags=13%, list=1%, signal=13%
GO_CARDIAC_VENTRICLE_DEVELOPMENT	GO_CARDIAC_VENTRICLE_DEVELOPMENT		104	-0.4241465	-1.096915	0.344	0.72771776	1.0	1555	tags=22%, list=7%, signal=24%
GO_TELENCEPHALON_DEVELOPMENT	GO_TELENCEPHALON_DEVELOPMENT		222	-0.32134715	-1.0968719	0.2627451	0.7269679	1.0	3562	tags=26%, list=16%, signal=30%
GO_RNA_SPLICING	GO_RNA_SPLICING		331	-0.28055552	-1.0966703	0.34927234	0.72675604	1.0	5345	tags=32%, list=25%, signal=42%
GO_REGULATION_OF_RESPONSE_TO_DNA_DAMAGE_STIMULUS	GO_REGULATION_OF_RESPONSE_TO_DNA_DAMAGE_STIMULUS		130	-0.31393185	-1.0957311	0.31325302	0.7286911	1.0	4999	tags=38%, list=23%, signal=50%
GO_MALE_GAMETE_GENERATION	GO_MALE_GAMETE_GENERATION		416	-0.29050142	-1.0955015	0.2630561	0.7285089	1.0	4341	tags=24%, list=20%, signal=29%
GO_NEGATIVE_REGULATION_OF_SMOOTH_MUSCLE_CONTRACTION	GO_NEGATIVE_REGULATION_OF_SMOOTH_MUSCLE_CONTRACTION		15	-0.4813782	-1.0954708	0.32612967	0.7277553	1.0	2927	tags=40%, list=13%, signal=46%
GO_RESPONSE_TO_VITAMIN	GO_RESPONSE_TO_VITAMIN		97	-0.367438	-1.0952157	0.24852072	0.7277014	1.0	1762	tags=23%, list=8%, signal=25%
GO_PYRIMIDINE_NUCLEOTIDE_METABOLIC_PROCESS	GO_PYRIMIDINE_NUCLEOTIDE_METABOLIC_PROCESS		40	-0.34443223	-1.095192	0.3104126	0.72690797	1.0	3894	tags=33%, list=18%, signal=40%
GO_REGULATION_OF_GLIOGENESIS	GO_REGULATION_OF_GLIOGENESIS		89	-0.36898977	-1.0944701	0.29607844	0.72816163	1.0	4398	tags=31%, list=20%, signal=39%
GO_POSITIVE_REGULATION_OF_PROTEIN_COMPLEX_DISASSEMBLY	GO_POSITIVE_REGULATION_OF_PROTEIN_COMPLEX_DISASSEMBLY		21	-0.51784885	-1.0941513	0.36345777	0.7282605	1.0	2906	tags=38%, list=13%, signal=44%
GO_NEGATIVE_REGULATION_OF_FAT_CELL_DIFFERENTIATION	GO_NEGATIVE_REGULATION_OF_FAT_CELL_DIFFERENTIATION		38	-0.43317813	-1.0937788	0.30813953	0.72854537	1.0	1350	tags=26%, list=6%, signal=28%
GO_POSITIVE_REGULATION_OF_CYTOPLASMIC_TRANSPORT	GO_POSITIVE_REGULATION_OF_CYTOPLASMIC_TRANSPORT		263	-0.31011721	-1.0937772	0.24478178	0.7277094	1.0	4164	tags=29%, list=19%, signal=35%
GO_NUCLEOSIDE_PHOSPHATE_BIOSYNTHETIC_PROCESS	GO_NUCLEOSIDE_PHOSPHATE_BIOSYNTHETIC_PROCESS		167	-0.28868362	-1.0935782	0.26915115	0.7274695	1.0	4310	tags=33%, list=20%, signal=41%
GO_NCRNA_METABOLIC_PROCESS	GO_NCRNA_METABOLIC_PROCESS		462	-0.3118078	-1.0935088	0.34969324	0.72683734	1.0	5126	tags=30%, list=24%, signal=38%
GO_RNA_POLYADENYLATION	GO_RNA_POLYADENYLATION		28	-0.32693946	-1.093341	0.34949496	0.7264888	1.0	4231	tags=25%, list=19%, signal=31%
GO_HEART_VALVE_DEVELOPMENT	GO_HEART_VALVE_DEVELOPMENT		32	-0.4831791	-1.0923159	0.3507014	0.7286319	1.0	1651	tags=28%, list=8%, signal=30%
GO_NEGATIVE_REGULATION_OF_SIGNAL_TRANSDUCTION_BY_P53_CLASS_MEDIATOR	GO_NEGATIVE_REGULATION_OF_SIGNAL_TRANSDUCTION_BY_P53_CLASS_MEDIATOR		26	-0.37005088	-1.0913948	0.30800822	0.7304727	1.0	4962	tags=58%, list=23%, signal=75%
GO_POSITIVE_REGULATION_OF_HEMOPOIESIS	GO_POSITIVE_REGULATION_OF_HEMOPOIESIS		156	-0.38857615	-1.0911325	0.3275862	0.73037356	1.0	2126	tags=26%, list=10%, signal=28%
GO_CELLULAR_RESPONSE_TO_VASCULAR_ENDOTHELIAL_GROWTH_FACTOR_STIMULUS	GO_CELLULAR_RESPONSE_TO_VASCULAR_ENDOTHELIAL_GROWTH_FACTOR_STIMULUS		30	-0.45757413	-1.0908823	0.34851485	0.7302774	1.0	3274	tags=37%, list=15%, signal=43%
GO_MEMBRANE_PROTEIN_INTRACELLULAR_DOMAIN_PROTEOLYSIS	GO_MEMBRANE_PROTEIN_INTRACELLULAR_DOMAIN_PROTEOLYSIS		16	-0.41450533	-1.0908531	0.36328125	0.72951216	1.0	5472	tags=50%, list=25%, signal=67%
GO_RNA_DEPENDENT_DNA_BIOSYNTHETIC_PROCESS	GO_RNA_DEPENDENT_DNA_BIOSYNTHETIC_PROCESS		20	-0.35895917	-1.0907712	0.37601626	0.7289309	1.0	5737	tags=50%, list=26%, signal=68%
GO_MRNA_3_END_PROCESSING	GO_MRNA_3_END_PROCESSING		63	-0.32587972	-1.0903649	0.3863179	0.72928154	1.0	6327	tags=35%, list=29%, signal=49%
GO_ACTIVATION_OF_MAPK_ACTIVITY	GO_ACTIVATION_OF_MAPK_ACTIVITY		130	-0.3364865	-1.090326	0.2729045	0.7285391	1.0	2945	tags=27%, list=14%, signal=31%
GO_OSTEOBLAST_DEVELOPMENT	GO_OSTEOBLAST_DEVELOPMENT		17	-0.49664736	-1.088576	0.3427992	0.7326863	1.0	1650	tags=24%, list=8%, signal=25%
GO_NEGATIVE_REGULATION_OF_CYCLIN_DEPENDENT_PROTEIN_KINASE_ACTIVITY	GO_NEGATIVE_REGULATION_OF_CYCLIN_DEPENDENT_PROTEIN_KINASE_ACTIVITY		29	-0.35508767	-1.0885141	0.29504952	0.732027	1.0	2016	tags=24%, list=9%, signal=27%
GO_REGULATION_OF_SEQUENCE_SPECIFIC_DNA_BINDING_TRANSCRIPTION_FACTOR_ACTIVITY	GO_REGULATION_OF_SEQUENCE_SPECIFIC_DNA_BINDING_TRANSCRIPTION_FACTOR_ACTIVITY		344	-0.29948398	-1.0878171	0.2742857	0.7331645	1.0	3013	tags=22%, list=14%, signal=26%
GO_ACROSOME_REACTION	GO_ACROSOME_REACTION		16	-0.43089288	-1.08676	0.35684648	0.735197	1.0	3768	tags=31%, list=17%, signal=38%
GO_POSITIVE_REGULATION_OF_ATPASE_ACTIVITY	GO_POSITIVE_REGULATION_OF_ATPASE_ACTIVITY		40	-0.35824424	-1.0867333	0.31	0.73444605	1.0	3776	tags=33%, list=17%, signal=39%
GO_ANTIGEN_PROCESSING_AND_PRESENTATION	GO_ANTIGEN_PROCESSING_AND_PRESENTATION		197	-0.34041998	-1.0856086	0.32681018	0.736887	1.0	5074	tags=39%, list=23%, signal=51%
GO_REGULATION_OF_SMOOTH_MUSCLE_CONTRACTION	GO_REGULATION_OF_SMOOTH_MUSCLE_CONTRACTION		59	-0.37248227	-1.0851276	0.2807377	0.737484	1.0	2960	tags=27%, list=14%, signal=31%
GO_NUCLEOBASE_CONTAINING_COMPOUND_TRANSPORT	GO_NUCLEOBASE_CONTAINING_COMPOUND_TRANSPORT		176	-0.2883733	-1.0847659	0.33140656	0.7376312	1.0	4596	tags=28%, list=21%, signal=35%
GO_NEURON_DEATH	GO_NEURON_DEATH		46	-0.34581956	-1.0842121	0.30058938	0.7384394	1.0	2539	tags=28%, list=12%, signal=32%
GO_RESPONSE_TO_CORTICOSTERONE	GO_RESPONSE_TO_CORTICOSTERONE		25	-0.46615613	-1.0842052	0.31643003	0.73763585	1.0	2233	tags=32%, list=10%, signal=36%
GO_POSITIVE_REGULATION_OF_SYNAPSE_ASSEMBLY	GO_POSITIVE_REGULATION_OF_SYNAPSE_ASSEMBLY		51	-0.448166	-1.082709	0.33528265	0.7410504	1.0	946	tags=18%, list=4%, signal=18%
GO_RIBONUCLEOPROTEIN_COMPLEX_SUBUNIT_ORGANIZATION	GO_RIBONUCLEOPROTEIN_COMPLEX_SUBUNIT_ORGANIZATION		177	-0.2932927	-1.0826019	0.375	0.74052405	1.0	5458	tags=32%, list=25%, signal=43%
GO_POSITIVE_REGULATION_OF_BINDING	GO_POSITIVE_REGULATION_OF_BINDING		122	-0.3161002	-1.082435	0.29504952	0.7402346	1.0	3017	tags=26%, list=14%, signal=30%
GO_GRANULOCYTE_MIGRATION	GO_GRANULOCYTE_MIGRATION		66	-0.4916454	-1.0823586	0.348659	0.73963183	1.0	2170	tags=30%, list=10%, signal=34%
GO_MITOCHONDRIAL_TRANSPORT	GO_MITOCHONDRIAL_TRANSPORT		156	-0.27640083	-1.0817571	0.32919255	0.7405387	1.0	4689	tags=32%, list=22%, signal=41%
GO_APOPTOTIC_SIGNALING_PATHWAY	GO_APOPTOTIC_SIGNALING_PATHWAY		279	-0.3034022	-1.0817039	0.28796843	0.7398758	1.0	3360	tags=25%, list=15%, signal=30%
GO_POSITIVE_REGULATION_OF_PEPTIDYL_TYROSINE_PHOSPHORYLATION	GO_POSITIVE_REGULATION_OF_PEPTIDYL_TYROSINE_PHOSPHORYLATION		154	-0.36206782	-1.0816387	0.25490198	0.73924464	1.0	2106	tags=23%, list=10%, signal=25%
GO_POSITIVE_REGULATION_OF_CELL_DEVELOPMENT	GO_POSITIVE_REGULATION_OF_CELL_DEVELOPMENT		449	-0.32824144	-1.0811641	0.30576923	0.73980457	1.0	2208	tags=18%, list=10%, signal=20%
GO_ACTIVATION_OF_PROTEIN_KINASE_ACTIVITY	GO_ACTIVATION_OF_PROTEIN_KINASE_ACTIVITY		268	-0.3065122	-1.0808104	0.25940594	0.7400027	1.0	3009	tags=25%, list=14%, signal=28%
GO_PROTEIN_LOCALIZATION_TO_CYTOSKELETON	GO_PROTEIN_LOCALIZATION_TO_CYTOSKELETON		28	-0.37120074	-1.0807297	0.36144578	0.73941875	1.0	4474	tags=39%, list=21%, signal=49%
GO_SMAD_PROTEIN_SIGNAL_TRANSDUCTION	GO_SMAD_PROTEIN_SIGNAL_TRANSDUCTION		53	-0.36235088	-1.0805503	0.2942346	0.73914397	1.0	811	tags=13%, list=4%, signal=14%
GO_METANEPHRIC_NEPHRON_DEVELOPMENT	GO_METANEPHRIC_NEPHRON_DEVELOPMENT		31	-0.46454236	-1.0804752	0.32815534	0.7385295	1.0	1448	tags=23%, list=7%, signal=24%
GO_MYOBLAST_DIFFERENTIATION	GO_MYOBLAST_DIFFERENTIATION		37	-0.37373802	-1.0800928	0.3426295	0.7388189	1.0	2952	tags=27%, list=14%, signal=31%
GO_REGULATION_OF_EXTENT_OF_CELL_GROWTH	GO_REGULATION_OF_EXTENT_OF_CELL_GROWTH		96	-0.3430377	-1.0800058	0.31630647	0.73827195	1.0	3118	tags=26%, list=14%, signal=30%
GO_NEGATIVE_REGULATION_OF_HISTONE_METHYLATION	GO_NEGATIVE_REGULATION_OF_HISTONE_METHYLATION		16	-0.42258063	-1.0799541	0.3785425	0.73760027	1.0	4469	tags=38%, list=21%, signal=47%
GO_POSITIVE_REGULATION_OF_SMOOTH_MUSCLE_CONTRACTION	GO_POSITIVE_REGULATION_OF_SMOOTH_MUSCLE_CONTRACTION		29	-0.44337288	-1.0798995	0.34511435	0.73693156	1.0	1591	tags=24%, list=7%, signal=26%
GO_LACTATION	GO_LACTATION		38	-0.35426733	-1.0793284	0.31889763	0.73769766	1.0	4187	tags=39%, list=19%, signal=49%
GO_COLLAGEN_FIBRIL_ORGANIZATION	GO_COLLAGEN_FIBRIL_ORGANIZATION		36	-0.58584726	-1.0792392	0.4367589	0.737134	1.0	963	tags=50%, list=4%, signal=52%
GO_WATER_TRANSPORT	GO_WATER_TRANSPORT		18	-0.44908687	-1.0785413	0.35222673	0.73842573	1.0	33	tags=11%, list=0%, signal=11%
GO_MORPHOGENESIS_OF_AN_ENDOTHELIUM	GO_MORPHOGENESIS_OF_AN_ENDOTHELIUM		16	-0.4325154	-1.0774949	0.3596154	0.74063617	1.0	1801	tags=25%, list=8%, signal=27%
GO_REGULATION_OF_PROTEIN_COMPLEX_DISASSEMBLY	GO_REGULATION_OF_PROTEIN_COMPLEX_DISASSEMBLY		196	-0.33782136	-1.0771118	0.35902637	0.7409597	1.0	4199	tags=32%, list=19%, signal=39%
GO_PROTEIN_MODIFICATION_BY_SMALL_PROTEIN_REMOVAL	GO_PROTEIN_MODIFICATION_BY_SMALL_PROTEIN_REMOVAL		105	-0.28434595	-1.0767332	0.34249473	0.74129903	1.0	5451	tags=36%, list=25%, signal=48%
GO_STEM_CELL_DIFFERENTIATION	GO_STEM_CELL_DIFFERENTIATION		186	-0.36131784	-1.0766119	0.29714286	0.740824	1.0	1974	tags=24%, list=9%, signal=26%
GO_REGULATION_OF_ENDOCRINE_PROCESS	GO_REGULATION_OF_ENDOCRINE_PROCESS		47	-0.394756	-1.075604	0.3372781	0.74283075	1.0	961	tags=13%, list=4%, signal=13%
GO_MORPHOGENESIS_OF_A_BRANCHING_STRUCTURE	GO_MORPHOGENESIS_OF_A_BRANCHING_STRUCTURE		164	-0.3689257	-1.0752383	0.3126294	0.7430747	1.0	3009	tags=31%, list=14%, signal=36%
GO_NOTCH_SIGNALING_PATHWAY	GO_NOTCH_SIGNALING_PATHWAY		110	-0.33548635	-1.0751199	0.32617188	0.7426232	1.0	3403	tags=29%, list=16%, signal=34%
GO_CIRCADIAN_RHYTHM	GO_CIRCADIAN_RHYTHM		131	-0.3067246	-1.0751039	0.30196938	0.7418604	1.0	4272	tags=33%, list=20%, signal=41%
GO_POSITIVE_REGULATION_OF_SMOOTH_MUSCLE_CELL_MIGRATION	GO_POSITIVE_REGULATION_OF_SMOOTH_MUSCLE_CELL_MIGRATION		29	-0.47347456	-1.0749952	0.3544776	0.74131185	1.0	1532	tags=31%, list=7%, signal=33%
GO_REGULATION_OF_PEPTIDASE_ACTIVITY	GO_REGULATION_OF_PEPTIDASE_ACTIVITY		363	-0.3076974	-1.0741118	0.29258516	0.7430346	1.0	3073	tags=24%, list=14%, signal=28%
GO_EMBRYONIC_ORGAN_MORPHOGENESIS	GO_EMBRYONIC_ORGAN_MORPHOGENESIS		271	-0.34147784	-1.0731989	0.3041825	0.74484646	1.0	2670	tags=21%, list=12%, signal=24%
GO_REGULATION_OF_EPITHELIAL_CELL_PROLIFERATION	GO_REGULATION_OF_EPITHELIAL_CELL_PROLIFERATION		272	-0.3460092	-1.0730867	0.30120483	0.74433255	1.0	2945	tags=29%, list=14%, signal=33%
GO_AMINO_ACID_ACTIVATION	GO_AMINO_ACID_ACTIVATION		46	-0.3728049	-1.0728118	0.40039447	0.74427277	1.0	7218	tags=54%, list=33%, signal=81%
GO_REGULATION_OF_CELL_CYCLE_G2_M_PHASE_TRANSITION	GO_REGULATION_OF_CELL_CYCLE_G2_M_PHASE_TRANSITION		58	-0.38387996	-1.0727328	0.39688715	0.74369675	1.0	3085	tags=28%, list=14%, signal=32%
GO_POSITIVE_REGULATION_OF_PATHWAY_RESTRICTED_SMAD_PROTEIN_PHOSPHORYLATION	GO_POSITIVE_REGULATION_OF_PATHWAY_RESTRICTED_SMAD_PROTEIN_PHOSPHORYLATION		45	-0.38554138	-1.0724629	0.34489402	0.7436372	1.0	3582	tags=31%, list=16%, signal=37%
GO_REGULATION_OF_THYMOCYTE_AGGREGATION	GO_REGULATION_OF_THYMOCYTE_AGGREGATION		25	-0.44629622	-1.0722134	0.3300199	0.74351865	1.0	1422	tags=24%, list=7%, signal=26%
GO_RESPONSE_TO_LIGHT_STIMULUS	GO_RESPONSE_TO_LIGHT_STIMULUS		264	-0.2700191	-1.0721503	0.31355932	0.7428885	1.0	4165	tags=29%, list=19%, signal=35%
GO_REGULATION_OF_SMOOTH_MUSCLE_CELL_MIGRATION	GO_REGULATION_OF_SMOOTH_MUSCLE_CELL_MIGRATION		48	-0.4527035	-1.0720828	0.35849056	0.7423107	1.0	3416	tags=50%, list=16%, signal=59%
GO_REGULATION_OF_AXONOGENESIS	GO_REGULATION_OF_AXONOGENESIS		160	-0.33951125	-1.0720123	0.33011582	0.74171144	1.0	3129	tags=27%, list=14%, signal=31%
GO_VASCULOGENESIS	GO_VASCULOGENESIS		58	-0.3899093	-1.0715306	0.35510203	0.7423217	1.0	2146	tags=24%, list=10%, signal=27%
GO_DNA_TEMPLATED_TRANSCRIPTION_INITIATION	GO_DNA_TEMPLATED_TRANSCRIPTION_INITIATION		192	-0.265477	-1.0713929	0.31991953	0.74193615	1.0	4143	tags=26%, list=19%, signal=32%
GO_REGULATION_OF_SYMBIOSIS_ENCOMPASSING_MUTUALISM_THROUGH_PARASITISM	GO_REGULATION_OF_SYMBIOSIS_ENCOMPASSING_MUTUALISM_THROUGH_PARASITISM		190	-0.32738912	-1.0711092	0.3840156	0.74189436	1.0	4834	tags=37%, list=22%, signal=48%
GO_PROTEIN_IMPORT_INTO_NUCLEUS_TRANSLOCATION	GO_PROTEIN_IMPORT_INTO_NUCLEUS_TRANSLOCATION		27	-0.36451396	-1.071053	0.34705883	0.7412675	1.0	5700	tags=52%, list=26%, signal=70%
GO_EPITHELIAL_CELL_MORPHOGENESIS	GO_EPITHELIAL_CELL_MORPHOGENESIS		42	-0.39834952	-1.0709713	0.32681018	0.74071735	1.0	4029	tags=45%, list=19%, signal=55%
GO_POSITIVE_REGULATION_OF_ACTIN_FILAMENT_BUNDLE_ASSEMBLY	GO_POSITIVE_REGULATION_OF_ACTIN_FILAMENT_BUNDLE_ASSEMBLY		45	-0.37781784	-1.0709026	0.32079208	0.7401211	1.0	3673	tags=33%, list=17%, signal=40%
GO_POSITIVE_REGULATION_OF_DNA_BIOSYNTHETIC_PROCESS	GO_POSITIVE_REGULATION_OF_DNA_BIOSYNTHETIC_PROCESS		54	-0.35485882	-1.0705298	0.3783784	0.74038315	1.0	5169	tags=50%, list=24%, signal=65%
GO_NEGATIVE_REGULATION_OF_LYMPHOCYTE_DIFFERENTIATION	GO_NEGATIVE_REGULATION_OF_LYMPHOCYTE_DIFFERENTIATION		39	-0.3762721	-1.0705024	0.33081284	0.73967177	1.0	1636	tags=15%, list=8%, signal=17%
GO_XENOPHAGY	GO_XENOPHAGY		98	-0.29170334	-1.0703562	0.31392932	0.73932725	1.0	3826	tags=27%, list=18%, signal=32%
GO_REGULATION_OF_INTERLEUKIN_1_PRODUCTION	GO_REGULATION_OF_INTERLEUKIN_1_PRODUCTION		53	-0.4499113	-1.069425	0.37821782	0.7410929	1.0	2966	tags=28%, list=14%, signal=33%
GO_RESPONSE_TO_AMINE	GO_RESPONSE_TO_AMINE		47	-0.33879474	-1.0691167	0.34241244	0.7411624	1.0	3095	tags=28%, list=14%, signal=32%
GO_ESTABLISHMENT_OR_MAINTENANCE_OF_CELL_POLARITY	GO_ESTABLISHMENT_OR_MAINTENANCE_OF_CELL_POLARITY		134	-0.3025336	-1.069087	0.28235295	0.7404774	1.0	2344	tags=22%, list=11%, signal=24%
GO_POSITIVE_REGULATION_OF_TRANSMEMBRANE_RECEPTOR_PROTEIN_SERINE_THREONINE_KINASE_SIGNALING_PATHWAY	GO_POSITIVE_REGULATION_OF_TRANSMEMBRANE_RECEPTOR_PROTEIN_SERINE_THREONINE_KINASE_SIGNALING_PATHWAY		95	-0.36952534	-1.0688782	0.3493014	0.7402524	1.0	2851	tags=27%, list=13%, signal=31%
GO_POSITIVE_REGULATION_OF_CYTOSKELETON_ORGANIZATION	GO_POSITIVE_REGULATION_OF_CYTOSKELETON_ORGANIZATION		167	-0.3045362	-1.0685743	0.30268198	0.74029934	1.0	3847	tags=31%, list=18%, signal=37%
GO_REGULATION_OF_ORGAN_GROWTH	GO_REGULATION_OF_ORGAN_GROWTH		70	-0.37092787	-1.0684448	0.34932822	0.7399159	1.0	1674	tags=19%, list=8%, signal=20%
GO_REGULATION_OF_MACROPHAGE_DIFFERENTIATION	GO_REGULATION_OF_MACROPHAGE_DIFFERENTIATION		20	-0.41103208	-1.0681976	0.34816247	0.73981684	1.0	2843	tags=30%, list=13%, signal=34%
GO_NEGATIVE_REGULATION_OF_MAPK_CASCADE	GO_NEGATIVE_REGULATION_OF_MAPK_CASCADE		139	-0.3290665	-1.0681819	0.29856852	0.739073	1.0	2322	tags=22%, list=11%, signal=24%
GO_ESTABLISHMENT_OF_TISSUE_POLARITY	GO_ESTABLISHMENT_OF_TISSUE_POLARITY		17	-0.47979409	-1.0679308	0.3597561	0.7389792	1.0	2945	tags=47%, list=14%, signal=54%
GO_MODIFICATION_BY_SYMBIONT_OF_HOST_MORPHOLOGY_OR_PHYSIOLOGY	GO_MODIFICATION_BY_SYMBIONT_OF_HOST_MORPHOLOGY_OR_PHYSIOLOGY		43	-0.32645544	-1.0671006	0.37009346	0.7404422	1.0	4885	tags=35%, list=22%, signal=45%
GO_REGULATION_OF_MAP_KINASE_ACTIVITY	GO_REGULATION_OF_MAP_KINASE_ACTIVITY		306	-0.311474	-1.0669581	0.3043478	0.74009675	1.0	2945	tags=25%, list=14%, signal=28%
GO_RIBONUCLEOPROTEIN_COMPLEX_LOCALIZATION	GO_RIBONUCLEOPROTEIN_COMPLEX_LOCALIZATION		105	-0.32911354	-1.0655612	0.3910387	0.7432299	1.0	5473	tags=37%, list=25%, signal=49%
GO_INTERACTION_WITH_HOST	GO_INTERACTION_WITH_HOST		122	-0.3478885	-1.0645636	0.36673346	0.74526954	1.0	4919	tags=36%, list=23%, signal=46%
GO_RESPONSE_TO_RETINOIC_ACID	GO_RESPONSE_TO_RETINOIC_ACID		100	-0.34128094	-1.0643815	0.29469547	0.74499696	1.0	3289	tags=33%, list=15%, signal=39%
GO_VESICLE_CYTOSKELETAL_TRAFFICKING	GO_VESICLE_CYTOSKELETAL_TRAFFICKING		35	-0.32411486	-1.063544	0.3567134	0.7465912	1.0	4506	tags=31%, list=21%, signal=40%
GO_CATECHOLAMINE_BIOSYNTHETIC_PROCESS	GO_CATECHOLAMINE_BIOSYNTHETIC_PROCESS		17	-0.43802777	-1.0634825	0.3409091	0.7459716	1.0	3179	tags=24%, list=15%, signal=28%
GO_CELL_MORPHOGENESIS_INVOLVED_IN_DIFFERENTIATION	GO_CELL_MORPHOGENESIS_INVOLVED_IN_DIFFERENTIATION		488	-0.32795975	-1.0633559	0.33206832	0.7455657	1.0	1981	tags=19%, list=9%, signal=21%
GO_GLYCOSYL_COMPOUND_BIOSYNTHETIC_PROCESS	GO_GLYCOSYL_COMPOUND_BIOSYNTHETIC_PROCESS		103	-0.29495943	-1.0632304	0.31589958	0.74513304	1.0	3024	tags=21%, list=14%, signal=25%
GO_NEGATIVE_REGULATION_OF_RESPONSE_TO_EXTRACELLULAR_STIMULUS	GO_NEGATIVE_REGULATION_OF_RESPONSE_TO_EXTRACELLULAR_STIMULUS		32	-0.32726195	-1.063113	0.3670103	0.7446624	1.0	503	tags=9%, list=2%, signal=10%
GO_EXOCRINE_SYSTEM_DEVELOPMENT	GO_EXOCRINE_SYSTEM_DEVELOPMENT		44	-0.41991267	-1.063012	0.35019454	0.74420464	1.0	2288	tags=36%, list=11%, signal=41%
GO_RESPONSE_TO_DRUG	GO_RESPONSE_TO_DRUG		414	-0.29311243	-1.0626299	0.26848248	0.7445259	1.0	3009	tags=23%, list=14%, signal=26%
GO_REGULATION_OF_TYROSINE_PHOSPHORYLATION_OF_STAT3_PROTEIN	GO_REGULATION_OF_TYROSINE_PHOSPHORYLATION_OF_STAT3_PROTEIN		44	-0.40862668	-1.0625396	0.34419551	0.743969	1.0	2044	tags=23%, list=9%, signal=25%
GO_NEGATIVE_REGULATION_OF_PROTEIN_TYROSINE_KINASE_ACTIVITY	GO_NEGATIVE_REGULATION_OF_PROTEIN_TYROSINE_KINASE_ACTIVITY		19	-0.3969834	-1.0625154	0.38445807	0.7432593	1.0	3788	tags=42%, list=17%, signal=51%
GO_RRNA_METABOLIC_PROCESS	GO_RRNA_METABOLIC_PROCESS		217	-0.30223438	-1.061847	0.395112	0.7443674	1.0	3869	tags=20%, list=18%, signal=24%
GO_CARDIAC_CHAMBER_DEVELOPMENT	GO_CARDIAC_CHAMBER_DEVELOPMENT		141	-0.40309083	-1.0612112	0.37278107	0.7453975	1.0	1555	tags=21%, list=7%, signal=22%
GO_PYRIMIDINE_CONTAINING_COMPOUND_CATABOLIC_PROCESS	GO_PYRIMIDINE_CONTAINING_COMPOUND_CATABOLIC_PROCESS		28	-0.361424	-1.0603391	0.38133875	0.74714154	1.0	3941	tags=29%, list=18%, signal=35%
GO_REGULATION_OF_CELL_SUBSTRATE_ADHESION	GO_REGULATION_OF_CELL_SUBSTRATE_ADHESION		163	-0.37179896	-1.0603306	0.35329342	0.7463884	1.0	2521	tags=25%, list=12%, signal=28%
GO_REGULATION_OF_TRANSCRIPTION_FROM_RNA_POLYMERASE_I_PROMOTER	GO_REGULATION_OF_TRANSCRIPTION_FROM_RNA_POLYMERASE_I_PROMOTER		23	-0.36540937	-1.0602002	0.39676112	0.74600285	1.0	6077	tags=52%, list=28%, signal=72%
GO_REGULATION_OF_EPIDERMAL_GROWTH_FACTOR_ACTIVATED_RECEPTOR_ACTIVITY	GO_REGULATION_OF_EPIDERMAL_GROWTH_FACTOR_ACTIVATED_RECEPTOR_ACTIVITY		21	-0.41836283	-1.060176	0.3668763	0.7452941	1.0	3788	tags=48%, list=17%, signal=58%
GO_AUDITORY_RECEPTOR_CELL_DIFFERENTIATION	GO_AUDITORY_RECEPTOR_CELL_DIFFERENTIATION		27	-0.36289853	-1.0601549	0.38133875	0.7445716	1.0	1290	tags=15%, list=6%, signal=16%
GO_NEGATIVE_REGULATION_OF_INTERLEUKIN_2_PRODUCTION	GO_NEGATIVE_REGULATION_OF_INTERLEUKIN_2_PRODUCTION		16	-0.49286914	-1.0601331	0.3935743	0.7438715	1.0	965	tags=25%, list=4%, signal=26%
GO_NEGATIVE_REGULATION_OF_PROTEIN_MATURATION	GO_NEGATIVE_REGULATION_OF_PROTEIN_MATURATION		32	-0.38614112	-1.0600748	0.34184676	0.7432697	1.0	337	tags=13%, list=2%, signal=13%
GO_FORELIMB_MORPHOGENESIS	GO_FORELIMB_MORPHOGENESIS		37	-0.40954444	-1.059863	0.3493014	0.743101	1.0	2248	tags=22%, list=10%, signal=24%
GO_REGULATION_OF_CYCLIC_NUCLEOTIDE_METABOLIC_PROCESS	GO_REGULATION_OF_CYCLIC_NUCLEOTIDE_METABOLIC_PROCESS		147	-0.3296736	-1.0595825	0.3249027	0.7431564	1.0	2945	tags=20%, list=14%, signal=23%
GO_REGULATION_OF_PROTEIN_SUMOYLATION	GO_REGULATION_OF_PROTEIN_SUMOYLATION		19	-0.41756803	-1.0593687	0.38076153	0.74298877	1.0	773	tags=16%, list=4%, signal=16%
GO_NEURON_PROJECTION_REGENERATION	GO_NEURON_PROJECTION_REGENERATION		30	-0.4224975	-1.0590594	0.34302327	0.7430698	1.0	933	tags=20%, list=4%, signal=21%
GO_AXON_REGENERATION	GO_AXON_REGENERATION		22	-0.4470346	-1.0584539	0.36872587	0.74392194	1.0	811	tags=23%, list=4%, signal=24%
GO_MODULATION_OF_EXCITATORY_POSTSYNAPTIC_POTENTIAL	GO_MODULATION_OF_EXCITATORY_POSTSYNAPTIC_POTENTIAL		30	-0.38637716	-1.0581435	0.37950665	0.7439435	1.0	2011	tags=20%, list=9%, signal=22%
GO_UTERUS_DEVELOPMENT	GO_UTERUS_DEVELOPMENT		17	-0.44239774	-1.0579284	0.37944663	0.7437585	1.0	5172	tags=47%, list=24%, signal=62%
GO_NEPHRON_DEVELOPMENT	GO_NEPHRON_DEVELOPMENT		114	-0.38180682	-1.0576743	0.3564728	0.7436952	1.0	1448	tags=21%, list=7%, signal=22%
GO_ENDOPLASMIC_RETICULUM_CALCIUM_ION_HOMEOSTASIS	GO_ENDOPLASMIC_RETICULUM_CALCIUM_ION_HOMEOSTASIS		19	-0.4122035	-1.0573572	0.39918533	0.74383813	1.0	2935	tags=37%, list=13%, signal=43%
GO_REGULATION_OF_COAGULATION	GO_REGULATION_OF_COAGULATION		85	-0.3920732	-1.0572897	0.35166994	0.743264	1.0	912	tags=20%, list=4%, signal=21%
GO_POSITIVE_REGULATION_OF_VASCULATURE_DEVELOPMENT	GO_POSITIVE_REGULATION_OF_VASCULATURE_DEVELOPMENT		125	-0.40163288	-1.0572768	0.3721374	0.7425463	1.0	1097	tags=20%, list=5%, signal=21%
GO_POSITIVE_REGULATION_OF_DEVELOPMENTAL_GROWTH	GO_POSITIVE_REGULATION_OF_DEVELOPMENTAL_GROWTH		149	-0.30695733	-1.0572679	0.3212121	0.74180984	1.0	2648	tags=20%, list=12%, signal=23%
GO_REGULATION_OF_MULTI_ORGANISM_PROCESS	GO_REGULATION_OF_MULTI_ORGANISM_PROCESS		434	-0.30054963	-1.0567869	0.35433072	0.74243563	1.0	3854	tags=29%, list=18%, signal=34%
GO_NUCLEOBASE_BIOSYNTHETIC_PROCESS	GO_NUCLEOBASE_BIOSYNTHETIC_PROCESS		18	-0.41560772	-1.05614	0.38932806	0.74349004	1.0	5165	tags=56%, list=24%, signal=73%
GO_POSITIVE_REGULATION_OF_INTRACELLULAR_PROTEIN_TRANSPORT	GO_POSITIVE_REGULATION_OF_INTRACELLULAR_PROTEIN_TRANSPORT		231	-0.28985217	-1.0561181	0.3244275	0.7427966	1.0	3240	tags=22%, list=15%, signal=25%
GO_REGULATION_OF_SYNAPTIC_VESICLE_EXOCYTOSIS	GO_REGULATION_OF_SYNAPTIC_VESICLE_EXOCYTOSIS		19	-0.421245	-1.0556067	0.37103173	0.7434283	1.0	1332	tags=21%, list=6%, signal=22%
GO_INTRINSIC_APOPTOTIC_SIGNALING_PATHWAY_IN_RESPONSE_TO_ENDOPLASMIC_RETICULUM_STRESS	GO_INTRINSIC_APOPTOTIC_SIGNALING_PATHWAY_IN_RESPONSE_TO_ENDOPLASMIC_RETICULUM_STRESS		30	-0.36014628	-1.054923	0.3634538	0.744616	1.0	2600	tags=27%, list=12%, signal=30%
GO_POSITIVE_REGULATION_OF_HEART_CONTRACTION	GO_POSITIVE_REGULATION_OF_HEART_CONTRACTION		35	-0.38827857	-1.0540785	0.3425532	0.74625015	1.0	1563	tags=20%, list=7%, signal=22%
GO_RESPIRATORY_GASEOUS_EXCHANGE	GO_RESPIRATORY_GASEOUS_EXCHANGE		47	-0.3849603	-1.053823	0.35114503	0.74620694	1.0	803	tags=15%, list=4%, signal=15%
GO_POSITIVE_REGULATION_OF_NERVOUS_SYSTEM_DEVELOPMENT	GO_POSITIVE_REGULATION_OF_NERVOUS_SYSTEM_DEVELOPMENT		407	-0.32424694	-1.0524791	0.32629558	0.7491641	1.0	1167	tags=13%, list=5%, signal=13%
GO_VESICLE_LOCALIZATION	GO_VESICLE_LOCALIZATION		210	-0.2776181	-1.052404	0.33333334	0.74864894	1.0	4300	tags=28%, list=20%, signal=34%
GO_CELLULAR_RESPONSE_TO_ABIOTIC_STIMULUS	GO_CELLULAR_RESPONSE_TO_ABIOTIC_STIMULUS		249	-0.2887215	-1.0523545	0.33661416	0.7480165	1.0	3752	tags=28%, list=17%, signal=33%
GO_REGULATION_OF_LEUKOCYTE_MIGRATION	GO_REGULATION_OF_LEUKOCYTE_MIGRATION		141	-0.4327124	-1.0522254	0.38640776	0.74764943	1.0	1699	tags=27%, list=8%, signal=29%
GO_OOCYTE_DIFFERENTIATION	GO_OOCYTE_DIFFERENTIATION		34	-0.39768466	-1.0519483	0.36330274	0.74763644	1.0	2047	tags=24%, list=9%, signal=26%
GO_EMBRYONIC_ORGAN_DEVELOPMENT	GO_EMBRYONIC_ORGAN_DEVELOPMENT		394	-0.32576084	-1.0518285	0.33460075	0.7472079	1.0	2958	tags=24%, list=14%, signal=27%
GO_ENTEROENDOCRINE_CELL_DIFFERENTIATION	GO_ENTEROENDOCRINE_CELL_DIFFERENTIATION		19	-0.4527806	-1.0515481	0.37247705	0.7471915	1.0	2945	tags=32%, list=14%, signal=36%
GO_EAR_DEVELOPMENT	GO_EAR_DEVELOPMENT		185	-0.34109706	-1.0515159	0.34296724	0.746514	1.0	1974	tags=21%, list=9%, signal=23%
GO_REGULATION_OF_ANION_TRANSMEMBRANE_TRANSPORT	GO_REGULATION_OF_ANION_TRANSMEMBRANE_TRANSPORT		27	-0.35606435	-1.0514927	0.37087378	0.74582547	1.0	3141	tags=22%, list=14%, signal=26%
GO_MEMBRANE_DISASSEMBLY	GO_MEMBRANE_DISASSEMBLY		44	-0.3770452	-1.0511041	0.39805827	0.7461408	1.0	2819	tags=27%, list=13%, signal=31%
GO_NEGATIVE_REGULATION_OF_OXIDOREDUCTASE_ACTIVITY	GO_NEGATIVE_REGULATION_OF_OXIDOREDUCTASE_ACTIVITY		26	-0.38314354	-1.050406	0.37573385	0.7473397	1.0	648	tags=8%, list=3%, signal=8%
GO_POSITIVE_REGULATION_OF_ACTIN_FILAMENT_POLYMERIZATION	GO_POSITIVE_REGULATION_OF_ACTIN_FILAMENT_POLYMERIZATION		63	-0.3429261	-1.0502496	0.37548637	0.7470377	1.0	3326	tags=32%, list=15%, signal=37%
GO_REGULATION_OF_ADHERENS_JUNCTION_ORGANIZATION	GO_REGULATION_OF_ADHERENS_JUNCTION_ORGANIZATION		49	-0.36971995	-1.0497904	0.3613963	0.7476305	1.0	3687	tags=35%, list=17%, signal=42%
GO_RESPONSE_TO_MOLECULE_OF_BACTERIAL_ORIGIN	GO_RESPONSE_TO_MOLECULE_OF_BACTERIAL_ORIGIN		306	-0.375553	-1.0495893	0.38217822	0.74745893	1.0	3021	tags=30%, list=14%, signal=34%
GO_DENTATE_GYRUS_DEVELOPMENT	GO_DENTATE_GYRUS_DEVELOPMENT		15	-0.47324842	-1.0495721	0.40078586	0.74675727	1.0	3809	tags=33%, list=18%, signal=40%
GO_REGULATION_OF_MYELOID_CELL_DIFFERENTIATION	GO_REGULATION_OF_MYELOID_CELL_DIFFERENTIATION		168	-0.3273307	-1.0485005	0.35812134	0.7490218	1.0	2900	tags=23%, list=13%, signal=26%
GO_REGULATION_OF_STRESS_ACTIVATED_PROTEIN_KINASE_SIGNALING_CASCADE	GO_REGULATION_OF_STRESS_ACTIVATED_PROTEIN_KINASE_SIGNALING_CASCADE		190	-0.30487314	-1.048383	0.324	0.7486156	1.0	2290	tags=22%, list=11%, signal=24%
GO_MATING	GO_MATING		36	-0.36598104	-1.0476357	0.36713997	0.7499147	1.0	696	tags=14%, list=3%, signal=14%
GO_RESPONSE_TO_STEROID_HORMONE	GO_RESPONSE_TO_STEROID_HORMONE		478	-0.29283476	-1.0469749	0.3117409	0.75096124	1.0	2960	tags=23%, list=14%, signal=26%
GO_REGULATION_OF_HISTONE_H3_K9_METHYLATION	GO_REGULATION_OF_HISTONE_H3_K9_METHYLATION		17	-0.39520764	-1.0468047	0.40808082	0.7506837	1.0	4469	tags=29%, list=21%, signal=37%
GO_NEGATIVE_REGULATION_OF_EPITHELIAL_CELL_APOPTOTIC_PROCESS	GO_NEGATIVE_REGULATION_OF_EPITHELIAL_CELL_APOPTOTIC_PROCESS		35	-0.42622405	-1.0467211	0.3863179	0.75017446	1.0	693	tags=17%, list=3%, signal=18%
GO_REGULATION_OF_INTERLEUKIN_2_PRODUCTION	GO_REGULATION_OF_INTERLEUKIN_2_PRODUCTION		45	-0.4513421	-1.0457612	0.4255725	0.7521603	1.0	2146	tags=31%, list=10%, signal=34%
GO_MESODERM_MORPHOGENESIS	GO_MESODERM_MORPHOGENESIS		63	-0.3555917	-1.0457373	0.36483932	0.75148344	1.0	3889	tags=33%, list=18%, signal=40%
GO_VASOCONSTRICTION	GO_VASOCONSTRICTION		28	-0.39428747	-1.0456188	0.38206628	0.75109357	1.0	707	tags=14%, list=3%, signal=15%
GO_POSITIVE_REGULATION_OF_KINASE_ACTIVITY	GO_POSITIVE_REGULATION_OF_KINASE_ACTIVITY		455	-0.28870445	-1.0450526	0.33203125	0.7519017	1.0	2945	tags=23%, list=14%, signal=26%
GO_POSITIVE_REGULATION_OF_LAMELLIPODIUM_ASSEMBLY	GO_POSITIVE_REGULATION_OF_LAMELLIPODIUM_ASSEMBLY		15	-0.38114703	-1.0446312	0.40576923	0.7523414	1.0	4467	tags=33%, list=21%, signal=42%
GO_REGULATION_OF_WOUND_HEALING	GO_REGULATION_OF_WOUND_HEALING		122	-0.36030585	-1.0442644	0.37022132	0.752555	1.0	1814	tags=22%, list=8%, signal=24%
GO_POSITIVE_REGULATION_OF_PHOSPHATASE_ACTIVITY	GO_POSITIVE_REGULATION_OF_PHOSPHATASE_ACTIVITY		26	-0.42216608	-1.0442159	0.38491297	0.7519542	1.0	1761	tags=31%, list=8%, signal=33%
GO_REGULATION_OF_ORGAN_MORPHOGENESIS	GO_REGULATION_OF_ORGAN_MORPHOGENESIS		236	-0.34221745	-1.0441874	0.36852208	0.7512798	1.0	4164	tags=36%, list=19%, signal=44%
GO_POSITIVE_REGULATION_OF_SMOOTH_MUSCLE_CELL_PROLIFERATION	GO_POSITIVE_REGULATION_OF_SMOOTH_MUSCLE_CELL_PROLIFERATION		59	-0.37890962	-1.0434045	0.3821138	0.75275946	1.0	1897	tags=29%, list=9%, signal=31%
GO_RETROGRADE_TRANSPORT_ENDOSOME_TO_GOLGI	GO_RETROGRADE_TRANSPORT_ENDOSOME_TO_GOLGI		64	-0.2962645	-1.0431617	0.36401674	0.75264686	1.0	5036	tags=41%, list=23%, signal=53%
GO_REGULATION_OF_MULTICELLULAR_ORGANISMAL_METABOLIC_PROCESS	GO_REGULATION_OF_MULTICELLULAR_ORGANISMAL_METABOLIC_PROCESS		35	-0.40834433	-1.042611	0.3992095	0.75347453	1.0	2659	tags=34%, list=12%, signal=39%
GO_MRNA_PROCESSING	GO_MRNA_PROCESSING		387	-0.25535697	-1.0424762	0.38922155	0.75310296	1.0	5366	tags=30%, list=25%, signal=40%
GO_NEGATIVE_REGULATION_OF_CELL_CYCLE_G2_M_PHASE_TRANSITION	GO_NEGATIVE_REGULATION_OF_CELL_CYCLE_G2_M_PHASE_TRANSITION		24	-0.3928974	-1.0420237	0.43371212	0.7536302	1.0	3045	tags=29%, list=14%, signal=34%
GO_TRANSMEMBRANE_RECEPTOR_PROTEIN_TYROSINE_KINASE_SIGNALING_PATHWAY	GO_TRANSMEMBRANE_RECEPTOR_PROTEIN_TYROSINE_KINASE_SIGNALING_PATHWAY		483	-0.28704694	-1.0417103	0.3489279	0.75381595	1.0	2886	tags=22%, list=13%, signal=25%
GO_POSITIVE_REGULATION_OF_ESTABLISHMENT_OF_PROTEIN_LOCALIZATION	GO_POSITIVE_REGULATION_OF_ESTABLISHMENT_OF_PROTEIN_LOCALIZATION		472	-0.28599042	-1.0405966	0.34220532	0.7561608	1.0	3240	tags=22%, list=15%, signal=26%
GO_BONE_MINERALIZATION	GO_BONE_MINERALIZATION		34	-0.4107041	-1.040512	0.3811395	0.75566876	1.0	1394	tags=26%, list=6%, signal=28%
GO_NEGATIVE_REGULATION_OF_MYELOID_LEUKOCYTE_DIFFERENTIATION	GO_NEGATIVE_REGULATION_OF_MYELOID_LEUKOCYTE_DIFFERENTIATION		41	-0.3958994	-1.0401956	0.40392157	0.7558609	1.0	2900	tags=22%, list=13%, signal=25%
GO_REGULATION_OF_HEART_MORPHOGENESIS	GO_REGULATION_OF_HEART_MORPHOGENESIS		27	-0.4636394	-1.0400444	0.40613025	0.7555706	1.0	1880	tags=26%, list=9%, signal=28%
GO_CELL_SUBSTRATE_ADHERENS_JUNCTION_ASSEMBLY	GO_CELL_SUBSTRATE_ADHERENS_JUNCTION_ASSEMBLY		23	-0.41529733	-1.0399064	0.40429688	0.7552058	1.0	1176	tags=26%, list=5%, signal=28%
GO_NEGATIVE_REGULATION_OF_MEIOTIC_CELL_CYCLE	GO_NEGATIVE_REGULATION_OF_MEIOTIC_CELL_CYCLE		18	-0.43370965	-1.0398985	0.4	0.7544882	1.0	4772	tags=44%, list=22%, signal=57%
GO_NEGATIVE_REGULATION_OF_TELOMERE_MAINTENANCE	GO_NEGATIVE_REGULATION_OF_TELOMERE_MAINTENANCE		26	-0.31897926	-1.0398804	0.43212238	0.7538218	1.0	5415	tags=38%, list=25%, signal=51%
GO_REGULATION_OF_DENDRITE_EXTENSION	GO_REGULATION_OF_DENDRITE_EXTENSION		18	-0.4250012	-1.039571	0.41699606	0.7539074	1.0	773	tags=17%, list=4%, signal=17%
GO_REGULATION_OF_EPITHELIAL_CELL_APOPTOTIC_PROCESS	GO_REGULATION_OF_EPITHELIAL_CELL_APOPTOTIC_PROCESS		57	-0.4007789	-1.0394989	0.37649402	0.75338334	1.0	1754	tags=21%, list=8%, signal=23%
GO_RESPONSE_TO_ESTRADIOL	GO_RESPONSE_TO_ESTRADIOL		144	-0.3143857	-1.0394784	0.35220125	0.7527082	1.0	2706	tags=26%, list=12%, signal=30%
GO_ANTIGEN_PROCESSING_AND_PRESENTATION_OF_PEPTIDE_ANTIGEN_VIA_MHC_CLASS_I	GO_ANTIGEN_PROCESSING_AND_PRESENTATION_OF_PEPTIDE_ANTIGEN_VIA_MHC_CLASS_I		87	-0.34117344	-1.0390816	0.41365463	0.75314754	1.0	6560	tags=55%, list=30%, signal=79%
GO_REGULATION_OF_CELL_MIGRATION_INVOLVED_IN_SPROUTING_ANGIOGENESIS	GO_REGULATION_OF_CELL_MIGRATION_INVOLVED_IN_SPROUTING_ANGIOGENESIS		19	-0.42574012	-1.039055	0.39736345	0.7524894	1.0	3274	tags=42%, list=15%, signal=50%
GO_HIGH_DENSITY_LIPOPROTEIN_PARTICLE_REMODELING	GO_HIGH_DENSITY_LIPOPROTEIN_PARTICLE_REMODELING		15	-0.45729968	-1.0388185	0.4090909	0.75242686	1.0	2895	tags=27%, list=13%, signal=31%
GO_RESPONSE_TO_OXIDATIVE_STRESS	GO_RESPONSE_TO_OXIDATIVE_STRESS		337	-0.29411304	-1.0378733	0.3508772	0.7542986	1.0	3368	tags=27%, list=15%, signal=32%
GO_POSITIVE_REGULATION_OF_INTERLEUKIN_8_PRODUCTION	GO_POSITIVE_REGULATION_OF_INTERLEUKIN_8_PRODUCTION		44	-0.41902882	-1.0375699	0.398374	0.7544215	1.0	1440	tags=20%, list=7%, signal=22%
GO_TONGUE_DEVELOPMENT	GO_TONGUE_DEVELOPMENT		18	-0.4686789	-1.0374857	0.38866398	0.7539274	1.0	1974	tags=28%, list=9%, signal=31%
GO_POSITIVE_REGULATION_OF_INTERLEUKIN_2_PRODUCTION	GO_POSITIVE_REGULATION_OF_INTERLEUKIN_2_PRODUCTION		29	-0.47910714	-1.0373774	0.43703705	0.7534801	1.0	2146	tags=38%, list=10%, signal=42%
GO_ACUTE_PHASE_RESPONSE	GO_ACUTE_PHASE_RESPONSE		41	-0.3989216	-1.0372615	0.39641434	0.753034	1.0	3262	tags=27%, list=15%, signal=32%
GO_VASODILATION	GO_VASODILATION		26	-0.42065	-1.0370418	0.43486974	0.7529563	1.0	4912	tags=42%, list=23%, signal=55%
GO_MESENCHYME_DEVELOPMENT	GO_MESENCHYME_DEVELOPMENT		181	-0.37590146	-1.0356972	0.38416988	0.7559053	1.0	2033	tags=24%, list=9%, signal=26%
GO_RESPONSE_TO_ENDOPLASMIC_RETICULUM_STRESS	GO_RESPONSE_TO_ENDOPLASMIC_RETICULUM_STRESS		220	-0.2617441	-1.0355307	0.36820924	0.7556487	1.0	3612	tags=22%, list=17%, signal=26%
GO_REGULATION_OF_MONOOXYGENASE_ACTIVITY	GO_REGULATION_OF_MONOOXYGENASE_ACTIVITY		58	-0.33719292	-1.03509	0.35756385	0.75610816	1.0	3111	tags=26%, list=14%, signal=30%
GO_NEGATIVE_REGULATION_OF_B_CELL_PROLIFERATION	GO_NEGATIVE_REGULATION_OF_B_CELL_PROLIFERATION		15	-0.4769281	-1.0341277	0.42513862	0.7580404	1.0	2706	tags=33%, list=12%, signal=38%
GO_REGULATION_OF_NFAT_PROTEIN_IMPORT_INTO_NUCLEUS	GO_REGULATION_OF_NFAT_PROTEIN_IMPORT_INTO_NUCLEUS		17	-0.38268888	-1.033907	0.41254753	0.757916	1.0	2400	tags=29%, list=11%, signal=33%
GO_CELLULAR_RESPONSE_TO_HYDROGEN_PEROXIDE	GO_CELLULAR_RESPONSE_TO_HYDROGEN_PEROXIDE		60	-0.3414473	-1.0337834	0.38446215	0.757493	1.0	3362	tags=30%, list=15%, signal=35%
GO_HEMOSTASIS	GO_HEMOSTASIS		293	-0.30730227	-1.0335828	0.41142857	0.7573722	1.0	2894	tags=20%, list=13%, signal=23%
GO_INTERACTION_WITH_SYMBIONT	GO_INTERACTION_WITH_SYMBIONT		50	-0.31816503	-1.0335382	0.38671875	0.7567889	1.0	3002	tags=24%, list=14%, signal=28%
GO_REGULATION_OF_ANOIKIS	GO_REGULATION_OF_ANOIKIS		24	-0.38444403	-1.0333358	0.4229249	0.75662434	1.0	1164	tags=29%, list=5%, signal=31%
GO_POSITIVE_REGULATION_OF_ADAPTIVE_IMMUNE_RESPONSE	GO_POSITIVE_REGULATION_OF_ADAPTIVE_IMMUNE_RESPONSE		71	-0.4111038	-1.0328348	0.4291262	0.757277	1.0	2185	tags=25%, list=10%, signal=28%
GO_POSITIVE_REGULATION_OF_LEUKOCYTE_DIFFERENTIATION	GO_POSITIVE_REGULATION_OF_LEUKOCYTE_DIFFERENTIATION		124	-0.39855397	-1.0328	0.39334637	0.7566519	1.0	3219	tags=33%, list=15%, signal=39%
GO_REGULATION_OF_RESPONSE_TO_BIOTIC_STIMULUS	GO_REGULATION_OF_RESPONSE_TO_BIOTIC_STIMULUS		220	-0.31275064	-1.0327822	0.3976143	0.75598717	1.0	3854	tags=29%, list=18%, signal=35%
GO_NEGATIVE_REGULATION_OF_DNA_REPLICATION	GO_NEGATIVE_REGULATION_OF_DNA_REPLICATION		53	-0.34193587	-1.0327196	0.4249012	0.7554531	1.0	5293	tags=40%, list=24%, signal=52%
GO_CIRCADIAN_REGULATION_OF_GENE_EXPRESSION	GO_CIRCADIAN_REGULATION_OF_GENE_EXPRESSION		53	-0.31364596	-1.0323652	0.37809917	0.75568503	1.0	4272	tags=36%, list=20%, signal=45%
GO_PALLIUM_DEVELOPMENT	GO_PALLIUM_DEVELOPMENT		149	-0.30494708	-1.0321801	0.36821705	0.755449	1.0	3666	tags=26%, list=17%, signal=30%
GO_NEGATIVE_CHEMOTAXIS	GO_NEGATIVE_CHEMOTAXIS		38	-0.39700937	-1.0320427	0.40882918	0.7551051	1.0	3047	tags=34%, list=14%, signal=40%
GO_OOGENESIS	GO_OOGENESIS		59	-0.3520813	-1.0317583	0.39122137	0.755179	1.0	1509	tags=17%, list=7%, signal=18%
GO_PURINE_CONTAINING_COMPOUND_BIOSYNTHETIC_PROCESS	GO_PURINE_CONTAINING_COMPOUND_BIOSYNTHETIC_PROCESS		127	-0.28237376	-1.0314548	0.37651822	0.75530833	1.0	3024	tags=24%, list=14%, signal=28%
GO_BONE_GROWTH	GO_BONE_GROWTH		19	-0.47439772	-1.0309793	0.4253112	0.7559199	1.0	759	tags=21%, list=3%, signal=22%
GO_CARTILAGE_DEVELOPMENT	GO_CARTILAGE_DEVELOPMENT		141	-0.3922029	-1.0308169	0.41312742	0.75565696	1.0	3009	tags=31%, list=14%, signal=36%
GO_MAMMARY_GLAND_DUCT_MORPHOGENESIS	GO_MAMMARY_GLAND_DUCT_MORPHOGENESIS		27	-0.41725296	-1.0307449	0.41188523	0.7551305	1.0	3687	tags=41%, list=17%, signal=49%
GO_POSITIVE_REGULATION_OF_OSTEOBLAST_DIFFERENTIATION	GO_POSITIVE_REGULATION_OF_OSTEOBLAST_DIFFERENTIATION		58	-0.4105802	-1.0307119	0.41164657	0.7544964	1.0	1674	tags=28%, list=8%, signal=30%
GO_REGULATION_OF_SYNAPTIC_PLASTICITY	GO_REGULATION_OF_SYNAPTIC_PLASTICITY		136	-0.2904975	-1.0302937	0.39314517	0.7549496	1.0	3006	tags=21%, list=14%, signal=24%
GO_POSITIVE_REGULATION_OF_MULTI_ORGANISM_PROCESS	GO_POSITIVE_REGULATION_OF_MULTI_ORGANISM_PROCESS		145	-0.28391853	-1.029946	0.3888889	0.755248	1.0	4834	tags=31%, list=22%, signal=40%
GO_REGULATION_OF_VASCULAR_ENDOTHELIAL_GROWTH_FACTOR_PRODUCTION	GO_REGULATION_OF_VASCULAR_ENDOTHELIAL_GROWTH_FACTOR_PRODUCTION		30	-0.46645635	-1.0296192	0.40944883	0.75546545	1.0	895	tags=30%, list=4%, signal=31%
GO_MORPHOGENESIS_OF_EMBRYONIC_EPITHELIUM	GO_MORPHOGENESIS_OF_EMBRYONIC_EPITHELIUM		133	-0.33612105	-1.0293248	0.38593155	0.7555554	1.0	3519	tags=29%, list=16%, signal=35%
GO_NEGATIVE_REGULATION_OF_CHROMATIN_MODIFICATION	GO_NEGATIVE_REGULATION_OF_CHROMATIN_MODIFICATION		43	-0.32086527	-1.0292737	0.395112	0.7549827	1.0	4469	tags=28%, list=21%, signal=35%
GO_REGULATION_OF_NEURON_APOPTOTIC_PROCESS	GO_REGULATION_OF_NEURON_APOPTOTIC_PROCESS		183	-0.31943044	-1.029254	0.36399218	0.75433564	1.0	2975	tags=24%, list=14%, signal=28%
GO_POSITIVE_REGULATION_OF_MRNA_METABOLIC_PROCESS	GO_POSITIVE_REGULATION_OF_MRNA_METABOLIC_PROCESS		39	-0.28383556	-1.0288314	0.41814595	0.75475526	1.0	4565	tags=26%, list=21%, signal=32%
GO_POSITIVE_REGULATION_OF_CELL_CYCLE_PHASE_TRANSITION	GO_POSITIVE_REGULATION_OF_CELL_CYCLE_PHASE_TRANSITION		67	-0.36611673	-1.0288043	0.4262295	0.7541072	1.0	3209	tags=27%, list=15%, signal=31%
GO_EYE_MORPHOGENESIS	GO_EYE_MORPHOGENESIS		131	-0.34768662	-1.0286039	0.392	0.7539176	1.0	1964	tags=21%, list=9%, signal=23%
GO_REGULATION_OF_CELL_MORPHOGENESIS_INVOLVED_IN_DIFFERENTIATION	GO_REGULATION_OF_CELL_MORPHOGENESIS_INVOLVED_IN_DIFFERENTIATION		319	-0.3113401	-1.0284184	0.36790606	0.7536872	1.0	3129	tags=24%, list=14%, signal=27%
GO_POSITIVE_REGULATION_OF_SEQUENCE_SPECIFIC_DNA_BINDING_TRANSCRIPTION_FACTOR_ACTIVITY	GO_POSITIVE_REGULATION_OF_SEQUENCE_SPECIFIC_DNA_BINDING_TRANSCRIPTION_FACTOR_ACTIVITY		218	-0.29413933	-1.0280021	0.37058824	0.7541062	1.0	3013	tags=22%, list=14%, signal=25%
GO_NEGATIVE_REGULATION_OF_TYPE_I_INTERFERON_PRODUCTION	GO_NEGATIVE_REGULATION_OF_TYPE_I_INTERFERON_PRODUCTION		37	-0.43489003	-1.0277776	0.45983934	0.7540286	1.0	2706	tags=27%, list=12%, signal=31%
GO_REGULATION_OF_SYNAPSE_STRUCTURE_OR_ACTIVITY	GO_REGULATION_OF_SYNAPSE_STRUCTURE_OR_ACTIVITY		216	-0.31033495	-1.0276667	0.3984375	0.7536341	1.0	3006	tags=21%, list=14%, signal=24%
GO_ACIDIC_AMINO_ACID_TRANSPORT	GO_ACIDIC_AMINO_ACID_TRANSPORT		21	-0.36534885	-1.027377	0.42828283	0.75374365	1.0	3624	tags=33%, list=17%, signal=40%
GO_SENSORY_ORGAN_DEVELOPMENT	GO_SENSORY_ORGAN_DEVELOPMENT		471	-0.31432375	-1.0271691	0.3938224	0.75362796	1.0	2259	tags=20%, list=10%, signal=22%
GO_AROMATIC_AMINO_ACID_FAMILY_CATABOLIC_PROCESS	GO_AROMATIC_AMINO_ACID_FAMILY_CATABOLIC_PROCESS		18	-0.4881579	-1.0268062	0.41811174	0.75394404	1.0	2350	tags=28%, list=11%, signal=31%
GO_AMINOGLYCAN_BIOSYNTHETIC_PROCESS	GO_AMINOGLYCAN_BIOSYNTHETIC_PROCESS		104	-0.41073164	-1.0259546	0.3996139	0.75556767	1.0	3273	tags=41%, list=15%, signal=48%
GO_ECTODERMAL_PLACODE_DEVELOPMENT	GO_ECTODERMAL_PLACODE_DEVELOPMENT		15	-0.4515093	-1.0258827	0.4470135	0.75510335	1.0	2086	tags=27%, list=10%, signal=29%
GO_GLYCOSYL_COMPOUND_CATABOLIC_PROCESS	GO_GLYCOSYL_COMPOUND_CATABOLIC_PROCESS		39	-0.35524824	-1.0258411	0.39770555	0.7545204	1.0	2799	tags=26%, list=13%, signal=29%
GO_REGULATION_OF_NUCLEOCYTOPLASMIC_TRANSPORT	GO_REGULATION_OF_NUCLEOCYTOPLASMIC_TRANSPORT		210	-0.30111596	-1.0256509	0.4117647	0.754364	1.0	2821	tags=23%, list=13%, signal=27%
GO_COLUMNAR_CUBOIDAL_EPITHELIAL_CELL_DIFFERENTIATION	GO_COLUMNAR_CUBOIDAL_EPITHELIAL_CELL_DIFFERENTIATION		107	-0.33022982	-1.0255466	0.39417475	0.75396633	1.0	2625	tags=25%, list=12%, signal=29%
GO_NOTOCHORD_DEVELOPMENT	GO_NOTOCHORD_DEVELOPMENT		17	-0.47990587	-1.0253341	0.42031872	0.75390476	1.0	4566	tags=47%, list=21%, signal=60%
GO_PROTEIN_LOCALIZATION_TO_CENTROSOME	GO_PROTEIN_LOCALIZATION_TO_CENTROSOME		15	-0.45583618	-1.0251386	0.46706587	0.75374454	1.0	4145	tags=53%, list=19%, signal=66%
GO_REGULATION_OF_TRANSMEMBRANE_RECEPTOR_PROTEIN_SERINE_THREONINE_KINASE_SIGNALING_PATHWAY	GO_REGULATION_OF_TRANSMEMBRANE_RECEPTOR_PROTEIN_SERINE_THREONINE_KINASE_SIGNALING_PATHWAY		196	-0.3548119	-1.024964	0.39961013	0.7535063	1.0	1650	tags=18%, list=8%, signal=19%
GO_POSITIVE_REGULATION_OF_PROTEIN_TYROSINE_KINASE_ACTIVITY	GO_POSITIVE_REGULATION_OF_PROTEIN_TYROSINE_KINASE_ACTIVITY		34	-0.38089553	-1.024715	0.38022813	0.7534707	1.0	1988	tags=26%, list=9%, signal=29%
GO_ORGANELLE_MEMBRANE_FUSION	GO_ORGANELLE_MEMBRANE_FUSION		88	-0.2845717	-1.0246297	0.402863	0.752994	1.0	4372	tags=33%, list=20%, signal=41%
GO_POSITIVE_REGULATION_OF_CYTOKINESIS	GO_POSITIVE_REGULATION_OF_CYTOKINESIS		31	-0.40296936	-1.0238171	0.448	0.7544717	1.0	2086	tags=16%, list=10%, signal=18%
GO_POSITIVE_REGULATION_OF_MUSCLE_CELL_DIFFERENTIATION	GO_POSITIVE_REGULATION_OF_MUSCLE_CELL_DIFFERENTIATION		81	-0.37176254	-1.0238132	0.3984064	0.7537855	1.0	2344	tags=23%, list=11%, signal=26%
GO_POSITIVE_REGULATION_OF_NF_KAPPAB_TRANSCRIPTION_FACTOR_ACTIVITY	GO_POSITIVE_REGULATION_OF_NF_KAPPAB_TRANSCRIPTION_FACTOR_ACTIVITY		127	-0.33257374	-1.0237819	0.41716567	0.7531888	1.0	3013	tags=25%, list=14%, signal=29%
GO_POSITIVE_REGULATION_OF_DEPHOSPHORYLATION	GO_POSITIVE_REGULATION_OF_DEPHOSPHORYLATION		42	-0.3650961	-1.0233712	0.4093567	0.75361943	1.0	1761	tags=24%, list=8%, signal=26%
GO_RHYTHMIC_PROCESS	GO_RHYTHMIC_PROCESS		285	-0.28825578	-1.0229846	0.38969073	0.7539679	1.0	2975	tags=24%, list=14%, signal=27%
GO_REGULATION_OF_ESTABLISHMENT_OF_PLANAR_POLARITY	GO_REGULATION_OF_ESTABLISHMENT_OF_PLANAR_POLARITY		107	-0.3369553	-1.0229372	0.40882918	0.753415	1.0	4677	tags=43%, list=22%, signal=54%
GO_REGULATION_OF_DOUBLE_STRAND_BREAK_REPAIR_VIA_HOMOLOGOUS_RECOMBINATION	GO_REGULATION_OF_DOUBLE_STRAND_BREAK_REPAIR_VIA_HOMOLOGOUS_RECOMBINATION		16	-0.46032643	-1.0227089	0.46506986	0.7533658	1.0	4120	tags=44%, list=19%, signal=54%
GO_SINGLE_FERTILIZATION	GO_SINGLE_FERTILIZATION		97	-0.28497738	-1.0223786	0.41153082	0.7536272	1.0	2668	tags=15%, list=12%, signal=18%
GO_TRNA_METABOLIC_PROCESS	GO_TRNA_METABOLIC_PROCESS		157	-0.33680478	-1.0222795	0.42418033	0.7531961	1.0	4965	tags=34%, list=23%, signal=43%
GO_NEGATIVE_REGULATION_OF_INTERFERON_GAMMA_PRODUCTION	GO_NEGATIVE_REGULATION_OF_INTERFERON_GAMMA_PRODUCTION		32	-0.47054476	-1.0220671	0.43667296	0.75305116	1.0	2706	tags=31%, list=12%, signal=36%
GO_POSITIVE_REGULATION_OF_PROTEIN_EXPORT_FROM_NUCLEUS	GO_POSITIVE_REGULATION_OF_PROTEIN_EXPORT_FROM_NUCLEUS		19	-0.3714693	-1.0217357	0.41434264	0.7532743	1.0	1837	tags=16%, list=8%, signal=17%
GO_RESPONSE_TO_NITRIC_OXIDE	GO_RESPONSE_TO_NITRIC_OXIDE		21	-0.4480719	-1.0214783	0.41666666	0.7532403	1.0	1040	tags=19%, list=5%, signal=20%
GO_OUTFLOW_TRACT_MORPHOGENESIS	GO_OUTFLOW_TRACT_MORPHOGENESIS		56	-0.42141554	-1.0211558	0.43849206	0.7534559	1.0	2625	tags=30%, list=12%, signal=34%
GO_POSITIVE_REGULATION_OF_ALCOHOL_BIOSYNTHETIC_PROCESS	GO_POSITIVE_REGULATION_OF_ALCOHOL_BIOSYNTHETIC_PROCESS		22	-0.42233697	-1.0210348	0.42116183	0.75311136	1.0	3519	tags=32%, list=16%, signal=38%
GO_REGULATION_OF_ENDOTHELIAL_CELL_PROLIFERATION	GO_REGULATION_OF_ENDOTHELIAL_CELL_PROLIFERATION		93	-0.37397894	-1.0208591	0.41245136	0.7528924	1.0	3274	tags=32%, list=15%, signal=38%
GO_MULTI_ORGANISM_BEHAVIOR	GO_MULTI_ORGANISM_BEHAVIOR		72	-0.32217625	-1.0197742	0.42340425	0.75519973	1.0	3353	tags=22%, list=15%, signal=26%
GO_DETECTION_OF_STIMULUS	GO_DETECTION_OF_STIMULUS		312	-0.24903665	-1.0197456	0.4035433	0.75456715	1.0	4287	tags=17%, list=20%, signal=21%
GO_REGULATION_OF_ERYTHROCYTE_DIFFERENTIATION	GO_REGULATION_OF_ERYTHROCYTE_DIFFERENTIATION		36	-0.36296713	-1.0195565	0.4110672	0.75441676	1.0	2625	tags=25%, list=12%, signal=28%
GO_POSITIVE_REGULATION_OF_RESPONSE_TO_OXIDATIVE_STRESS	GO_POSITIVE_REGULATION_OF_RESPONSE_TO_OXIDATIVE_STRESS		15	-0.43045735	-1.0193757	0.39520958	0.75423455	1.0	776	tags=13%, list=4%, signal=14%
GO_REGULATION_OF_LAMELLIPODIUM_ASSEMBLY	GO_REGULATION_OF_LAMELLIPODIUM_ASSEMBLY		25	-0.3384403	-1.0193238	0.41304347	0.7536816	1.0	4566	tags=36%, list=21%, signal=46%
GO_REGULATION_OF_HISTONE_DEACETYLATION	GO_REGULATION_OF_HISTONE_DEACETYLATION		23	-0.36079255	-1.0189109	0.43524417	0.7541107	1.0	2457	tags=17%, list=11%, signal=20%
GO_REGULATION_OF_INSULIN_RECEPTOR_SIGNALING_PATHWAY	GO_REGULATION_OF_INSULIN_RECEPTOR_SIGNALING_PATHWAY		41	-0.3350672	-1.0188624	0.4107143	0.7535735	1.0	4059	tags=29%, list=19%, signal=36%
GO_POSITIVE_REGULATION_OF_REACTIVE_OXYGEN_SPECIES_METABOLIC_PROCESS	GO_POSITIVE_REGULATION_OF_REACTIVE_OXYGEN_SPECIES_METABOLIC_PROCESS		83	-0.35931852	-1.0187731	0.37204725	0.7531449	1.0	937	tags=18%, list=4%, signal=19%
GO_REGULATION_OF_CANONICAL_WNT_SIGNALING_PATHWAY	GO_REGULATION_OF_CANONICAL_WNT_SIGNALING_PATHWAY		224	-0.30405387	-1.018717	0.41965973	0.7526065	1.0	4677	tags=38%, list=22%, signal=48%
GO_PROTEIN_IMPORT	GO_PROTEIN_IMPORT		144	-0.25504726	-1.0182605	0.40796965	0.7531228	1.0	4981	tags=35%, list=23%, signal=45%
GO_TRANSFORMING_GROWTH_FACTOR_BETA_RECEPTOR_SIGNALING_PATHWAY	GO_TRANSFORMING_GROWTH_FACTOR_BETA_RECEPTOR_SIGNALING_PATHWAY		92	-0.31610593	-1.0179203	0.41210938	0.7533516	1.0	3771	tags=34%, list=17%, signal=41%
GO__DE_NOVO_PROTEIN_FOLDING	GO__DE_NOVO_PROTEIN_FOLDING		15	-0.38710353	-1.0178232	0.46492985	0.7529244	1.0	4777	tags=33%, list=22%, signal=43%
GO_REGULATION_OF_PROTEIN_LOCALIZATION_TO_NUCLEUS	GO_REGULATION_OF_PROTEIN_LOCALIZATION_TO_NUCLEUS		206	-0.2972201	-1.0174983	0.41444868	0.75308335	1.0	2786	tags=21%, list=13%, signal=24%
GO_NEGATIVE_REGULATION_OF_LEUKOCYTE_DIFFERENTIATION	GO_NEGATIVE_REGULATION_OF_LEUKOCYTE_DIFFERENTIATION		78	-0.3419026	-1.0174714	0.41379312	0.75248855	1.0	2900	tags=19%, list=13%, signal=22%
GO_NEGATIVE_REGULATION_OF_CELL_SUBSTRATE_ADHESION	GO_NEGATIVE_REGULATION_OF_CELL_SUBSTRATE_ADHESION		49	-0.38504592	-1.0173246	0.41683367	0.7521932	1.0	2165	tags=22%, list=10%, signal=25%
GO_POSITIVE_REGULATION_OF_PROTEIN_POLYMERIZATION	GO_POSITIVE_REGULATION_OF_PROTEIN_POLYMERIZATION		83	-0.30463377	-1.0168899	0.42382812	0.752643	1.0	3847	tags=31%, list=18%, signal=38%
GO_POSITIVE_REGULATION_OF_CALCIUM_ION_TRANSPORT	GO_POSITIVE_REGULATION_OF_CALCIUM_ION_TRANSPORT		99	-0.35375062	-1.0166037	0.416826	0.75270706	1.0	2787	tags=23%, list=13%, signal=27%
GO_OVULATION_CYCLE_PROCESS	GO_OVULATION_CYCLE_PROCESS		84	-0.33617246	-1.0164237	0.42638624	0.7525345	1.0	2038	tags=19%, list=9%, signal=21%
GO_POSITIVE_REGULATION_OF_PROTEIN_TARGETING_TO_MEMBRANE	GO_POSITIVE_REGULATION_OF_PROTEIN_TARGETING_TO_MEMBRANE		15	-0.39276785	-1.016303	0.4418146	0.7521528	1.0	1670	tags=20%, list=8%, signal=22%
GO_INOSITOL_PHOSPHATE_METABOLIC_PROCESS	GO_INOSITOL_PHOSPHATE_METABOLIC_PROCESS		55	-0.30231607	-1.0158522	0.42463234	0.7526832	1.0	2960	tags=22%, list=14%, signal=25%
GO_POSITIVE_REGULATION_OF_TRANSCRIPTION_FACTOR_IMPORT_INTO_NUCLEUS	GO_POSITIVE_REGULATION_OF_TRANSCRIPTION_FACTOR_IMPORT_INTO_NUCLEUS		51	-0.3894755	-1.0155447	0.45233646	0.7528031	1.0	2643	tags=27%, list=12%, signal=31%
GO_ADHERENS_JUNCTION_ASSEMBLY	GO_ADHERENS_JUNCTION_ASSEMBLY		33	-0.38369045	-1.0150558	0.42239687	0.7534633	1.0	1176	tags=21%, list=5%, signal=22%
GO_CELLULAR_SENESCENCE	GO_CELLULAR_SENESCENCE		32	-0.36219114	-1.0145371	0.40442654	0.7541559	1.0	2457	tags=28%, list=11%, signal=32%
GO_RHYTHMIC_BEHAVIOR	GO_RHYTHMIC_BEHAVIOR		17	-0.4406506	-1.0143217	0.41563785	0.75406027	1.0	4118	tags=35%, list=19%, signal=44%
GO_TISSUE_REMODELING	GO_TISSUE_REMODELING		86	-0.36104804	-1.0130775	0.43639922	0.7567349	1.0	2952	tags=30%, list=14%, signal=35%
GO_MYELOID_LEUKOCYTE_MEDIATED_IMMUNITY	GO_MYELOID_LEUKOCYTE_MEDIATED_IMMUNITY		40	-0.42379135	-1.012827	0.4591195	0.756718	1.0	2107	tags=28%, list=10%, signal=30%
GO_APPENDAGE_DEVELOPMENT	GO_APPENDAGE_DEVELOPMENT		161	-0.35578284	-1.0124869	0.43570057	0.75698614	1.0	2248	tags=24%, list=10%, signal=26%
GO_EYE_DEVELOPMENT	GO_EYE_DEVELOPMENT		316	-0.3104047	-1.012467	0.3996063	0.7563681	1.0	2248	tags=20%, list=10%, signal=22%
GO_REGULATION_OF_TRANSCRIPTION_FROM_RNA_POLYMERASE_II_PROMOTER_IN_RESPONSE_TO_HYPOXIA	GO_REGULATION_OF_TRANSCRIPTION_FROM_RNA_POLYMERASE_II_PROMOTER_IN_RESPONSE_TO_HYPOXIA		32	-0.31564587	-1.0122938	0.44513458	0.75613415	1.0	4287	tags=28%, list=20%, signal=35%
GO_CELLULAR_RESPONSE_TO_IONIZING_RADIATION	GO_CELLULAR_RESPONSE_TO_IONIZING_RADIATION		50	-0.34590274	-1.0122745	0.433526	0.7555173	1.0	3664	tags=26%, list=17%, signal=31%
GO_CELLULAR_RESPONSE_TO_DEXAMETHASONE_STIMULUS	GO_CELLULAR_RESPONSE_TO_DEXAMETHASONE_STIMULUS		27	-0.39071843	-1.0119487	0.42222223	0.7557114	1.0	3095	tags=41%, list=14%, signal=47%
GO_NEGATIVE_REGULATION_OF_CATABOLIC_PROCESS	GO_NEGATIVE_REGULATION_OF_CATABOLIC_PROCESS		189	-0.25130314	-1.0117747	0.41199225	0.75545913	1.0	3240	tags=19%, list=15%, signal=22%
GO_EMBRYONIC_CAMERA_TYPE_EYE_DEVELOPMENT	GO_EMBRYONIC_CAMERA_TYPE_EYE_DEVELOPMENT		35	-0.3779307	-1.0117594	0.43002027	0.7548287	1.0	1909	tags=23%, list=9%, signal=25%
GO_TAXIS	GO_TAXIS		426	-0.3483479	-1.0115552	0.41011235	0.75470215	1.0	2170	tags=21%, list=10%, signal=23%
GO_RESPONSE_TO_ANTIBIOTIC	GO_RESPONSE_TO_ANTIBIOTIC		45	-0.35728073	-1.0113922	0.43548387	0.75445604	1.0	1670	tags=22%, list=8%, signal=24%
GO_DNA_REPLICATION	GO_DNA_REPLICATION		194	-0.38163826	-1.0108085	0.4563492	0.75532764	1.0	4120	tags=36%, list=19%, signal=44%
GO_NEGATIVE_REGULATION_OF_CELLULAR_RESPONSE_TO_INSULIN_STIMULUS	GO_NEGATIVE_REGULATION_OF_CELLULAR_RESPONSE_TO_INSULIN_STIMULUS		31	-0.3679719	-1.0104584	0.42337164	0.75558305	1.0	1621	tags=19%, list=7%, signal=21%
GO_ALPHA_AMINO_ACID_BIOSYNTHETIC_PROCESS	GO_ALPHA_AMINO_ACID_BIOSYNTHETIC_PROCESS		71	-0.3357366	-1.010424	0.4341564	0.75501937	1.0	2963	tags=25%, list=14%, signal=29%
GO_REGULATION_OF_BINDING	GO_REGULATION_OF_BINDING		275	-0.27552316	-1.0100224	0.41130605	0.75538665	1.0	2945	tags=25%, list=14%, signal=28%
GO_RESPONSE_TO_COLD	GO_RESPONSE_TO_COLD		41	-0.3487511	-1.0097853	0.40820312	0.75534374	1.0	3492	tags=29%, list=16%, signal=35%
GO_PROTEIN_DEPHOSPHORYLATION	GO_PROTEIN_DEPHOSPHORYLATION		177	-0.26694492	-1.0095941	0.4016227	0.7551705	1.0	3805	tags=30%, list=17%, signal=36%
GO_HEAD_MORPHOGENESIS	GO_HEAD_MORPHOGENESIS		34	-0.38989556	-1.0095665	0.4249012	0.7545697	1.0	3173	tags=32%, list=15%, signal=38%
GO_CELLULAR_PROTEIN_COMPLEX_LOCALIZATION	GO_CELLULAR_PROTEIN_COMPLEX_LOCALIZATION		22	-0.39068517	-1.0095654	0.45454547	0.7539107	1.0	4199	tags=36%, list=19%, signal=45%
GO_NEGATIVE_REGULATION_OF_ORGANIC_ACID_TRANSPORT	GO_NEGATIVE_REGULATION_OF_ORGANIC_ACID_TRANSPORT		17	-0.43424758	-1.0094821	0.43824703	0.7534795	1.0	2211	tags=24%, list=10%, signal=26%
GO_POSITIVE_REGULATION_OF_DNA_TEMPLATED_TRANSCRIPTION_ELONGATION	GO_POSITIVE_REGULATION_OF_DNA_TEMPLATED_TRANSCRIPTION_ELONGATION		21	-0.36734968	-1.009458	0.44827586	0.75289434	1.0	5271	tags=43%, list=24%, signal=57%
GO_INNER_EAR_MORPHOGENESIS	GO_INNER_EAR_MORPHOGENESIS		88	-0.34705767	-1.0090011	0.43103448	0.7533719	1.0	2670	tags=23%, list=12%, signal=26%
GO_SENSORY_ORGAN_MORPHOGENESIS	GO_SENSORY_ORGAN_MORPHOGENESIS		230	-0.32852292	-1.008969	0.41779497	0.7528106	1.0	1974	tags=20%, list=9%, signal=21%
GO_NEGATIVE_REGULATION_OF_CELL_MATRIX_ADHESION	GO_NEGATIVE_REGULATION_OF_CELL_MATRIX_ADHESION		28	-0.39920232	-1.0089159	0.4372549	0.7522869	1.0	2165	tags=25%, list=10%, signal=28%
GO_ACTIVATION_OF_NF_KAPPAB_INDUCING_KINASE_ACTIVITY	GO_ACTIVATION_OF_NF_KAPPAB_INDUCING_KINASE_ACTIVITY		17	-0.41830817	-1.0087609	0.43339586	0.75205034	1.0	1903	tags=35%, list=9%, signal=39%
GO_POSITIVE_REGULATION_OF_CALCIUM_ION_DEPENDENT_EXOCYTOSIS	GO_POSITIVE_REGULATION_OF_CALCIUM_ION_DEPENDENT_EXOCYTOSIS		24	-0.37234163	-1.0077362	0.4331984	0.7540888	1.0	4043	tags=29%, list=19%, signal=36%
GO_TETRAHYDROFOLATE_METABOLIC_PROCESS	GO_TETRAHYDROFOLATE_METABOLIC_PROCESS		18	-0.38827404	-1.0068656	0.4558233	0.7556984	1.0	4310	tags=44%, list=20%, signal=55%
GO_NEGATIVE_REGULATION_OF_CELLULAR_RESPONSE_TO_GROWTH_FACTOR_STIMULUS	GO_NEGATIVE_REGULATION_OF_CELLULAR_RESPONSE_TO_GROWTH_FACTOR_STIMULUS		116	-0.3765367	-1.0066906	0.45366797	0.75550866	1.0	2432	tags=25%, list=11%, signal=28%
GO_DICARBOXYLIC_ACID_TRANSPORT	GO_DICARBOXYLIC_ACID_TRANSPORT		69	-0.32464918	-1.0066141	0.40524194	0.7550639	1.0	3624	tags=28%, list=17%, signal=33%
GO_POSITIVE_REGULATION_OF_NUCLEOTIDE_METABOLIC_PROCESS	GO_POSITIVE_REGULATION_OF_NUCLEOTIDE_METABOLIC_PROCESS		125	-0.3041121	-1.0059936	0.4396887	0.75599563	1.0	2945	tags=20%, list=14%, signal=23%
GO_VENTRICULAR_CARDIAC_MUSCLE_TISSUE_DEVELOPMENT	GO_VENTRICULAR_CARDIAC_MUSCLE_TISSUE_DEVELOPMENT		43	-0.4385362	-1.0057243	0.44752476	0.7560262	1.0	1169	tags=23%, list=5%, signal=25%
GO_OVULATION_CYCLE	GO_OVULATION_CYCLE		109	-0.33798498	-1.0048983	0.44249514	0.7576266	1.0	2975	tags=26%, list=14%, signal=30%
GO_REGULATION_OF_ACTIVIN_RECEPTOR_SIGNALING_PATHWAY	GO_REGULATION_OF_ACTIVIN_RECEPTOR_SIGNALING_PATHWAY		23	-0.43480337	-1.0047837	0.4748062	0.7573218	1.0	555	tags=17%, list=3%, signal=18%
GO_HEART_DEVELOPMENT	GO_HEART_DEVELOPMENT		443	-0.34622324	-1.0042932	0.43452382	0.7579701	1.0	2648	tags=23%, list=12%, signal=26%
GO_REGULATION_OF_CELL_SHAPE	GO_REGULATION_OF_CELL_SHAPE		131	-0.348668	-1.0041157	0.44930416	0.75776505	1.0	2225	tags=21%, list=10%, signal=23%
GO_PEPTIDYL_SERINE_MODIFICATION	GO_PEPTIDYL_SERINE_MODIFICATION		140	-0.27630737	-1.0040863	0.44299066	0.7571865	1.0	3126	tags=23%, list=14%, signal=27%
GO_ODONTOGENESIS_OF_DENTIN_CONTAINING_TOOTH	GO_ODONTOGENESIS_OF_DENTIN_CONTAINING_TOOTH		73	-0.36811268	-1.0030668	0.41787943	0.7591712	1.0	1974	tags=25%, list=9%, signal=27%
GO_INNATE_IMMUNE_RESPONSE_IN_MUCOSA	GO_INNATE_IMMUNE_RESPONSE_IN_MUCOSA		18	-0.5081844	-1.0029634	0.4762846	0.7587858	1.0	1052	tags=28%, list=5%, signal=29%
GO_NEGATIVE_REGULATION_OF_DEPHOSPHORYLATION	GO_NEGATIVE_REGULATION_OF_DEPHOSPHORYLATION		68	-0.3145181	-1.0028263	0.4470135	0.75848347	1.0	3777	tags=29%, list=17%, signal=35%
GO_REGULATION_OF_WNT_SIGNALING_PATHWAY	GO_REGULATION_OF_WNT_SIGNALING_PATHWAY		292	-0.29554272	-1.0021431	0.4368932	0.75957805	1.0	4677	tags=35%, list=22%, signal=44%
GO_COCHLEA_DEVELOPMENT	GO_COCHLEA_DEVELOPMENT		38	-0.3887501	-1.0017438	0.45454547	0.76000035	1.0	2248	tags=26%, list=10%, signal=29%
GO_INNER_MITOCHONDRIAL_MEMBRANE_ORGANIZATION	GO_INNER_MITOCHONDRIAL_MEMBRANE_ORGANIZATION		16	-0.38415295	-1.0010476	0.44354838	0.76121783	1.0	1677	tags=19%, list=8%, signal=20%
GO_NEGATIVE_REGULATION_OF_MRNA_SPLICING_VIA_SPLICEOSOME	GO_NEGATIVE_REGULATION_OF_MRNA_SPLICING_VIA_SPLICEOSOME		17	-0.33130202	-1.0009607	0.4580777	0.7608067	1.0	8114	tags=59%, list=37%, signal=94%
GO_RENAL_TUBULE_DEVELOPMENT	GO_RENAL_TUBULE_DEVELOPMENT		77	-0.36930236	-1.0009329	0.43186182	0.76023436	1.0	1448	tags=22%, list=7%, signal=24%
GO_POSITIVE_REGULATION_OF_RELEASE_OF_SEQUESTERED_CALCIUM_ION_INTO_CYTOSOL	GO_POSITIVE_REGULATION_OF_RELEASE_OF_SEQUESTERED_CALCIUM_ION_INTO_CYTOSOL		35	-0.40365827	-1.0009029	0.45417514	0.75966823	1.0	2787	tags=29%, list=13%, signal=33%
GO_INOSITOL_PHOSPHATE_MEDIATED_SIGNALING	GO_INOSITOL_PHOSPHATE_MEDIATED_SIGNALING		18	-0.401959	-1.0008999	0.4612245	0.75902754	1.0	2513	tags=28%, list=12%, signal=31%
GO_LEUKOCYTE_MIGRATION	GO_LEUKOCYTE_MIGRATION		248	-0.39788237	-1.0003588	0.46626985	0.75985533	1.0	2170	tags=28%, list=10%, signal=31%
GO_RESPONSE_TO_VIRUS	GO_RESPONSE_TO_VIRUS		228	-0.38581514	-0.9994508	0.4564797	0.7615456	1.0	3780	tags=37%, list=17%, signal=44%
GO_RHO_PROTEIN_SIGNAL_TRANSDUCTION	GO_RHO_PROTEIN_SIGNAL_TRANSDUCTION		45	-0.35860342	-0.99944264	0.43204868	0.760917	1.0	3790	tags=42%, list=17%, signal=51%
GO_SOMATIC_DIVERSIFICATION_OF_IMMUNE_RECEPTORS	GO_SOMATIC_DIVERSIFICATION_OF_IMMUNE_RECEPTORS		39	-0.35297695	-0.9991949	0.48176584	0.7609332	1.0	6527	tags=49%, list=30%, signal=69%
GO_GLIOGENESIS	GO_GLIOGENESIS		166	-0.31104764	-0.99853724	0.43960395	0.7620124	1.0	2747	tags=23%, list=13%, signal=26%
GO_SCF_DEPENDENT_PROTEASOMAL_UBIQUITIN_DEPENDENT_PROTEIN_CATABOLIC_PROCESS	GO_SCF_DEPENDENT_PROTEASOMAL_UBIQUITIN_DEPENDENT_PROTEIN_CATABOLIC_PROCESS		23	-0.35680822	-0.9982931	0.45588234	0.7619943	1.0	1853	tags=17%, list=9%, signal=19%
GO_GROWTH	GO_GROWTH		386	-0.3021926	-0.9982014	0.43155894	0.7615996	1.0	2093	tags=20%, list=10%, signal=21%
GO_NEGATIVE_REGULATION_OF_CELL_DIVISION	GO_NEGATIVE_REGULATION_OF_CELL_DIVISION		59	-0.39003417	-0.9970956	0.45918366	0.76384413	1.0	3130	tags=34%, list=14%, signal=39%
GO_NEGATIVE_REGULATION_OF_CYTOKINE_PRODUCTION	GO_NEGATIVE_REGULATION_OF_CYTOKINE_PRODUCTION		191	-0.36122936	-0.9970551	0.47137403	0.7632857	1.0	2044	tags=22%, list=9%, signal=24%
GO_TUBE_MORPHOGENESIS	GO_TUBE_MORPHOGENESIS		317	-0.32069826	-0.9967812	0.44038463	0.76332223	1.0	3013	tags=26%, list=14%, signal=30%
GO_POSITIVE_REGULATION_OF_CELL_PROJECTION_ORGANIZATION	GO_POSITIVE_REGULATION_OF_CELL_PROJECTION_ORGANIZATION		288	-0.2954728	-0.99662864	0.45030427	0.76309246	1.0	2344	tags=17%, list=11%, signal=19%
GO_REGULATION_OF_INTERLEUKIN_13_PRODUCTION	GO_REGULATION_OF_INTERLEUKIN_13_PRODUCTION		17	-0.47256127	-0.99630165	0.47513813	0.7632854	1.0	1270	tags=24%, list=6%, signal=25%
GO_REGULATION_OF_MUSCLE_TISSUE_DEVELOPMENT	GO_REGULATION_OF_MUSCLE_TISSUE_DEVELOPMENT		98	-0.36628577	-0.9962736	0.45	0.7627205	1.0	1974	tags=21%, list=9%, signal=23%
GO_REGULATION_OF_PROTEIN_DEACETYLATION	GO_REGULATION_OF_PROTEIN_DEACETYLATION		32	-0.32925922	-0.99626756	0.4654088	0.7620946	1.0	2457	tags=19%, list=11%, signal=21%
GO_AXONAL_FASCICULATION	GO_AXONAL_FASCICULATION		20	-0.46010202	-0.99613494	0.47165993	0.76175714	1.0	1532	tags=25%, list=7%, signal=27%
GO_POSITIVE_REGULATION_OF_RESPONSE_TO_EXTERNAL_STIMULUS	GO_POSITIVE_REGULATION_OF_RESPONSE_TO_EXTERNAL_STIMULUS		283	-0.36304018	-0.99598235	0.46351084	0.76152575	1.0	2744	tags=24%, list=13%, signal=27%
GO_REGULATION_OF_MYELOID_LEUKOCYTE_DIFFERENTIATION	GO_REGULATION_OF_MYELOID_LEUKOCYTE_DIFFERENTIATION		100	-0.34530035	-0.99597514	0.4668008	0.76090175	1.0	3168	tags=24%, list=15%, signal=28%
GO_REGULATION_OF_NOTCH_SIGNALING_PATHWAY	GO_REGULATION_OF_NOTCH_SIGNALING_PATHWAY		63	-0.3474983	-0.9945887	0.46341464	0.7639888	1.0	1562	tags=22%, list=7%, signal=24%
GO_RESPONSE_TO_LEPTIN	GO_RESPONSE_TO_LEPTIN		20	-0.40649366	-0.9944346	0.46	0.7637166	1.0	3187	tags=30%, list=15%, signal=35%
GO_LOCALIZATION_WITHIN_MEMBRANE	GO_LOCALIZATION_WITHIN_MEMBRANE		118	-0.2852276	-0.9942984	0.45050505	0.7634222	1.0	3002	tags=24%, list=14%, signal=27%
GO_REGULATION_OF_NEURON_DEATH	GO_REGULATION_OF_NEURON_DEATH		239	-0.2920983	-0.9942146	0.43110237	0.7630048	1.0	3313	tags=25%, list=15%, signal=29%
GO_RESPONSE_TO_TYPE_I_INTERFERON	GO_RESPONSE_TO_TYPE_I_INTERFERON		67	-0.4943732	-0.9939104	0.52286285	0.76313287	1.0	3872	tags=39%, list=18%, signal=47%
GO_REGULATION_OF_EPITHELIAL_CELL_DIFFERENTIATION	GO_REGULATION_OF_EPITHELIAL_CELL_DIFFERENTIATION		119	-0.2982457	-0.9938697	0.444227	0.7625995	1.0	1808	tags=17%, list=8%, signal=18%
GO_TRNA_TRANSPORT	GO_TRNA_TRANSPORT		31	-0.36575815	-0.99362355	0.47082496	0.7625942	1.0	4720	tags=39%, list=22%, signal=49%
GO_TUMOR_NECROSIS_FACTOR_MEDIATED_SIGNALING_PATHWAY	GO_TUMOR_NECROSIS_FACTOR_MEDIATED_SIGNALING_PATHWAY		112	-0.34019786	-0.99357134	0.4635514	0.7620827	1.0	5023	tags=44%, list=23%, signal=57%
GO_REGULATION_OF_FEEDING_BEHAVIOR	GO_REGULATION_OF_FEEDING_BEHAVIOR		19	-0.34854797	-0.9935534	0.45679012	0.7614916	1.0	899	tags=5%, list=4%, signal=5%
GO_NEGATIVE_REGULATION_OF_RESPONSE_TO_EXTERNAL_STIMULUS	GO_NEGATIVE_REGULATION_OF_RESPONSE_TO_EXTERNAL_STIMULUS		254	-0.30840883	-0.99321425	0.448	0.7618198	1.0	1711	tags=17%, list=8%, signal=18%
GO_MICROVILLUS_ORGANIZATION	GO_MICROVILLUS_ORGANIZATION		19	-0.353722	-0.9928219	0.43762782	0.7622275	1.0	4840	tags=53%, list=22%, signal=68%
GO_POSITIVE_REGULATION_OF_NEURON_DIFFERENTIATION	GO_POSITIVE_REGULATION_OF_NEURON_DIFFERENTIATION		291	-0.30445653	-0.99274486	0.45019922	0.7617989	1.0	1148	tags=12%, list=5%, signal=12%
GO_CARDIAC_MUSCLE_TISSUE_DEVELOPMENT	GO_CARDIAC_MUSCLE_TISSUE_DEVELOPMENT		134	-0.39692038	-0.99270475	0.44990176	0.7612697	1.0	1509	tags=22%, list=7%, signal=23%
GO_NONMOTILE_PRIMARY_CILIUM_ASSEMBLY	GO_NONMOTILE_PRIMARY_CILIUM_ASSEMBLY		22	-0.3649968	-0.99267083	0.4874477	0.7607338	1.0	4003	tags=36%, list=18%, signal=45%
GO_CELLULAR_PROTEIN_COMPLEX_ASSEMBLY	GO_CELLULAR_PROTEIN_COMPLEX_ASSEMBLY		310	-0.23894909	-0.9926111	0.4722222	0.76024926	1.0	4677	tags=28%, list=22%, signal=35%
GO_APOPTOTIC_MITOCHONDRIAL_CHANGES	GO_APOPTOTIC_MITOCHONDRIAL_CHANGES		55	-0.32879183	-0.9919988	0.44793713	0.7611511	1.0	3219	tags=29%, list=15%, signal=34%
GO_REGULATION_OF_PRI_MIRNA_TRANSCRIPTION_FROM_RNA_POLYMERASE_II_PROMOTER	GO_REGULATION_OF_PRI_MIRNA_TRANSCRIPTION_FROM_RNA_POLYMERASE_II_PROMOTER		17	-0.36423525	-0.99182385	0.44969198	0.76096976	1.0	3017	tags=35%, list=14%, signal=41%
GO_POSITIVE_REGULATION_OF_OSSIFICATION	GO_POSITIVE_REGULATION_OF_OSSIFICATION		82	-0.37259927	-0.9912615	0.4790419	0.76178753	1.0	1880	tags=27%, list=9%, signal=29%
GO_DETECTION_OF_TEMPERATURE_STIMULUS	GO_DETECTION_OF_TEMPERATURE_STIMULUS		15	-0.40067837	-0.9911421	0.47070706	0.76147014	1.0	2447	tags=20%, list=11%, signal=23%
GO_NEGATIVE_REGULATION_OF_T_CELL_DIFFERENTIATION	GO_NEGATIVE_REGULATION_OF_T_CELL_DIFFERENTIATION		31	-0.36430752	-0.9907864	0.4640884	0.7617272	1.0	2843	tags=23%, list=13%, signal=26%
GO_GMP_METABOLIC_PROCESS	GO_GMP_METABOLIC_PROCESS		20	-0.33508116	-0.9907733	0.47609147	0.76113987	1.0	2799	tags=20%, list=13%, signal=23%
GO_MUCOPOLYSACCHARIDE_METABOLIC_PROCESS	GO_MUCOPOLYSACCHARIDE_METABOLIC_PROCESS		104	-0.3641611	-0.99059194	0.47058824	0.7609904	1.0	2428	tags=29%, list=11%, signal=32%
GO_RESPONSE_TO_CADMIUM_ION	GO_RESPONSE_TO_CADMIUM_ION		39	-0.3190549	-0.9901685	0.4550898	0.7615167	1.0	3836	tags=36%, list=18%, signal=44%
GO_RESPONSE_TO_METAL_ION	GO_RESPONSE_TO_METAL_ION		317	-0.2675626	-0.9898255	0.4781746	0.76174605	1.0	3219	tags=25%, list=15%, signal=28%
GO_BRANCHING_MORPHOGENESIS_OF_AN_EPITHELIAL_TUBE	GO_BRANCHING_MORPHOGENESIS_OF_AN_EPITHELIAL_TUBE		129	-0.34458378	-0.9894487	0.46464646	0.76208884	1.0	3809	tags=36%, list=18%, signal=44%
GO_RESPONSE_TO_KETONE	GO_RESPONSE_TO_KETONE		174	-0.31840262	-0.9884811	0.44265592	0.76391655	1.0	3095	tags=29%, list=14%, signal=34%
GO_REGULATION_OF_TUMOR_NECROSIS_FACTOR_BIOSYNTHETIC_PROCESS	GO_REGULATION_OF_TUMOR_NECROSIS_FACTOR_BIOSYNTHETIC_PROCESS		16	-0.49998233	-0.9884707	0.52165353	0.7633213	1.0	3309	tags=38%, list=15%, signal=44%
GO_POSITIVE_REGULATION_OF_TYROSINE_PHOSPHORYLATION_OF_STAT3_PROTEIN	GO_POSITIVE_REGULATION_OF_TYROSINE_PHOSPHORYLATION_OF_STAT3_PROTEIN		37	-0.396198	-0.9884165	0.45714286	0.76285076	1.0	2044	tags=22%, list=9%, signal=24%
GO_HETEROTYPIC_CELL_CELL_ADHESION	GO_HETEROTYPIC_CELL_CELL_ADHESION		26	-0.42871556	-0.988295	0.47834274	0.7625498	1.0	1810	tags=27%, list=8%, signal=29%
GO_REGULATION_OF_DEFENSE_RESPONSE_TO_VIRUS_BY_VIRUS	GO_REGULATION_OF_DEFENSE_RESPONSE_TO_VIRUS_BY_VIRUS		29	-0.40227664	-0.9882006	0.49721706	0.7621941	1.0	2465	tags=28%, list=11%, signal=31%
GO_LONG_TERM_SYNAPTIC_POTENTIATION	GO_LONG_TERM_SYNAPTIC_POTENTIATION		39	-0.35030106	-0.9881864	0.4488978	0.76160544	1.0	3006	tags=21%, list=14%, signal=24%
GO_PEPTIDYL_ASPARAGINE_MODIFICATION	GO_PEPTIDYL_ASPARAGINE_MODIFICATION		38	-0.38564798	-0.9878245	0.502994	0.7619707	1.0	2807	tags=34%, list=13%, signal=39%
GO_EPITHELIAL_CELL_APOPTOTIC_PROCESS	GO_EPITHELIAL_CELL_APOPTOTIC_PROCESS		25	-0.35009426	-0.98780024	0.4903846	0.76141894	1.0	6370	tags=44%, list=29%, signal=62%
GO_PROTEIN_MONOUBIQUITINATION	GO_PROTEIN_MONOUBIQUITINATION		50	-0.2967657	-0.98765683	0.46723044	0.7611982	1.0	4703	tags=28%, list=22%, signal=36%
GO_DEVELOPMENTAL_GROWTH	GO_DEVELOPMENTAL_GROWTH		315	-0.30028024	-0.9866386	0.44128788	0.76318556	1.0	2093	tags=19%, list=10%, signal=21%
GO_SENSORY_PERCEPTION_OF_LIGHT_STIMULUS	GO_SENSORY_PERCEPTION_OF_LIGHT_STIMULUS		200	-0.24320066	-0.9866375	0.47667342	0.7625671	1.0	3798	tags=17%, list=17%, signal=20%
GO_REGULATION_OF_BONE_DEVELOPMENT	GO_REGULATION_OF_BONE_DEVELOPMENT		18	-0.46944016	-0.986446	0.48490566	0.7624601	1.0	2434	tags=33%, list=11%, signal=38%
GO_POSITIVE_REGULATION_OF_MESONEPHROS_DEVELOPMENT	GO_POSITIVE_REGULATION_OF_MESONEPHROS_DEVELOPMENT		22	-0.45227963	-0.9862388	0.4774436	0.7623776	1.0	1448	tags=27%, list=7%, signal=29%
GO_RIBOSOMAL_LARGE_SUBUNIT_ASSEMBLY	GO_RIBOSOMAL_LARGE_SUBUNIT_ASSEMBLY		22	-0.36569887	-0.9860568	0.4707113	0.76220006	1.0	3799	tags=27%, list=17%, signal=33%
GO_ESTROUS_CYCLE	GO_ESTROUS_CYCLE		19	-0.44737962	-0.9858749	0.48249027	0.76205146	1.0	696	tags=21%, list=3%, signal=22%
GO_EMBRYONIC_DIGIT_MORPHOGENESIS	GO_EMBRYONIC_DIGIT_MORPHOGENESIS		59	-0.36811405	-0.9856255	0.4751491	0.7620627	1.0	2157	tags=22%, list=10%, signal=24%
GO_RESPONSE_TO_MECHANICAL_STIMULUS	GO_RESPONSE_TO_MECHANICAL_STIMULUS		201	-0.31970876	-0.9854484	0.47953215	0.76187855	1.0	3508	tags=31%, list=16%, signal=37%
GO_RESPONSE_TO_HEAT	GO_RESPONSE_TO_HEAT		85	-0.3345963	-0.98514587	0.4361493	0.7620433	1.0	2237	tags=25%, list=10%, signal=27%
GO_CELLULAR_RESPONSE_TO_OXIDATIVE_STRESS	GO_CELLULAR_RESPONSE_TO_OXIDATIVE_STRESS		177	-0.27716509	-0.9850566	0.48514852	0.7616415	1.0	2992	tags=23%, list=14%, signal=26%
GO_RESPONSE_TO_ANGIOTENSIN	GO_RESPONSE_TO_ANGIOTENSIN		15	-0.45214763	-0.9850373	0.4852071	0.7610711	1.0	1808	tags=33%, list=8%, signal=36%
GO_NEGATIVE_REGULATION_OF_STRIATED_MUSCLE_CELL_APOPTOTIC_PROCESS	GO_NEGATIVE_REGULATION_OF_STRIATED_MUSCLE_CELL_APOPTOTIC_PROCESS		17	-0.38980523	-0.9845993	0.47316104	0.76154995	1.0	2344	tags=18%, list=11%, signal=20%
GO_CELL_SEPARATION_AFTER_CYTOKINESIS	GO_CELL_SEPARATION_AFTER_CYTOKINESIS		16	-0.389895	-0.98457366	0.492569	0.7610065	1.0	2128	tags=19%, list=10%, signal=21%
GO_PROTEIN_LOCALIZATION_TO_CILIUM	GO_PROTEIN_LOCALIZATION_TO_CILIUM		24	-0.36172882	-0.9844184	0.46963564	0.7607724	1.0	3798	tags=33%, list=17%, signal=40%
GO_CELLULAR_RESPONSE_TO_ESTROGEN_STIMULUS	GO_CELLULAR_RESPONSE_TO_ESTROGEN_STIMULUS		38	-0.34266412	-0.9842872	0.46365422	0.7605026	1.0	2706	tags=32%, list=12%, signal=36%
GO_REGULATION_OF_ACTIVATED_T_CELL_PROLIFERATION	GO_REGULATION_OF_ACTIVATED_T_CELL_PROLIFERATION		39	-0.42172354	-0.98423725	0.490458	0.760011	1.0	2473	tags=28%, list=11%, signal=32%
GO_NEGATIVE_REGULATION_OF_ENDOTHELIAL_CELL_MIGRATION	GO_NEGATIVE_REGULATION_OF_ENDOTHELIAL_CELL_MIGRATION		36	-0.38228855	-0.9841544	0.46978557	0.7595737	1.0	1801	tags=17%, list=8%, signal=18%
GO_DEVELOPMENTAL_PROGRAMMED_CELL_DEATH	GO_DEVELOPMENTAL_PROGRAMMED_CELL_DEATH		26	-0.38510066	-0.9826539	0.46300212	0.7626865	1.0	4414	tags=50%, list=20%, signal=63%
GO_DNA_MODIFICATION	GO_DNA_MODIFICATION		73	-0.32461452	-0.9823843	0.46551725	0.7627559	1.0	4461	tags=32%, list=21%, signal=40%
GO_PYRIMIDINE_NUCLEOBASE_METABOLIC_PROCESS	GO_PYRIMIDINE_NUCLEOBASE_METABOLIC_PROCESS		18	-0.37302667	-0.9821702	0.48008385	0.7627016	1.0	6207	tags=56%, list=29%, signal=78%
GO_REGULATION_OF_PROTEIN_STABILITY	GO_REGULATION_OF_PROTEIN_STABILITY		204	-0.23438801	-0.9819642	0.48178136	0.7625919	1.0	5169	tags=32%, list=24%, signal=42%
GO_POLYSACCHARIDE_BIOSYNTHETIC_PROCESS	GO_POLYSACCHARIDE_BIOSYNTHETIC_PROCESS		40	-0.34386346	-0.9818246	0.49156117	0.76237	1.0	2211	tags=18%, list=10%, signal=19%
GO_PROTEIN_TARGETING	GO_PROTEIN_TARGETING		363	-0.20306925	-0.9815025	0.4765784	0.7626097	1.0	5114	tags=27%, list=24%, signal=35%
GO_RESPONSE_TO_ALCOHOL	GO_RESPONSE_TO_ALCOHOL		354	-0.28054798	-0.98126477	0.4970646	0.7626107	1.0	3118	tags=24%, list=14%, signal=28%
GO_DNA_ALKYLATION	GO_DNA_ALKYLATION		42	-0.3864914	-0.9812075	0.49807692	0.76215225	1.0	3835	tags=29%, list=18%, signal=35%
GO_GERM_CELL_DEVELOPMENT	GO_GERM_CELL_DEVELOPMENT		190	-0.2601995	-0.9811408	0.5086705	0.7617216	1.0	2842	tags=14%, list=13%, signal=16%
GO_REGULATION_OF_RECEPTOR_ACTIVITY	GO_REGULATION_OF_RECEPTOR_ACTIVITY		112	-0.31507212	-0.98037773	0.49119374	0.76295054	1.0	2053	tags=18%, list=9%, signal=20%
GO_REGULATION_OF_GENE_EXPRESSION_BY_GENETIC_IMPRINTING	GO_REGULATION_OF_GENE_EXPRESSION_BY_GENETIC_IMPRINTING		15	-0.42630404	-0.98034537	0.50961536	0.76242065	1.0	3422	tags=27%, list=16%, signal=32%
GO_NITROGEN_COMPOUND_TRANSPORT	GO_NITROGEN_COMPOUND_TRANSPORT		462	-0.23962882	-0.98033935	0.5069307	0.76182044	1.0	2710	tags=17%, list=12%, signal=19%
GO_REGULATION_OF_PROTEIN_TARGETING_TO_MEMBRANE	GO_REGULATION_OF_PROTEIN_TARGETING_TO_MEMBRANE		20	-0.33786955	-0.980237	0.49800798	0.7614895	1.0	1670	tags=15%, list=8%, signal=16%
GO_PALATE_DEVELOPMENT	GO_PALATE_DEVELOPMENT		83	-0.36689505	-0.9801821	0.48425198	0.7610106	1.0	3009	tags=31%, list=14%, signal=36%
GO_POSITIVE_REGULATION_OF_ENDOTHELIAL_CELL_PROLIFERATION	GO_POSITIVE_REGULATION_OF_ENDOTHELIAL_CELL_PROLIFERATION		65	-0.38108414	-0.9796264	0.4749499	0.76180345	1.0	2945	tags=35%, list=14%, signal=41%
GO_COCHLEA_MORPHOGENESIS	GO_COCHLEA_MORPHOGENESIS		21	-0.42257884	-0.97955334	0.503055	0.76137304	1.0	1974	tags=29%, list=9%, signal=31%
GO_NEGATIVE_REGULATION_OF_LIPID_STORAGE	GO_NEGATIVE_REGULATION_OF_LIPID_STORAGE		17	-0.41432837	-0.9786938	0.47291666	0.7630214	1.0	2843	tags=41%, list=13%, signal=47%
GO_GLANDULAR_EPITHELIAL_CELL_DIFFERENTIATION	GO_GLANDULAR_EPITHELIAL_CELL_DIFFERENTIATION		38	-0.39277974	-0.9785189	0.49704143	0.762853	1.0	2415	tags=26%, list=11%, signal=30%
GO_MICROTUBULE_NUCLEATION	GO_MICROTUBULE_NUCLEATION		18	-0.3496109	-0.9783171	0.47390395	0.7627612	1.0	3847	tags=39%, list=18%, signal=47%
GO_V_D_J_RECOMBINATION	GO_V_D_J_RECOMBINATION		15	-0.3755882	-0.97826767	0.47151276	0.76228803	1.0	6527	tags=53%, list=30%, signal=76%
GO_RESPONSE_TO_PAIN	GO_RESPONSE_TO_PAIN		28	-0.37922648	-0.9780113	0.49803922	0.7623305	1.0	2401	tags=18%, list=11%, signal=20%
GO_CEREBRAL_CORTEX_CELL_MIGRATION	GO_CEREBRAL_CORTEX_CELL_MIGRATION		41	-0.322721	-0.9775555	0.4826176	0.7628861	1.0	4043	tags=32%, list=19%, signal=39%
GO_RESPONSE_TO_CALCIUM_ION	GO_RESPONSE_TO_CALCIUM_ION		109	-0.29057726	-0.9773549	0.5205761	0.76276654	1.0	3219	tags=25%, list=15%, signal=29%
GO_DENDRITE_MORPHOGENESIS	GO_DENDRITE_MORPHOGENESIS		41	-0.3612465	-0.9772546	0.501002	0.76240414	1.0	900	tags=15%, list=4%, signal=15%
GO_RESPONSE_TO_AMMONIUM_ION	GO_RESPONSE_TO_AMMONIUM_ION		49	-0.30262646	-0.97594136	0.47916666	0.7651659	1.0	1808	tags=14%, list=8%, signal=16%
GO_NEGATIVE_REGULATION_OF_LIPID_METABOLIC_PROCESS	GO_NEGATIVE_REGULATION_OF_LIPID_METABOLIC_PROCESS		69	-0.31841907	-0.9757666	0.51341	0.7650108	1.0	1247	tags=17%, list=6%, signal=18%
GO_PURINE_CONTAINING_COMPOUND_SALVAGE	GO_PURINE_CONTAINING_COMPOUND_SALVAGE		16	-0.41163686	-0.9747948	0.5	0.76687294	1.0	2869	tags=50%, list=13%, signal=58%
GO_AORTA_MORPHOGENESIS	GO_AORTA_MORPHOGENESIS		22	-0.44370404	-0.9744113	0.51968503	0.7672415	1.0	1974	tags=27%, list=9%, signal=30%
GO_POSITIVE_REGULATION_OF_CELL_ADHESION_MEDIATED_BY_INTEGRIN	GO_POSITIVE_REGULATION_OF_CELL_ADHESION_MEDIATED_BY_INTEGRIN		17	-0.4818419	-0.97402155	0.512476	0.76766497	1.0	469	tags=18%, list=2%, signal=18%
GO_CARDIAC_VENTRICLE_MORPHOGENESIS	GO_CARDIAC_VENTRICLE_MORPHOGENESIS		60	-0.42970833	-0.9730604	0.4949495	0.76951474	1.0	1290	tags=22%, list=6%, signal=23%
GO_UROGENITAL_SYSTEM_DEVELOPMENT	GO_UROGENITAL_SYSTEM_DEVELOPMENT		293	-0.32100922	-0.97264504	0.4952741	0.77000755	1.0	1902	tags=20%, list=9%, signal=21%
GO_REGULATION_OF_REACTIVE_OXYGEN_SPECIES_METABOLIC_PROCESS	GO_REGULATION_OF_REACTIVE_OXYGEN_SPECIES_METABOLIC_PROCESS		146	-0.30437875	-0.9721433	0.49808428	0.77068114	1.0	2706	tags=23%, list=12%, signal=26%
GO_RESPONSE_TO_ALKALOID	GO_RESPONSE_TO_ALKALOID		132	-0.30561668	-0.9713975	0.51238096	0.77197635	1.0	1422	tags=14%, list=7%, signal=15%
GO_NEGATIVE_REGULATION_OF_CELL_GROWTH	GO_NEGATIVE_REGULATION_OF_CELL_GROWTH		163	-0.30161035	-0.9709802	0.5153846	0.77244663	1.0	2016	tags=18%, list=9%, signal=19%
GO_REGULATION_OF_DNA_DEPENDENT_DNA_REPLICATION	GO_REGULATION_OF_DNA_DEPENDENT_DNA_REPLICATION		40	-0.41341528	-0.97047585	0.48080808	0.77312046	1.0	3106	tags=30%, list=14%, signal=35%
GO_REGULATION_OF_T_CELL_MEDIATED_IMMUNITY	GO_REGULATION_OF_T_CELL_MEDIATED_IMMUNITY		50	-0.38844097	-0.9704634	0.48084292	0.7725403	1.0	2044	tags=24%, list=9%, signal=26%
GO_POSITIVE_REGULATION_OF_WNT_SIGNALING_PATHWAY	GO_POSITIVE_REGULATION_OF_WNT_SIGNALING_PATHWAY		144	-0.28363508	-0.9704465	0.5249538	0.77197266	1.0	4677	tags=40%, list=22%, signal=51%
GO_POSITIVE_REGULATION_OF_CYTOKINE_BIOSYNTHETIC_PROCESS	GO_POSITIVE_REGULATION_OF_CYTOKINE_BIOSYNTHETIC_PROCESS		57	-0.42647818	-0.9703943	0.51724136	0.7714748	1.0	3309	tags=30%, list=15%, signal=35%
GO_WNT_SIGNALING_PATHWAY	GO_WNT_SIGNALING_PATHWAY		327	-0.26446298	-0.9699748	0.4923077	0.77190036	1.0	4747	tags=33%, list=22%, signal=42%
GO_PROTEIN_MATURATION	GO_PROTEIN_MATURATION		248	-0.27931327	-0.969957	0.5373444	0.77134	1.0	2262	tags=18%, list=10%, signal=20%
GO_FACE_DEVELOPMENT	GO_FACE_DEVELOPMENT		49	-0.33472082	-0.9694828	0.47582206	0.77199394	1.0	5081	tags=41%, list=23%, signal=53%
GO_POSITIVE_REGULATION_OF_NOTCH_SIGNALING_PATHWAY	GO_POSITIVE_REGULATION_OF_NOTCH_SIGNALING_PATHWAY		33	-0.3381212	-0.9688545	0.4914611	0.77308464	1.0	1290	tags=18%, list=6%, signal=19%
GO_OTIC_VESICLE_DEVELOPMENT	GO_OTIC_VESICLE_DEVELOPMENT		15	-0.43793547	-0.96814376	0.5	0.774275	1.0	1532	tags=27%, list=7%, signal=29%
GO_STRESS_ACTIVATED_PROTEIN_KINASE_SIGNALING_CASCADE	GO_STRESS_ACTIVATED_PROTEIN_KINASE_SIGNALING_CASCADE		100	-0.28272966	-0.9675749	0.5009709	0.7750739	1.0	2945	tags=24%, list=14%, signal=28%
GO_GLOBAL_GENOME_NUCLEOTIDE_EXCISION_REPAIR	GO_GLOBAL_GENOME_NUCLEOTIDE_EXCISION_REPAIR		30	-0.28638703	-0.9675735	0.47835052	0.7744755	1.0	4585	tags=30%, list=21%, signal=38%
GO_IONOTROPIC_GLUTAMATE_RECEPTOR_SIGNALING_PATHWAY	GO_IONOTROPIC_GLUTAMATE_RECEPTOR_SIGNALING_PATHWAY		23	-0.3575494	-0.9671635	0.5108911	0.77490985	1.0	1885	tags=13%, list=9%, signal=14%
GO_BLOOD_VESSEL_ENDOTHELIAL_CELL_MIGRATION	GO_BLOOD_VESSEL_ENDOTHELIAL_CELL_MIGRATION		23	-0.3892422	-0.9669506	0.49007937	0.7748628	1.0	1532	tags=26%, list=7%, signal=28%
GO_REGULATION_OF_NEUTROPHIL_MIGRATION	GO_REGULATION_OF_NEUTROPHIL_MIGRATION		30	-0.46399015	-0.96683186	0.4952919	0.77456385	1.0	1591	tags=27%, list=7%, signal=29%
GO_REGULATION_OF_DNA_BIOSYNTHETIC_PROCESS	GO_REGULATION_OF_DNA_BIOSYNTHETIC_PROCESS		87	-0.28504452	-0.96594137	0.52723736	0.7761582	1.0	5169	tags=44%, list=24%, signal=57%
GO_NEGATIVE_REGULATION_OF_ORGANELLE_ORGANIZATION	GO_NEGATIVE_REGULATION_OF_ORGANELLE_ORGANIZATION		364	-0.2568763	-0.96548444	0.51717556	0.77672386	1.0	4271	tags=29%, list=20%, signal=35%
GO_POSITIVE_REGULATION_OF_LYMPHOCYTE_APOPTOTIC_PROCESS	GO_POSITIVE_REGULATION_OF_LYMPHOCYTE_APOPTOTIC_PROCESS		18	-0.44941443	-0.96406066	0.5303644	0.7797699	1.0	5597	tags=61%, list=26%, signal=82%
GO_MODIFIED_AMINO_ACID_TRANSPORT	GO_MODIFIED_AMINO_ACID_TRANSPORT		25	-0.36696705	-0.96376425	0.5377176	0.7799338	1.0	2405	tags=24%, list=11%, signal=27%
GO_CELL_SUBSTRATE_ADHESION	GO_CELL_SUBSTRATE_ADHESION		152	-0.3516872	-0.962872	0.51262134	0.7815314	1.0	1963	tags=25%, list=9%, signal=27%
GO_REGULATION_OF_NEUROBLAST_PROLIFERATION	GO_REGULATION_OF_NEUROBLAST_PROLIFERATION		27	-0.37044495	-0.96268374	0.51829267	0.78144276	1.0	1275	tags=19%, list=6%, signal=20%
GO_PROTEIN_OLIGOMERIZATION	GO_PROTEIN_OLIGOMERIZATION		403	-0.23976819	-0.96264714	0.578	0.7809337	1.0	3061	tags=20%, list=14%, signal=22%
GO_NEGATIVE_REGULATION_OF_PHOSPHORYLATION	GO_NEGATIVE_REGULATION_OF_PHOSPHORYLATION		397	-0.2713048	-0.96219105	0.5077821	0.78151524	1.0	2543	tags=21%, list=12%, signal=24%
GO_ANATOMICAL_STRUCTURE_HOMEOSTASIS	GO_ANATOMICAL_STRUCTURE_HOMEOSTASIS		257	-0.25942573	-0.9615317	0.57007575	0.7826318	1.0	3750	tags=25%, list=17%, signal=30%
GO_REGULATION_OF_CHROMATIN_ORGANIZATION	GO_REGULATION_OF_CHROMATIN_ORGANIZATION		145	-0.2516619	-0.9615033	0.5173824	0.78210354	1.0	2172	tags=13%, list=10%, signal=14%
GO_CARDIAC_CHAMBER_MORPHOGENESIS	GO_CARDIAC_CHAMBER_MORPHOGENESIS		102	-0.379454	-0.9614935	0.49520153	0.78152347	1.0	1449	tags=20%, list=7%, signal=21%
GO_PROTEIN_K48_LINKED_DEUBIQUITINATION	GO_PROTEIN_K48_LINKED_DEUBIQUITINATION		18	-0.35593188	-0.9614045	0.4950298	0.78114414	1.0	1218	tags=17%, list=6%, signal=18%
GO_RESPONSE_TO_TRANSFORMING_GROWTH_FACTOR_BETA	GO_RESPONSE_TO_TRANSFORMING_GROWTH_FACTOR_BETA		139	-0.32607755	-0.96126527	0.5009862	0.7808954	1.0	3771	tags=35%, list=17%, signal=42%
GO_NEGATIVE_REGULATION_OF_GLIOGENESIS	GO_NEGATIVE_REGULATION_OF_GLIOGENESIS		37	-0.34971052	-0.9612109	0.5048733	0.78043693	1.0	629	tags=11%, list=3%, signal=11%
GO_GENITALIA_DEVELOPMENT	GO_GENITALIA_DEVELOPMENT		41	-0.32815436	-0.96039	0.51287127	0.7818831	1.0	4666	tags=32%, list=21%, signal=40%
GO_COPPER_ION_HOMEOSTASIS	GO_COPPER_ION_HOMEOSTASIS		16	-0.36097822	-0.9603158	0.5456389	0.781494	1.0	2076	tags=25%, list=10%, signal=28%
GO_POSITIVE_REGULATION_OF_LYMPHOCYTE_MIGRATION	GO_POSITIVE_REGULATION_OF_LYMPHOCYTE_MIGRATION		25	-0.485474	-0.96019953	0.5470588	0.7811416	1.0	1988	tags=36%, list=9%, signal=40%
GO_CELLULAR_RESPONSE_TO_GROWTH_HORMONE_STIMULUS	GO_CELLULAR_RESPONSE_TO_GROWTH_HORMONE_STIMULUS		20	-0.40149114	-0.95962906	0.5304519	0.7819791	1.0	1372	tags=20%, list=6%, signal=21%
GO_REGULATION_OF_ERK1_AND_ERK2_CASCADE	GO_REGULATION_OF_ERK1_AND_ERK2_CASCADE		221	-0.32409573	-0.9589705	0.52095807	0.78298914	1.0	2186	tags=22%, list=10%, signal=24%
GO_REGULATION_OF_VACUOLAR_TRANSPORT	GO_REGULATION_OF_VACUOLAR_TRANSPORT		29	-0.35463485	-0.9589302	0.52079207	0.78248	1.0	3687	tags=34%, list=17%, signal=41%
GO_MESENCHYMAL_TO_EPITHELIAL_TRANSITION	GO_MESENCHYMAL_TO_EPITHELIAL_TRANSITION		15	-0.45417723	-0.9579694	0.5264188	0.7843323	1.0	1448	tags=20%, list=7%, signal=21%
GO_NEGATIVE_REGULATION_OF_NOTCH_SIGNALING_PATHWAY	GO_NEGATIVE_REGULATION_OF_NOTCH_SIGNALING_PATHWAY		26	-0.40031204	-0.95775604	0.51214576	0.7842567	1.0	2689	tags=38%, list=12%, signal=44%
GO_RIBOSOMAL_SMALL_SUBUNIT_ASSEMBLY	GO_RIBOSOMAL_SMALL_SUBUNIT_ASSEMBLY		15	-0.34326038	-0.95761883	0.47870183	0.78400826	1.0	8527	tags=47%, list=39%, signal=77%
GO_REGULATION_OF_NUCLEASE_ACTIVITY	GO_REGULATION_OF_NUCLEASE_ACTIVITY		21	-0.38504773	-0.95743746	0.5376984	0.7838409	1.0	5024	tags=43%, list=23%, signal=56%
GO_MEMORY	GO_MEMORY		90	-0.27532995	-0.9573749	0.54016066	0.78339285	1.0	3140	tags=21%, list=14%, signal=25%
GO_FILOPODIUM_ASSEMBLY	GO_FILOPODIUM_ASSEMBLY		17	-0.3965382	-0.9569984	0.5151515	0.7837741	1.0	4877	tags=53%, list=22%, signal=68%
GO_EXTRINSIC_APOPTOTIC_SIGNALING_PATHWAY_VIA_DEATH_DOMAIN_RECEPTORS	GO_EXTRINSIC_APOPTOTIC_SIGNALING_PATHWAY_VIA_DEATH_DOMAIN_RECEPTORS		37	-0.33891848	-0.95688546	0.52446187	0.7834738	1.0	1254	tags=19%, list=6%, signal=20%
GO_RIBONUCLEOSIDE_CATABOLIC_PROCESS	GO_RIBONUCLEOSIDE_CATABOLIC_PROCESS		23	-0.3795096	-0.95687556	0.5259117	0.78290045	1.0	1422	tags=26%, list=7%, signal=28%
GO_REGULATION_OF_MYOBLAST_FUSION	GO_REGULATION_OF_MYOBLAST_FUSION		19	-0.43401992	-0.956828	0.53584903	0.7824236	1.0	1782	tags=32%, list=8%, signal=34%
GO_REGULATION_OF_ENDOTHELIAL_CELL_DIFFERENTIATION	GO_REGULATION_OF_ENDOTHELIAL_CELL_DIFFERENTIATION		27	-0.38876423	-0.95678973	0.5234375	0.78191155	1.0	782	tags=19%, list=4%, signal=19%
GO_REGULATION_OF_HYDROGEN_PEROXIDE_METABOLIC_PROCESS	GO_REGULATION_OF_HYDROGEN_PEROXIDE_METABOLIC_PROCESS		15	-0.38495862	-0.9565385	0.50392157	0.7819333	1.0	1068	tags=13%, list=5%, signal=14%
GO_FEMALE_SEX_DIFFERENTIATION	GO_FEMALE_SEX_DIFFERENTIATION		112	-0.3015235	-0.9565032	0.56561923	0.781445	1.0	2975	tags=23%, list=14%, signal=27%
GO_CELLULAR_COMPONENT_MAINTENANCE	GO_CELLULAR_COMPONENT_MAINTENANCE		18	-0.37861186	-0.95650226	0.5416667	0.7808543	1.0	2959	tags=33%, list=14%, signal=39%
GO_MOVEMENT_IN_ENVIRONMENT_OF_OTHER_ORGANISM_INVOLVED_IN_SYMBIOTIC_INTERACTION	GO_MOVEMENT_IN_ENVIRONMENT_OF_OTHER_ORGANISM_INVOLVED_IN_SYMBIOTIC_INTERACTION		78	-0.3326953	-0.9561477	0.5135659	0.781156	1.0	2083	tags=18%, list=10%, signal=20%
GO_INTEGRIN_MEDIATED_SIGNALING_PATHWAY	GO_INTEGRIN_MEDIATED_SIGNALING_PATHWAY		79	-0.3769645	-0.95612186	0.53537285	0.7806274	1.0	3085	tags=37%, list=14%, signal=43%
GO_REGULATION_OF_DNA_BINDING	GO_REGULATION_OF_DNA_BINDING		90	-0.28710976	-0.95559496	0.5106796	0.7813803	1.0	1761	tags=19%, list=8%, signal=20%
GO_REGULATION_OF_CYTOKINESIS	GO_REGULATION_OF_CYTOKINESIS		58	-0.3296233	-0.9555942	0.5180723	0.7807943	1.0	6352	tags=41%, list=29%, signal=58%
GO_RESPONSE_TO_LEAD_ION	GO_RESPONSE_TO_LEAD_ION		20	-0.35255644	-0.9553939	0.5271318	0.78071934	1.0	5179	tags=50%, list=24%, signal=66%
GO_NATURAL_KILLER_CELL_ACTIVATION_INVOLVED_IN_IMMUNE_RESPONSE	GO_NATURAL_KILLER_CELL_ACTIVATION_INVOLVED_IN_IMMUNE_RESPONSE		24	-0.35066918	-0.95538163	0.52975047	0.78016555	1.0	266	tags=4%, list=1%, signal=4%
GO_REGULATION_OF_GRANULOCYTE_MACROPHAGE_COLONY_STIMULATING_FACTOR_PRODUCTION	GO_REGULATION_OF_GRANULOCYTE_MACROPHAGE_COLONY_STIMULATING_FACTOR_PRODUCTION		15	-0.48720366	-0.9551871	0.52663934	0.7800933	1.0	2044	tags=33%, list=9%, signal=37%
GO_PLATELET_ACTIVATION	GO_PLATELET_ACTIVATION		138	-0.31116167	-0.9543347	0.5378928	0.7816843	1.0	3187	tags=25%, list=15%, signal=29%
GO_NUCLEAR_TRANSCRIBED_MRNA_CATABOLIC_PROCESS_EXONUCLEOLYTIC	GO_NUCLEAR_TRANSCRIBED_MRNA_CATABOLIC_PROCESS_EXONUCLEOLYTIC		30	-0.34215567	-0.9540282	0.4909091	0.78183836	1.0	5635	tags=47%, list=26%, signal=63%
GO_FLUID_TRANSPORT	GO_FLUID_TRANSPORT		25	-0.39224654	-0.9539716	0.51619434	0.7813798	1.0	707	tags=16%, list=3%, signal=17%
GO_DOPAMINE_RECEPTOR_SIGNALING_PATHWAY	GO_DOPAMINE_RECEPTOR_SIGNALING_PATHWAY		29	-0.29471284	-0.95393264	0.53541666	0.78089064	1.0	1808	tags=17%, list=8%, signal=19%
GO_POSITIVE_REGULATION_OF_GLIOGENESIS	GO_POSITIVE_REGULATION_OF_GLIOGENESIS		46	-0.35109898	-0.9538906	0.54474705	0.78042775	1.0	1823	tags=15%, list=8%, signal=17%
GO_NEGATIVE_REGULATION_OF_B_CELL_ACTIVATION	GO_NEGATIVE_REGULATION_OF_B_CELL_ACTIVATION		30	-0.4131289	-0.9538801	0.52717394	0.77986956	1.0	1591	tags=23%, list=7%, signal=25%
GO_MYELOID_LEUKOCYTE_MIGRATION	GO_MYELOID_LEUKOCYTE_MIGRATION		90	-0.41485018	-0.95379865	0.5205479	0.77949053	1.0	2170	tags=27%, list=10%, signal=29%
GO_PATTERN_SPECIFICATION_PROCESS	GO_PATTERN_SPECIFICATION_PROCESS		395	-0.2998978	-0.95366883	0.52734375	0.7792385	1.0	3842	tags=27%, list=18%, signal=32%
GO_REGULATION_OF_MESONEPHROS_DEVELOPMENT	GO_REGULATION_OF_MESONEPHROS_DEVELOPMENT		26	-0.42551473	-0.9536163	0.5258126	0.7787864	1.0	1448	tags=23%, list=7%, signal=25%
GO_MISMATCH_REPAIR	GO_MISMATCH_REPAIR		28	-0.36296827	-0.95333457	0.5164609	0.7788914	1.0	4999	tags=36%, list=23%, signal=46%
GO_REGULATION_OF_TRANSCRIPTION_FACTOR_IMPORT_INTO_NUCLEUS	GO_REGULATION_OF_TRANSCRIPTION_FACTOR_IMPORT_INTO_NUCLEUS		91	-0.30796605	-0.95329654	0.51789075	0.7784056	1.0	2786	tags=25%, list=13%, signal=29%
GO_INFLAMMATORY_RESPONSE_TO_ANTIGENIC_STIMULUS	GO_INFLAMMATORY_RESPONSE_TO_ANTIGENIC_STIMULUS		25	-0.4048121	-0.9530649	0.53578335	0.7783885	1.0	2037	tags=24%, list=9%, signal=26%
GO_GLAND_MORPHOGENESIS	GO_GLAND_MORPHOGENESIS		95	-0.333962	-0.9527658	0.50988144	0.7785192	1.0	2093	tags=28%, list=10%, signal=31%
GO_REGULATION_OF_DEVELOPMENTAL_GROWTH	GO_REGULATION_OF_DEVELOPMENTAL_GROWTH		278	-0.26910168	-0.9524871	0.54851484	0.778621	1.0	3126	tags=22%, list=14%, signal=25%
GO_INTRACELLULAR_RECEPTOR_SIGNALING_PATHWAY	GO_INTRACELLULAR_RECEPTOR_SIGNALING_PATHWAY		159	-0.24810658	-0.9524541	0.5731707	0.77813077	1.0	3434	tags=22%, list=16%, signal=26%
GO_REGULATION_OF_NEUTROPHIL_CHEMOTAXIS	GO_REGULATION_OF_NEUTROPHIL_CHEMOTAXIS		25	-0.47800946	-0.9524398	0.52255636	0.77759075	1.0	1068	tags=24%, list=5%, signal=25%
GO_CELL_MATRIX_ADHESION	GO_CELL_MATRIX_ADHESION		107	-0.36118203	-0.9521815	0.5108481	0.7776086	1.0	1203	tags=21%, list=6%, signal=23%
GO_NEGATIVE_REGULATION_OF_TRANSMEMBRANE_RECEPTOR_PROTEIN_SERINE_THREONINE_KINASE_SIGNALING_PATHWAY	GO_NEGATIVE_REGULATION_OF_TRANSMEMBRANE_RECEPTOR_PROTEIN_SERINE_THREONINE_KINASE_SIGNALING_PATHWAY		97	-0.35123554	-0.95196253	0.52793837	0.77758944	1.0	2432	tags=24%, list=11%, signal=27%
GO_REGULATION_OF_HEMOPOIESIS	GO_REGULATION_OF_HEMOPOIESIS		295	-0.3125115	-0.950924	0.5355805	0.77959055	1.0	3219	tags=24%, list=15%, signal=28%
GO_REGULATION_OF_CELLULAR_COMPONENT_SIZE	GO_REGULATION_OF_CELLULAR_COMPONENT_SIZE		318	-0.26503798	-0.9508803	0.57587546	0.77910924	1.0	3355	tags=25%, list=15%, signal=30%
GO_REGULATION_OF_PROTEIN_TARGETING	GO_REGULATION_OF_PROTEIN_TARGETING		279	-0.26131132	-0.9508504	0.5777351	0.7785987	1.0	2786	tags=19%, list=13%, signal=21%
GO_REGULATION_OF_CELLULAR_AMIDE_METABOLIC_PROCESS	GO_REGULATION_OF_CELLULAR_AMIDE_METABOLIC_PROCESS		309	-0.21383278	-0.95079094	0.55490196	0.7781739	1.0	4967	tags=26%, list=23%, signal=33%
GO_NEGATIVE_REGULATION_OF_CYTOKINE_SECRETION	GO_NEGATIVE_REGULATION_OF_CYTOKINE_SECRETION		40	-0.39725757	-0.95058525	0.5305343	0.77810484	1.0	1270	tags=20%, list=6%, signal=21%
GO_REGULATION_OF_INTERLEUKIN_1_BETA_PRODUCTION	GO_REGULATION_OF_INTERLEUKIN_1_BETA_PRODUCTION		44	-0.40332508	-0.9502529	0.50701404	0.778305	1.0	2966	tags=27%, list=14%, signal=32%
GO_NEURON_FATE_COMMITMENT	GO_NEURON_FATE_COMMITMENT		65	-0.3453018	-0.95021504	0.5246548	0.7778335	1.0	2086	tags=17%, list=10%, signal=19%
GO_FOREBRAIN_GENERATION_OF_NEURONS	GO_FOREBRAIN_GENERATION_OF_NEURONS		64	-0.3129625	-0.95001686	0.49795082	0.7776906	1.0	1562	tags=13%, list=7%, signal=13%
GO_CAMERA_TYPE_EYE_MORPHOGENESIS	GO_CAMERA_TYPE_EYE_MORPHOGENESIS		97	-0.33107975	-0.9496461	0.55193484	0.77802116	1.0	1909	tags=23%, list=9%, signal=25%
GO_NEGATIVE_REGULATION_OF_PEPTIDYL_TYROSINE_PHOSPHORYLATION	GO_NEGATIVE_REGULATION_OF_PEPTIDYL_TYROSINE_PHOSPHORYLATION		37	-0.32118848	-0.94957596	0.53069305	0.7776318	1.0	4003	tags=41%, list=18%, signal=50%
GO_ATRIOVENTRICULAR_VALVE_DEVELOPMENT	GO_ATRIOVENTRICULAR_VALVE_DEVELOPMENT		19	-0.45021823	-0.9495354	0.5447316	0.77716744	1.0	1651	tags=32%, list=8%, signal=34%
GO_REGULATION_OF_ACROSOME_REACTION	GO_REGULATION_OF_ACROSOME_REACTION		15	-0.40862906	-0.94951296	0.5149105	0.7766428	1.0	3044	tags=27%, list=14%, signal=31%
GO_RESPONSE_TO_INTERFERON_BETA	GO_RESPONSE_TO_INTERFERON_BETA		21	-0.46632117	-0.94946235	0.52662724	0.77620524	1.0	3766	tags=52%, list=17%, signal=63%
GO_REGULATION_OF_CHEMOKINE_PRODUCTION	GO_REGULATION_OF_CHEMOKINE_PRODUCTION		61	-0.35362732	-0.9492858	0.53614455	0.77607375	1.0	2706	tags=33%, list=12%, signal=37%
GO_ENTRAINMENT_OF_CIRCADIAN_CLOCK_BY_PHOTOPERIOD	GO_ENTRAINMENT_OF_CIRCADIAN_CLOCK_BY_PHOTOPERIOD		18	-0.3661415	-0.9483693	0.51731604	0.77778345	1.0	4118	tags=39%, list=19%, signal=48%
GO_REGULATION_OF_RELEASE_OF_CYTOCHROME_C_FROM_MITOCHONDRIA	GO_REGULATION_OF_RELEASE_OF_CYTOCHROME_C_FROM_MITOCHONDRIA		42	-0.31829178	-0.9480766	0.52965236	0.7778896	1.0	3219	tags=31%, list=15%, signal=36%
GO_RIBONUCLEOTIDE_CATABOLIC_PROCESS	GO_RIBONUCLEOTIDE_CATABOLIC_PROCESS		27	-0.377982	-0.9480371	0.53358924	0.777429	1.0	1662	tags=22%, list=8%, signal=24%
GO_PURINE_NUCLEOSIDE_BIOSYNTHETIC_PROCESS	GO_PURINE_NUCLEOSIDE_BIOSYNTHETIC_PROCESS		78	-0.27579096	-0.9480032	0.5315126	0.77694994	1.0	3024	tags=22%, list=14%, signal=25%
GO_CELLULAR_RESPONSE_TO_NITROGEN_COMPOUND	GO_CELLULAR_RESPONSE_TO_NITROGEN_COMPOUND		479	-0.2548773	-0.9477667	0.5622568	0.7769779	1.0	3771	tags=25%, list=17%, signal=30%
GO_MESODERM_DEVELOPMENT	GO_MESODERM_DEVELOPMENT		109	-0.298139	-0.9470597	0.58237547	0.77812797	1.0	2615	tags=21%, list=12%, signal=24%
GO_CONNECTIVE_TISSUE_DEVELOPMENT	GO_CONNECTIVE_TISSUE_DEVELOPMENT		187	-0.34315103	-0.9470216	0.5262136	0.7776428	1.0	2805	tags=27%, list=13%, signal=31%
GO_NEGATIVE_REGULATION_OF_PROTEOLYSIS	GO_NEGATIVE_REGULATION_OF_PROTEOLYSIS		300	-0.267177	-0.94702035	0.57723576	0.7770769	1.0	2977	tags=21%, list=14%, signal=24%
GO_SKELETAL_SYSTEM_DEVELOPMENT	GO_SKELETAL_SYSTEM_DEVELOPMENT		440	-0.31148183	-0.9468936	0.5415861	0.77682537	1.0	3093	tags=25%, list=14%, signal=29%
GO_POSITIVE_REGULATION_OF_NF_KAPPAB_IMPORT_INTO_NUCLEUS	GO_POSITIVE_REGULATION_OF_NF_KAPPAB_IMPORT_INTO_NUCLEUS		27	-0.4362819	-0.9468438	0.5449331	0.7763858	1.0	1050	tags=22%, list=5%, signal=23%
GO_REGULATION_OF_ENDOCYTOSIS	GO_REGULATION_OF_ENDOCYTOSIS		189	-0.2949626	-0.9467888	0.5292969	0.7759583	1.0	1810	tags=15%, list=8%, signal=16%
GO_RESPONSE_TO_CORTICOSTEROID	GO_RESPONSE_TO_CORTICOSTEROID		171	-0.29581726	-0.94640833	0.5595238	0.7762682	1.0	3095	tags=26%, list=14%, signal=30%
GO_CELLULAR_EXTRAVASATION	GO_CELLULAR_EXTRAVASATION		24	-0.47476116	-0.94586766	0.54780877	0.77695066	1.0	1884	tags=38%, list=9%, signal=41%
GO_CELLULAR_RESPONSE_TO_UV	GO_CELLULAR_RESPONSE_TO_UV		65	-0.2950711	-0.9457909	0.5425101	0.7765887	1.0	4134	tags=34%, list=19%, signal=42%
GO_ESTABLISHMENT_OF_PROTEIN_LOCALIZATION_TO_GOLGI	GO_ESTABLISHMENT_OF_PROTEIN_LOCALIZATION_TO_GOLGI		15	-0.36483833	-0.9457374	0.5140562	0.7761607	1.0	1129	tags=13%, list=5%, signal=14%
GO_REGULATION_OF_CELL_SIZE	GO_REGULATION_OF_CELL_SIZE		162	-0.27195716	-0.9455505	0.6105675	0.77604437	1.0	3254	tags=27%, list=15%, signal=31%
GO_POSITIVE_REGULATION_OF_CYTOKINE_PRODUCTION_INVOLVED_IN_IMMUNE_RESPONSE	GO_POSITIVE_REGULATION_OF_CYTOKINE_PRODUCTION_INVOLVED_IN_IMMUNE_RESPONSE		28	-0.42866203	-0.9453116	0.5436508	0.77608234	1.0	3047	tags=43%, list=14%, signal=50%
GO_PHOSPHATIDYLINOSITOL_3_PHOSPHATE_BIOSYNTHETIC_PROCESS	GO_PHOSPHATIDYLINOSITOL_3_PHOSPHATE_BIOSYNTHETIC_PROCESS		49	-0.31924975	-0.94460124	0.5180723	0.777256	1.0	1555	tags=12%, list=7%, signal=13%
GO_HOMOPHILIC_CELL_ADHESION_VIA_PLASMA_MEMBRANE_ADHESION_MOLECULES	GO_HOMOPHILIC_CELL_ADHESION_VIA_PLASMA_MEMBRANE_ADHESION_MOLECULES		125	-0.32361728	-0.94441444	0.56530213	0.77716297	1.0	4007	tags=29%, list=18%, signal=35%
GO_OSTEOBLAST_DIFFERENTIATION	GO_OSTEOBLAST_DIFFERENTIATION		118	-0.32737592	-0.9443292	0.5416667	0.77682775	1.0	4037	tags=32%, list=19%, signal=39%
GO_OVULATION	GO_OVULATION		17	-0.4356533	-0.9441139	0.5438247	0.7767728	1.0	2038	tags=35%, list=9%, signal=39%
GO_NEGATIVE_REGULATION_OF_KINASE_ACTIVITY	GO_NEGATIVE_REGULATION_OF_KINASE_ACTIVITY		237	-0.2663799	-0.9439332	0.5906433	0.77666706	1.0	2344	tags=19%, list=11%, signal=21%
GO_POSITIVE_REGULATION_OF_ACTIVATED_T_CELL_PROLIFERATION	GO_POSITIVE_REGULATION_OF_ACTIVATED_T_CELL_PROLIFERATION		27	-0.3937249	-0.943453	0.56660414	0.77727085	1.0	2473	tags=30%, list=11%, signal=33%
GO_HEART_MORPHOGENESIS	GO_HEART_MORPHOGENESIS		205	-0.34468448	-0.9430564	0.51663405	0.77765924	1.0	2422	tags=22%, list=11%, signal=25%
GO_REGULATION_OF_RUFFLE_ASSEMBLY	GO_REGULATION_OF_RUFFLE_ASSEMBLY		19	-0.36619353	-0.94304764	0.5325444	0.77711946	1.0	1949	tags=32%, list=9%, signal=35%
GO_RESPONSE_TO_TEMPERATURE_STIMULUS	GO_RESPONSE_TO_TEMPERATURE_STIMULUS		140	-0.28999233	-0.9429011	0.5378641	0.7769111	1.0	3026	tags=24%, list=14%, signal=28%
GO_REGULATION_OF_INTERLEUKIN_8_PRODUCTION	GO_REGULATION_OF_INTERLEUKIN_8_PRODUCTION		56	-0.35962394	-0.94266504	0.5548654	0.77690935	1.0	1440	tags=16%, list=7%, signal=17%
GO_NEGATIVE_REGULATION_OF_HOMOTYPIC_CELL_CELL_ADHESION	GO_NEGATIVE_REGULATION_OF_HOMOTYPIC_CELL_CELL_ADHESION		97	-0.35263798	-0.94124705	0.5283364	0.7797533	1.0	2927	tags=30%, list=13%, signal=34%
GO_PROTEIN_TRANSMEMBRANE_TRANSPORT	GO_PROTEIN_TRANSMEMBRANE_TRANSPORT		45	-0.29139075	-0.9411466	0.5383104	0.7794697	1.0	4714	tags=40%, list=22%, signal=51%
GO_POSITIVE_REGULATION_OF_NEURON_PROJECTION_DEVELOPMENT	GO_POSITIVE_REGULATION_OF_NEURON_PROJECTION_DEVELOPMENT		224	-0.2870451	-0.94111204	0.56312627	0.7790002	1.0	2344	tags=16%, list=11%, signal=17%
GO_POSITIVE_REGULATION_OF_DNA_RECOMBINATION	GO_POSITIVE_REGULATION_OF_DNA_RECOMBINATION		18	-0.42532086	-0.9404243	0.5485714	0.78017014	1.0	1270	tags=17%, list=6%, signal=18%
GO_NEGATIVE_REGULATION_OF_EPITHELIAL_CELL_PROLIFERATION	GO_NEGATIVE_REGULATION_OF_EPITHELIAL_CELL_PROLIFERATION		110	-0.30760214	-0.94013566	0.5711501	0.78027755	1.0	2648	tags=25%, list=12%, signal=29%
GO_PEPTIDYL_LYSINE_TRIMETHYLATION	GO_PEPTIDYL_LYSINE_TRIMETHYLATION		18	-0.37097353	-0.9398813	0.5436106	0.78033394	1.0	5018	tags=33%, list=23%, signal=43%
GO_NUCLEOSIDE_PHOSPHATE_CATABOLIC_PROCESS	GO_NUCLEOSIDE_PHOSPHATE_CATABOLIC_PROCESS		65	-0.28263542	-0.938508	0.5893536	0.78309727	1.0	1662	tags=15%, list=8%, signal=17%
GO_CAMP_METABOLIC_PROCESS	GO_CAMP_METABOLIC_PROCESS		32	-0.36816368	-0.9381238	0.53438115	0.78344893	1.0	1662	tags=22%, list=8%, signal=24%
GO_POSITIVE_REGULATION_OF_CHEMOKINE_PRODUCTION	GO_POSITIVE_REGULATION_OF_CHEMOKINE_PRODUCTION		47	-0.37578282	-0.9373204	0.56287426	0.7848446	1.0	2625	tags=34%, list=12%, signal=39%
GO_DENDRITE_DEVELOPMENT	GO_DENDRITE_DEVELOPMENT		76	-0.30788815	-0.93714774	0.55643564	0.78470373	1.0	4403	tags=30%, list=20%, signal=38%
GO_LIPID_STORAGE	GO_LIPID_STORAGE		25	-0.3825271	-0.93700016	0.52191234	0.78451365	1.0	2000	tags=24%, list=9%, signal=26%
GO_MECHANORECEPTOR_DIFFERENTIATION	GO_MECHANORECEPTOR_DIFFERENTIATION		46	-0.31768143	-0.9363768	0.5678497	0.78551835	1.0	1856	tags=17%, list=9%, signal=19%
GO_RESPONSE_TO_PH	GO_RESPONSE_TO_PH		35	-0.3302991	-0.9361911	0.55258125	0.7853802	1.0	1867	tags=17%, list=9%, signal=19%
GO_NEGATIVE_REGULATION_OF_LOCOMOTION	GO_NEGATIVE_REGULATION_OF_LOCOMOTION		249	-0.3049438	-0.93608695	0.55984557	0.7850694	1.0	2399	tags=20%, list=11%, signal=22%
GO_NEGATIVE_REGULATION_OF_CELL_MORPHOGENESIS_INVOLVED_IN_DIFFERENTIATION	GO_NEGATIVE_REGULATION_OF_CELL_MORPHOGENESIS_INVOLVED_IN_DIFFERENTIATION		110	-0.29462698	-0.93573284	0.5393474	0.7853612	1.0	3118	tags=25%, list=14%, signal=30%
GO_HYALURONAN_METABOLIC_PROCESS	GO_HYALURONAN_METABOLIC_PROCESS		29	-0.38176143	-0.93430674	0.5318725	0.7882507	1.0	2211	tags=28%, list=10%, signal=31%
GO_FERTILIZATION	GO_FERTILIZATION		127	-0.2523952	-0.93392545	0.58171207	0.7886083	1.0	2703	tags=15%, list=12%, signal=17%
GO_REGULATION_OF_OXIDOREDUCTASE_ACTIVITY	GO_REGULATION_OF_OXIDOREDUCTASE_ACTIVITY		87	-0.28145778	-0.933385	0.6525096	0.7893634	1.0	3111	tags=22%, list=14%, signal=25%
GO_NEGATIVE_REGULATION_OF_CHEMOTAXIS	GO_NEGATIVE_REGULATION_OF_CHEMOTAXIS		47	-0.373802	-0.9329926	0.5652985	0.7897582	1.0	1852	tags=23%, list=9%, signal=26%
GO_COPULATION	GO_COPULATION		17	-0.40096205	-0.9329565	0.5694165	0.78927505	1.0	696	tags=18%, list=3%, signal=18%
GO_CELLULAR_RESPONSE_TO_CORTICOSTEROID_STIMULUS	GO_CELLULAR_RESPONSE_TO_CORTICOSTEROID_STIMULUS		57	-0.3272957	-0.9328088	0.6059406	0.7890999	1.0	2279	tags=23%, list=10%, signal=25%
GO_REGULATION_OF_OSTEOBLAST_DIFFERENTIATION	GO_REGULATION_OF_OSTEOBLAST_DIFFERENTIATION		108	-0.33599487	-0.9316927	0.5481336	0.7913726	1.0	1674	tags=22%, list=8%, signal=24%
GO_POSITIVE_REGULATION_OF_MYOTUBE_DIFFERENTIATION	GO_POSITIVE_REGULATION_OF_MYOTUBE_DIFFERENTIATION		29	-0.40071282	-0.93134797	0.5597723	0.7916491	1.0	1974	tags=28%, list=9%, signal=30%
GO_SYNAPSE_ORGANIZATION	GO_SYNAPSE_ORGANIZATION		139	-0.315063	-0.9310565	0.5814394	0.7917707	1.0	2331	tags=19%, list=11%, signal=21%
GO_POSITIVE_REGULATION_OF_CHROMATIN_MODIFICATION	GO_POSITIVE_REGULATION_OF_CHROMATIN_MODIFICATION		82	-0.2602476	-0.93077236	0.58565736	0.79188097	1.0	1639	tags=12%, list=8%, signal=13%
GO_POSITIVE_REGULATION_OF_I_KAPPAB_KINASE_NF_KAPPAB_SIGNALING	GO_POSITIVE_REGULATION_OF_I_KAPPAB_KINASE_NF_KAPPAB_SIGNALING		170	-0.30318093	-0.93058866	0.5728745	0.79175335	1.0	3925	tags=28%, list=18%, signal=34%
GO_POSITIVE_REGULATION_OF_LYMPHOCYTE_DIFFERENTIATION	GO_POSITIVE_REGULATION_OF_LYMPHOCYTE_DIFFERENTIATION		77	-0.39686555	-0.9305563	0.57253385	0.7912912	1.0	2083	tags=29%, list=10%, signal=31%
GO_TUBE_FORMATION	GO_TUBE_FORMATION		129	-0.29632214	-0.93039906	0.5874525	0.7911032	1.0	3519	tags=27%, list=16%, signal=32%
GO_NEGATIVE_REGULATION_OF_ORGAN_GROWTH	GO_NEGATIVE_REGULATION_OF_ORGAN_GROWTH		21	-0.3392701	-0.9302653	0.5335968	0.79086185	1.0	5306	tags=43%, list=24%, signal=57%
GO_POSITIVE_REGULATION_OF_MAPK_CASCADE	GO_POSITIVE_REGULATION_OF_MAPK_CASCADE		438	-0.28812987	-0.9300318	0.6007984	0.79085445	1.0	2945	tags=23%, list=14%, signal=26%
GO_POSITIVE_REGULATION_OF_PRODUCTION_OF_MOLECULAR_MEDIATOR_OF_IMMUNE_RESPONSE	GO_POSITIVE_REGULATION_OF_PRODUCTION_OF_MOLECULAR_MEDIATOR_OF_IMMUNE_RESPONSE		61	-0.3647987	-0.92988586	0.57654077	0.790669	1.0	3721	tags=33%, list=17%, signal=39%
GO_POSITIVE_REGULATION_OF_NIK_NF_KAPPAB_SIGNALING	GO_POSITIVE_REGULATION_OF_NIK_NF_KAPPAB_SIGNALING		29	-0.3592673	-0.9297251	0.56850713	0.7904987	1.0	2585	tags=34%, list=12%, signal=39%
GO_ENDOCRINE_SYSTEM_DEVELOPMENT	GO_ENDOCRINE_SYSTEM_DEVELOPMENT		121	-0.3033706	-0.9296168	0.59732825	0.79018867	1.0	2236	tags=20%, list=10%, signal=22%
GO_REGULATION_OF_CELL_ADHESION_MEDIATED_BY_INTEGRIN	GO_REGULATION_OF_CELL_ADHESION_MEDIATED_BY_INTEGRIN		39	-0.39797127	-0.9296097	0.5923077	0.78964937	1.0	1422	tags=21%, list=7%, signal=22%
GO_POSITIVE_REGULATION_OF_MUSCLE_HYPERTROPHY	GO_POSITIVE_REGULATION_OF_MUSCLE_HYPERTROPHY		21	-0.36660585	-0.9294803	0.5588235	0.78941554	1.0	2116	tags=33%, list=10%, signal=37%
GO_POSITIVE_REGULATION_OF_CELL_MATRIX_ADHESION	GO_POSITIVE_REGULATION_OF_CELL_MATRIX_ADHESION		40	-0.33664292	-0.9294351	0.56646216	0.78897613	1.0	2344	tags=20%, list=11%, signal=22%
GO_POSITIVE_REGULATION_OF_EPITHELIAL_CELL_APOPTOTIC_PROCESS	GO_POSITIVE_REGULATION_OF_EPITHELIAL_CELL_APOPTOTIC_PROCESS		22	-0.39473912	-0.92856395	0.57699805	0.790568	1.0	1754	tags=23%, list=8%, signal=25%
GO_REGULATION_OF_PROTEIN_TARGETING_TO_MITOCHONDRION	GO_REGULATION_OF_PROTEIN_TARGETING_TO_MITOCHONDRION		90	-0.24464633	-0.92829376	0.6048387	0.7906981	1.0	4427	tags=24%, list=20%, signal=31%
GO_REGIONALIZATION	GO_REGIONALIZATION		294	-0.30141225	-0.92777723	0.5933852	0.7913341	1.0	2670	tags=21%, list=12%, signal=24%
GO_NCRNA_TRANSCRIPTION	GO_NCRNA_TRANSCRIPTION		79	-0.27476132	-0.9277305	0.506986	0.7908948	1.0	5093	tags=34%, list=23%, signal=44%
GO_PSEUDOURIDINE_SYNTHESIS	GO_PSEUDOURIDINE_SYNTHESIS		16	-0.3790323	-0.9275257	0.54226804	0.7908259	1.0	4830	tags=31%, list=22%, signal=40%
GO_HISTONE_UBIQUITINATION	GO_HISTONE_UBIQUITINATION		34	-0.24810754	-0.9272407	0.5550935	0.7909898	1.0	6681	tags=32%, list=31%, signal=47%
GO_MESENCHYME_MORPHOGENESIS	GO_MESENCHYME_MORPHOGENESIS		37	-0.41272774	-0.9271488	0.57418114	0.79067457	1.0	1651	tags=27%, list=8%, signal=29%
GO_GLYCOPROTEIN_METABOLIC_PROCESS	GO_GLYCOPROTEIN_METABOLIC_PROCESS		332	-0.28642964	-0.92710006	0.5857418	0.7902505	1.0	2881	tags=25%, list=13%, signal=29%
GO_MEMBRANE_ASSEMBLY	GO_MEMBRANE_ASSEMBLY		25	-0.35648578	-0.9269472	0.5602294	0.7900677	1.0	1190	tags=20%, list=5%, signal=21%
GO_POSITIVE_REGULATION_OF_ERYTHROCYTE_DIFFERENTIATION	GO_POSITIVE_REGULATION_OF_ERYTHROCYTE_DIFFERENTIATION		23	-0.3394182	-0.92603874	0.554717	0.79169303	1.0	1639	tags=17%, list=8%, signal=19%
GO_REGULATION_OF_PROTEIN_IMPORT	GO_REGULATION_OF_PROTEIN_IMPORT		172	-0.28565663	-0.925602	0.60192305	0.79217625	1.0	2786	tags=23%, list=13%, signal=26%
GO_CELLULAR_RESPONSE_TO_ESTRADIOL_STIMULUS	GO_CELLULAR_RESPONSE_TO_ESTRADIOL_STIMULUS		29	-0.35262874	-0.9253245	0.60721445	0.7923066	1.0	2706	tags=34%, list=12%, signal=39%
GO_REGULATION_OF_NIK_NF_KAPPAB_SIGNALING	GO_REGULATION_OF_NIK_NF_KAPPAB_SIGNALING		41	-0.33243716	-0.9251414	0.5473251	0.79220825	1.0	3567	tags=37%, list=16%, signal=44%
GO_REGULATION_OF_AUTOPHAGOSOME_ASSEMBLY	GO_REGULATION_OF_AUTOPHAGOSOME_ASSEMBLY		34	-0.29650515	-0.92469966	0.552	0.79278004	1.0	6374	tags=47%, list=29%, signal=66%
GO_REGULATION_OF_INTRACELLULAR_PROTEIN_TRANSPORT	GO_REGULATION_OF_INTRACELLULAR_PROTEIN_TRANSPORT		348	-0.24543066	-0.9245889	0.6486486	0.79251623	1.0	2821	tags=19%, list=13%, signal=21%
GO_SPERM_MOTILITY	GO_SPERM_MOTILITY		40	-0.25997314	-0.9237897	0.5703125	0.7939039	1.0	3024	tags=10%, list=14%, signal=12%
GO_POSITIVE_REGULATION_OF_PHAGOCYTOSIS	GO_POSITIVE_REGULATION_OF_PHAGOCYTOSIS		44	-0.3607447	-0.9235933	0.5859375	0.79382515	1.0	1810	tags=23%, list=8%, signal=25%
GO_REGULATION_OF_VACUOLE_ORGANIZATION	GO_REGULATION_OF_VACUOLE_ORGANIZATION		40	-0.27782515	-0.9230296	0.5531062	0.7946107	1.0	4372	tags=28%, list=20%, signal=34%
GO_EAR_MORPHOGENESIS	GO_EAR_MORPHOGENESIS		108	-0.31821206	-0.922849	0.6035156	0.79448783	1.0	1974	tags=19%, list=9%, signal=20%
GO_DETECTION_OF_LIGHT_STIMULUS_INVOLVED_IN_SENSORY_PERCEPTION	GO_DETECTION_OF_LIGHT_STIMULUS_INVOLVED_IN_SENSORY_PERCEPTION		18	-0.31630796	-0.9227327	0.55711424	0.79422665	1.0	309	tags=6%, list=1%, signal=6%
GO_POSITIVE_REGULATION_OF_ALPHA_BETA_T_CELL_DIFFERENTIATION	GO_POSITIVE_REGULATION_OF_ALPHA_BETA_T_CELL_DIFFERENTIATION		37	-0.41068465	-0.92254543	0.5816135	0.79411596	1.0	2083	tags=30%, list=10%, signal=33%
GO_CYTOKINE_MEDIATED_SIGNALING_PATHWAY	GO_CYTOKINE_MEDIATED_SIGNALING_PATHWAY		426	-0.33573353	-0.9224417	0.55258125	0.7938085	1.0	2457	tags=23%, list=11%, signal=25%
GO_REGULATION_OF_EXECUTION_PHASE_OF_APOPTOSIS	GO_REGULATION_OF_EXECUTION_PHASE_OF_APOPTOSIS		23	-0.3682341	-0.9223398	0.58677685	0.79349536	1.0	1940	tags=22%, list=9%, signal=24%
GO_MOLTING_CYCLE	GO_MOLTING_CYCLE		82	-0.33639362	-0.92229503	0.579918	0.7930653	1.0	1198	tags=16%, list=6%, signal=17%
GO_SNRNA_METABOLIC_PROCESS	GO_SNRNA_METABOLIC_PROCESS		73	-0.2863311	-0.9219214	0.5417515	0.7934317	1.0	3601	tags=27%, list=17%, signal=33%
GO_NUCLEOTIDE_EXCISION_REPAIR_PREINCISION_COMPLEX_ASSEMBLY	GO_NUCLEOTIDE_EXCISION_REPAIR_PREINCISION_COMPLEX_ASSEMBLY		28	-0.3000803	-0.9218226	0.5367347	0.7931277	1.0	4841	tags=25%, list=22%, signal=32%
GO_REGULATION_OF_SYNAPTIC_VESICLE_TRANSPORT	GO_REGULATION_OF_SYNAPTIC_VESICLE_TRANSPORT		29	-0.33241934	-0.9217305	0.55741125	0.7928028	1.0	1332	tags=14%, list=6%, signal=15%
GO_REGULATION_OF_OXIDATIVE_STRESS_INDUCED_CELL_DEATH	GO_REGULATION_OF_OXIDATIVE_STRESS_INDUCED_CELL_DEATH		43	-0.2701066	-0.92153305	0.5838384	0.7927194	1.0	3179	tags=21%, list=15%, signal=24%
GO_NEUROEPITHELIAL_CELL_DIFFERENTIATION	GO_NEUROEPITHELIAL_CELL_DIFFERENTIATION		61	-0.32133818	-0.92039025	0.59117085	0.7949102	1.0	2474	tags=23%, list=11%, signal=26%
GO_POSITIVE_REGULATION_OF_CALCIUM_ION_TRANSPORT_INTO_CYTOSOL	GO_POSITIVE_REGULATION_OF_CALCIUM_ION_TRANSPORT_INTO_CYTOSOL		48	-0.35648903	-0.9203405	0.58531743	0.79447484	1.0	2787	tags=25%, list=13%, signal=29%
GO_ESTABLISHMENT_OF_CELL_POLARITY	GO_ESTABLISHMENT_OF_CELL_POLARITY		85	-0.27284178	-0.9200527	0.6660232	0.79459244	1.0	3649	tags=26%, list=17%, signal=31%
GO_NEGATIVE_REGULATION_OF_INTRACELLULAR_SIGNAL_TRANSDUCTION	GO_NEGATIVE_REGULATION_OF_INTRACELLULAR_SIGNAL_TRANSDUCTION		406	-0.25364986	-0.92000645	0.6340509	0.79414785	1.0	2987	tags=22%, list=14%, signal=25%
GO_REGULATION_OF_LIPOPROTEIN_LIPASE_ACTIVITY	GO_REGULATION_OF_LIPOPROTEIN_LIPASE_ACTIVITY		15	-0.38546696	-0.9199262	0.5687885	0.7937921	1.0	36	tags=7%, list=0%, signal=7%
GO_REGULATION_OF_IMMUNOGLOBULIN_SECRETION	GO_REGULATION_OF_IMMUNOGLOBULIN_SECRETION		17	-0.4063141	-0.91978616	0.56390977	0.7935586	1.0	2686	tags=24%, list=12%, signal=27%
GO_NEURON_PROJECTION_MORPHOGENESIS	GO_NEURON_PROJECTION_MORPHOGENESIS		373	-0.28323138	-0.9187307	0.60113424	0.79552543	1.0	2131	tags=16%, list=10%, signal=18%
GO_REGULATION_OF_CYTOPLASMIC_TRANSPORT	GO_REGULATION_OF_CYTOPLASMIC_TRANSPORT		453	-0.2523867	-0.9184987	0.6332703	0.79550827	1.0	2870	tags=19%, list=13%, signal=22%
GO_REGULATION_OF_SYNAPTIC_TRANSMISSION_GABAERGIC	GO_REGULATION_OF_SYNAPTIC_TRANSMISSION_GABAERGIC		28	-0.2940911	-0.91765094	0.57338554	0.79702187	1.0	1332	tags=11%, list=6%, signal=11%
GO_REGULATION_OF_RESPONSE_TO_CYTOKINE_STIMULUS	GO_REGULATION_OF_RESPONSE_TO_CYTOKINE_STIMULUS		135	-0.28783146	-0.91763157	0.58949417	0.79652774	1.0	3257	tags=22%, list=15%, signal=26%
GO_REGULATION_OF_STEM_CELL_DIFFERENTIATION	GO_REGULATION_OF_STEM_CELL_DIFFERENTIATION		109	-0.29481518	-0.9174272	0.60515875	0.79645556	1.0	2165	tags=19%, list=10%, signal=21%
GO_NEGATIVE_REGULATION_OF_PROTEIN_COMPLEX_DISASSEMBLY	GO_NEGATIVE_REGULATION_OF_PROTEIN_COMPLEX_DISASSEMBLY		157	-0.28404167	-0.91734046	0.5795678	0.7961183	1.0	4199	tags=31%, list=19%, signal=38%
GO_FOREBRAIN_DEVELOPMENT	GO_FOREBRAIN_DEVELOPMENT		348	-0.26222047	-0.91727036	0.60700387	0.79573834	1.0	3562	tags=23%, list=16%, signal=27%
GO_NEGATIVE_REGULATION_OF_CELL_CELL_ADHESION	GO_NEGATIVE_REGULATION_OF_CELL_CELL_ADHESION		131	-0.3164114	-0.9160733	0.60733944	0.79807657	1.0	2927	tags=28%, list=13%, signal=32%
GO_REGULATION_OF_VASCULATURE_DEVELOPMENT	GO_REGULATION_OF_VASCULATURE_DEVELOPMENT		219	-0.3281631	-0.9159285	0.5838264	0.7978995	1.0	1897	tags=20%, list=9%, signal=22%
GO_NECROTIC_CELL_DEATH	GO_NECROTIC_CELL_DEATH		27	-0.36614397	-0.9157835	0.5541667	0.7976925	1.0	1263	tags=19%, list=6%, signal=20%
GO_REGULATION_OF_PROTEIN_ACETYLATION	GO_REGULATION_OF_PROTEIN_ACETYLATION		62	-0.2710818	-0.9156279	0.605317	0.79751235	1.0	1651	tags=13%, list=8%, signal=14%
GO_MYELOID_DENDRITIC_CELL_ACTIVATION	GO_MYELOID_DENDRITIC_CELL_ACTIVATION		25	-0.45251337	-0.915212	0.5939279	0.7979749	1.0	3009	tags=32%, list=14%, signal=37%
GO_PURINE_NUCLEOSIDE_MONOPHOSPHATE_BIOSYNTHETIC_PROCESS	GO_PURINE_NUCLEOSIDE_MONOPHOSPHATE_BIOSYNTHETIC_PROCESS		55	-0.27239475	-0.9151791	0.5744681	0.7975123	1.0	3373	tags=27%, list=16%, signal=32%
GO_REGULATION_OF_SYNAPSE_ASSEMBLY	GO_REGULATION_OF_SYNAPSE_ASSEMBLY		68	-0.35874352	-0.91479623	0.589942	0.79785573	1.0	1147	tags=15%, list=5%, signal=15%
GO_CELLULAR_RESPONSE_TO_LIPID	GO_CELLULAR_RESPONSE_TO_LIPID		427	-0.27566767	-0.9147121	0.6432866	0.79751813	1.0	3095	tags=24%, list=14%, signal=27%
GO_RIBONUCLEOSIDE_DIPHOSPHATE_METABOLIC_PROCESS	GO_RIBONUCLEOSIDE_DIPHOSPHATE_METABOLIC_PROCESS		59	-0.2780395	-0.9145769	0.58969074	0.7972615	1.0	3373	tags=20%, list=16%, signal=24%
GO_EMBRYONIC_AXIS_SPECIFICATION	GO_EMBRYONIC_AXIS_SPECIFICATION		32	-0.3249729	-0.91451746	0.58217824	0.79685134	1.0	3485	tags=28%, list=16%, signal=33%
GO_NEGATIVE_REGULATION_OF_CYTOSKELETON_ORGANIZATION	GO_NEGATIVE_REGULATION_OF_CYTOSKELETON_ORGANIZATION		207	-0.26545897	-0.9144672	0.62984496	0.79642946	1.0	4271	tags=30%, list=20%, signal=37%
GO_REGULATION_OF_INTERFERON_GAMMA_BIOSYNTHETIC_PROCESS	GO_REGULATION_OF_INTERFERON_GAMMA_BIOSYNTHETIC_PROCESS		16	-0.42353874	-0.9141448	0.5940594	0.7966165	1.0	965	tags=13%, list=4%, signal=13%
GO_NEURON_RECOGNITION	GO_NEURON_RECOGNITION		33	-0.3839965	-0.9137605	0.59118235	0.79697126	1.0	3129	tags=27%, list=14%, signal=32%
GO_NEGATIVE_REGULATION_OF_NERVOUS_SYSTEM_DEVELOPMENT	GO_NEGATIVE_REGULATION_OF_NERVOUS_SYSTEM_DEVELOPMENT		251	-0.26805347	-0.91350853	0.6214689	0.79705673	1.0	3173	tags=22%, list=15%, signal=25%
GO_AMINOGLYCAN_METABOLIC_PROCESS	GO_AMINOGLYCAN_METABOLIC_PROCESS		161	-0.32938397	-0.9132293	0.5933852	0.7971916	1.0	2633	tags=28%, list=12%, signal=32%
GO_POSITIVE_REGULATION_OF_FILOPODIUM_ASSEMBLY	GO_POSITIVE_REGULATION_OF_FILOPODIUM_ASSEMBLY		23	-0.38832495	-0.91307	0.5847953	0.7970205	1.0	5112	tags=39%, list=24%, signal=51%
GO_REGULATION_OF_ACTIN_CYTOSKELETON_REORGANIZATION	GO_REGULATION_OF_ACTIN_CYTOSKELETON_REORGANIZATION		31	-0.3414872	-0.9129426	0.6050096	0.7967985	1.0	4058	tags=35%, list=19%, signal=44%
GO_ODONTOGENESIS	GO_ODONTOGENESIS		101	-0.33091322	-0.9128524	0.614433	0.7964654	1.0	2053	tags=25%, list=9%, signal=27%
GO_REGULATION_OF_BMP_SIGNALING_PATHWAY	GO_REGULATION_OF_BMP_SIGNALING_PATHWAY		75	-0.34553152	-0.9126059	0.5846154	0.7964934	1.0	973	tags=15%, list=4%, signal=15%
GO_REGULATION_OF_NEURON_PROJECTION_DEVELOPMENT	GO_REGULATION_OF_NEURON_PROJECTION_DEVELOPMENT		391	-0.27315903	-0.91195583	0.62426615	0.7974601	1.0	3129	tags=20%, list=14%, signal=23%
GO_RESPONSE_TO_BACTERIUM	GO_RESPONSE_TO_BACTERIUM		469	-0.3078721	-0.91164887	0.5895954	0.7976615	1.0	3021	tags=24%, list=14%, signal=28%
GO_METENCEPHALON_DEVELOPMENT	GO_METENCEPHALON_DEVELOPMENT		98	-0.28027034	-0.91125464	0.5995976	0.7980323	1.0	1032	tags=10%, list=5%, signal=11%
GO_CELLULAR_RESPONSE_TO_INTERLEUKIN_1	GO_CELLULAR_RESPONSE_TO_INTERLEUKIN_1		77	-0.36169368	-0.91094345	0.61538464	0.7982123	1.0	1771	tags=22%, list=8%, signal=24%
GO_OSSIFICATION	GO_OSSIFICATION		235	-0.32501197	-0.9102917	0.5946463	0.7992645	1.0	2126	tags=24%, list=10%, signal=27%
GO_CHROMATIN_MODIFICATION	GO_CHROMATIN_MODIFICATION		492	-0.22578816	-0.9100184	0.5952849	0.79938704	1.0	3591	tags=19%, list=17%, signal=22%
GO_POSITIVE_REGULATION_OF_STRESS_ACTIVATED_PROTEIN_KINASE_SIGNALING_CASCADE	GO_POSITIVE_REGULATION_OF_STRESS_ACTIVATED_PROTEIN_KINASE_SIGNALING_CASCADE		129	-0.28598502	-0.909877	0.6944444	0.79919255	1.0	2553	tags=22%, list=12%, signal=25%
GO_PROTEIN_AUTOUBIQUITINATION	GO_PROTEIN_AUTOUBIQUITINATION		48	-0.26249287	-0.90968394	0.5489362	0.7991332	1.0	7911	tags=46%, list=36%, signal=72%
GO_MAMMARY_GLAND_DEVELOPMENT	GO_MAMMARY_GLAND_DEVELOPMENT		109	-0.29547217	-0.9091847	0.63883495	0.7997466	1.0	3858	tags=37%, list=18%, signal=44%
GO_REGULATION_OF_MORPHOGENESIS_OF_A_BRANCHING_STRUCTURE	GO_REGULATION_OF_MORPHOGENESIS_OF_A_BRANCHING_STRUCTURE		53	-0.37753356	-0.9091152	0.6011236	0.79935807	1.0	1930	tags=25%, list=9%, signal=27%
GO_SMOOTH_MUSCLE_CONTRACTION	GO_SMOOTH_MUSCLE_CONTRACTION		45	-0.3436077	-0.90907717	0.61977184	0.7989268	1.0	1448	tags=18%, list=7%, signal=19%
GO_ACUTE_INFLAMMATORY_RESPONSE	GO_ACUTE_INFLAMMATORY_RESPONSE		71	-0.31717864	-0.9088834	0.61584157	0.79884696	1.0	3262	tags=25%, list=15%, signal=30%
GO_NEGATIVE_REGULATION_OF_CELLULAR_CATABOLIC_PROCESS	GO_NEGATIVE_REGULATION_OF_CELLULAR_CATABOLIC_PROCESS		145	-0.22635484	-0.90873724	0.6612245	0.79867864	1.0	3240	tags=18%, list=15%, signal=21%
GO_REGULATION_OF_TRANSLATIONAL_INITIATION	GO_REGULATION_OF_TRANSLATIONAL_INITIATION		76	-0.23723309	-0.9086743	0.5628866	0.79828477	1.0	6145	tags=37%, list=28%, signal=51%
GO_DNA_METHYLATION_OR_DEMETHYLATION	GO_DNA_METHYLATION_OR_DEMETHYLATION		55	-0.32760173	-0.9084366	0.6216216	0.79837793	1.0	4959	tags=36%, list=23%, signal=47%
GO_VIRAL_LIFE_CYCLE	GO_VIRAL_LIFE_CYCLE		256	-0.22016099	-0.90817714	0.61490685	0.79843986	1.0	4919	tags=23%, list=23%, signal=29%
GO_VACUOLAR_TRANSPORT	GO_VACUOLAR_TRANSPORT		228	-0.22084062	-0.9079447	0.61601645	0.79846007	1.0	5054	tags=32%, list=23%, signal=41%
GO_PARAXIAL_MESODERM_DEVELOPMENT	GO_PARAXIAL_MESODERM_DEVELOPMENT		15	-0.40318105	-0.9077329	0.61178863	0.7984204	1.0	892	tags=13%, list=4%, signal=14%
GO_RETINA_DEVELOPMENT_IN_CAMERA_TYPE_EYE	GO_RETINA_DEVELOPMENT_IN_CAMERA_TYPE_EYE		126	-0.29661492	-0.9076232	0.61523044	0.79816693	1.0	3798	tags=27%, list=17%, signal=33%
GO_BONE_REMODELING	GO_BONE_REMODELING		35	-0.3398781	-0.9074012	0.6266925	0.79816103	1.0	4566	tags=34%, list=21%, signal=43%
GO_RESPONSE_TO_ISOQUINOLINE_ALKALOID	GO_RESPONSE_TO_ISOQUINOLINE_ALKALOID		30	-0.30601797	-0.90732926	0.6182573	0.7977976	1.0	2925	tags=20%, list=13%, signal=23%
GO_RESPONSE_TO_INTERLEUKIN_1	GO_RESPONSE_TO_INTERLEUKIN_1		102	-0.3378926	-0.9060628	0.60749507	0.80028933	1.0	1771	tags=20%, list=8%, signal=21%
GO_CELL_MORPHOGENESIS_INVOLVED_IN_NEURON_DIFFERENTIATION	GO_CELL_MORPHOGENESIS_INVOLVED_IN_NEURON_DIFFERENTIATION		343	-0.27678743	-0.90590835	0.6086956	0.80011153	1.0	2131	tags=16%, list=10%, signal=17%
GO_MICROTUBULE_ORGANIZING_CENTER_ORGANIZATION	GO_MICROTUBULE_ORGANIZING_CENTER_ORGANIZATION		79	-0.32153377	-0.90576315	0.563745	0.7999239	1.0	4487	tags=29%, list=21%, signal=37%
GO_MODULATION_OF_SYNAPTIC_TRANSMISSION	GO_MODULATION_OF_SYNAPTIC_TRANSMISSION		288	-0.255709	-0.90558875	0.6614786	0.79975766	1.0	3836	tags=22%, list=18%, signal=27%
GO_MACROMOLECULE_METHYLATION	GO_MACROMOLECULE_METHYLATION		175	-0.25138476	-0.9055317	0.6007752	0.7993597	1.0	5126	tags=29%, list=24%, signal=38%
GO_NEGATIVE_REGULATION_OF_STEM_CELL_PROLIFERATION	GO_NEGATIVE_REGULATION_OF_STEM_CELL_PROLIFERATION		15	-0.40539598	-0.9050253	0.6097087	0.79995835	1.0	892	tags=27%, list=4%, signal=28%
GO_POSITIVE_REGULATION_OF_PROTEIN_SECRETION	GO_POSITIVE_REGULATION_OF_PROTEIN_SECRETION		200	-0.29402357	-0.9049479	0.6594488	0.7995945	1.0	3219	tags=24%, list=15%, signal=28%
GO_POSITIVE_REGULATION_OF_CHONDROCYTE_DIFFERENTIATION	GO_POSITIVE_REGULATION_OF_CHONDROCYTE_DIFFERENTIATION		18	-0.40073898	-0.9048702	0.59381044	0.799231	1.0	1366	tags=28%, list=6%, signal=30%
GO_PEPTIDYL_LYSINE_MODIFICATION	GO_PEPTIDYL_LYSINE_MODIFICATION		280	-0.23784585	-0.9045393	0.57751936	0.7994898	1.0	4171	tags=23%, list=19%, signal=28%
GO_HINDBRAIN_DEVELOPMENT	GO_HINDBRAIN_DEVELOPMENT		134	-0.2727796	-0.90441924	0.609127	0.7992526	1.0	2607	tags=16%, list=12%, signal=19%
GO_NUCLEOTIDE_SUGAR_METABOLIC_PROCESS	GO_NUCLEOTIDE_SUGAR_METABOLIC_PROCESS		31	-0.33149937	-0.9042092	0.59090906	0.7992063	1.0	4777	tags=42%, list=22%, signal=54%
GO_NEGATIVE_REGULATION_OF_CELL_DEVELOPMENT	GO_NEGATIVE_REGULATION_OF_CELL_DEVELOPMENT		287	-0.2678559	-0.90401417	0.6723164	0.79911417	1.0	3129	tags=21%, list=14%, signal=24%
GO_REGULATION_OF_ORGANELLE_ASSEMBLY	GO_REGULATION_OF_ORGANELLE_ASSEMBLY		140	-0.22802028	-0.90174705	0.7151052	0.80399704	1.0	3982	tags=22%, list=18%, signal=27%
GO_MODIFICATION_OF_MORPHOLOGY_OR_PHYSIOLOGY_OF_OTHER_ORGANISM	GO_MODIFICATION_OF_MORPHOLOGY_OR_PHYSIOLOGY_OF_OTHER_ORGANISM		95	-0.27563944	-0.9014313	0.6302187	0.804183	1.0	4633	tags=32%, list=21%, signal=40%
GO_APOPTOTIC_PROCESS_INVOLVED_IN_MORPHOGENESIS	GO_APOPTOTIC_PROCESS_INVOLVED_IN_MORPHOGENESIS		16	-0.3809584	-0.9012485	0.590535	0.8040843	1.0	1909	tags=31%, list=9%, signal=34%
GO_REGULATION_OF_REPRODUCTIVE_PROCESS	GO_REGULATION_OF_REPRODUCTIVE_PROCESS		119	-0.2851753	-0.90096974	0.68798447	0.80422103	1.0	3044	tags=24%, list=14%, signal=27%
GO_ACTIVATION_OF_ADENYLATE_CYCLASE_ACTIVITY	GO_ACTIVATION_OF_ADENYLATE_CYCLASE_ACTIVITY		37	-0.3002628	-0.9008896	0.6178862	0.803875	1.0	2261	tags=16%, list=10%, signal=18%
GO_REGULATION_OF_INTERLEUKIN_5_PRODUCTION	GO_REGULATION_OF_INTERLEUKIN_5_PRODUCTION		18	-0.3932303	-0.9007203	0.62808347	0.8037536	1.0	765	tags=17%, list=4%, signal=17%
GO_REGULATION_OF_CHROMATIN_SILENCING	GO_REGULATION_OF_CHROMATIN_SILENCING		20	-0.35890275	-0.9006883	0.5684008	0.8033011	1.0	4461	tags=30%, list=21%, signal=38%
GO_REGULATION_OF_TYPE_I_INTERFERON_PRODUCTION	GO_REGULATION_OF_TYPE_I_INTERFERON_PRODUCTION		107	-0.31809795	-0.9001906	0.5597609	0.8039233	1.0	3731	tags=27%, list=17%, signal=33%
GO_REGULATION_OF_STRIATED_MUSCLE_CELL_DIFFERENTIATION	GO_REGULATION_OF_STRIATED_MUSCLE_CELL_DIFFERENTIATION		82	-0.335374	-0.89988923	0.59774435	0.80409276	1.0	1974	tags=22%, list=9%, signal=24%
GO_REGULATION_OF_B_CELL_APOPTOTIC_PROCESS	GO_REGULATION_OF_B_CELL_APOPTOTIC_PROCESS		18	-0.38906592	-0.8998622	0.59168243	0.8036344	1.0	5610	tags=61%, list=26%, signal=82%
GO_NEGATIVE_REGULATION_OF_GLUCOSE_TRANSPORT	GO_NEGATIVE_REGULATION_OF_GLUCOSE_TRANSPORT		15	-0.41114432	-0.89979094	0.60154736	0.80328643	1.0	776	tags=13%, list=4%, signal=14%
GO_REGULATION_OF_SKELETAL_MUSCLE_TISSUE_DEVELOPMENT	GO_REGULATION_OF_SKELETAL_MUSCLE_TISSUE_DEVELOPMENT		46	-0.35702056	-0.899557	0.60658914	0.8033031	1.0	4118	tags=39%, list=19%, signal=48%
GO_DETECTION_OF_LIGHT_STIMULUS	GO_DETECTION_OF_LIGHT_STIMULUS		55	-0.2620916	-0.8989539	0.61050326	0.80418617	1.0	6786	tags=33%, list=31%, signal=47%
GO_MORPHOGENESIS_OF_A_POLARIZED_EPITHELIUM	GO_MORPHOGENESIS_OF_A_POLARIZED_EPITHELIUM		27	-0.35873824	-0.8983767	0.60084033	0.8049783	1.0	3790	tags=41%, list=17%, signal=49%
GO_CELL_CHEMOTAXIS	GO_CELL_CHEMOTAXIS		151	-0.38239965	-0.8976275	0.5869565	0.80620635	1.0	2170	tags=26%, list=10%, signal=28%
GO_CANONICAL_WNT_SIGNALING_PATHWAY	GO_CANONICAL_WNT_SIGNALING_PATHWAY		89	-0.30072606	-0.89741904	0.64457834	0.80619955	1.0	2945	tags=25%, list=14%, signal=28%
GO_CARDIAC_CELL_DEVELOPMENT	GO_CARDIAC_CELL_DEVELOPMENT		47	-0.4055661	-0.8968434	0.59118235	0.8069924	1.0	1509	tags=28%, list=7%, signal=30%
GO_REGULATION_OF_MAMMARY_GLAND_EPITHELIAL_CELL_PROLIFERATION	GO_REGULATION_OF_MAMMARY_GLAND_EPITHELIAL_CELL_PROLIFERATION		16	-0.36977464	-0.8967251	0.62884617	0.80674106	1.0	3578	tags=31%, list=16%, signal=37%
GO_REGULATION_OF_LEUKOCYTE_DIFFERENTIATION	GO_REGULATION_OF_LEUKOCYTE_DIFFERENTIATION		220	-0.3196341	-0.8962584	0.62310606	0.80726784	1.0	3219	tags=25%, list=15%, signal=29%
GO_METHYLATION	GO_METHYLATION		241	-0.24177712	-0.8953857	0.6276392	0.8087307	1.0	4132	tags=25%, list=19%, signal=31%
GO_SKELETAL_MUSCLE_TISSUE_REGENERATION	GO_SKELETAL_MUSCLE_TISSUE_REGENERATION		25	-0.37966502	-0.8946594	0.62818	0.80991995	1.0	1674	tags=24%, list=8%, signal=26%
GO_SEGMENTATION	GO_SEGMENTATION		85	-0.3104102	-0.89429504	0.7001934	0.81026405	1.0	3809	tags=33%, list=18%, signal=40%
GO_MITOCHONDRIAL_GENOME_MAINTENANCE	GO_MITOCHONDRIAL_GENOME_MAINTENANCE		21	-0.35459697	-0.8938427	0.5746421	0.81079966	1.0	2500	tags=24%, list=11%, signal=27%
GO_NEURON_NEURON_SYNAPTIC_TRANSMISSION	GO_NEURON_NEURON_SYNAPTIC_TRANSMISSION		54	-0.28295177	-0.8937592	0.64158416	0.8104521	1.0	5444	tags=26%, list=25%, signal=34%
GO_METALLO_SULFUR_CLUSTER_ASSEMBLY	GO_METALLO_SULFUR_CLUSTER_ASSEMBLY		18	-0.29457358	-0.89361036	0.56653225	0.810263	1.0	3948	tags=22%, list=18%, signal=27%
GO_LEUKOCYTE_CHEMOTAXIS	GO_LEUKOCYTE_CHEMOTAXIS		107	-0.40480292	-0.89356905	0.6023622	0.8098399	1.0	2170	tags=27%, list=10%, signal=30%
GO_NEGATIVE_REGULATION_OF_PROTEIN_SERINE_THREONINE_KINASE_ACTIVITY	GO_NEGATIVE_REGULATION_OF_PROTEIN_SERINE_THREONINE_KINASE_ACTIVITY		122	-0.2715318	-0.89354664	0.6984127	0.8093581	1.0	2322	tags=20%, list=11%, signal=22%
GO_REGULATION_OF_TYROSINE_PHOSPHORYLATION_OF_STAT_PROTEIN	GO_REGULATION_OF_TYROSINE_PHOSPHORYLATION_OF_STAT_PROTEIN		67	-0.3252257	-0.89339757	0.6820809	0.80916274	1.0	2044	tags=19%, list=9%, signal=21%
GO_REGULATION_OF_URINE_VOLUME	GO_REGULATION_OF_URINE_VOLUME		20	-0.38670442	-0.8932849	0.62007874	0.8088726	1.0	1563	tags=15%, list=7%, signal=16%
GO_RNA_CATABOLIC_PROCESS	GO_RNA_CATABOLIC_PROCESS		194	-0.20779826	-0.8922483	0.5864078	0.81080884	1.0	5063	tags=22%, list=23%, signal=29%
GO_REGULATION_OF_METANEPHROS_DEVELOPMENT	GO_REGULATION_OF_METANEPHROS_DEVELOPMENT		23	-0.35707495	-0.8919328	0.62425447	0.81101644	1.0	2900	tags=30%, list=13%, signal=35%
GO_MEMBRANE_BIOGENESIS	GO_MEMBRANE_BIOGENESIS		30	-0.32546082	-0.891559	0.6368821	0.8113134	1.0	1190	tags=17%, list=5%, signal=18%
GO_HISTONE_MONOUBIQUITINATION	GO_HISTONE_MONOUBIQUITINATION		23	-0.27531892	-0.89055693	0.57723576	0.81310993	1.0	6259	tags=35%, list=29%, signal=49%
GO_REGULATION_OF_T_HELPER_1_TYPE_IMMUNE_RESPONSE	GO_REGULATION_OF_T_HELPER_1_TYPE_IMMUNE_RESPONSE		22	-0.4312985	-0.8900163	0.63809526	0.81383634	1.0	2585	tags=36%, list=12%, signal=41%
GO_SINGLE_ORGANISM_CELL_ADHESION	GO_SINGLE_ORGANISM_CELL_ADHESION		441	-0.310189	-0.8896464	0.6506469	0.8141896	1.0	2600	tags=23%, list=12%, signal=26%
GO_REGULATION_OF_ISOTYPE_SWITCHING	GO_REGULATION_OF_ISOTYPE_SWITCHING		24	-0.37413356	-0.8896108	0.61702126	0.81374544	1.0	3709	tags=29%, list=17%, signal=35%
GO_BONE_DEVELOPMENT	GO_BONE_DEVELOPMENT		149	-0.30982816	-0.88924253	0.6336032	0.8140865	1.0	2731	tags=25%, list=13%, signal=28%
GO_EMBRYONIC_HEART_TUBE_MORPHOGENESIS	GO_EMBRYONIC_HEART_TUBE_MORPHOGENESIS		58	-0.27803162	-0.8883874	0.63580245	0.81557614	1.0	3913	tags=28%, list=18%, signal=34%
GO_REGULATION_OF_CAMP_MEDIATED_SIGNALING	GO_REGULATION_OF_CAMP_MEDIATED_SIGNALING		23	-0.3675015	-0.8876134	0.61580884	0.81683195	1.0	1643	tags=17%, list=8%, signal=19%
GO_GLUTAMATE_SECRETION	GO_GLUTAMATE_SECRETION		27	-0.34890515	-0.88754636	0.64356434	0.8164538	1.0	1332	tags=19%, list=6%, signal=20%
GO_POSITIVE_REGULATION_OF_CYTOKINE_PRODUCTION	GO_POSITIVE_REGULATION_OF_CYTOKINE_PRODUCTION		349	-0.31988895	-0.88754463	0.6315789	0.8159349	1.0	3047	tags=25%, list=14%, signal=29%
GO_CELL_CELL_SIGNALING_INVOLVED_IN_CARDIAC_CONDUCTION	GO_CELL_CELL_SIGNALING_INVOLVED_IN_CARDIAC_CONDUCTION		21	-0.37899882	-0.88711154	0.60685486	0.8164563	1.0	1674	tags=19%, list=8%, signal=21%
GO_G_PROTEIN_COUPLED_RECEPTOR_SIGNALING_PATHWAY_COUPLED_TO_CYCLIC_NUCLEOTIDE_SECOND_MESSENGER	GO_G_PROTEIN_COUPLED_RECEPTOR_SIGNALING_PATHWAY_COUPLED_TO_CYCLIC_NUCLEOTIDE_SECOND_MESSENGER		159	-0.24811217	-0.88698655	0.7065637	0.8162632	1.0	1727	tags=9%, list=8%, signal=9%
GO_REGULATION_OF_FILOPODIUM_ASSEMBLY	GO_REGULATION_OF_FILOPODIUM_ASSEMBLY		34	-0.34398997	-0.88670015	0.664	0.816398	1.0	2086	tags=18%, list=10%, signal=19%
GO_MULTICELLULAR_ORGANISM_AGING	GO_MULTICELLULAR_ORGANISM_AGING		28	-0.33131117	-0.8866397	0.6385069	0.8159966	1.0	707	tags=14%, list=3%, signal=15%
GO_SKIN_EPIDERMIS_DEVELOPMENT	GO_SKIN_EPIDERMIS_DEVELOPMENT		69	-0.33380824	-0.8865869	0.6471774	0.8156028	1.0	1198	tags=17%, list=6%, signal=18%
GO_SULFUR_AMINO_ACID_BIOSYNTHETIC_PROCESS	GO_SULFUR_AMINO_ACID_BIOSYNTHETIC_PROCESS		19	-0.34213665	-0.8859899	0.63273454	0.8164594	1.0	2355	tags=32%, list=11%, signal=35%
GO_COFACTOR_TRANSPORT	GO_COFACTOR_TRANSPORT		26	-0.32319677	-0.8858152	0.6640625	0.8163439	1.0	1770	tags=19%, list=8%, signal=21%
GO_REGULATION_OF_ACTIN_FILAMENT_BASED_PROCESS	GO_REGULATION_OF_ACTIN_FILAMENT_BASED_PROCESS		300	-0.26913127	-0.88564897	0.6795367	0.8162118	1.0	3790	tags=27%, list=17%, signal=32%
GO_REGULATION_OF_JNK_CASCADE	GO_REGULATION_OF_JNK_CASCADE		154	-0.268291	-0.88560677	0.7811245	0.8158061	1.0	2211	tags=20%, list=10%, signal=22%
GO_NUCLEOSIDE_DIPHOSPHATE_METABOLIC_PROCESS	GO_NUCLEOSIDE_DIPHOSPHATE_METABOLIC_PROCESS		75	-0.26627204	-0.8856016	0.6788618	0.81529707	1.0	3373	tags=21%, list=16%, signal=25%
GO_NEGATIVE_REGULATION_OF_DNA_METABOLIC_PROCESS	GO_NEGATIVE_REGULATION_OF_DNA_METABOLIC_PROCESS		104	-0.25471878	-0.88543934	0.6633858	0.81513256	1.0	5537	tags=37%, list=25%, signal=49%
GO_MACROPHAGE_DIFFERENTIATION	GO_MACROPHAGE_DIFFERENTIATION		19	-0.37354773	-0.88524526	0.62890625	0.81510454	1.0	2086	tags=32%, list=10%, signal=35%
GO_INORGANIC_ION_IMPORT_INTO_CELL	GO_INORGANIC_ION_IMPORT_INTO_CELL		15	-0.3954799	-0.8849694	0.6268657	0.81521946	1.0	1591	tags=27%, list=7%, signal=29%
GO_CELLULAR_RESPONSE_TO_RETINOIC_ACID	GO_CELLULAR_RESPONSE_TO_RETINOIC_ACID		58	-0.3179894	-0.88461006	0.6706587	0.81550485	1.0	2106	tags=28%, list=10%, signal=30%
GO_REGULATION_OF_BEHAVIOR	GO_REGULATION_OF_BEHAVIOR		61	-0.273292	-0.8840456	0.64358455	0.8162512	1.0	1674	tags=10%, list=8%, signal=11%
GO_POSITIVE_REGULATION_OF_REGULATED_SECRETORY_PATHWAY	GO_POSITIVE_REGULATION_OF_REGULATED_SECRETORY_PATHWAY		47	-0.2824862	-0.8840089	0.68688846	0.81582344	1.0	4074	tags=28%, list=19%, signal=34%
GO_REGULATION_OF_CELLULAR_RESPONSE_TO_HEAT	GO_REGULATION_OF_CELLULAR_RESPONSE_TO_HEAT		70	-0.27258363	-0.8839403	0.5929752	0.81545335	1.0	4720	tags=36%, list=22%, signal=45%
GO_REGULATION_OF_T_CELL_CYTOKINE_PRODUCTION	GO_REGULATION_OF_T_CELL_CYTOKINE_PRODUCTION		22	-0.41354784	-0.8839231	0.63414633	0.81497407	1.0	1909	tags=27%, list=9%, signal=30%
GO_AUTOPHAGY	GO_AUTOPHAGY		363	-0.20704879	-0.88302344	0.74481326	0.81652427	1.0	4946	tags=29%, list=23%, signal=37%
GO_DNA_DAMAGE_RESPONSE_SIGNAL_TRANSDUCTION_RESULTING_IN_TRANSCRIPTION	GO_DNA_DAMAGE_RESPONSE_SIGNAL_TRANSDUCTION_RESULTING_IN_TRANSCRIPTION		15	-0.4191264	-0.88237065	0.61569417	0.8174966	1.0	1450	tags=27%, list=7%, signal=29%
GO_POSITIVE_REGULATION_OF_CD4_POSITIVE_ALPHA_BETA_T_CELL_ACTIVATION	GO_POSITIVE_REGULATION_OF_CD4_POSITIVE_ALPHA_BETA_T_CELL_ACTIVATION		27	-0.43074554	-0.8821667	0.6473988	0.81745386	1.0	2083	tags=30%, list=10%, signal=33%
GO_NEGATIVE_REGULATION_OF_CELL_ADHESION	GO_NEGATIVE_REGULATION_OF_CELL_ADHESION		213	-0.29543468	-0.88186884	0.7285156	0.8176037	1.0	2983	tags=26%, list=14%, signal=30%
GO_DEFENSE_RESPONSE_TO_OTHER_ORGANISM	GO_DEFENSE_RESPONSE_TO_OTHER_ORGANISM		441	-0.29586905	-0.8815664	0.61208576	0.817819	1.0	2827	tags=22%, list=13%, signal=25%
GO_ACTIN_CYTOSKELETON_REORGANIZATION	GO_ACTIN_CYTOSKELETON_REORGANIZATION		54	-0.28777933	-0.8808926	0.64833003	0.8188486	1.0	4631	tags=41%, list=21%, signal=52%
GO_EMBRYONIC_HEART_TUBE_DEVELOPMENT	GO_EMBRYONIC_HEART_TUBE_DEVELOPMENT		68	-0.2811704	-0.8808	0.63380283	0.8185509	1.0	3913	tags=26%, list=18%, signal=32%
GO_REGULATION_OF_OSSIFICATION	GO_REGULATION_OF_OSSIFICATION		170	-0.31318694	-0.88035965	0.6660118	0.8190187	1.0	1674	tags=21%, list=8%, signal=22%
GO_ENDOCRINE_PROCESS	GO_ENDOCRINE_PROCESS		44	-0.35636058	-0.880108	0.6614173	0.8190804	1.0	1056	tags=16%, list=5%, signal=17%
GO_NEGATIVE_REGULATION_OF_NEURON_APOPTOTIC_PROCESS	GO_NEGATIVE_REGULATION_OF_NEURON_APOPTOTIC_PROCESS		129	-0.29340315	-0.8795594	0.6738281	0.8197837	1.0	2935	tags=24%, list=13%, signal=28%
GO_REGULATION_OF_TRANSCRIPTION_REGULATORY_REGION_DNA_BINDING	GO_REGULATION_OF_TRANSCRIPTION_REGULATORY_REGION_DNA_BINDING		35	-0.32823682	-0.87938666	0.69014084	0.81967616	1.0	1651	tags=23%, list=8%, signal=25%
GO_MEIOTIC_CHROMOSOME_SEGREGATION	GO_MEIOTIC_CHROMOSOME_SEGREGATION		52	-0.29985318	-0.87925494	0.5846457	0.8194364	1.0	4914	tags=31%, list=23%, signal=40%
GO_NEGATIVE_REGULATION_OF_RESPONSE_TO_WOUNDING	GO_NEGATIVE_REGULATION_OF_RESPONSE_TO_WOUNDING		146	-0.28748125	-0.8790482	0.74851483	0.81934917	1.0	965	tags=13%, list=4%, signal=14%
GO_CELL_PROLIFERATION_IN_FOREBRAIN	GO_CELL_PROLIFERATION_IN_FOREBRAIN		26	-0.33022854	-0.8784602	0.61859584	0.82012254	1.0	3666	tags=27%, list=17%, signal=32%
GO_NEGATIVE_REGULATION_OF_EPITHELIAL_TO_MESENCHYMAL_TRANSITION	GO_NEGATIVE_REGULATION_OF_EPITHELIAL_TO_MESENCHYMAL_TRANSITION		22	-0.34291264	-0.878067	0.64315355	0.8205224	1.0	787	tags=14%, list=4%, signal=14%
GO_SPERMATID_NUCLEUS_DIFFERENTIATION	GO_SPERMATID_NUCLEUS_DIFFERENTIATION		17	-0.26818797	-0.8778594	0.5799615	0.82049	1.0	4715	tags=24%, list=22%, signal=30%
GO_BLOOD_VESSEL_REMODELING	GO_BLOOD_VESSEL_REMODELING		32	-0.37058458	-0.8777935	0.61406845	0.8201387	1.0	3274	tags=41%, list=15%, signal=48%
GO_RESPONSE_TO_INTERFERON_GAMMA	GO_RESPONSE_TO_INTERFERON_GAMMA		131	-0.38699144	-0.87743497	0.622449	0.820439	1.0	3257	tags=30%, list=15%, signal=35%
GO_ORGANIC_CATION_TRANSPORT	GO_ORGANIC_CATION_TRANSPORT		18	-0.3755536	-0.87700856	0.68191266	0.82085466	1.0	154	tags=11%, list=1%, signal=11%
GO_REGULATION_OF_DIGESTIVE_SYSTEM_PROCESS	GO_REGULATION_OF_DIGESTIVE_SYSTEM_PROCESS		34	-0.26889992	-0.87695426	0.68210524	0.82045615	1.0	1591	tags=9%, list=7%, signal=10%
GO_REGULATION_OF_CAMP_METABOLIC_PROCESS	GO_REGULATION_OF_CAMP_METABOLIC_PROCESS		122	-0.27581635	-0.876669	0.68662673	0.82058686	1.0	2383	tags=16%, list=11%, signal=17%
GO_ESTABLISHMENT_OF_PROTEIN_LOCALIZATION_TO_PLASMA_MEMBRANE	GO_ESTABLISHMENT_OF_PROTEIN_LOCALIZATION_TO_PLASMA_MEMBRANE		89	-0.2576784	-0.87641126	0.6882591	0.8206465	1.0	3567	tags=25%, list=16%, signal=29%
GO_PLASMA_MEMBRANE_FUSION	GO_PLASMA_MEMBRANE_FUSION		23	-0.32315755	-0.8764082	0.679089	0.8201381	1.0	1033	tags=17%, list=5%, signal=18%
GO_MITOCHONDRION_LOCALIZATION	GO_MITOCHONDRION_LOCALIZATION		32	-0.2995863	-0.8757183	0.7062257	0.82118344	1.0	773	tags=9%, list=4%, signal=10%
GO_REGULATION_OF_TRANSCRIPTION_INVOLVED_IN_CELL_FATE_COMMITMENT	GO_REGULATION_OF_TRANSCRIPTION_INVOLVED_IN_CELL_FATE_COMMITMENT		19	-0.37910846	-0.87509084	0.6404959	0.82199234	1.0	525	tags=21%, list=2%, signal=22%
GO_RESPONSE_TO_NUTRIENT	GO_RESPONSE_TO_NUTRIENT		189	-0.26421505	-0.874692	0.82941175	0.8223687	1.0	3118	tags=22%, list=14%, signal=26%
GO_REGULATION_OF_STAT_CASCADE	GO_REGULATION_OF_STAT_CASCADE		141	-0.27522883	-0.8745296	0.79395086	0.82222295	1.0	1802	tags=14%, list=8%, signal=15%
GO_RESPONSE_TO_AMINO_ACID	GO_RESPONSE_TO_AMINO_ACID		107	-0.27484068	-0.8742804	0.67863894	0.82226557	1.0	3346	tags=27%, list=15%, signal=32%
GO_ORGANELLE_ASSEMBLY	GO_ORGANELLE_ASSEMBLY		447	-0.24448027	-0.8737375	0.706	0.8230081	1.0	3850	tags=25%, list=18%, signal=29%
GO_REGULATION_OF_MUSCLE_CELL_DIFFERENTIATION	GO_REGULATION_OF_MUSCLE_CELL_DIFFERENTIATION		146	-0.29849806	-0.8736169	0.68349516	0.8227665	1.0	2648	tags=22%, list=12%, signal=25%
GO_POSITIVE_REGULATION_OF_STEM_CELL_PROLIFERATION	GO_POSITIVE_REGULATION_OF_STEM_CELL_PROLIFERATION		61	-0.33697757	-0.8736128	0.67572814	0.82226664	1.0	3017	tags=31%, list=14%, signal=36%
GO_NEPHRON_EPITHELIUM_DEVELOPMENT	GO_NEPHRON_EPITHELIUM_DEVELOPMENT		92	-0.31066003	-0.87356055	0.6900369	0.82187533	1.0	1448	tags=18%, list=7%, signal=20%
GO_POSITIVE_REGULATION_OF_REACTIVE_OXYGEN_SPECIES_BIOSYNTHETIC_PROCESS	GO_POSITIVE_REGULATION_OF_REACTIVE_OXYGEN_SPECIES_BIOSYNTHETIC_PROCESS		47	-0.34864837	-0.8735468	0.65753424	0.821404	1.0	937	tags=19%, list=4%, signal=20%
GO_POST_EMBRYONIC_DEVELOPMENT	GO_POST_EMBRYONIC_DEVELOPMENT		86	-0.2576473	-0.87275475	0.7307692	0.82266474	1.0	2018	tags=16%, list=9%, signal=18%
GO_CYCLIC_NUCLEOTIDE_METABOLIC_PROCESS	GO_CYCLIC_NUCLEOTIDE_METABOLIC_PROCESS		55	-0.31866893	-0.8724068	0.6515748	0.8229557	1.0	1714	tags=18%, list=8%, signal=20%
GO_CELL_COMMUNICATION_INVOLVED_IN_CARDIAC_CONDUCTION	GO_CELL_COMMUNICATION_INVOLVED_IN_CARDIAC_CONDUCTION		35	-0.3308872	-0.87174124	0.637827	0.82387733	1.0	745	tags=11%, list=3%, signal=12%
GO_POSITIVE_REGULATION_OF_CELL_ADHESION	GO_POSITIVE_REGULATION_OF_CELL_ADHESION		355	-0.31437936	-0.8714269	0.68490565	0.82409006	1.0	2585	tags=26%, list=12%, signal=29%
GO_REGULATION_OF_INTRINSIC_APOPTOTIC_SIGNALING_PATHWAY	GO_REGULATION_OF_INTRINSIC_APOPTOTIC_SIGNALING_PATHWAY		131	-0.23531903	-0.8711479	0.73277664	0.82420474	1.0	3841	tags=25%, list=18%, signal=30%
GO_MISFOLDED_OR_INCOMPLETELY_SYNTHESIZED_PROTEIN_CATABOLIC_PROCESS	GO_MISFOLDED_OR_INCOMPLETELY_SYNTHESIZED_PROTEIN_CATABOLIC_PROCESS		15	-0.2732462	-0.87101907	0.639604	0.82398933	1.0	6221	tags=47%, list=29%, signal=65%
GO_POSITIVE_REGULATION_OF_SECRETION	GO_POSITIVE_REGULATION_OF_SECRETION		353	-0.2542555	-0.8709629	0.81037927	0.823602	1.0	2966	tags=20%, list=14%, signal=22%
GO_CELL_FATE_COMMITMENT	GO_CELL_FATE_COMMITMENT		219	-0.26787743	-0.8707729	0.76717556	0.8235306	1.0	3274	tags=22%, list=15%, signal=26%
GO_REGULATION_OF_SYNCYTIUM_FORMATION_BY_PLASMA_MEMBRANE_FUSION	GO_REGULATION_OF_SYNCYTIUM_FORMATION_BY_PLASMA_MEMBRANE_FUSION		23	-0.37080854	-0.8705398	0.65498155	0.8235322	1.0	2310	tags=30%, list=11%, signal=34%
GO_POSITIVE_REGULATION_OF_ERK1_AND_ERK2_CASCADE	GO_POSITIVE_REGULATION_OF_ERK1_AND_ERK2_CASCADE		157	-0.32024932	-0.8704566	0.67196816	0.8232361	1.0	2728	tags=24%, list=13%, signal=27%
GO_POSITIVE_REGULATION_OF_LEUKOCYTE_MEDIATED_IMMUNITY	GO_POSITIVE_REGULATION_OF_LEUKOCYTE_MEDIATED_IMMUNITY		82	-0.35654274	-0.87016606	0.6512524	0.8233818	1.0	2044	tags=22%, list=9%, signal=24%
GO_RESPIRATORY_SYSTEM_DEVELOPMENT	GO_RESPIRATORY_SYSTEM_DEVELOPMENT		192	-0.2883047	-0.86996335	0.7067961	0.82333213	1.0	3009	tags=23%, list=14%, signal=27%
GO_MAGNESIUM_ION_TRANSMEMBRANE_TRANSPORT	GO_MAGNESIUM_ION_TRANSMEMBRANE_TRANSPORT		15	-0.35567418	-0.8699368	0.66528064	0.82288235	1.0	4103	tags=33%, list=19%, signal=41%
GO_ERBB2_SIGNALING_PATHWAY	GO_ERBB2_SIGNALING_PATHWAY		38	-0.3184588	-0.8698954	0.645749	0.8224799	1.0	2563	tags=26%, list=12%, signal=30%
GO_POSITIVE_REGULATION_OF_INTERLEUKIN_6_PRODUCTION	GO_POSITIVE_REGULATION_OF_INTERLEUKIN_6_PRODUCTION		64	-0.34079176	-0.8696029	0.67611337	0.8226434	1.0	1651	tags=22%, list=8%, signal=24%
GO_CARDIAC_MYOFIBRIL_ASSEMBLY	GO_CARDIAC_MYOFIBRIL_ASSEMBLY		16	-0.48286793	-0.86920935	0.641129	0.8230195	1.0	844	tags=25%, list=4%, signal=26%
GO_ACYLGLYCEROL_HOMEOSTASIS	GO_ACYLGLYCEROL_HOMEOSTASIS		28	-0.3090291	-0.86781734	0.6773547	0.825554	1.0	1358	tags=11%, list=6%, signal=11%
GO_REGULATION_OF_MEMBRANE_PROTEIN_ECTODOMAIN_PROTEOLYSIS	GO_REGULATION_OF_MEMBRANE_PROTEIN_ECTODOMAIN_PROTEOLYSIS		20	-0.39560074	-0.86775875	0.67469877	0.82516545	1.0	2895	tags=35%, list=13%, signal=40%
GO_GRANULOCYTE_ACTIVATION	GO_GRANULOCYTE_ACTIVATION		18	-0.43095398	-0.8677188	0.63747454	0.82475114	1.0	1428	tags=22%, list=7%, signal=24%
GO_RESPONSE_TO_MAGNESIUM_ION	GO_RESPONSE_TO_MAGNESIUM_ION		22	-0.3642081	-0.86763436	0.6785714	0.8244057	1.0	2233	tags=23%, list=10%, signal=25%
GO_DNA_DEALKYLATION	GO_DNA_DEALKYLATION		19	-0.3242052	-0.8670477	0.6777344	0.82521147	1.0	4751	tags=47%, list=22%, signal=61%
GO_NEGATIVE_REGULATION_OF_RESPONSE_TO_BIOTIC_STIMULUS	GO_NEGATIVE_REGULATION_OF_RESPONSE_TO_BIOTIC_STIMULUS		27	-0.34892958	-0.8670334	0.6496063	0.824727	1.0	2585	tags=37%, list=12%, signal=42%
GO_PANCREAS_DEVELOPMENT	GO_PANCREAS_DEVELOPMENT		70	-0.29672998	-0.8663561	0.7019231	0.8256773	1.0	2268	tags=17%, list=10%, signal=19%
GO_LYSOSOMAL_TRANSPORT	GO_LYSOSOMAL_TRANSPORT		64	-0.240281	-0.8661476	0.65173113	0.8256296	1.0	5448	tags=34%, list=25%, signal=46%
GO_REGULATION_OF_EMBRYONIC_DEVELOPMENT	GO_REGULATION_OF_EMBRYONIC_DEVELOPMENT		107	-0.29866654	-0.86469704	0.6896552	0.82835954	1.0	2362	tags=21%, list=11%, signal=24%
GO_NEGATIVE_REGULATION_OF_HISTONE_ACETYLATION	GO_NEGATIVE_REGULATION_OF_HISTONE_ACETYLATION		15	-0.33341607	-0.86394984	0.6766467	0.8295633	1.0	1651	tags=13%, list=8%, signal=14%
GO_NEGATIVE_REGULATION_OF_MULTI_ORGANISM_PROCESS	GO_NEGATIVE_REGULATION_OF_MULTI_ORGANISM_PROCESS		137	-0.30701253	-0.8637225	0.61431414	0.8295697	1.0	3002	tags=30%, list=14%, signal=34%
GO_NEGATIVE_REGULATION_OF_PLATELET_ACTIVATION	GO_NEGATIVE_REGULATION_OF_PLATELET_ACTIVATION		17	-0.37142953	-0.8633559	0.72834647	0.8298134	1.0	2927	tags=41%, list=13%, signal=48%
GO_KIDNEY_MESENCHYME_DEVELOPMENT	GO_KIDNEY_MESENCHYME_DEVELOPMENT		17	-0.39387932	-0.86313236	0.6938776	0.829785	1.0	844	tags=18%, list=4%, signal=18%
GO_POSITIVE_REGULATION_OF_HISTONE_METHYLATION	GO_POSITIVE_REGULATION_OF_HISTONE_METHYLATION		30	-0.27060938	-0.86302286	0.63188976	0.829517	1.0	1570	tags=10%, list=7%, signal=11%
GO_POSITIVE_REGULATION_OF_INTRINSIC_APOPTOTIC_SIGNALING_PATHWAY	GO_POSITIVE_REGULATION_OF_INTRINSIC_APOPTOTIC_SIGNALING_PATHWAY		49	-0.28962415	-0.862702	0.69857436	0.82974565	1.0	1254	tags=14%, list=6%, signal=15%
GO_PHOTORECEPTOR_CELL_DIFFERENTIATION	GO_PHOTORECEPTOR_CELL_DIFFERENTIATION		49	-0.28488606	-0.8623023	0.68686867	0.83019	1.0	2148	tags=16%, list=10%, signal=18%
GO_NECROPTOTIC_PROCESS	GO_NECROPTOTIC_PROCESS		20	-0.3657836	-0.8614646	0.62880325	0.8314844	1.0	1263	tags=20%, list=6%, signal=21%
GO_PLATELET_MORPHOGENESIS	GO_PLATELET_MORPHOGENESIS		19	-0.28088737	-0.8601046	0.65451056	0.83403635	1.0	2578	tags=16%, list=12%, signal=18%
GO_NEGATIVE_REGULATION_OF_CELL_PROJECTION_ORGANIZATION	GO_NEGATIVE_REGULATION_OF_CELL_PROJECTION_ORGANIZATION		137	-0.26572815	-0.8600312	0.7509363	0.833689	1.0	3253	tags=23%, list=15%, signal=26%
GO_DEVELOPMENTAL_GROWTH_INVOLVED_IN_MORPHOGENESIS	GO_DEVELOPMENTAL_GROWTH_INVOLVED_IN_MORPHOGENESIS		101	-0.30327547	-0.8597478	0.68880457	0.8338196	1.0	2093	tags=20%, list=10%, signal=22%
GO_TISSUE_REGENERATION	GO_TISSUE_REGENERATION		48	-0.32579398	-0.8596549	0.7039848	0.83351403	1.0	1674	tags=23%, list=8%, signal=25%
GO_NEGATIVE_REGULATION_OF_CELL_ACTIVATION	GO_NEGATIVE_REGULATION_OF_CELL_ACTIVATION		150	-0.32699385	-0.8593197	0.6871401	0.83380705	1.0	2927	tags=27%, list=13%, signal=31%
GO_REGULATION_OF_BIOMINERAL_TISSUE_DEVELOPMENT	GO_REGULATION_OF_BIOMINERAL_TISSUE_DEVELOPMENT		69	-0.34350228	-0.85919434	0.70075756	0.83355814	1.0	1880	tags=26%, list=9%, signal=28%
GO_REGULATION_OF_T_CELL_DIFFERENTIATION	GO_REGULATION_OF_T_CELL_DIFFERENTIATION		103	-0.33561933	-0.859102	0.6654064	0.8332529	1.0	2083	tags=22%, list=10%, signal=25%
GO_MAMMARY_GLAND_EPITHELIUM_DEVELOPMENT	GO_MAMMARY_GLAND_EPITHELIUM_DEVELOPMENT		51	-0.32145047	-0.85798895	0.71747965	0.83515954	1.0	3687	tags=39%, list=17%, signal=47%
GO_GLUCOSE_CATABOLIC_PROCESS	GO_GLUCOSE_CATABOLIC_PROCESS		28	-0.3494489	-0.8578595	0.6741803	0.8349378	1.0	3219	tags=29%, list=15%, signal=33%
GO_REGULATION_OF_IMMUNOGLOBULIN_PRODUCTION	GO_REGULATION_OF_IMMUNOGLOBULIN_PRODUCTION		47	-0.3348104	-0.85778815	0.68880457	0.83458966	1.0	2706	tags=23%, list=12%, signal=27%
GO_RESPONSE_TO_FUNGUS	GO_RESPONSE_TO_FUNGUS		47	-0.32853118	-0.8572118	0.7043651	0.835331	1.0	2083	tags=26%, list=10%, signal=28%
GO_REGULATION_OF_CENTROSOME_DUPLICATION	GO_REGULATION_OF_CENTROSOME_DUPLICATION		29	-0.31462964	-0.8571814	0.6205451	0.8348846	1.0	6270	tags=38%, list=29%, signal=53%
GO_SPLICEOSOMAL_COMPLEX_ASSEMBLY	GO_SPLICEOSOMAL_COMPLEX_ASSEMBLY		49	-0.25146857	-0.8567438	0.5862745	0.83533514	1.0	5275	tags=27%, list=24%, signal=35%
GO_RENAL_SYSTEM_VASCULATURE_DEVELOPMENT	GO_RENAL_SYSTEM_VASCULATURE_DEVELOPMENT		19	-0.39805964	-0.8563055	0.6587771	0.8357749	1.0	1867	tags=26%, list=9%, signal=29%
GO_CELLULAR_RESPONSE_TO_ACID_CHEMICAL	GO_CELLULAR_RESPONSE_TO_ACID_CHEMICAL		161	-0.28218508	-0.85617864	0.7351779	0.8355155	1.0	3346	tags=30%, list=15%, signal=36%
GO_REGULATION_OF_ORGAN_FORMATION	GO_REGULATION_OF_ORGAN_FORMATION		30	-0.36536467	-0.8557844	0.6984733	0.8358659	1.0	3195	tags=33%, list=15%, signal=39%
GO_RESPONSE_TO_TUMOR_NECROSIS_FACTOR	GO_RESPONSE_TO_TUMOR_NECROSIS_FACTOR		210	-0.29231405	-0.85563576	0.67970204	0.83570737	1.0	4678	tags=34%, list=22%, signal=43%
GO_SULFUR_AMINO_ACID_METABOLIC_PROCESS	GO_SULFUR_AMINO_ACID_METABOLIC_PROCESS		39	-0.29286772	-0.8547985	0.72762644	0.8369875	1.0	2768	tags=26%, list=13%, signal=29%
GO_ANTERIOR_POSTERIOR_PATTERN_SPECIFICATION	GO_ANTERIOR_POSTERIOR_PATTERN_SPECIFICATION		184	-0.28489465	-0.85455686	0.77099234	0.8370252	1.0	3842	tags=28%, list=18%, signal=34%
GO_NEGATIVE_REGULATION_OF_ALPHA_BETA_T_CELL_ACTIVATION	GO_NEGATIVE_REGULATION_OF_ALPHA_BETA_T_CELL_ACTIVATION		23	-0.3716579	-0.85396516	0.664193	0.8378192	1.0	1636	tags=22%, list=8%, signal=23%
GO_ENDOCARDIAL_CUSHION_FORMATION	GO_ENDOCARDIAL_CUSHION_FORMATION		15	-0.4281576	-0.85380954	0.6541502	0.83764243	1.0	1623	tags=27%, list=7%, signal=29%
GO_REGULATION_OF_INTERLEUKIN_6_BIOSYNTHETIC_PROCESS	GO_REGULATION_OF_INTERLEUKIN_6_BIOSYNTHETIC_PROCESS		15	-0.4121111	-0.8536988	0.6527778	0.8373763	1.0	2960	tags=27%, list=14%, signal=31%
GO_REGULATION_OF_MRNA_METABOLIC_PROCESS	GO_REGULATION_OF_MRNA_METABOLIC_PROCESS		106	-0.19828182	-0.8532182	0.65182185	0.83793557	1.0	4864	tags=25%, list=22%, signal=31%
GO_NEPHRON_TUBULE_FORMATION	GO_NEPHRON_TUBULE_FORMATION		18	-0.39776826	-0.8528603	0.71183205	0.8381814	1.0	1448	tags=22%, list=7%, signal=24%
GO_POSITIVE_REGULATION_OF_CELL_CELL_ADHESION	GO_POSITIVE_REGULATION_OF_CELL_CELL_ADHESION		228	-0.33639336	-0.8526389	0.6590476	0.8381566	1.0	2636	tags=27%, list=12%, signal=30%
GO_INTRACELLULAR_STEROID_HORMONE_RECEPTOR_SIGNALING_PATHWAY	GO_INTRACELLULAR_STEROID_HORMONE_RECEPTOR_SIGNALING_PATHWAY		67	-0.23481151	-0.85260487	0.74	0.83771724	1.0	5521	tags=36%, list=25%, signal=48%
GO_REGULATION_OF_T_CELL_PROLIFERATION	GO_REGULATION_OF_T_CELL_PROLIFERATION		141	-0.33672577	-0.8516253	0.6730038	0.8392785	1.0	2706	tags=24%, list=12%, signal=27%
GO_REGULATION_OF_GRANULOCYTE_CHEMOTAXIS	GO_REGULATION_OF_GRANULOCYTE_CHEMOTAXIS		37	-0.40248194	-0.8505481	0.65595466	0.84110606	1.0	1068	tags=19%, list=5%, signal=20%
GO_REGULATION_OF_CIRCADIAN_SLEEP_WAKE_CYCLE	GO_REGULATION_OF_CIRCADIAN_SLEEP_WAKE_CYCLE		24	-0.3123458	-0.8500477	0.6967213	0.84167296	1.0	1563	tags=13%, list=7%, signal=13%
GO_HISTONE_H2A_UBIQUITINATION	GO_HISTONE_H2A_UBIQUITINATION		16	-0.2758041	-0.84994566	0.63113004	0.84140086	1.0	6681	tags=50%, list=31%, signal=72%
GO_PYRIMIDINE_CONTAINING_COMPOUND_METABOLIC_PROCESS	GO_PYRIMIDINE_CONTAINING_COMPOUND_METABOLIC_PROCESS		66	-0.25910118	-0.84932667	0.7920792	0.84216905	1.0	3941	tags=30%, list=18%, signal=37%
GO_REGULATION_OF_MICROTUBULE_POLYMERIZATION	GO_REGULATION_OF_MICROTUBULE_POLYMERIZATION		31	-0.25991207	-0.8492776	0.76626015	0.84176344	1.0	2283	tags=16%, list=10%, signal=18%
GO_INTERSTRAND_CROSS_LINK_REPAIR	GO_INTERSTRAND_CROSS_LINK_REPAIR		38	-0.3095191	-0.849224	0.63492066	0.8413801	1.0	3703	tags=24%, list=17%, signal=28%
GO_LIVER_REGENERATION	GO_LIVER_REGENERATION		19	-0.31948102	-0.84869885	0.75339806	0.842024	1.0	3346	tags=32%, list=15%, signal=37%
GO_LEARNING	GO_LEARNING		124	-0.26156682	-0.84701645	0.7721022	0.84509206	1.0	3416	tags=23%, list=16%, signal=27%
GO_RESPONSE_TO_PROTOZOAN	GO_RESPONSE_TO_PROTOZOAN		19	-0.4077692	-0.84682405	0.6705653	0.8449791	1.0	3472	tags=37%, list=16%, signal=44%
GO_NEGATIVE_REGULATION_OF_STAT_CASCADE	GO_NEGATIVE_REGULATION_OF_STAT_CASCADE		42	-0.30513018	-0.84677124	0.7099391	0.84460044	1.0	1572	tags=17%, list=7%, signal=18%
GO_REGULATION_OF_HISTONE_H3_K4_METHYLATION	GO_REGULATION_OF_HISTONE_H3_K4_METHYLATION		24	-0.31017947	-0.84668064	0.66930693	0.8443079	1.0	5006	tags=29%, list=23%, signal=38%
GO_REGULATION_OF_STEM_CELL_PROLIFERATION	GO_REGULATION_OF_STEM_CELL_PROLIFERATION		84	-0.30106968	-0.84618694	0.7680312	0.84482455	1.0	3017	tags=29%, list=14%, signal=33%
GO_NEGATIVE_REGULATION_OF_NEURON_DEATH	GO_NEGATIVE_REGULATION_OF_NEURON_DEATH		162	-0.26920643	-0.846055	0.78149605	0.8446245	1.0	3313	tags=25%, list=15%, signal=30%
GO_ERAD_PATHWAY	GO_ERAD_PATHWAY		71	-0.23316924	-0.8459533	0.694332	0.84434056	1.0	5399	tags=31%, list=25%, signal=41%
GO_MITOCHONDRION_MORPHOGENESIS	GO_MITOCHONDRION_MORPHOGENESIS		19	-0.29083708	-0.84545285	0.6666667	0.84487444	1.0	4477	tags=37%, list=21%, signal=46%
GO_ESTABLISHMENT_OF_MITOTIC_SPINDLE_ORIENTATION	GO_ESTABLISHMENT_OF_MITOTIC_SPINDLE_ORIENTATION		19	-0.33075485	-0.8447964	0.676	0.8457147	1.0	2057	tags=21%, list=9%, signal=23%
GO_ENDOTHELIAL_CELL_PROLIFERATION	GO_ENDOTHELIAL_CELL_PROLIFERATION		24	-0.31885687	-0.8446542	0.729207	0.8455098	1.0	497	tags=13%, list=2%, signal=13%
GO_FOLIC_ACID_METABOLIC_PROCESS	GO_FOLIC_ACID_METABOLIC_PROCESS		16	-0.33824453	-0.8441583	0.6805556	0.84608567	1.0	2546	tags=38%, list=12%, signal=42%
GO_ER_ASSOCIATED_UBIQUITIN_DEPENDENT_PROTEIN_CATABOLIC_PROCESS	GO_ER_ASSOCIATED_UBIQUITIN_DEPENDENT_PROTEIN_CATABOLIC_PROCESS		59	-0.24477026	-0.84400105	0.68307084	0.8459411	1.0	5399	tags=32%, list=25%, signal=43%
GO_REGULATION_OF_NF_KAPPAB_IMPORT_INTO_NUCLEUS	GO_REGULATION_OF_NF_KAPPAB_IMPORT_INTO_NUCLEUS		45	-0.33179453	-0.8436063	0.7592955	0.84629834	1.0	1050	tags=16%, list=5%, signal=16%
GO_B_CELL_DIFFERENTIATION	GO_B_CELL_DIFFERENTIATION		85	-0.2940916	-0.843469	0.7145594	0.8460875	1.0	3041	tags=24%, list=14%, signal=27%
GO_CHEMOKINE_MEDIATED_SIGNALING_PATHWAY	GO_CHEMOKINE_MEDIATED_SIGNALING_PATHWAY		62	-0.42267558	-0.84318215	0.65940595	0.8461515	1.0	1771	tags=26%, list=8%, signal=28%
GO_POSITIVE_REGULATION_OF_ENDOCYTOSIS	GO_POSITIVE_REGULATION_OF_ENDOCYTOSIS		108	-0.29765537	-0.8429995	0.7159533	0.84606683	1.0	1810	tags=18%, list=8%, signal=19%
GO_NEGATIVE_REGULATION_OF_CYTOKINE_PRODUCTION_INVOLVED_IN_IMMUNE_RESPONSE	GO_NEGATIVE_REGULATION_OF_CYTOKINE_PRODUCTION_INVOLVED_IN_IMMUNE_RESPONSE		22	-0.4006874	-0.84278274	0.68138194	0.8460147	1.0	2706	tags=27%, list=12%, signal=31%
GO_REGULATION_OF_EARLY_ENDOSOME_TO_LATE_ENDOSOME_TRANSPORT	GO_REGULATION_OF_EARLY_ENDOSOME_TO_LATE_ENDOSOME_TRANSPORT		16	-0.29929343	-0.8425861	0.6752988	0.8459301	1.0	5068	tags=44%, list=23%, signal=57%
GO_STARTLE_RESPONSE	GO_STARTLE_RESPONSE		25	-0.3266595	-0.842211	0.7067669	0.8462023	1.0	543	tags=8%, list=2%, signal=8%
GO_POSITIVE_REGULATION_OF_LYMPHOCYTE_MEDIATED_IMMUNITY	GO_POSITIVE_REGULATION_OF_LYMPHOCYTE_MEDIATED_IMMUNITY		66	-0.35294953	-0.84174776	0.6871401	0.84667474	1.0	2044	tags=21%, list=9%, signal=23%
GO_PEPTIDYL_TYROSINE_MODIFICATION	GO_PEPTIDYL_TYROSINE_MODIFICATION		183	-0.25763136	-0.84128577	0.8286853	0.8471141	1.0	2623	tags=19%, list=12%, signal=22%
GO_MYELOID_LEUKOCYTE_DIFFERENTIATION	GO_MYELOID_LEUKOCYTE_DIFFERENTIATION		94	-0.3028063	-0.84103024	0.7209302	0.84715086	1.0	3169	tags=30%, list=15%, signal=35%
GO_PROTEIN_N_LINKED_GLYCOSYLATION	GO_PROTEIN_N_LINKED_GLYCOSYLATION		73	-0.29134977	-0.84085506	0.6795367	0.84705037	1.0	4435	tags=38%, list=20%, signal=48%
GO_CELLULAR_RESPONSE_TO_ANTIBIOTIC	GO_CELLULAR_RESPONSE_TO_ANTIBIOTIC		16	-0.35954756	-0.8400006	0.7305389	0.8483928	1.0	1375	tags=19%, list=6%, signal=20%
GO_REGULATION_OF_CELLULAR_RESPONSE_TO_INSULIN_STIMULUS	GO_REGULATION_OF_CELLULAR_RESPONSE_TO_INSULIN_STIMULUS		55	-0.27128047	-0.839857	0.74857146	0.848187	1.0	2925	tags=22%, list=13%, signal=25%
GO_POSITIVE_REGULATION_OF_COAGULATION	GO_POSITIVE_REGULATION_OF_COAGULATION		24	-0.3714346	-0.8398026	0.69709545	0.8478114	1.0	1394	tags=21%, list=6%, signal=22%
GO_REGULATION_OF_PROTEIN_OLIGOMERIZATION	GO_REGULATION_OF_PROTEIN_OLIGOMERIZATION		29	-0.3489667	-0.83883405	0.73236513	0.84927887	1.0	1254	tags=21%, list=6%, signal=22%
GO_PROTEIN_REFOLDING	GO_PROTEIN_REFOLDING		17	-0.3270271	-0.83866304	0.6709129	0.8491493	1.0	1637	tags=12%, list=8%, signal=13%
GO_NEGATIVE_REGULATION_OF_CELL_JUNCTION_ASSEMBLY	GO_NEGATIVE_REGULATION_OF_CELL_JUNCTION_ASSEMBLY		19	-0.35287997	-0.83866143	0.7210216	0.8486543	1.0	3687	tags=42%, list=17%, signal=51%
GO_EPITHELIAL_CELL_DIFFERENTIATION_INVOLVED_IN_KIDNEY_DEVELOPMENT	GO_EPITHELIAL_CELL_DIFFERENTIATION_INVOLVED_IN_KIDNEY_DEVELOPMENT		24	-0.34775862	-0.8381664	0.7009524	0.84916806	1.0	1867	tags=25%, list=9%, signal=27%
GO_CILIUM_MOVEMENT	GO_CILIUM_MOVEMENT		30	-0.31404305	-0.8373998	0.73773986	0.8502665	1.0	1815	tags=13%, list=8%, signal=15%
GO_REGULATION_OF_DNA_TEMPLATED_TRANSCRIPTION_IN_RESPONSE_TO_STRESS	GO_REGULATION_OF_DNA_TEMPLATED_TRANSCRIPTION_IN_RESPONSE_TO_STRESS		66	-0.24047466	-0.83634204	0.75619835	0.8518556	1.0	2952	tags=17%, list=14%, signal=19%
GO_DETECTION_OF_ABIOTIC_STIMULUS	GO_DETECTION_OF_ABIOTIC_STIMULUS		108	-0.23848604	-0.83520323	0.801217	0.85376066	1.0	4225	tags=19%, list=19%, signal=24%
GO_NEURON_MIGRATION	GO_NEURON_MIGRATION		102	-0.27522105	-0.8349263	0.7915832	0.8538058	1.0	1726	tags=17%, list=8%, signal=18%
GO_ENTRAINMENT_OF_CIRCADIAN_CLOCK	GO_ENTRAINMENT_OF_CIRCADIAN_CLOCK		25	-0.2892946	-0.83476746	0.6934783	0.8536372	1.0	3357	tags=28%, list=15%, signal=33%
GO_REGULATION_OF_MITOCHONDRIAL_MEMBRANE_POTENTIAL	GO_REGULATION_OF_MITOCHONDRIAL_MEMBRANE_POTENTIAL		53	-0.2764399	-0.8342534	0.79268295	0.8542286	1.0	1981	tags=19%, list=9%, signal=21%
GO_NEGATIVE_REGULATION_OF_ALPHA_BETA_T_CELL_DIFFERENTIATION	GO_NEGATIVE_REGULATION_OF_ALPHA_BETA_T_CELL_DIFFERENTIATION		15	-0.35819575	-0.83321476	0.7018868	0.8558202	1.0	1636	tags=20%, list=8%, signal=22%
GO_NCRNA_3_END_PROCESSING	GO_NCRNA_3_END_PROCESSING		17	-0.3315038	-0.8326915	0.65182185	0.8563257	1.0	1594	tags=18%, list=7%, signal=19%
GO_POSITIVE_REGULATION_OF_EXOCYTOSIS	GO_POSITIVE_REGULATION_OF_EXOCYTOSIS		80	-0.23988523	-0.8318592	0.8545455	0.85749525	1.0	1917	tags=14%, list=9%, signal=15%
GO_FC_RECEPTOR_SIGNALING_PATHWAY	GO_FC_RECEPTOR_SIGNALING_PATHWAY		181	-0.256403	-0.8313165	0.6832061	0.85802954	1.0	4726	tags=35%, list=22%, signal=44%
GO_METANEPHROS_DEVELOPMENT	GO_METANEPHROS_DEVELOPMENT		80	-0.3001404	-0.83130544	0.7741935	0.8575613	1.0	1448	tags=16%, list=7%, signal=17%
GO_POSITIVE_REGULATION_OF_LIPID_CATABOLIC_PROCESS	GO_POSITIVE_REGULATION_OF_LIPID_CATABOLIC_PROCESS		25	-0.3035143	-0.83112717	0.75438595	0.85742295	1.0	3718	tags=24%, list=17%, signal=29%
GO_RESPONSE_TO_ISCHEMIA	GO_RESPONSE_TO_ISCHEMIA		26	-0.29859105	-0.83109164	0.7027559	0.8570091	1.0	3134	tags=27%, list=14%, signal=31%
GO_SPERMATID_DIFFERENTIATION	GO_SPERMATID_DIFFERENTIATION		115	-0.21145944	-0.83049655	0.80626225	0.8577007	1.0	2842	tags=12%, list=13%, signal=14%
GO_HISTONE_H3_ACETYLATION	GO_HISTONE_H3_ACETYLATION		39	-0.24570617	-0.8303891	0.743295	0.85741895	1.0	2109	tags=18%, list=10%, signal=20%
GO_RESPONSE_TO_ARSENIC_CONTAINING_SUBSTANCE	GO_RESPONSE_TO_ARSENIC_CONTAINING_SUBSTANCE		28	-0.3263582	-0.82988036	0.75	0.85798794	1.0	3095	tags=29%, list=14%, signal=33%
GO_REGULATION_OF_INTERFERON_GAMMA_PRODUCTION	GO_REGULATION_OF_INTERFERON_GAMMA_PRODUCTION		88	-0.37268576	-0.8296742	0.6982592	0.8579244	1.0	2185	tags=24%, list=10%, signal=26%
GO_POSITIVE_REGULATION_OF_LYASE_ACTIVITY	GO_POSITIVE_REGULATION_OF_LYASE_ACTIVITY		55	-0.2566648	-0.8279059	0.7910448	0.8610601	1.0	2261	tags=13%, list=10%, signal=14%
GO_REGULATION_OF_MYOBLAST_DIFFERENTIATION	GO_REGULATION_OF_MYOBLAST_DIFFERENTIATION		46	-0.33605	-0.82786226	0.7186898	0.860651	1.0	2648	tags=26%, list=12%, signal=30%
GO_RNA_STABILIZATION	GO_RNA_STABILIZATION		28	-0.24447192	-0.8275067	0.7322835	0.86089486	1.0	4911	tags=36%, list=23%, signal=46%
GO_NEGATIVE_REGULATION_OF_IMMUNE_SYSTEM_PROCESS	GO_NEGATIVE_REGULATION_OF_IMMUNE_SYSTEM_PROCESS		343	-0.2894131	-0.82749414	0.7308411	0.8604159	1.0	3013	tags=23%, list=14%, signal=26%
GO_REGULATION_OF_INTERLEUKIN_10_PRODUCTION	GO_REGULATION_OF_INTERLEUKIN_10_PRODUCTION		43	-0.3626584	-0.82627916	0.6909789	0.8624038	1.0	2044	tags=19%, list=9%, signal=20%
GO_CYTOKINE_PRODUCTION_INVOLVED_IN_IMMUNE_RESPONSE	GO_CYTOKINE_PRODUCTION_INVOLVED_IN_IMMUNE_RESPONSE		17	-0.3517647	-0.82508576	0.7673077	0.86430955	1.0	1718	tags=18%, list=8%, signal=19%
GO_ADRENAL_GLAND_DEVELOPMENT	GO_ADRENAL_GLAND_DEVELOPMENT		23	-0.33767346	-0.8246446	0.73258007	0.8646809	1.0	892	tags=13%, list=4%, signal=14%
GO_ASTROCYTE_DEVELOPMENT	GO_ASTROCYTE_DEVELOPMENT		19	-0.35311556	-0.8243584	0.7045908	0.86472017	1.0	1092	tags=16%, list=5%, signal=17%
GO_NEGATIVE_REGULATION_OF_STEM_CELL_DIFFERENTIATION	GO_NEGATIVE_REGULATION_OF_STEM_CELL_DIFFERENTIATION		41	-0.26888484	-0.8241943	0.8	0.86454475	1.0	2160	tags=15%, list=10%, signal=16%
GO_POSITIVE_REGULATION_OF_JUN_KINASE_ACTIVITY	GO_POSITIVE_REGULATION_OF_JUN_KINASE_ACTIVITY		60	-0.27377895	-0.8236	0.8447581	0.86526155	1.0	3790	tags=33%, list=17%, signal=40%
GO_REGULATION_OF_LEUKOCYTE_PROLIFERATION	GO_REGULATION_OF_LEUKOCYTE_PROLIFERATION		198	-0.32587764	-0.82340306	0.69449717	0.86515164	1.0	2706	tags=22%, list=12%, signal=25%
GO_NEGATIVE_REGULATION_OF_RECEPTOR_MEDIATED_ENDOCYTOSIS	GO_NEGATIVE_REGULATION_OF_RECEPTOR_MEDIATED_ENDOCYTOSIS		17	-0.26559117	-0.8230795	0.69061875	0.86530614	1.0	8796	tags=65%, list=40%, signal=109%
GO_TEMPERATURE_HOMEOSTASIS	GO_TEMPERATURE_HOMEOSTASIS		26	-0.31025928	-0.82215434	0.7525773	0.8666535	1.0	174	tags=8%, list=1%, signal=8%
GO_GLANDULAR_EPITHELIAL_CELL_DEVELOPMENT	GO_GLANDULAR_EPITHELIAL_CELL_DEVELOPMENT		17	-0.34775504	-0.82182044	0.7977316	0.86682093	1.0	2945	tags=24%, list=14%, signal=27%
GO_POSITIVE_REGULATION_OF_MITOCHONDRIAL_MEMBRANE_PERMEABILITY	GO_POSITIVE_REGULATION_OF_MITOCHONDRIAL_MEMBRANE_PERMEABILITY		17	-0.31264365	-0.8218165	0.7416174	0.8663322	1.0	1927	tags=29%, list=9%, signal=32%
GO_POSITIVE_REGULATION_OF_ADENYLATE_CYCLASE_ACTIVITY	GO_POSITIVE_REGULATION_OF_ADENYLATE_CYCLASE_ACTIVITY		43	-0.26985526	-0.82161605	0.75416666	0.86624247	1.0	2261	tags=14%, list=10%, signal=16%
GO_NEUROBLAST_PROLIFERATION	GO_NEUROBLAST_PROLIFERATION		28	-0.32841066	-0.8211188	0.70726913	0.8666925	1.0	3809	tags=29%, list=18%, signal=35%
GO_NEGATIVE_REGULATION_OF_MRNA_METABOLIC_PROCESS	GO_NEGATIVE_REGULATION_OF_MRNA_METABOLIC_PROCESS		32	-0.2171612	-0.82101655	0.6476578	0.8664034	1.0	8114	tags=47%, list=37%, signal=75%
GO_ANTERIOR_POSTERIOR_AXIS_SPECIFICATION	GO_ANTERIOR_POSTERIOR_AXIS_SPECIFICATION		46	-0.2638951	-0.82099694	0.8	0.86594844	1.0	3485	tags=24%, list=16%, signal=28%
GO_RETINAL_GANGLION_CELL_AXON_GUIDANCE	GO_RETINAL_GANGLION_CELL_AXON_GUIDANCE		18	-0.3812938	-0.8209366	0.7807692	0.8655672	1.0	1666	tags=22%, list=8%, signal=24%
GO_REGULATION_OF_PROTEIN_MATURATION	GO_REGULATION_OF_PROTEIN_MATURATION		70	-0.27898297	-0.82083595	0.761811	0.8652638	1.0	1507	tags=13%, list=7%, signal=14%
GO_SYNCYTIUM_FORMATION	GO_SYNCYTIUM_FORMATION		25	-0.31949332	-0.82046026	0.76231265	0.8654802	1.0	1808	tags=16%, list=8%, signal=17%
GO_REGULATION_OF_OSTEOCLAST_DIFFERENTIATION	GO_REGULATION_OF_OSTEOCLAST_DIFFERENTIATION		58	-0.3261764	-0.82029605	0.70941883	0.8653251	1.0	3168	tags=22%, list=15%, signal=26%
GO_NEURAL_RETINA_DEVELOPMENT	GO_NEURAL_RETINA_DEVELOPMENT		49	-0.2856821	-0.81967497	0.76237625	0.8660828	1.0	4165	tags=33%, list=19%, signal=40%
GO_NEGATIVE_REGULATION_OF_LIPID_TRANSPORT	GO_NEGATIVE_REGULATION_OF_LIPID_TRANSPORT		25	-0.3088418	-0.8194972	0.6909789	0.86596614	1.0	3357	tags=32%, list=15%, signal=38%
GO_BASE_EXCISION_REPAIR	GO_BASE_EXCISION_REPAIR		38	-0.32828566	-0.81945795	0.64603484	0.8655557	1.0	4196	tags=29%, list=19%, signal=36%
GO_MALE_SEX_DIFFERENTIATION	GO_MALE_SEX_DIFFERENTIATION		141	-0.23776534	-0.8191636	0.875	0.86564326	1.0	4296	tags=23%, list=20%, signal=29%
GO_ESTABLISHMENT_OF_EPITHELIAL_CELL_POLARITY	GO_ESTABLISHMENT_OF_EPITHELIAL_CELL_POLARITY		22	-0.30635995	-0.8189926	0.7484909	0.86545223	1.0	3567	tags=32%, list=16%, signal=38%
GO_REGULATION_OF_ALPHA_BETA_T_CELL_DIFFERENTIATION	GO_REGULATION_OF_ALPHA_BETA_T_CELL_DIFFERENTIATION		46	-0.35526237	-0.8186295	0.7376426	0.8656586	1.0	2083	tags=24%, list=10%, signal=26%
GO_NEURAL_TUBE_DEVELOPMENT	GO_NEURAL_TUBE_DEVELOPMENT		144	-0.26457396	-0.8182505	0.7702703	0.86588436	1.0	3013	tags=22%, list=14%, signal=26%
GO_REGULATION_OF_ADAPTIVE_IMMUNE_RESPONSE	GO_REGULATION_OF_ADAPTIVE_IMMUNE_RESPONSE		121	-0.31410033	-0.81824034	0.7265625	0.8654144	1.0	2185	tags=21%, list=10%, signal=23%
GO_MUSCLE_CELL_CELLULAR_HOMEOSTASIS	GO_MUSCLE_CELL_CELLULAR_HOMEOSTASIS		17	-0.38640967	-0.8177884	0.67115384	0.865845	1.0	2823	tags=29%, list=13%, signal=34%
GO_REGULATION_OF_SYNAPSE_ORGANIZATION	GO_REGULATION_OF_SYNAPSE_ORGANIZATION		100	-0.2976565	-0.81757975	0.8	0.8657645	1.0	2178	tags=17%, list=10%, signal=19%
GO_CYTOKINE_PRODUCTION	GO_CYTOKINE_PRODUCTION		116	-0.32361695	-0.81734407	0.6976744	0.8657244	1.0	3013	tags=23%, list=14%, signal=27%
GO_NEGATIVE_REGULATION_OF_BLOOD_PRESSURE	GO_NEGATIVE_REGULATION_OF_BLOOD_PRESSURE		42	-0.27543864	-0.81687707	0.76891613	0.8661763	1.0	3500	tags=19%, list=16%, signal=23%
GO_POSITIVE_REGULATION_OF_CELL_CYCLE_G1_S_PHASE_TRANSITION	GO_POSITIVE_REGULATION_OF_CELL_CYCLE_G1_S_PHASE_TRANSITION		28	-0.30660746	-0.81677735	0.70941883	0.86586404	1.0	668	tags=11%, list=3%, signal=11%
GO_NEURAL_TUBE_FORMATION	GO_NEURAL_TUBE_FORMATION		94	-0.26752093	-0.8165922	0.7884232	0.8657273	1.0	3499	tags=28%, list=16%, signal=33%
GO_MOTOR_NEURON_AXON_GUIDANCE	GO_MOTOR_NEURON_AXON_GUIDANCE		27	-0.32330185	-0.8165562	0.72871286	0.8653075	1.0	4043	tags=33%, list=19%, signal=41%
GO_CELLULAR_RESPONSE_TO_KETONE	GO_CELLULAR_RESPONSE_TO_KETONE		71	-0.27943835	-0.81620175	0.8044807	0.8654985	1.0	3095	tags=28%, list=14%, signal=33%
GO_REGULATION_OF_I_KAPPAB_KINASE_NF_KAPPAB_SIGNALING	GO_REGULATION_OF_I_KAPPAB_KINASE_NF_KAPPAB_SIGNALING		219	-0.25687593	-0.8157098	0.7883495	0.86595476	1.0	3013	tags=21%, list=14%, signal=24%
GO_MICROTUBULE_BUNDLE_FORMATION	GO_MICROTUBULE_BUNDLE_FORMATION		56	-0.2716815	-0.815493	0.80497926	0.8658818	1.0	2054	tags=14%, list=9%, signal=16%
GO_NEGATIVE_REGULATION_OF_RESPONSE_TO_REACTIVE_OXYGEN_SPECIES	GO_NEGATIVE_REGULATION_OF_RESPONSE_TO_REACTIVE_OXYGEN_SPECIES		17	-0.31046245	-0.8154264	0.76785713	0.8655366	1.0	2186	tags=24%, list=10%, signal=26%
GO_PYRIMIDINE_NUCLEOSIDE_TRIPHOSPHATE_BIOSYNTHETIC_PROCESS	GO_PYRIMIDINE_NUCLEOSIDE_TRIPHOSPHATE_BIOSYNTHETIC_PROCESS		15	-0.346833	-0.81488603	0.73253495	0.86606693	1.0	3657	tags=40%, list=17%, signal=48%
GO_LYMPHOCYTE_CHEMOTAXIS	GO_LYMPHOCYTE_CHEMOTAXIS		32	-0.438162	-0.81454116	0.7184466	0.86623114	1.0	2170	tags=34%, list=10%, signal=38%
GO_NUCLEIC_ACID_PHOSPHODIESTER_BOND_HYDROLYSIS	GO_NUCLEIC_ACID_PHOSPHODIESTER_BOND_HYDROLYSIS		221	-0.22860709	-0.81378055	0.75595236	0.8671765	1.0	4393	tags=30%, list=20%, signal=38%
GO_AXONEME_ASSEMBLY	GO_AXONEME_ASSEMBLY		34	-0.27778444	-0.81133777	0.73673034	0.87145054	1.0	2054	tags=12%, list=9%, signal=13%
GO_REGULATION_OF_NEUROTRANSMITTER_RECEPTOR_ACTIVITY	GO_REGULATION_OF_NEUROTRANSMITTER_RECEPTOR_ACTIVITY		30	-0.28399518	-0.81068116	0.7676768	0.87224543	1.0	1127	tags=10%, list=5%, signal=11%
GO_REGULATION_OF_LYMPHOCYTE_DIFFERENTIATION	GO_REGULATION_OF_LYMPHOCYTE_DIFFERENTIATION		128	-0.31617048	-0.8104542	0.75095785	0.87219113	1.0	2083	tags=20%, list=10%, signal=22%
GO_LAMELLIPODIUM_ORGANIZATION	GO_LAMELLIPODIUM_ORGANIZATION		34	-0.28952	-0.8104291	0.7614314	0.87174976	1.0	3296	tags=26%, list=15%, signal=31%
GO_MICROTUBULE_POLYMERIZATION_OR_DEPOLYMERIZATION	GO_MICROTUBULE_POLYMERIZATION_OR_DEPOLYMERIZATION		40	-0.2914543	-0.8093341	0.74	0.8733123	1.0	3847	tags=38%, list=18%, signal=45%
GO_T_CELL_PROLIFERATION	GO_T_CELL_PROLIFERATION		34	-0.38976228	-0.80931175	0.7235622	0.87286174	1.0	2083	tags=24%, list=10%, signal=26%
GO_TRACHEA_DEVELOPMENT	GO_TRACHEA_DEVELOPMENT		20	-0.31504303	-0.8092985	0.77272725	0.87239695	1.0	4949	tags=35%, list=23%, signal=45%
GO_REGULATION_OF_MITOCHONDRIAL_FISSION	GO_REGULATION_OF_MITOCHONDRIAL_FISSION		15	-0.33182576	-0.80922276	0.77272725	0.87205446	1.0	1322	tags=20%, list=6%, signal=21%
GO_INTERLEUKIN_1_PRODUCTION	GO_INTERLEUKIN_1_PRODUCTION		15	-0.41825753	-0.8077441	0.7184874	0.8743673	1.0	559	tags=20%, list=3%, signal=21%
GO_MODULATION_BY_SYMBIONT_OF_HOST_CELLULAR_PROCESS	GO_MODULATION_BY_SYMBIONT_OF_HOST_CELLULAR_PROCESS		26	-0.2828125	-0.80772144	0.71899223	0.87391275	1.0	5519	tags=42%, list=25%, signal=57%
GO_REGULATION_OF_CYTOKINE_PRODUCTION_INVOLVED_IN_IMMUNE_RESPONSE	GO_REGULATION_OF_CYTOKINE_PRODUCTION_INVOLVED_IN_IMMUNE_RESPONSE		55	-0.35203218	-0.807607	0.7514563	0.87362725	1.0	3047	tags=35%, list=14%, signal=40%
GO_CGMP_BIOSYNTHETIC_PROCESS	GO_CGMP_BIOSYNTHETIC_PROCESS		15	-0.37868592	-0.807449	0.71626985	0.87348145	1.0	2657	tags=27%, list=12%, signal=30%
GO_NAD_METABOLIC_PROCESS	GO_NAD_METABOLIC_PROCESS		50	-0.26654986	-0.80608904	0.79738563	0.8755234	1.0	2997	tags=24%, list=14%, signal=28%
GO_REGULATION_OF_PHAGOCYTOSIS	GO_REGULATION_OF_PHAGOCYTOSIS		65	-0.2983309	-0.80593836	0.7634195	0.87527645	1.0	2392	tags=22%, list=11%, signal=24%
GO_IMMUNOGLOBULIN_PRODUCTION	GO_IMMUNOGLOBULIN_PRODUCTION		42	-0.3022098	-0.8059082	0.74444443	0.87485015	1.0	3941	tags=33%, list=18%, signal=41%
GO_PHOTORECEPTOR_CELL_DEVELOPMENT	GO_PHOTORECEPTOR_CELL_DEVELOPMENT		38	-0.26057652	-0.80539805	0.77991456	0.8752945	1.0	1176	tags=11%, list=5%, signal=11%
GO_NUCLEOSIDE_MONOPHOSPHATE_METABOLIC_PROCESS	GO_NUCLEOSIDE_MONOPHOSPHATE_METABOLIC_PROCESS		219	-0.20001139	-0.8049755	0.77018636	0.87562865	1.0	3024	tags=15%, list=14%, signal=17%
GO_POSITIVE_REGULATION_OF_INSULIN_SECRETION_INVOLVED_IN_CELLULAR_RESPONSE_TO_GLUCOSE_STIMULUS	GO_POSITIVE_REGULATION_OF_INSULIN_SECRETION_INVOLVED_IN_CELLULAR_RESPONSE_TO_GLUCOSE_STIMULUS		26	-0.29232043	-0.8045952	0.79107505	0.87583923	1.0	183	tags=8%, list=1%, signal=8%
GO_NEURAL_CREST_CELL_MIGRATION	GO_NEURAL_CREST_CELL_MIGRATION		51	-0.30417475	-0.80450046	0.82703775	0.87553555	1.0	2625	tags=27%, list=12%, signal=31%
GO_DEFENSE_RESPONSE_TO_GRAM_NEGATIVE_BACTERIUM	GO_DEFENSE_RESPONSE_TO_GRAM_NEGATIVE_BACTERIUM		42	-0.2910743	-0.8044441	0.8277228	0.8751579	1.0	2766	tags=19%, list=13%, signal=22%
GO_POSITIVE_REGULATION_OF_INTERLEUKIN_1_PRODUCTION	GO_POSITIVE_REGULATION_OF_INTERLEUKIN_1_PRODUCTION		34	-0.3566573	-0.8040465	0.72386587	0.8754292	1.0	2966	tags=26%, list=14%, signal=31%
GO_ORGAN_OR_TISSUE_SPECIFIC_IMMUNE_RESPONSE	GO_ORGAN_OR_TISSUE_SPECIFIC_IMMUNE_RESPONSE		25	-0.39616027	-0.8039604	0.73861384	0.87509716	1.0	1052	tags=24%, list=5%, signal=25%
GO_B_CELL_ACTIVATION_INVOLVED_IN_IMMUNE_RESPONSE	GO_B_CELL_ACTIVATION_INVOLVED_IN_IMMUNE_RESPONSE		34	-0.3142434	-0.80333924	0.7358834	0.87577266	1.0	3941	tags=32%, list=18%, signal=39%
GO_PIGMENT_GRANULE_ORGANIZATION	GO_PIGMENT_GRANULE_ORGANIZATION		20	-0.30723557	-0.80285436	0.795501	0.87617546	1.0	4152	tags=40%, list=19%, signal=49%
GO_POSITIVE_REGULATION_OF_ACUTE_INFLAMMATORY_RESPONSE	GO_POSITIVE_REGULATION_OF_ACUTE_INFLAMMATORY_RESPONSE		26	-0.39432415	-0.80276775	0.77246654	0.8758654	1.0	2126	tags=31%, list=10%, signal=34%
GO_RESPONSE_TO_ACETYLCHOLINE	GO_RESPONSE_TO_ACETYLCHOLINE		17	-0.3333699	-0.80244285	0.7211896	0.8759746	1.0	1727	tags=18%, list=8%, signal=19%
GO_ACTIVATION_OF_JUN_KINASE_ACTIVITY	GO_ACTIVATION_OF_JUN_KINASE_ACTIVITY		33	-0.28024665	-0.802152	0.86019415	0.8760804	1.0	4678	tags=45%, list=22%, signal=58%
GO_MONOCYTE_CHEMOTAXIS	GO_MONOCYTE_CHEMOTAXIS		36	-0.3858366	-0.80207396	0.7514451	0.8757348	1.0	2890	tags=36%, list=13%, signal=42%
GO_CENTRAL_NERVOUS_SYSTEM_NEURON_DIFFERENTIATION	GO_CENTRAL_NERVOUS_SYSTEM_NEURON_DIFFERENTIATION		161	-0.25711608	-0.8017793	0.83832335	0.87578046	1.0	1532	tags=11%, list=7%, signal=12%
GO_REGULATION_OF_IMMUNE_EFFECTOR_PROCESS	GO_REGULATION_OF_IMMUNE_EFFECTOR_PROCESS		400	-0.27229446	-0.80165255	0.7470588	0.875514	1.0	3067	tags=23%, list=14%, signal=26%
GO_REGULATION_OF_CELL_CELL_ADHESION	GO_REGULATION_OF_CELL_CELL_ADHESION		358	-0.29301336	-0.8009051	0.7731569	0.87638885	1.0	3013	tags=26%, list=14%, signal=30%
GO_BIOMINERAL_TISSUE_DEVELOPMENT	GO_BIOMINERAL_TISSUE_DEVELOPMENT		67	-0.29595453	-0.80059147	0.85214007	0.87647116	1.0	1394	tags=15%, list=6%, signal=16%
GO_REGULATION_OF_MACROPHAGE_ACTIVATION	GO_REGULATION_OF_MACROPHAGE_ACTIVATION		22	-0.338413	-0.8003169	0.7754319	0.8765058	1.0	4058	tags=45%, list=19%, signal=56%
GO_POSITIVE_REGULATION_OF_NATURAL_KILLER_CELL_ACTIVATION	GO_POSITIVE_REGULATION_OF_NATURAL_KILLER_CELL_ACTIVATION		17	-0.35727417	-0.7995112	0.7525151	0.87749195	1.0	2044	tags=24%, list=9%, signal=26%
GO_ALCOHOL_CATABOLIC_PROCESS	GO_ALCOHOL_CATABOLIC_PROCESS		57	-0.26316574	-0.7987853	0.8767967	0.87831485	1.0	3660	tags=23%, list=17%, signal=27%
GO_CELLULAR_RESPONSE_TO_PH	GO_CELLULAR_RESPONSE_TO_PH		15	-0.31735632	-0.79866016	0.76073617	0.87806594	1.0	1375	tags=13%, list=6%, signal=14%
GO_NEGATIVE_REGULATION_OF_MACROAUTOPHAGY	GO_NEGATIVE_REGULATION_OF_MACROAUTOPHAGY		19	-0.25503445	-0.7984724	0.794971	0.87788403	1.0	2519	tags=16%, list=12%, signal=18%
GO_NEGATIVE_REGULATION_OF_ANION_TRANSPORT	GO_NEGATIVE_REGULATION_OF_ANION_TRANSPORT		31	-0.31531283	-0.7966946	0.83366334	0.880609	1.0	2211	tags=16%, list=10%, signal=18%
GO_REGULATION_OF_EPITHELIAL_TO_MESENCHYMAL_TRANSITION	GO_REGULATION_OF_EPITHELIAL_TO_MESENCHYMAL_TRANSITION		64	-0.28670603	-0.79549104	0.8276553	0.88227826	1.0	2165	tags=20%, list=10%, signal=22%
GO_GLUTAMATE_METABOLIC_PROCESS	GO_GLUTAMATE_METABOLIC_PROCESS		26	-0.30245852	-0.7954174	0.809901	0.88191885	1.0	1918	tags=19%, list=9%, signal=21%
GO_DOPAMINERGIC_NEURON_DIFFERENTIATION	GO_DOPAMINERGIC_NEURON_DIFFERENTIATION		26	-0.32395032	-0.79502887	0.78793776	0.8820766	1.0	2945	tags=27%, list=14%, signal=31%
GO_DORSAL_VENTRAL_PATTERN_FORMATION	GO_DORSAL_VENTRAL_PATTERN_FORMATION		85	-0.28344923	-0.7947436	0.8375242	0.88210475	1.0	4082	tags=27%, list=19%, signal=33%
GO_CARDIAC_MUSCLE_TISSUE_MORPHOGENESIS	GO_CARDIAC_MUSCLE_TISSUE_MORPHOGENESIS		52	-0.363151	-0.79456675	0.73306775	0.881924	1.0	1169	tags=19%, list=5%, signal=20%
GO_CELLULAR_RESPONSE_TO_TOXIC_SUBSTANCE	GO_CELLULAR_RESPONSE_TO_TOXIC_SUBSTANCE		25	-0.29557964	-0.79442906	0.861167	0.8816753	1.0	1375	tags=16%, list=6%, signal=17%
GO_REGULATION_OF_MYELOID_CELL_APOPTOTIC_PROCESS	GO_REGULATION_OF_MYELOID_CELL_APOPTOTIC_PROCESS		21	-0.34050423	-0.79428697	0.776	0.881476	1.0	1988	tags=14%, list=9%, signal=16%
GO_SOMATIC_STEM_CELL_DIVISION	GO_SOMATIC_STEM_CELL_DIVISION		21	-0.35692963	-0.7938911	0.76086956	0.88169354	1.0	380	tags=14%, list=2%, signal=15%
GO_CELLULAR_RESPONSE_TO_GLUCOSE_STARVATION	GO_CELLULAR_RESPONSE_TO_GLUCOSE_STARVATION		30	-0.2648267	-0.792528	0.80265653	0.8836407	1.0	1139	tags=10%, list=5%, signal=11%
GO_INTERFERON_GAMMA_MEDIATED_SIGNALING_PATHWAY	GO_INTERFERON_GAMMA_MEDIATED_SIGNALING_PATHWAY		65	-0.36561245	-0.79245794	0.6923077	0.8832873	1.0	3904	tags=31%, list=18%, signal=37%
GO_INFLAMMATORY_RESPONSE	GO_INFLAMMATORY_RESPONSE		422	-0.29330882	-0.7923388	0.7934363	0.88304096	1.0	3153	tags=25%, list=14%, signal=29%
GO_POSITIVE_REGULATION_OF_STEM_CELL_DIFFERENTIATION	GO_POSITIVE_REGULATION_OF_STEM_CELL_DIFFERENTIATION		49	-0.3082389	-0.7921222	0.8	0.8829439	1.0	1880	tags=20%, list=9%, signal=22%
GO_REGULATION_OF_CALCIUM_ION_TRANSPORT	GO_REGULATION_OF_CALCIUM_ION_TRANSPORT		196	-0.2770591	-0.79200304	0.85227275	0.88268715	1.0	2461	tags=18%, list=11%, signal=20%
GO_PHOSPHATE_ION_TRANSPORT	GO_PHOSPHATE_ION_TRANSPORT		18	-0.29544005	-0.7914076	0.7450199	0.88323313	1.0	1489	tags=17%, list=7%, signal=18%
GO_POSITIVE_REGULATION_OF_DNA_REPAIR	GO_POSITIVE_REGULATION_OF_DNA_REPAIR		34	-0.25937793	-0.7911792	0.74696356	0.8831415	1.0	3211	tags=18%, list=15%, signal=21%
GO_NEGATIVE_REGULATION_OF_SMOOTH_MUSCLE_CELL_MIGRATION	GO_NEGATIVE_REGULATION_OF_SMOOTH_MUSCLE_CELL_MIGRATION		16	-0.38438043	-0.79086	0.7675781	0.88320524	1.0	3416	tags=56%, list=16%, signal=67%
GO_PRODUCTION_OF_MOLECULAR_MEDIATOR_OF_IMMUNE_RESPONSE	GO_PRODUCTION_OF_MOLECULAR_MEDIATOR_OF_IMMUNE_RESPONSE		59	-0.2818409	-0.7898461	0.8181818	0.88445437	1.0	3623	tags=27%, list=17%, signal=32%
GO_POSITIVE_REGULATION_OF_MUSCLE_CONTRACTION	GO_POSITIVE_REGULATION_OF_MUSCLE_CONTRACTION		43	-0.2816608	-0.78983784	0.8904959	0.8839826	1.0	2960	tags=23%, list=14%, signal=27%
GO_POSITIVE_REGULATION_OF_IMMUNOGLOBULIN_PRODUCTION	GO_POSITIVE_REGULATION_OF_IMMUNOGLOBULIN_PRODUCTION		31	-0.33721548	-0.7893395	0.7799228	0.8843615	1.0	1636	tags=16%, list=8%, signal=17%
GO_CENTROSOME_CYCLE	GO_CENTROSOME_CYCLE		44	-0.3069962	-0.7882321	0.6895874	0.8858587	1.0	4382	tags=32%, list=20%, signal=40%
GO_EMBRYONIC_DIGESTIVE_TRACT_DEVELOPMENT	GO_EMBRYONIC_DIGESTIVE_TRACT_DEVELOPMENT		32	-0.3527806	-0.7868988	0.7873563	0.88768995	1.0	1422	tags=19%, list=7%, signal=20%
GO_AMINE_BIOSYNTHETIC_PROCESS	GO_AMINE_BIOSYNTHETIC_PROCESS		20	-0.2796644	-0.7859045	0.72727275	0.8889432	1.0	2677	tags=20%, list=12%, signal=23%
GO_REGULATION_OF_MACROPHAGE_CHEMOTAXIS	GO_REGULATION_OF_MACROPHAGE_CHEMOTAXIS		16	-0.4067721	-0.78440064	0.7973485	0.8910993	1.0	125	tags=13%, list=1%, signal=13%
GO_LEUKOCYTE_DEGRANULATION	GO_LEUKOCYTE_DEGRANULATION		28	-0.3459851	-0.784125	0.7605634	0.8910883	1.0	1428	tags=18%, list=7%, signal=19%
GO_RNA_PHOSPHODIESTER_BOND_HYDROLYSIS_EXONUCLEOLYTIC	GO_RNA_PHOSPHODIESTER_BOND_HYDROLYSIS_EXONUCLEOLYTIC		32	-0.26412132	-0.7839432	0.72360843	0.8909138	1.0	4652	tags=41%, list=21%, signal=52%
GO_INTRA_GOLGI_VESICLE_MEDIATED_TRANSPORT	GO_INTRA_GOLGI_VESICLE_MEDIATED_TRANSPORT		40	-0.24113432	-0.78391737	0.7263158	0.89047444	1.0	6486	tags=43%, list=30%, signal=60%
GO_LAMELLIPODIUM_ASSEMBLY	GO_LAMELLIPODIUM_ASSEMBLY		28	-0.29222417	-0.7834067	0.7906067	0.89086753	1.0	3296	tags=29%, list=15%, signal=34%
GO_RETINA_LAYER_FORMATION	GO_RETINA_LAYER_FORMATION		21	-0.30622867	-0.78293175	0.8174603	0.8911875	1.0	1087	tags=14%, list=5%, signal=15%
GO_CYTOKINE_METABOLIC_PROCESS	GO_CYTOKINE_METABOLIC_PROCESS		17	-0.3350118	-0.7828907	0.8307087	0.89077157	1.0	1591	tags=18%, list=7%, signal=19%
GO_REGULATION_OF_SKELETAL_MUSCLE_CELL_DIFFERENTIATION	GO_REGULATION_OF_SKELETAL_MUSCLE_CELL_DIFFERENTIATION		15	-0.352891	-0.78287816	0.8007737	0.89030546	1.0	1974	tags=27%, list=9%, signal=29%
GO_NEGATIVE_REGULATION_OF_GENE_SILENCING	GO_NEGATIVE_REGULATION_OF_GENE_SILENCING		17	-0.2956262	-0.78241736	0.7281553	0.89055604	1.0	5172	tags=35%, list=24%, signal=46%
GO_CELLULAR_AMINO_ACID_BIOSYNTHETIC_PROCESS	GO_CELLULAR_AMINO_ACID_BIOSYNTHETIC_PROCESS		86	-0.26068532	-0.7823676	0.8215768	0.8901626	1.0	2963	tags=23%, list=14%, signal=27%
GO_SOMITOGENESIS	GO_SOMITOGENESIS		60	-0.28035468	-0.7819976	0.89694655	0.8903009	1.0	3809	tags=32%, list=18%, signal=38%
GO_NEGATIVE_REGULATION_OF_SYNAPTIC_TRANSMISSION	GO_NEGATIVE_REGULATION_OF_SYNAPTIC_TRANSMISSION		59	-0.24591883	-0.78115994	0.8787879	0.89124775	1.0	5306	tags=31%, list=24%, signal=40%
GO_NEGATIVE_REGULATION_OF_RNA_SPLICING	GO_NEGATIVE_REGULATION_OF_RNA_SPLICING		20	-0.2541564	-0.7809579	0.6846473	0.89111453	1.0	8114	tags=55%, list=37%, signal=88%
GO_POSITIVE_REGULATION_OF_PROTEIN_DEPOLYMERIZATION	GO_POSITIVE_REGULATION_OF_PROTEIN_DEPOLYMERIZATION		16	-0.37864667	-0.77950656	0.748538	0.8930511	1.0	2906	tags=31%, list=13%, signal=36%
GO_CENTRIOLE_ASSEMBLY	GO_CENTRIOLE_ASSEMBLY		18	-0.33455315	-0.778603	0.7210216	0.8941012	1.0	3815	tags=28%, list=18%, signal=34%
GO_LEUKOCYTE_CELL_CELL_ADHESION	GO_LEUKOCYTE_CELL_CELL_ADHESION		248	-0.3079342	-0.7778963	0.7290909	0.8947774	1.0	2083	tags=19%, list=10%, signal=21%
GO_NEGATIVE_REGULATION_OF_PROTEIN_LOCALIZATION_TO_CELL_PERIPHERY	GO_NEGATIVE_REGULATION_OF_PROTEIN_LOCALIZATION_TO_CELL_PERIPHERY		19	-0.32541195	-0.77678555	0.8151751	0.8961582	1.0	2465	tags=32%, list=11%, signal=36%
GO_IMPORT_INTO_CELL	GO_IMPORT_INTO_CELL		37	-0.2817688	-0.7766811	0.844898	0.89584774	1.0	1591	tags=19%, list=7%, signal=20%
GO_BONE_RESORPTION	GO_BONE_RESORPTION		21	-0.32275793	-0.77663493	0.7718254	0.8954456	1.0	5100	tags=38%, list=23%, signal=50%
GO_REGULATION_OF_SYNAPTIC_TRANSMISSION_DOPAMINERGIC	GO_REGULATION_OF_SYNAPTIC_TRANSMISSION_DOPAMINERGIC		17	-0.3260472	-0.7757178	0.8114754	0.89651704	1.0	3786	tags=24%, list=17%, signal=28%
GO_NEGATIVE_REGULATION_OF_ADHERENS_JUNCTION_ORGANIZATION	GO_NEGATIVE_REGULATION_OF_ADHERENS_JUNCTION_ORGANIZATION		15	-0.34768352	-0.7750349	0.782	0.8971602	1.0	3687	tags=40%, list=17%, signal=48%
GO_POSITIVE_REGULATION_OF_EPITHELIAL_TO_MESENCHYMAL_TRANSITION	GO_POSITIVE_REGULATION_OF_EPITHELIAL_TO_MESENCHYMAL_TRANSITION		33	-0.32683542	-0.7745254	0.8203125	0.8974838	1.0	4290	tags=39%, list=20%, signal=49%
GO_BENZENE_CONTAINING_COMPOUND_METABOLIC_PROCESS	GO_BENZENE_CONTAINING_COMPOUND_METABOLIC_PROCESS		22	-0.39054397	-0.77451444	0.81262326	0.8970179	1.0	2350	tags=36%, list=11%, signal=41%
GO_REGULATION_OF_HISTONE_METHYLATION	GO_REGULATION_OF_HISTONE_METHYLATION		52	-0.21878202	-0.7737719	0.82011604	0.89771676	1.0	5006	tags=23%, list=23%, signal=30%
GO_REGULATION_OF_PRODUCTION_OF_MOLECULAR_MEDIATOR_OF_IMMUNE_RESPONSE	GO_REGULATION_OF_PRODUCTION_OF_MOLECULAR_MEDIATOR_OF_IMMUNE_RESPONSE		98	-0.29747644	-0.7731651	0.8211538	0.8981985	1.0	3047	tags=27%, list=14%, signal=31%
GO_SMOOTH_MUSCLE_CELL_DIFFERENTIATION	GO_SMOOTH_MUSCLE_CELL_DIFFERENTIATION		30	-0.316488	-0.77117187	0.84931505	0.90099126	1.0	1169	tags=20%, list=5%, signal=21%
GO_REGULATION_OF_ENDOPLASMIC_RETICULUM_UNFOLDED_PROTEIN_RESPONSE	GO_REGULATION_OF_ENDOPLASMIC_RETICULUM_UNFOLDED_PROTEIN_RESPONSE		24	-0.2750382	-0.7701345	0.7897839	0.90216345	1.0	5478	tags=46%, list=25%, signal=61%
GO_PHENOL_CONTAINING_COMPOUND_BIOSYNTHETIC_PROCESS	GO_PHENOL_CONTAINING_COMPOUND_BIOSYNTHETIC_PROCESS		31	-0.29152486	-0.76979864	0.87326735	0.90221137	1.0	3369	tags=19%, list=15%, signal=23%
GO_CELL_FATE_DETERMINATION	GO_CELL_FATE_DETERMINATION		40	-0.2932406	-0.7695648	0.84325397	0.90210235	1.0	2086	tags=18%, list=10%, signal=19%
GO_PYRIDINE_CONTAINING_COMPOUND_BIOSYNTHETIC_PROCESS	GO_PYRIDINE_CONTAINING_COMPOUND_BIOSYNTHETIC_PROCESS		18	-0.3242258	-0.7683955	0.7982646	0.9034588	1.0	4636	tags=44%, list=21%, signal=56%
GO_RESPONSE_TO_MUSCLE_STRETCH	GO_RESPONSE_TO_MUSCLE_STRETCH		19	-0.3609307	-0.7682143	0.7440945	0.90327793	1.0	2925	tags=32%, list=13%, signal=36%
GO_LUNG_EPITHELIUM_DEVELOPMENT	GO_LUNG_EPITHELIUM_DEVELOPMENT		32	-0.2993593	-0.7678462	0.83431953	0.9033619	1.0	2110	tags=25%, list=10%, signal=28%
GO_MUSCLE_ORGAN_MORPHOGENESIS	GO_MUSCLE_ORGAN_MORPHOGENESIS		68	-0.34208524	-0.7673499	0.75445545	0.9036414	1.0	1169	tags=16%, list=5%, signal=17%
GO_POSITIVE_REGULATION_OF_IMMUNE_EFFECTOR_PROCESS	GO_POSITIVE_REGULATION_OF_IMMUNE_EFFECTOR_PROCESS		148	-0.30253375	-0.76671344	0.77884614	0.9041267	1.0	2102	tags=20%, list=10%, signal=22%
GO_MODULATION_BY_VIRUS_OF_HOST_MORPHOLOGY_OR_PHYSIOLOGY	GO_MODULATION_BY_VIRUS_OF_HOST_MORPHOLOGY_OR_PHYSIOLOGY		35	-0.24366838	-0.7663777	0.7964427	0.90414184	1.0	4885	tags=31%, list=22%, signal=40%
GO_POSITIVE_REGULATION_OF_MESENCHYMAL_CELL_PROLIFERATION	GO_POSITIVE_REGULATION_OF_MESENCHYMAL_CELL_PROLIFERATION		27	-0.340564	-0.7662643	0.8372549	0.9038348	1.0	3009	tags=37%, list=14%, signal=43%
GO_NUCLEOTIDE_SUGAR_BIOSYNTHETIC_PROCESS	GO_NUCLEOTIDE_SUGAR_BIOSYNTHETIC_PROCESS		17	-0.31883842	-0.76482415	0.8060606	0.9056058	1.0	3729	tags=35%, list=17%, signal=43%
GO_POSITIVE_CHEMOTAXIS	GO_POSITIVE_CHEMOTAXIS		31	-0.3228559	-0.76302063	0.8488372	0.90789044	1.0	584	tags=13%, list=3%, signal=13%
GO_STAT_CASCADE	GO_STAT_CASCADE		46	-0.2827399	-0.7624932	0.8545455	0.9082212	1.0	2007	tags=20%, list=9%, signal=22%
GO_MYOBLAST_FUSION	GO_MYOBLAST_FUSION		18	-0.31586313	-0.7616788	0.79749477	0.90894103	1.0	1808	tags=17%, list=8%, signal=18%
GO_HIPPO_SIGNALING	GO_HIPPO_SIGNALING		27	-0.26526812	-0.7614291	0.8106996	0.90884966	1.0	4430	tags=37%, list=20%, signal=46%
GO_REGULATION_OF_HOMOTYPIC_CELL_CELL_ADHESION	GO_REGULATION_OF_HOMOTYPIC_CELL_CELL_ADHESION		291	-0.2916344	-0.7610396	0.81005585	0.90898603	1.0	3073	tags=26%, list=14%, signal=30%
GO_INTERMEDIATE_FILAMENT_BASED_PROCESS	GO_INTERMEDIATE_FILAMENT_BASED_PROCESS		42	-0.2902688	-0.76047355	0.8347107	0.9093751	1.0	4563	tags=29%, list=21%, signal=36%
GO_SPINDLE_LOCALIZATION	GO_SPINDLE_LOCALIZATION		37	-0.26502794	-0.7600015	0.7732558	0.90956265	1.0	4604	tags=35%, list=21%, signal=44%
GO_REGULATION_OF_LIPASE_ACTIVITY	GO_REGULATION_OF_LIPASE_ACTIVITY		82	-0.26270986	-0.75987583	0.849711	0.90926397	1.0	2008	tags=13%, list=9%, signal=15%
GO_RESPONSE_TO_INTERLEUKIN_4	GO_RESPONSE_TO_INTERLEUKIN_4		30	-0.29560438	-0.75817424	0.7827715	0.9113083	1.0	3990	tags=30%, list=18%, signal=37%
GO_DORSAL_SPINAL_CORD_DEVELOPMENT	GO_DORSAL_SPINAL_CORD_DEVELOPMENT		17	-0.2933657	-0.757896	0.7788845	0.9112366	1.0	3527	tags=18%, list=16%, signal=21%
GO_REGULATION_OF_SYNAPTIC_TRANSMISSION_GLUTAMATERGIC	GO_REGULATION_OF_SYNAPTIC_TRANSMISSION_GLUTAMATERGIC		48	-0.2689087	-0.7577635	0.8780488	0.9109525	1.0	854	tags=10%, list=4%, signal=11%
GO_POSITIVE_REGULATION_OF_MICROTUBULE_POLYMERIZATION	GO_POSITIVE_REGULATION_OF_MICROTUBULE_POLYMERIZATION		18	-0.28759164	-0.7576268	0.83064514	0.9106693	1.0	3847	tags=28%, list=18%, signal=34%
GO_NEGATIVE_REGULATION_OF_ENDOCYTOSIS	GO_NEGATIVE_REGULATION_OF_ENDOCYTOSIS		37	-0.25164247	-0.7572029	0.8248472	0.9108082	1.0	1565	tags=11%, list=7%, signal=12%
GO_NEGATIVE_REGULATION_OF_T_CELL_RECEPTOR_SIGNALING_PATHWAY	GO_NEGATIVE_REGULATION_OF_T_CELL_RECEPTOR_SIGNALING_PATHWAY		16	-0.31890097	-0.75555223	0.8374761	0.9127258	1.0	1591	tags=25%, list=7%, signal=27%
GO_NEGATIVE_REGULATION_OF_EMBRYONIC_DEVELOPMENT	GO_NEGATIVE_REGULATION_OF_EMBRYONIC_DEVELOPMENT		26	-0.34311286	-0.75524265	0.81747574	0.9127202	1.0	3173	tags=31%, list=15%, signal=36%
GO_CELLULAR_RESPONSE_TO_INTERFERON_GAMMA	GO_CELLULAR_RESPONSE_TO_INTERFERON_GAMMA		109	-0.33915868	-0.75477463	0.75967413	0.9129027	1.0	3257	tags=28%, list=15%, signal=33%
GO_POSITIVE_REGULATION_OF_CYTOKINE_SECRETION	GO_POSITIVE_REGULATION_OF_CYTOKINE_SECRETION		90	-0.300652	-0.75405896	0.8496094	0.91345483	1.0	2966	tags=28%, list=14%, signal=32%
GO_REGULATION_OF_OSTEOBLAST_PROLIFERATION	GO_REGULATION_OF_OSTEOBLAST_PROLIFERATION		22	-0.33739385	-0.75368273	0.91170824	0.9135379	1.0	1810	tags=27%, list=8%, signal=30%
GO_NEGATIVE_REGULATION_OF_MUSCLE_CELL_DIFFERENTIATION	GO_NEGATIVE_REGULATION_OF_MUSCLE_CELL_DIFFERENTIATION		53	-0.27972758	-0.75331175	0.944334	0.9135647	1.0	2648	tags=23%, list=12%, signal=26%
GO_PTERIDINE_CONTAINING_COMPOUND_METABOLIC_PROCESS	GO_PTERIDINE_CONTAINING_COMPOUND_METABOLIC_PROCESS		32	-0.26350462	-0.7528589	0.8151751	0.9137582	1.0	4476	tags=41%, list=21%, signal=51%
GO_POSITIVE_REGULATION_OF_TYPE_I_INTERFERON_PRODUCTION	GO_POSITIVE_REGULATION_OF_TYPE_I_INTERFERON_PRODUCTION		70	-0.26529747	-0.7525656	0.743083	0.91370994	1.0	5759	tags=40%, list=26%, signal=54%
GO_SIGNAL_PEPTIDE_PROCESSING	GO_SIGNAL_PEPTIDE_PROCESSING		22	-0.27896696	-0.75226223	0.8187251	0.9136597	1.0	65	tags=5%, list=0%, signal=5%
GO_REGULATION_OF_INTERFERON_ALPHA_PRODUCTION	GO_REGULATION_OF_INTERFERON_ALPHA_PRODUCTION		19	-0.39275286	-0.75141937	0.76506025	0.9143386	1.0	2706	tags=37%, list=12%, signal=42%
GO_B_CELL_ACTIVATION	GO_B_CELL_ACTIVATION		127	-0.28592154	-0.7510174	0.7702206	0.9144261	1.0	4225	tags=28%, list=19%, signal=35%
GO_OLIGOSACCHARIDE_LIPID_INTERMEDIATE_BIOSYNTHETIC_PROCESS	GO_OLIGOSACCHARIDE_LIPID_INTERMEDIATE_BIOSYNTHETIC_PROCESS		20	-0.28894547	-0.7500288	0.81135905	0.9153407	1.0	6469	tags=45%, list=30%, signal=64%
GO_NEUROMUSCULAR_SYNAPTIC_TRANSMISSION	GO_NEUROMUSCULAR_SYNAPTIC_TRANSMISSION		25	-0.32945177	-0.74974054	0.8159393	0.91524756	1.0	3492	tags=24%, list=16%, signal=29%
GO_CAMERA_TYPE_EYE_PHOTORECEPTOR_CELL_DIFFERENTIATION	GO_CAMERA_TYPE_EYE_PHOTORECEPTOR_CELL_DIFFERENTIATION		15	-0.3540968	-0.7494941	0.8483034	0.9151255	1.0	4165	tags=47%, list=19%, signal=58%
GO_NEGATIVE_REGULATION_OF_VIRAL_ENTRY_INTO_HOST_CELL	GO_NEGATIVE_REGULATION_OF_VIRAL_ENTRY_INTO_HOST_CELL		19	-0.29360434	-0.7494435	0.82051283	0.9147162	1.0	3780	tags=26%, list=17%, signal=32%
GO_SPINAL_CORD_DEVELOPMENT	GO_SPINAL_CORD_DEVELOPMENT		98	-0.24886096	-0.7491437	0.8903846	0.91463685	1.0	3527	tags=19%, list=16%, signal=23%
GO_NEGATIVE_REGULATION_OF_OSTEOCLAST_DIFFERENTIATION	GO_NEGATIVE_REGULATION_OF_OSTEOCLAST_DIFFERENTIATION		23	-0.33740723	-0.74842155	0.8317215	0.915184	1.0	417	tags=9%, list=2%, signal=9%
GO_CELLULAR_RESPONSE_TO_LEPTIN_STIMULUS	GO_CELLULAR_RESPONSE_TO_LEPTIN_STIMULUS		16	-0.29834315	-0.7472863	0.8385093	0.9162189	1.0	1040	tags=13%, list=5%, signal=13%
GO_NEGATIVE_REGULATION_OF_MUSCLE_TISSUE_DEVELOPMENT	GO_NEGATIVE_REGULATION_OF_MUSCLE_TISSUE_DEVELOPMENT		35	-0.29171425	-0.7469879	0.8577075	0.9161608	1.0	4430	tags=37%, list=20%, signal=47%
GO_REGULATION_OF_SMAD_PROTEIN_IMPORT_INTO_NUCLEUS	GO_REGULATION_OF_SMAD_PROTEIN_IMPORT_INTO_NUCLEUS		15	-0.34999242	-0.74685675	0.79017013	0.9158563	1.0	2273	tags=27%, list=10%, signal=30%
GO_POSITIVE_REGULATION_OF_B_CELL_MEDIATED_IMMUNITY	GO_POSITIVE_REGULATION_OF_B_CELL_MEDIATED_IMMUNITY		25	-0.3312497	-0.74682105	0.8380414	0.9154226	1.0	1270	tags=16%, list=6%, signal=17%
GO_LEUKOCYTE_DIFFERENTIATION	GO_LEUKOCYTE_DIFFERENTIATION		285	-0.27186537	-0.74675643	0.8425926	0.91504025	1.0	2756	tags=21%, list=13%, signal=24%
GO_HOMOLOGOUS_CHROMOSOME_SEGREGATION	GO_HOMOLOGOUS_CHROMOSOME_SEGREGATION		39	-0.2695261	-0.7458258	0.8110236	0.91583604	1.0	5644	tags=31%, list=26%, signal=41%
GO_REGULATION_OF_CD4_POSITIVE_ALPHA_BETA_T_CELL_ACTIVATION	GO_REGULATION_OF_CD4_POSITIVE_ALPHA_BETA_T_CELL_ACTIVATION		38	-0.3434198	-0.7452069	0.8030593	0.91625667	1.0	2083	tags=21%, list=10%, signal=23%
GO_T_CELL_RECEPTOR_SIGNALING_PATHWAY	GO_T_CELL_RECEPTOR_SIGNALING_PATHWAY		136	-0.28282014	-0.74432576	0.71823204	0.9169807	1.0	4726	tags=37%, list=22%, signal=47%
GO_NOSE_DEVELOPMENT	GO_NOSE_DEVELOPMENT		15	-0.32297823	-0.74361366	0.87204725	0.9174608	1.0	2248	tags=20%, list=10%, signal=22%
GO_REGULATION_OF_CYTOKINE_SECRETION	GO_REGULATION_OF_CYTOKINE_SECRETION		136	-0.29520398	-0.7418485	0.8593449	0.9193379	1.0	2966	tags=26%, list=14%, signal=30%
GO_POSITIVE_REGULATION_OF_T_HELPER_1_TYPE_IMMUNE_RESPONSE	GO_POSITIVE_REGULATION_OF_T_HELPER_1_TYPE_IMMUNE_RESPONSE		15	-0.3680538	-0.73987824	0.82703775	0.9215102	1.0	2185	tags=27%, list=10%, signal=30%
GO_DETECTION_OF_BIOTIC_STIMULUS	GO_DETECTION_OF_BIOTIC_STIMULUS		24	-0.34768322	-0.7390411	0.80730224	0.92211246	1.0	1050	tags=13%, list=5%, signal=13%
GO_NUCLEOTIDE_EXCISION_REPAIR_PREINCISION_COMPLEX_STABILIZATION	GO_NUCLEOTIDE_EXCISION_REPAIR_PREINCISION_COMPLEX_STABILIZATION		20	-0.2649523	-0.7387908	0.76160336	0.9219736	1.0	4287	tags=25%, list=20%, signal=31%
GO_C21_STEROID_HORMONE_METABOLIC_PROCESS	GO_C21_STEROID_HORMONE_METABOLIC_PROCESS		23	-0.32145667	-0.7386115	0.83501005	0.92170894	1.0	2844	tags=22%, list=13%, signal=25%
GO_APOPTOTIC_CELL_CLEARANCE	GO_APOPTOTIC_CELL_CLEARANCE		26	-0.3233658	-0.73832166	0.82718444	0.9216041	1.0	1810	tags=23%, list=8%, signal=25%
GO_RETINA_MORPHOGENESIS_IN_CAMERA_TYPE_EYE	GO_RETINA_MORPHOGENESIS_IN_CAMERA_TYPE_EYE		43	-0.28856987	-0.73823464	0.90316206	0.9212379	1.0	1176	tags=16%, list=5%, signal=17%
GO_POSITIVE_REGULATION_OF_T_CELL_MEDIATED_CYTOTOXICITY	GO_POSITIVE_REGULATION_OF_T_CELL_MEDIATED_CYTOTOXICITY		15	-0.33633807	-0.7371816	0.858	0.92212695	1.0	2044	tags=20%, list=9%, signal=22%
GO_MATURE_B_CELL_DIFFERENTIATION	GO_MATURE_B_CELL_DIFFERENTIATION		16	-0.34182543	-0.73681724	0.81474483	0.92214864	1.0	2485	tags=38%, list=11%, signal=42%
GO_RETROGRADE_TRANSPORT_VESICLE_RECYCLING_WITHIN_GOLGI	GO_RETROGRADE_TRANSPORT_VESICLE_RECYCLING_WITHIN_GOLGI		19	-0.26620236	-0.7358283	0.81037927	0.9229409	1.0	6060	tags=42%, list=28%, signal=58%
GO_REGULATION_OF_MRNA_SPLICING_VIA_SPLICEOSOME	GO_REGULATION_OF_MRNA_SPLICING_VIA_SPLICEOSOME		55	-0.19102679	-0.73522127	0.8074534	0.92325824	1.0	6957	tags=42%, list=32%, signal=61%
GO_AMINO_ACID_BETAINE_METABOLIC_PROCESS	GO_AMINO_ACID_BETAINE_METABOLIC_PROCESS		18	-0.29333982	-0.73466295	0.88284516	0.92348635	1.0	154	tags=6%, list=1%, signal=6%
GO_INTERFERON_GAMMA_PRODUCTION	GO_INTERFERON_GAMMA_PRODUCTION		15	-0.39035654	-0.73431075	0.8046875	0.9234617	1.0	264	tags=13%, list=1%, signal=13%
GO_REGULATION_OF_RESPONSE_TO_FOOD	GO_REGULATION_OF_RESPONSE_TO_FOOD		18	-0.26591513	-0.7312755	0.82340425	0.92688376	1.0	503	tags=6%, list=2%, signal=6%
GO_ACTIVATION_OF_INNATE_IMMUNE_RESPONSE	GO_ACTIVATION_OF_INNATE_IMMUNE_RESPONSE		194	-0.25550485	-0.73019314	0.7875751	0.92778915	1.0	4726	tags=35%, list=22%, signal=44%
GO_REGULATION_OF_PHOSPHOLIPASE_ACTIVITY	GO_REGULATION_OF_PHOSPHOLIPASE_ACTIVITY		63	-0.26412535	-0.7300987	0.87931037	0.92742	1.0	2008	tags=16%, list=9%, signal=17%
GO_CELLULAR_RESPONSE_TO_INTERLEUKIN_4	GO_CELLULAR_RESPONSE_TO_INTERLEUKIN_4		25	-0.29917222	-0.72893095	0.83587784	0.92840266	1.0	3990	tags=32%, list=18%, signal=39%
GO_ANTIMICROBIAL_HUMORAL_RESPONSE	GO_ANTIMICROBIAL_HUMORAL_RESPONSE		42	-0.3120932	-0.72872126	0.82270914	0.9281655	1.0	1052	tags=14%, list=5%, signal=15%
GO_REGULATION_OF_T_CELL_RECEPTOR_SIGNALING_PATHWAY	GO_REGULATION_OF_T_CELL_RECEPTOR_SIGNALING_PATHWAY		27	-0.3317529	-0.7276309	0.8265896	0.9289738	1.0	1591	tags=26%, list=7%, signal=28%
GO_NCRNA_CATABOLIC_PROCESS	GO_NCRNA_CATABOLIC_PROCESS		21	-0.28476042	-0.7270634	0.7996071	0.92918855	1.0	1594	tags=19%, list=7%, signal=21%
GO_REGULATION_OF_DENDRITE_MORPHOGENESIS	GO_REGULATION_OF_DENDRITE_MORPHOGENESIS		71	-0.21617633	-0.72597533	0.9619772	0.93004334	1.0	2575	tags=15%, list=12%, signal=18%
GO_RUFFLE_ORGANIZATION	GO_RUFFLE_ORGANIZATION		19	-0.30776325	-0.72586226	0.8871287	0.92969006	1.0	2537	tags=26%, list=12%, signal=30%
GO_POSITIVE_REGULATION_OF_INFLAMMATORY_RESPONSE	GO_POSITIVE_REGULATION_OF_INFLAMMATORY_RESPONSE		106	-0.30369785	-0.72496367	0.9332024	0.9303179	1.0	2126	tags=22%, list=10%, signal=24%
GO_CYCLIC_NUCLEOTIDE_BIOSYNTHETIC_PROCESS	GO_CYCLIC_NUCLEOTIDE_BIOSYNTHETIC_PROCESS		33	-0.28246683	-0.72456014	0.8732106	0.9303152	1.0	4772	tags=39%, list=22%, signal=50%
GO_NEGATIVE_REGULATION_OF_ANTIGEN_RECEPTOR_MEDIATED_SIGNALING_PATHWAY	GO_NEGATIVE_REGULATION_OF_ANTIGEN_RECEPTOR_MEDIATED_SIGNALING_PATHWAY		20	-0.32785296	-0.7226403	0.8276515	0.9321249	1.0	3567	tags=40%, list=16%, signal=48%
GO_DNA_DOUBLE_STRAND_BREAK_PROCESSING	GO_DNA_DOUBLE_STRAND_BREAK_PROCESSING		19	-0.2993103	-0.7218892	0.7890625	0.9325256	1.0	3211	tags=26%, list=15%, signal=31%
GO_POSITIVE_REGULATION_OF_DEFENSE_RESPONSE	GO_POSITIVE_REGULATION_OF_DEFENSE_RESPONSE		344	-0.25676847	-0.7214513	0.87109375	0.9325799	1.0	4164	tags=29%, list=19%, signal=36%
GO_REGULATION_OF_INTERLEUKIN_17_PRODUCTION	GO_REGULATION_OF_INTERLEUKIN_17_PRODUCTION		22	-0.36395317	-0.72124666	0.8460076	0.93232816	1.0	2044	tags=23%, list=9%, signal=25%
GO_POSITIVE_REGULATION_OF_INTERLEUKIN_4_PRODUCTION	GO_POSITIVE_REGULATION_OF_INTERLEUKIN_4_PRODUCTION		21	-0.36357185	-0.7211525	0.8127273	0.9319608	1.0	2600	tags=29%, list=12%, signal=32%
GO_GOLGI_TO_PLASMA_MEMBRANE_TRANSPORT	GO_GOLGI_TO_PLASMA_MEMBRANE_TRANSPORT		40	-0.21360917	-0.72043145	0.9385797	0.93232214	1.0	2686	tags=15%, list=12%, signal=17%
GO_PROTEIN_MANNOSYLATION	GO_PROTEIN_MANNOSYLATION		17	-0.30039567	-0.718813	0.8303393	0.93376267	1.0	4230	tags=47%, list=19%, signal=58%
GO_REGULATION_OF_TYPE_2_IMMUNE_RESPONSE	GO_REGULATION_OF_TYPE_2_IMMUNE_RESPONSE		25	-0.34729216	-0.71763474	0.8562992	0.93466485	1.0	2185	tags=28%, list=10%, signal=31%
GO_POSITIVE_REGULATION_OF_INTERFERON_GAMMA_PRODUCTION	GO_POSITIVE_REGULATION_OF_INTERFERON_GAMMA_PRODUCTION		59	-0.335176	-0.7159223	0.8227612	0.9361927	1.0	2185	tags=24%, list=10%, signal=26%
GO_NEGATIVE_REGULATION_OF_BIOMINERAL_TISSUE_DEVELOPMENT	GO_NEGATIVE_REGULATION_OF_BIOMINERAL_TISSUE_DEVELOPMENT		18	-0.32744434	-0.71485686	0.890625	0.9369389	1.0	2625	tags=28%, list=12%, signal=32%
GO_PYRIMIDINE_NUCLEOSIDE_TRIPHOSPHATE_METABOLIC_PROCESS	GO_PYRIMIDINE_NUCLEOSIDE_TRIPHOSPHATE_METABOLIC_PROCESS		17	-0.2876783	-0.7147422	0.88531184	0.936576	1.0	3657	tags=35%, list=17%, signal=42%
GO_GRANULOCYTE_DIFFERENTIATION	GO_GRANULOCYTE_DIFFERENTIATION		15	-0.29689294	-0.7140379	0.88469183	0.93694264	1.0	1639	tags=20%, list=8%, signal=22%
GO_ADAPTATION_OF_SIGNALING_PATHWAY	GO_ADAPTATION_OF_SIGNALING_PATHWAY		19	-0.26531363	-0.7133376	0.8444882	0.93724376	1.0	4297	tags=32%, list=20%, signal=39%
GO_POSITIVE_REGULATION_OF_ALPHA_BETA_T_CELL_ACTIVATION	GO_POSITIVE_REGULATION_OF_ALPHA_BETA_T_CELL_ACTIVATION		51	-0.32142594	-0.71331036	0.8568738	0.93679583	1.0	2083	tags=25%, list=10%, signal=28%
GO_POSITIVE_REGULATION_OF_PHOSPHOLIPASE_ACTIVITY	GO_POSITIVE_REGULATION_OF_PHOSPHOLIPASE_ACTIVITY		53	-0.26526612	-0.7130707	0.9184466	0.93659323	1.0	2008	tags=17%, list=9%, signal=19%
GO_RECEPTOR_CATABOLIC_PROCESS	GO_RECEPTOR_CATABOLIC_PROCESS		16	-0.29920086	-0.7128765	0.8636364	0.93630326	1.0	1836	tags=19%, list=8%, signal=20%
GO_LUNG_MORPHOGENESIS	GO_LUNG_MORPHOGENESIS		45	-0.2644468	-0.71175206	0.95334685	0.9370606	1.0	1056	tags=13%, list=5%, signal=14%
GO_LYMPHOCYTE_MIGRATION	GO_LYMPHOCYTE_MIGRATION		43	-0.36568272	-0.71100855	0.8552381	0.93740994	1.0	2170	tags=30%, list=10%, signal=34%
GO_SENSORY_PERCEPTION_OF_TEMPERATURE_STIMULUS	GO_SENSORY_PERCEPTION_OF_TEMPERATURE_STIMULUS		19	-0.2944566	-0.7108515	0.85685885	0.9371021	1.0	2447	tags=21%, list=11%, signal=24%
GO_POSITIVE_REGULATION_OF_T_CELL_PROLIFERATION	GO_POSITIVE_REGULATION_OF_T_CELL_PROLIFERATION		92	-0.30808944	-0.7104443	0.82666665	0.93707234	1.0	2636	tags=23%, list=12%, signal=26%
GO_PROTEIN_LIPID_COMPLEX_ASSEMBLY	GO_PROTEIN_LIPID_COMPLEX_ASSEMBLY		21	-0.27514103	-0.7096471	0.81906617	0.93741745	1.0	2895	tags=19%, list=13%, signal=22%
GO_POSITIVE_REGULATION_OF_ADHERENS_JUNCTION_ORGANIZATION	GO_POSITIVE_REGULATION_OF_ADHERENS_JUNCTION_ORGANIZATION		21	-0.27052867	-0.70934296	0.9104478	0.93726784	1.0	3519	tags=29%, list=16%, signal=34%
GO_REGULATION_OF_RESPONSE_TO_INTERFERON_GAMMA	GO_REGULATION_OF_RESPONSE_TO_INTERFERON_GAMMA		22	-0.32455143	-0.7090621	0.7996109	0.9370917	1.0	4613	tags=50%, list=21%, signal=63%
GO_REGULATION_OF_RECEPTOR_RECYCLING	GO_REGULATION_OF_RECEPTOR_RECYCLING		19	-0.27285257	-0.70810676	0.9570552	0.9376904	1.0	2935	tags=26%, list=13%, signal=30%
GO_POSITIVE_REGULATION_OF_INNATE_IMMUNE_RESPONSE	GO_POSITIVE_REGULATION_OF_INNATE_IMMUNE_RESPONSE		235	-0.2509052	-0.7080947	0.82421875	0.93722034	1.0	4164	tags=29%, list=19%, signal=36%
GO_STEM_CELL_DIVISION	GO_STEM_CELL_DIVISION		28	-0.29431364	-0.70658726	0.89484125	0.9383846	1.0	1823	tags=18%, list=8%, signal=19%
GO_NUCLEOBASE_CONTAINING_SMALL_MOLECULE_INTERCONVERSION	GO_NUCLEOBASE_CONTAINING_SMALL_MOLECULE_INTERCONVERSION		19	-0.25223082	-0.7056357	0.8612167	0.9389739	1.0	3657	tags=32%, list=17%, signal=38%
GO_REGULATION_OF_T_CELL_APOPTOTIC_PROCESS	GO_REGULATION_OF_T_CELL_APOPTOTIC_PROCESS		31	-0.30201197	-0.7056297	0.90448344	0.93850136	1.0	3073	tags=29%, list=14%, signal=34%
GO_NUCLEAR_TRANSCRIBED_MRNA_CATABOLIC_PROCESS_DEADENYLATION_DEPENDENT_DECAY	GO_NUCLEAR_TRANSCRIBED_MRNA_CATABOLIC_PROCESS_DEADENYLATION_DEPENDENT_DECAY		52	-0.21872266	-0.70554596	0.845339	0.93809336	1.0	5635	tags=35%, list=26%, signal=47%
GO_REGULATION_OF_INTERLEUKIN_8_SECRETION	GO_REGULATION_OF_INTERLEUKIN_8_SECRETION		18	-0.31811938	-0.70550805	0.864	0.93765175	1.0	2945	tags=22%, list=14%, signal=26%
GO_REGULATION_OF_NATURAL_KILLER_CELL_ACTIVATION	GO_REGULATION_OF_NATURAL_KILLER_CELL_ACTIVATION		26	-0.29021895	-0.70437115	0.9007937	0.9383857	1.0	4074	tags=27%, list=19%, signal=33%
GO_RESPIRATORY_BURST	GO_RESPIRATORY_BURST		15	-0.3807442	-0.7039227	0.81359226	0.9383781	1.0	2997	tags=27%, list=14%, signal=31%
GO_REGULATION_OF_NECROTIC_CELL_DEATH	GO_REGULATION_OF_NECROTIC_CELL_DEATH		25	-0.2535492	-0.70312077	0.9066148	0.93871737	1.0	5753	tags=36%, list=26%, signal=49%
GO_REGULATION_OF_ALPHA_AMINO_3_HYDROXY_5_METHYL_4_ISOXAZOLE_PROPIONATE_SELECTIVE_GLUTAMATE_RECEPTOR_ACTIVITY	GO_REGULATION_OF_ALPHA_AMINO_3_HYDROXY_5_METHYL_4_ISOXAZOLE_PROPIONATE_SELECTIVE_GLUTAMATE_RECEPTOR_ACTIVITY		19	-0.28257272	-0.70269	0.88032454	0.9386791	1.0	1127	tags=11%, list=5%, signal=11%
GO_PROSTATE_GLAND_MORPHOGENESIS	GO_PROSTATE_GLAND_MORPHOGENESIS		23	-0.3092177	-0.7026129	0.9566075	0.938269	1.0	1555	tags=17%, list=7%, signal=19%
GO_REGULATION_OF_ATPASE_ACTIVITY	GO_REGULATION_OF_ATPASE_ACTIVITY		60	-0.25877064	-0.7020717	0.88667995	0.93832403	1.0	3776	tags=28%, list=17%, signal=34%
GO_POSITIVE_REGULATION_OF_LEUKOCYTE_DEGRANULATION	GO_POSITIVE_REGULATION_OF_LEUKOCYTE_DEGRANULATION		18	-0.29721436	-0.6981133	0.8639175	0.9417359	1.0	1636	tags=17%, list=8%, signal=18%
GO_REGULATION_OF_MAST_CELL_ACTIVATION	GO_REGULATION_OF_MAST_CELL_ACTIVATION		38	-0.29415584	-0.69772595	0.85685074	0.9416588	1.0	3856	tags=32%, list=18%, signal=38%
GO_REGULATION_OF_DNA_METHYLATION	GO_REGULATION_OF_DNA_METHYLATION		16	-0.28302285	-0.69658244	0.87896824	0.942307	1.0	3185	tags=25%, list=15%, signal=29%
GO_SULFATION	GO_SULFATION		15	-0.32506216	-0.6955447	0.8845361	0.94279647	1.0	139	tags=7%, list=1%, signal=7%
GO_REGULATION_OF_LYMPHOCYTE_MIGRATION	GO_REGULATION_OF_LYMPHOCYTE_MIGRATION		34	-0.3345031	-0.69208705	0.86491936	0.9456734	1.0	1988	tags=29%, list=9%, signal=32%
GO_POSITIVE_REGULATION_OF_LEUKOCYTE_PROLIFERATION	GO_POSITIVE_REGULATION_OF_LEUKOCYTE_PROLIFERATION		131	-0.2903044	-0.6917441	0.85882354	0.945525	1.0	2636	tags=19%, list=12%, signal=22%
GO_ANDROGEN_METABOLIC_PROCESS	GO_ANDROGEN_METABOLIC_PROCESS		29	-0.26740733	-0.68744886	0.9302789	0.9489757	1.0	2886	tags=21%, list=13%, signal=24%
GO_DEOXYRIBOSE_PHOSPHATE_CATABOLIC_PROCESS	GO_DEOXYRIBOSE_PHOSPHATE_CATABOLIC_PROCESS		20	-0.25016156	-0.6861754	0.88304096	0.9495898	1.0	4196	tags=30%, list=19%, signal=37%
GO_REGULATION_OF_RESPIRATORY_SYSTEM_PROCESS	GO_REGULATION_OF_RESPIRATORY_SYSTEM_PROCESS		15	-0.31330585	-0.684504	0.8802521	0.95058244	1.0	186	tags=7%, list=1%, signal=7%
GO_REGULATION_OF_INNATE_IMMUNE_RESPONSE	GO_REGULATION_OF_INNATE_IMMUNE_RESPONSE		338	-0.23616329	-0.68114907	0.87896824	0.95300454	1.0	4168	tags=27%, list=19%, signal=33%
GO_LEUKOCYTE_PROLIFERATION	GO_LEUKOCYTE_PROLIFERATION		86	-0.29558125	-0.6805059	0.8756856	0.95305777	1.0	2126	tags=17%, list=10%, signal=19%
GO_POSITIVE_REGULATION_OF_MONOCYTE_CHEMOTAXIS	GO_POSITIVE_REGULATION_OF_MONOCYTE_CHEMOTAXIS		15	-0.3673889	-0.67857504	0.87795275	0.9541666	1.0	1670	tags=27%, list=8%, signal=29%
GO_SMOOTHENED_SIGNALING_PATHWAY	GO_SMOOTHENED_SIGNALING_PATHWAY		68	-0.24407412	-0.67727834	0.9647059	0.9548074	1.0	3972	tags=28%, list=18%, signal=34%
GO_POSITIVE_REGULATION_OF_INTERFERON_ALPHA_PRODUCTION	GO_POSITIVE_REGULATION_OF_INTERFERON_ALPHA_PRODUCTION		16	-0.35616058	-0.67686397	0.8469388	0.9546735	1.0	2342	tags=31%, list=11%, signal=35%
GO_REGULATION_OF_RESPIRATORY_GASEOUS_EXCHANGE	GO_REGULATION_OF_RESPIRATORY_GASEOUS_EXCHANGE		22	-0.26112744	-0.67522144	0.93968874	0.95551795	1.0	3645	tags=23%, list=17%, signal=27%
GO_NEGATIVE_REGULATION_OF_NEUROLOGICAL_SYSTEM_PROCESS	GO_NEGATIVE_REGULATION_OF_NEUROLOGICAL_SYSTEM_PROCESS		15	-0.2858855	-0.6716694	0.9173228	0.9579094	1.0	1089	tags=13%, list=5%, signal=14%
GO_ANION_HOMEOSTASIS	GO_ANION_HOMEOSTASIS		40	-0.23111139	-0.67063814	0.988	0.95822096	1.0	3750	tags=25%, list=17%, signal=30%
GO_CELLULAR_COMPONENT_DISASSEMBLY_INVOLVED_IN_EXECUTION_PHASE_OF_APOPTOSIS	GO_CELLULAR_COMPONENT_DISASSEMBLY_INVOLVED_IN_EXECUTION_PHASE_OF_APOPTOSIS		41	-0.21026996	-0.6696239	0.96498054	0.95848966	1.0	4604	tags=34%, list=21%, signal=43%
GO_REGULATION_OF_ANTIGEN_RECEPTOR_MEDIATED_SIGNALING_PATHWAY	GO_REGULATION_OF_ANTIGEN_RECEPTOR_MEDIATED_SIGNALING_PATHWAY		38	-0.31846076	-0.66885984	0.8809981	0.9585781	1.0	3013	tags=32%, list=14%, signal=37%
GO_REGULATION_OF_VIRAL_ENTRY_INTO_HOST_CELL	GO_REGULATION_OF_VIRAL_ENTRY_INTO_HOST_CELL		27	-0.24689575	-0.66844684	0.9444444	0.95841885	1.0	3780	tags=26%, list=17%, signal=31%
GO_RRNA_METHYLATION	GO_RRNA_METHYLATION		15	-0.25910497	-0.6668531	0.8300781	0.95913196	1.0	5757	tags=33%, list=26%, signal=45%
GO_REGULATION_OF_CELL_KILLING	GO_REGULATION_OF_CELL_KILLING		60	-0.30072543	-0.66634476	0.90077823	0.95904225	1.0	2706	tags=20%, list=12%, signal=23%
GO_CYTOKINE_SECRETION	GO_CYTOKINE_SECRETION		37	-0.30191687	-0.66487825	0.9516129	0.9596611	1.0	1050	tags=14%, list=5%, signal=14%
GO_REGULATION_OF_B_CELL_PROLIFERATION	GO_REGULATION_OF_B_CELL_PROLIFERATION		54	-0.29281548	-0.66441333	0.85714287	0.9595016	1.0	2016	tags=15%, list=9%, signal=16%
GO_NEGATIVE_REGULATION_OF_INTERLEUKIN_12_PRODUCTION	GO_NEGATIVE_REGULATION_OF_INTERLEUKIN_12_PRODUCTION		15	-0.36959466	-0.6641657	0.8582231	0.9591999	1.0	955	tags=13%, list=4%, signal=14%
GO_PROTEIN_LOCALIZATION_TO_GOLGI_APPARATUS	GO_PROTEIN_LOCALIZATION_TO_GOLGI_APPARATUS		28	-0.2157213	-0.66044796	0.9326733	0.9613133	1.0	5517	tags=32%, list=25%, signal=43%
GO_PROSTATE_GLAND_DEVELOPMENT	GO_PROSTATE_GLAND_DEVELOPMENT		41	-0.24267139	-0.6568485	0.98802394	0.96330714	1.0	5489	tags=37%, list=25%, signal=49%
GO_GENETIC_IMPRINTING	GO_GENETIC_IMPRINTING		19	-0.28116325	-0.65659904	0.93333334	0.96299344	1.0	3422	tags=21%, list=16%, signal=25%
GO_REGULATION_OF_LEUKOCYTE_MEDIATED_IMMUNITY	GO_REGULATION_OF_LEUKOCYTE_MEDIATED_IMMUNITY		152	-0.25912312	-0.6551082	0.9302326	0.96352684	1.0	2185	tags=18%, list=10%, signal=20%
GO_POSITIVE_REGULATION_OF_CELL_ACTIVATION	GO_POSITIVE_REGULATION_OF_CELL_ACTIVATION		285	-0.2637951	-0.6530467	0.92706335	0.96442074	1.0	2636	tags=21%, list=12%, signal=24%
GO_REGULATION_OF_LEUKOCYTE_APOPTOTIC_PROCESS	GO_REGULATION_OF_LEUKOCYTE_APOPTOTIC_PROCESS		74	-0.2742685	-0.6517612	0.95984703	0.96480906	1.0	3073	tags=26%, list=14%, signal=30%
GO_ER_NUCLEUS_SIGNALING_PATHWAY	GO_ER_NUCLEUS_SIGNALING_PATHWAY		32	-0.21908279	-0.64863926	0.9259259	0.9663312	1.0	4827	tags=28%, list=22%, signal=36%
GO_REGULATION_OF_GLIAL_CELL_PROLIFERATION	GO_REGULATION_OF_GLIAL_CELL_PROLIFERATION		21	-0.25996524	-0.64712906	0.93822396	0.96676564	1.0	2346	tags=19%, list=11%, signal=21%
GO_REGULATION_OF_NEUROTRANSMITTER_UPTAKE	GO_REGULATION_OF_NEUROTRANSMITTER_UPTAKE		15	-0.30990693	-0.6448808	0.92164946	0.9676952	1.0	1448	tags=13%, list=7%, signal=14%
GO_CYTOPLASMIC_TRANSLATION	GO_CYTOPLASMIC_TRANSLATION		39	-0.1838005	-0.641219	0.891945	0.96939	1.0	3294	tags=15%, list=15%, signal=18%
GO_CENTROSOME_DUPLICATION	GO_CENTROSOME_DUPLICATION		31	-0.25250474	-0.6384796	0.8962818	0.9704666	1.0	6352	tags=45%, list=29%, signal=64%
[truncated: 26 more rows]
