# Supplementary material for: Identification and validation of key modules and hub genes associated with the pathological stage of oral squamous cell carcinoma by weighted gene co-expression network analysis
Source: PeerJ. 2020 Feb 4;8:e8505. doi: 10.7717/peerj.8505 (PMC7006519; doi:10.7717/peerj.8505)
Supplement: File S6 [file peerj-08-8505-s006.zip › my_analysis_205382_BP.Gsea.1570106097809/ranked_gene_list_H_versus_L_1570106097809.xls]

NAME	DESCRIPTION	GENE_SYMBOL	GENE_TITLE	SCORE
LRRN4CL	na	null	null	0.63008666
CFD	na	null	null	0.6030199
HLF	na	null	null	0.5863944
GPD1L	na	null	null	0.56974906
CHRDL1	na	null	null	0.56673545
CCL15-CCL14	na	null	null	0.5600725
TGFBR3	na	null	null	0.55083215
GGT6	na	null	null	0.54458547
ANGPTL1	na	null	null	0.53580314
ALDH1A1	na	null	null	0.5296341
PRELP	na	null	null	0.5287488
AADACL2	na	null	null	0.5224947
ALOX12	na	null	null	0.49834833
TM7SF2	na	null	null	0.498268
SEMA3G	na	null	null	0.49499747
SLC16A14	na	null	null	0.49166787
WFDC21P	na	null	null	0.48956332
MFAP4	na	null	null	0.4816994
PLA2G2A	na	null	null	0.48159316
TNXB	na	null	null	0.47851622
AOX1	na	null	null	0.47837356
CXCL17	na	null	null	0.47696072
ANKRD35	na	null	null	0.47524336
CEACAM5	na	null	null	0.47207436
PBX1	na	null	null	0.4683537
SUSD4	na	null	null	0.46628442
MYO5C	na	null	null	0.46515685
SH3BGRL2	na	null	null	0.4650474
IGF1	na	null	null	0.46494865
RRAGD	na	null	null	0.46247688
ALDH5A1	na	null	null	0.4619683
EYA2	na	null	null	0.46053645
ABCA8	na	null	null	0.45133117
PAIP2B	na	null	null	0.45004937
PAX9	na	null	null	0.44980723
ULK3	na	null	null	0.44884786
SMIM5	na	null	null	0.44878376
KRT78	na	null	null	0.44842818
MAN1C1	na	null	null	0.44744408
CYP2C18	na	null	null	0.44683746
CAPNS2	na	null	null	0.44457486
CTSG	na	null	null	0.4426017
SPNS2	na	null	null	0.44235048
CDO1	na	null	null	0.44176796
TGM3	na	null	null	0.44060424
LOC102725051	na	null	null	0.44018105
FAM3B	na	null	null	0.44001672
ALDH3A1	na	null	null	0.43920425
NYNRIN	na	null	null	0.4368392
TCEA3	na	null	null	0.435571
COL14A1	na	null	null	0.43469048
ACKR1	na	null	null	0.43426844
ST6GALNAC1	na	null	null	0.43166894
CILP	na	null	null	0.43121716
PENK	na	null	null	0.4281459
EPHX3	na	null	null	0.42726398
TMPRSS11B	na	null	null	0.4250245
ELN	na	null	null	0.42332035
ATP13A4	na	null	null	0.42274937
ZNF662	na	null	null	0.42018378
COMP	na	null	null	0.4191139
TMEM100	na	null	null	0.41767436
FAM3D	na	null	null	0.41747314
ELF5	na	null	null	0.4173789
GCNT3	na	null	null	0.41720593
FUT3	na	null	null	0.41710803
FAM107A	na	null	null	0.41677353
CGN	na	null	null	0.4160556
SELP	na	null	null	0.41517794
IGSF10	na	null	null	0.41456556
SLC16A6	na	null	null	0.41420934
GDF10	na	null	null	0.4081544
ARHGEF26	na	null	null	0.4077269
PTGIS	na	null	null	0.40769452
LOC441178	na	null	null	0.40382323
ECHDC2	na	null	null	0.4034731
GPC3	na	null	null	0.40325972
GALNT12	na	null	null	0.40112427
ZBTB7C	na	null	null	0.40108392
CEACAM7	na	null	null	0.39965922
LOC100130691	na	null	null	0.3985743
PYGM	na	null	null	0.39832464
MANSC1	na	null	null	0.39478326
CTTNBP2	na	null	null	0.39461905
FXYD1	na	null	null	0.3940363
SLC16A7	na	null	null	0.39322925
CYP4B1	na	null	null	0.3927239
MIR29C	na	null	null	0.3907958
CLU	na	null	null	0.39067227
ANK2	na	null	null	0.39047045
POF1B	na	null	null	0.3901716
NOSTRIN	na	null	null	0.3896504
DUOX2	na	null	null	0.38961637
RSPO3	na	null	null	0.38711515
SCUBE2	na	null	null	0.38512865
SLC47A1	na	null	null	0.38362053
SMOC2	na	null	null	0.3835019
AMT	na	null	null	0.38345364
ADH1B	na	null	null	0.38329828
MEIS1	na	null	null	0.38319108
KLK11	na	null	null	0.38214242
APOD	na	null	null	0.38078123
ZDHHC11	na	null	null	0.3780423
A2ML1	na	null	null	0.37709528
ZFP3	na	null	null	0.37704742
HSPB6	na	null	null	0.3769518
XK	na	null	null	0.37674978
EVA1C	na	null	null	0.37596443
ELF3	na	null	null	0.37478405
FBP1	na	null	null	0.37448627
HPGDS	na	null	null	0.37349448
ABI3BP	na	null	null	0.37344047
CRNN	na	null	null	0.3728369
PLP1	na	null	null	0.37262756
GRAMD1C	na	null	null	0.3725593
DLK1	na	null	null	0.3721065
KLK13	na	null	null	0.37198702
GDPD3	na	null	null	0.37149334
ACPP	na	null	null	0.37137178
BICDL2	na	null	null	0.3710503
AMPD1	na	null	null	0.37030998
FAT4	na	null	null	0.36963788
GSTA1	na	null	null	0.3690725
TNS2	na	null	null	0.36890227
CYP3A5	na	null	null	0.36840916
ABCA6	na	null	null	0.3669646
SELENBP1	na	null	null	0.3662298
C2orf40	na	null	null	0.36561608
SYTL5	na	null	null	0.36452344
PRKX	na	null	null	0.36293834
ZDHHC11B	na	null	null	0.3625532
PLA2G4B	na	null	null	0.36139244
LOC101930349	na	null	null	0.35932848
HOPX	na	null	null	0.357923
C5orf66-AS1	na	null	null	0.35779312
MUC15	na	null	null	0.3569896
DEPTOR	na	null	null	0.35695255
CEACAM6	na	null	null	0.3567711
PLEKHG6	na	null	null	0.35637847
FUT6	na	null	null	0.35535106
SNX31	na	null	null	0.3547619
RAPGEFL1	na	null	null	0.35319304
GGTA1P	na	null	null	0.3527322
CLDN7	na	null	null	0.3519681
C1orf115	na	null	null	0.35156843
KCNT2	na	null	null	0.3495523
CASQ1	na	null	null	0.3493363
GBP6	na	null	null	0.34922746
NEBL	na	null	null	0.34890923
DPT	na	null	null	0.34837267
SPINK5	na	null	null	0.34824446
AIF1L	na	null	null	0.3455133
ASAP3	na	null	null	0.3443857
ATP2A1	na	null	null	0.34419942
NDNF	na	null	null	0.34412843
SLC4A11	na	null	null	0.34353468
HPGD	na	null	null	0.34207186
TPRG1	na	null	null	0.34184143
RPTN	na	null	null	0.34148034
KRT4	na	null	null	0.3386573
MUC20	na	null	null	0.33775514
ADRA2A	na	null	null	0.33769348
TMEM125	na	null	null	0.33749643
CAB39L	na	null	null	0.33645067
LINC01279	na	null	null	0.33625725
STX19	na	null	null	0.33571595
SERTAD4	na	null	null	0.33535254
CBR3	na	null	null	0.33530128
AADAC	na	null	null	0.33484775
GPT2	na	null	null	0.33420366
CHL1	na	null	null	0.33411846
EPHX2	na	null	null	0.33351353
C17orf97	na	null	null	0.33308583
CEL	na	null	null	0.33241957
FAM221A	na	null	null	0.33113366
WISP2	na	null	null	0.33077043
MUC4	na	null	null	0.33048242
CYP4X1	na	null	null	0.3291373
EPHB6	na	null	null	0.32852417
SPRR2C	na	null	null	0.32812458
JAM2	na	null	null	0.3277022
FMO2	na	null	null	0.32758403
ANKRD6	na	null	null	0.32707447
EMCN	na	null	null	0.32675785
WIF1	na	null	null	0.32619733
ISM1	na	null	null	0.32609385
MEOX2	na	null	null	0.3260608
MPND	na	null	null	0.32510665
LOC101928274	na	null	null	0.3250599
NTS	na	null	null	0.32463774
FAAH2	na	null	null	0.32456285
PITX1	na	null	null	0.32441527
KRT23	na	null	null	0.3242569
ATP6V1C2	na	null	null	0.32413676
GCHFR	na	null	null	0.32349795
SPINK7	na	null	null	0.3234799
VIT	na	null	null	0.32274622
PLEKHG4	na	null	null	0.32246384
JADE1	na	null	null	0.32220453
KRT13	na	null	null	0.32211262
ANKRD20A11P	na	null	null	0.32189208
MYH11	na	null	null	0.3218786
PANK1	na	null	null	0.3217065
BSPRY	na	null	null	0.32158098
SLC25A25	na	null	null	0.32105494
TLR5	na	null	null	0.32104418
PLS1	na	null	null	0.32056093
HSPB8	na	null	null	0.32050294
CPXM2	na	null	null	0.3201252
MAL	na	null	null	0.32004684
P2RY14	na	null	null	0.3199558
EPS8L1	na	null	null	0.3195981
NPDC1	na	null	null	0.31937718
LOC102724229	na	null	null	0.31859964
CYP4F12	na	null	null	0.31812084
SCNN1A	na	null	null	0.31791243
LOC653602	na	null	null	0.31678903
MAMDC2	na	null	null	0.31677938
NRN1	na	null	null	0.31671408
NR2F1	na	null	null	0.31640846
SVIP	na	null	null	0.3163757
SOX2	na	null	null	0.3159429
PTGFR	na	null	null	0.3159184
PARM1	na	null	null	0.31574073
CLCA4	na	null	null	0.31544402
ATP10B	na	null	null	0.31540436
SPRR3	na	null	null	0.31516942
SYNGR1	na	null	null	0.31511277
NR3C2	na	null	null	0.31483924
PSCA	na	null	null	0.31394628
TTC9	na	null	null	0.31393957
ACADSB	na	null	null	0.3136804
SCARA5	na	null	null	0.31365076
AZGP1	na	null	null	0.31220856
ENDOU	na	null	null	0.31187758
ACVR2A	na	null	null	0.3116883
MPPED2	na	null	null	0.31084928
RBP7	na	null	null	0.31050098
SMR3B	na	null	null	0.30898225
ITGA10	na	null	null	0.3089243
ADH7	na	null	null	0.30861104
CLDN8	na	null	null	0.3084363
LINC01133	na	null	null	0.30830976
VSIG10L	na	null	null	0.30825907
SAPCD2	na	null	null	0.30786845
NDRG2	na	null	null	0.30751336
GDA	na	null	null	0.3064018
CYSRT1	na	null	null	0.30630445
TCN1	na	null	null	0.30612507
MACC1	na	null	null	0.30603045
CLEC10A	na	null	null	0.3055102
SERPINB11	na	null	null	0.30534476
CEACAM1	na	null	null	0.30511197
SYBU	na	null	null	0.30492896
LONRF2	na	null	null	0.30492112
FGF13	na	null	null	0.30468237
TF	na	null	null	0.30453345
ATP6V0E2	na	null	null	0.30423424
KRTCAP3	na	null	null	0.3041595
PPP1R1B	na	null	null	0.30391958
SCEL	na	null	null	0.30346575
KLK12	na	null	null	0.30334792
SCNN1B	na	null	null	0.30291113
SLC44A3	na	null	null	0.30279887
MYL5	na	null	null	0.3027923
KLRB1	na	null	null	0.30277953
HCG22	na	null	null	0.30259478
CXCL12	na	null	null	0.30250558
LGR6	na	null	null	0.30079785
TMEM246	na	null	null	0.30025518
ENPP4	na	null	null	0.30022463
SMAD9	na	null	null	0.30018067
MGP	na	null	null	0.29996037
NUPR1	na	null	null	0.29987466
PPL	na	null	null	0.2996806
HSPB2-C11orf52	na	null	null	0.29965964
OSR1	na	null	null	0.2994304
NBEA	na	null	null	0.2988842
SPAG17	na	null	null	0.29878715
SLURP1	na	null	null	0.2986544
GPR160	na	null	null	0.2978866
RNF125	na	null	null	0.29773113
CDH26	na	null	null	0.29735482
RBM20	na	null	null	0.29688084
GSPT2	na	null	null	0.29664597
BNIPL	na	null	null	0.29653266
GPX3	na	null	null	0.29630977
PPM1L	na	null	null	0.29629892
TMPRSS2	na	null	null	0.296135
NLRC3	na	null	null	0.2957851
OGN	na	null	null	0.29578227
CRISP3	na	null	null	0.29547384
IL20RA	na	null	null	0.2949254
MYL3	na	null	null	0.29414374
REEP6	na	null	null	0.29254416
EXPH5	na	null	null	0.29237384
COQ8A	na	null	null	0.29227793
LLGL2	na	null	null	0.29217046
MGST1	na	null	null	0.2920192
COL21A1	na	null	null	0.2917591
TCEAL2	na	null	null	0.2915319
CYTL1	na	null	null	0.29070857
DEFB1	na	null	null	0.2906647
LRRC4	na	null	null	0.29065135
ATP6V0A4	na	null	null	0.29018652
LOC730101	na	null	null	0.29010475
ELL3	na	null	null	0.28981498
TP53INP2	na	null	null	0.28946218
MRLN	na	null	null	0.2891151
USP54	na	null	null	0.28910625
AQP5	na	null	null	0.2889299
TNFRSF18	na	null	null	0.2885997
PAXIP1-AS1	na	null	null	0.28841552
TSPAN12	na	null	null	0.28831467
ANXA9	na	null	null	0.28741598
ZSCAN16	na	null	null	0.2872649
PLAC9	na	null	null	0.28689125
LOC389765	na	null	null	0.28664982
FAM162B	na	null	null	0.28660426
LY6G6C	na	null	null	0.28614703
LPIN1	na	null	null	0.2851818
TGM5	na	null	null	0.28504956
RDH12	na	null	null	0.2842192
LINC01003	na	null	null	0.2839704
KBTBD3	na	null	null	0.28363484
TMC4	na	null	null	0.28358427
TJP3	na	null	null	0.2835112
KRBA2	na	null	null	0.28323206
P4HTM	na	null	null	0.2828331
CYP2C9	na	null	null	0.2827557
LMO7	na	null	null	0.28211254
GAS7	na	null	null	0.28180578
PLEKHA7	na	null	null	0.28148156
PLCB4	na	null	null	0.28147015
PRR15L	na	null	null	0.2809651
MIR133A1HG	na	null	null	0.28038344
DMBT1	na	null	null	0.28022212
NTRK2	na	null	null	0.28022134
TSPAN8	na	null	null	0.2801403
TNFAIP8L3	na	null	null	0.28010014
ATG9B	na	null	null	0.28007552
FMO3	na	null	null	0.27899966
CHST9	na	null	null	0.27759734
CHPT1	na	null	null	0.27750012
SULT2B1	na	null	null	0.276781
ITM2A	na	null	null	0.27644852
TMPRSS11D	na	null	null	0.2763523
MUC1	na	null	null	0.27585196
TMPRSS4	na	null	null	0.2757458
SDPR	na	null	null	0.2754799
CLDN17	na	null	null	0.27530634
CYP4F22	na	null	null	0.27525055
KLK10	na	null	null	0.27519777
GPRASP1	na	null	null	0.27496004
SMTNL2	na	null	null	0.27475956
PDK4	na	null	null	0.27475533
3-Mar	na	null	null	0.27434245
HTR3A	na	null	null	0.27408576
UNC5B-AS1	na	null	null	0.27402544
PIGR	na	null	null	0.27389488
DCLK1	na	null	null	0.27333954
PRSS27	na	null	null	0.2731222
TYRO3	na	null	null	0.27291408
MLPH	na	null	null	0.27249667
MUC19	na	null	null	0.27210096
VTCN1	na	null	null	0.2719643
LY6D	na	null	null	0.2719379
LOC100506098	na	null	null	0.27151692
C1QTNF7	na	null	null	0.2715169
AQP1	na	null	null	0.27136797
INMT	na	null	null	0.271219
SH2D4A	na	null	null	0.27104303
NMU	na	null	null	0.27071667
RAET1E	na	null	null	0.27054933
GULP1	na	null	null	0.27054593
IGFBP5	na	null	null	0.26979893
SERPINI1	na	null	null	0.26816797
C4orf19	na	null	null	0.26807445
LMOD1	na	null	null	0.2679908
KRT15	na	null	null	0.26776952
AZGP1P1	na	null	null	0.2676187
CLIC3	na	null	null	0.26744705
LEAP2	na	null	null	0.2673549
NKX2-3	na	null	null	0.26699346
STATH	na	null	null	0.26690558
VSIG4	na	null	null	0.26672733
RHOU	na	null	null	0.26650405
COBL	na	null	null	0.26639876
SLC5A1	na	null	null	0.26638797
IDNK	na	null	null	0.26626155
IL17RD	na	null	null	0.2662038
RAI2	na	null	null	0.26619905
FGF7P3	na	null	null	0.26618508
DPEP2	na	null	null	0.26575723
LCN2	na	null	null	0.2655007
VWA5A	na	null	null	0.26539013
JCHAIN	na	null	null	0.26505086
FLG	na	null	null	0.26497158
PLSCR4	na	null	null	0.2649454
STRBP	na	null	null	0.26487485
LOC101927609	na	null	null	0.26412773
TNFRSF11A	na	null	null	0.2641134
ABHD14B	na	null	null	0.2640321
TRPV4	na	null	null	0.2637593
UGT1A3	na	null	null	0.26374915
KIAA1324	na	null	null	0.26330495
EHF	na	null	null	0.26330137
CREB3L4	na	null	null	0.26311156
EP300-AS1	na	null	null	0.2630218
CYP1A1	na	null	null	0.2627101
LRRK2	na	null	null	0.26254398
LGALSL	na	null	null	0.26252434
MYH14	na	null	null	0.26188868
OMD	na	null	null	0.26171824
DHRS11	na	null	null	0.26171285
FXYD6	na	null	null	0.26136822
PLA2G16	na	null	null	0.26129335
SLIT3	na	null	null	0.2612604
EGF	na	null	null	0.26118258
RUNX1T1	na	null	null	0.26099867
HSD11B2	na	null	null	0.2604462
LOXL1-AS1	na	null	null	0.26027232
TBC1D10C	na	null	null	0.25975046
SASH1	na	null	null	0.2597503
TRIL	na	null	null	0.2597143
KLHDC9	na	null	null	0.25964266
CAPN6	na	null	null	0.25911462
MYOM1	na	null	null	0.25888172
SYNE4	na	null	null	0.25887725
CECR1	na	null	null	0.25867555
ALOX12B	na	null	null	0.25842378
PLLP	na	null	null	0.25833517
ACTG1P4	na	null	null	0.25821978
CA11	na	null	null	0.2579176
TMC5	na	null	null	0.2576978
LOC729732	na	null	null	0.25764176
CCL28	na	null	null	0.25745085
SMTNL1	na	null	null	0.2574037
PADI1	na	null	null	0.25705326
AGT	na	null	null	0.25694424
LYVE1	na	null	null	0.25685564
TMOD4	na	null	null	0.25665224
C1orf226	na	null	null	0.25662208
ZBED3	na	null	null	0.25661844
CNFN	na	null	null	0.25658643
PRG4	na	null	null	0.25650123
C6orf58	na	null	null	0.25645575
PPARG	na	null	null	0.25630757
PRSS3	na	null	null	0.2562858
PITX2	na	null	null	0.2553359
RTN1	na	null	null	0.2551998
CP	na	null	null	0.2550632
SORBS2	na	null	null	0.25486133
ITGBL1	na	null	null	0.25457394
OCLN	na	null	null	0.2542903
LCE2B	na	null	null	0.2541909
SLC27A2	na	null	null	0.25404254
CYP1B1	na	null	null	0.2539441
ADIPOQ	na	null	null	0.25382882
RAB25	na	null	null	0.25377116
DNASE1L3	na	null	null	0.25319493
DAPL1	na	null	null	0.2530323
CBX7	na	null	null	0.25281247
TPK1	na	null	null	0.25280112
KLF3-AS1	na	null	null	0.25269258
CLMN	na	null	null	0.252574
ZG16B	na	null	null	0.25254753
LY75-CD302	na	null	null	0.25237778
TNN	na	null	null	0.2522253
RNASE4	na	null	null	0.25203723
SLC16A9	na	null	null	0.2519221
LONRF1	na	null	null	0.25152612
MYRIP	na	null	null	0.2511062
PLBD1	na	null	null	0.25102732
BIN2	na	null	null	0.25089294
ACACB	na	null	null	0.25044602
SYPL2	na	null	null	0.25041047
PODN	na	null	null	0.25012428
NPY1R	na	null	null	0.24991189
MIR600	na	null	null	0.24988322
GPR27	na	null	null	0.24987571
BEX2	na	null	null	0.24983688
LRRC37A4P	na	null	null	0.24979043
GLDN	na	null	null	0.24940471
ASB9	na	null	null	0.24936898
LOC100996756	na	null	null	0.24932733
CA3	na	null	null	0.24915245
SLIT2	na	null	null	0.24906346
ADGRL1	na	null	null	0.24884228
AHRR	na	null	null	0.24842365
PIP	na	null	null	0.24826506
CAND2	na	null	null	0.2480703
KLRC4-KLRK1	na	null	null	0.24797626
PPFIBP2	na	null	null	0.24745524
SYNPO2	na	null	null	0.24696836
DIO2	na	null	null	0.2468368
LDB3	na	null	null	0.24679106
KIT	na	null	null	0.24673823
PPP1R9A	na	null	null	0.24643333
SLC9A9	na	null	null	0.24642015
LINC00969	na	null	null	0.24641846
PCBD2	na	null	null	0.24571766
ZNF767P	na	null	null	0.24568672
SMIM10L2B	na	null	null	0.24526444
CKMT1A	na	null	null	0.24466029
F13A1	na	null	null	0.24450938
SHROOM3	na	null	null	0.24448158
BCAS1	na	null	null	0.24445257
PKN3	na	null	null	0.24437694
BMP7	na	null	null	0.24412489
DLG3	na	null	null	0.2440195
EYA4	na	null	null	0.24400401
PTPRN2	na	null	null	0.24395917
PLAC8	na	null	null	0.24353479
AGR3	na	null	null	0.24352299
CD36	na	null	null	0.24350618
CD3E	na	null	null	0.24346322
LOR	na	null	null	0.24341995
PRADC1	na	null	null	0.24338841
FAM189A2	na	null	null	0.24334995
CEBPA	na	null	null	0.24300261
GKAP1	na	null	null	0.24271792
TTC39A	na	null	null	0.24237145
DUSP13	na	null	null	0.24223626
GCNT2	na	null	null	0.24220082
LINC01405	na	null	null	0.24211238
ACOX2	na	null	null	0.24193913
NAAA	na	null	null	0.24177136
CMA1	na	null	null	0.2413959
PRKAR2B	na	null	null	0.24116015
ZNF750	na	null	null	0.24114175
RHCG	na	null	null	0.24111146
CRISP2	na	null	null	0.24094926
ZNF595	na	null	null	0.24082084
TSPYL5	na	null	null	0.24060781
MMP27	na	null	null	0.2404924
NRAP	na	null	null	0.23988314
LOC646014	na	null	null	0.23973621
RARRES3	na	null	null	0.2396389
GALNT5	na	null	null	0.23903501
LOC100287497	na	null	null	0.23896125
CLIC6	na	null	null	0.23893504
CYP4F3	na	null	null	0.23878466
CKMT2	na	null	null	0.23873907
SNED1	na	null	null	0.23849002
PHYHD1	na	null	null	0.2379596
ZBTB16	na	null	null	0.23793988
FOXP2	na	null	null	0.23783435
SCIN	na	null	null	0.2377328
CAPN3	na	null	null	0.23758793
LOC105379426	na	null	null	0.23758696
KLHL26	na	null	null	0.23740461
UGT1A1	na	null	null	0.23690607
SCARA3	na	null	null	0.23686504
UPK1A	na	null	null	0.23662026
KLRG2	na	null	null	0.236566
MYO15B	na	null	null	0.2365044
FRMD3	na	null	null	0.236093
ZNF879	na	null	null	0.23594251
CLIC5	na	null	null	0.23583648
ZNF667-AS1	na	null	null	0.2356828
ARG1	na	null	null	0.23544438
ELOVL7	na	null	null	0.23541953
DBP	na	null	null	0.23517007
RORC	na	null	null	0.23513217
LINC01315	na	null	null	0.2350168
TLE2	na	null	null	0.2344651
C15orf62	na	null	null	0.23433544
SLC16A5	na	null	null	0.2340096
FUT2	na	null	null	0.23400256
EVPL	na	null	null	0.23386866
MFSD6	na	null	null	0.23369877
CCR2	na	null	null	0.23362833
RAMP3	na	null	null	0.23317721
PRKAA2	na	null	null	0.23285851
HMGCS2	na	null	null	0.23282075
CD177	na	null	null	0.23271966
SMR3A	na	null	null	0.23254912
GFRA1	na	null	null	0.2325063
ABCA9	na	null	null	0.2324671
MAOB	na	null	null	0.23240349
SCGB2A2	na	null	null	0.23218045
CELP	na	null	null	0.2321578
SERPINB13	na	null	null	0.23209229
MIF4GD	na	null	null	0.23195356
SCGB3A1	na	null	null	0.23177545
COX6A2	na	null	null	0.23164009
ERMP1	na	null	null	0.23153873
GRHL3	na	null	null	0.23138164
CYP27A1	na	null	null	0.23119923
LOC105376081	na	null	null	0.23102912
LYNX1	na	null	null	0.23066212
LRRC20	na	null	null	0.23057957
DENND2D	na	null	null	0.23050174
RAB6B	na	null	null	0.2304921
FAM214A	na	null	null	0.2304755
ARFGEF3	na	null	null	0.23031758
TMEM170B	na	null	null	0.2299503
CA5B	na	null	null	0.2297428
MUC16	na	null	null	0.22962123
TMEM71	na	null	null	0.22941935
TAPT1-AS1	na	null	null	0.22905724
CRLF1	na	null	null	0.22872633
HFE2	na	null	null	0.2286459
TSPOAP1	na	null	null	0.22850402
GRHL1	na	null	null	0.228502
CRYM	na	null	null	0.228495
FAM110B	na	null	null	0.22837564
MRAP2	na	null	null	0.22813195
WFDC2	na	null	null	0.22794834
NUP210	na	null	null	0.22775342
FCGR2B	na	null	null	0.22763899
SLC25A23	na	null	null	0.22761565
LDOC1	na	null	null	0.22740616
FGFBP2	na	null	null	0.22733544
FAXC	na	null	null	0.22728439
TMEM45B	na	null	null	0.22725667
HRASLS	na	null	null	0.22717863
CNTN4	na	null	null	0.22697239
PDZRN4	na	null	null	0.22666459
C9orf152	na	null	null	0.22645116
PPT2-EGFL8	na	null	null	0.22636351
MFSD4A	na	null	null	0.22621076
LOC286437	na	null	null	0.22616567
GSTA4	na	null	null	0.22608244
MIR99AHG	na	null	null	0.22597933
PLGLB1	na	null	null	0.22587176
PRRT3-AS1	na	null	null	0.22582681
KAT2B	na	null	null	0.22573628
BOC	na	null	null	0.22569296
PGAM2	na	null	null	0.22567084
MYOZ1	na	null	null	0.22549783
P2RX7	na	null	null	0.22544436
LCE1B	na	null	null	0.22540757
HHEX	na	null	null	0.22528698
TARP	na	null	null	0.22526361
EPHX1	na	null	null	0.22515567
ALDH1L1	na	null	null	0.22508529
AGFG2	na	null	null	0.22461563
PALM	na	null	null	0.22460197
SYNM	na	null	null	0.22430582
HHATL	na	null	null	0.22410715
MAN2A2	na	null	null	0.22356714
ZNF415	na	null	null	0.22356503
MUC7	na	null	null	0.22333583
TPRN	na	null	null	0.22332801
LNX1	na	null	null	0.22306006
MIR675	na	null	null	0.22296354
C10orf128	na	null	null	0.22290038
ZNF521	na	null	null	0.22288728
TMEM116	na	null	null	0.22282472
FAM13C	na	null	null	0.22266431
DUOX1	na	null	null	0.22254416
PDE2A	na	null	null	0.22224556
SNX21	na	null	null	0.22207643
C11orf71	na	null	null	0.22172351
ZNF862	na	null	null	0.2217199
CGREF1	na	null	null	0.22170897
PAN2	na	null	null	0.22132452
PKD1P1	na	null	null	0.2209499
LRP5	na	null	null	0.22083247
BEX4	na	null	null	0.22056094
FAM84A	na	null	null	0.22027841
SCGB2A1	na	null	null	0.22017202
TFF3	na	null	null	0.22016014
RUNDC3B	na	null	null	0.21972488
GREM2	na	null	null	0.2195306
FOXA1	na	null	null	0.2193577
LEXM	na	null	null	0.21909337
HYMAI	na	null	null	0.21906544
CRABP1	na	null	null	0.21866636
TMEM38A	na	null	null	0.2186184
CD27	na	null	null	0.21858722
P2RY1	na	null	null	0.21837397
LTF	na	null	null	0.21800032
PIR	na	null	null	0.21797419
ZDHHC23	na	null	null	0.21790728
MUC5B	na	null	null	0.2178753
CCDC80	na	null	null	0.2178267
KLHL31	na	null	null	0.21759287
SMCO4	na	null	null	0.21751481
ANO5	na	null	null	0.21732377
TESC	na	null	null	0.2172598
SPRR2B	na	null	null	0.217072
PLEKHH1	na	null	null	0.2169428
PTN	na	null	null	0.21694237
ATP2A3	na	null	null	0.21654983
ALDH6A1	na	null	null	0.21622413
CT83	na	null	null	0.21557373
GPAT3	na	null	null	0.21553692
MAGI2	na	null	null	0.21542004
LILRB5	na	null	null	0.2150214
LOC105371920	na	null	null	0.21485703
CCDC69	na	null	null	0.21480812
CHIT1	na	null	null	0.21462984
KLHL40	na	null	null	0.21450433
HYAL1	na	null	null	0.21439616
ODAM	na	null	null	0.21425605
CERS4	na	null	null	0.21388721
NCOA1	na	null	null	0.21338028
ADCY4	na	null	null	0.213308
AQP3	na	null	null	0.21320225
TLR3	na	null	null	0.21319786
MPZL3	na	null	null	0.21311682
RASGRP1	na	null	null	0.21302913
TOX3	na	null	null	0.21302463
LOC100505938	na	null	null	0.2128568
PHOSPHO2	na	null	null	0.21251208
PGM5	na	null	null	0.21250533
ANGPT1	na	null	null	0.21237607
SEC31B	na	null	null	0.2123745
FABP3	na	null	null	0.21235932
LOC100507258	na	null	null	0.21233918
CHAD	na	null	null	0.21223673
KLF4	na	null	null	0.21216373
UPK1B	na	null	null	0.2121578
LRG1	na	null	null	0.21198492
PHKA1	na	null	null	0.21188205
CEP126	na	null	null	0.21181832
THBS4	na	null	null	0.21177512
CCL19	na	null	null	0.21168095
KISS1R	na	null	null	0.21163681
SIDT1	na	null	null	0.21114537
PLAGL1	na	null	null	0.211038
LOC102724362	na	null	null	0.21074702
CTSW	na	null	null	0.21050075
FGF7	na	null	null	0.21024136
REEP1	na	null	null	0.2101648
MSMB	na	null	null	0.21014962
ZNF844	na	null	null	0.20993724
GABPB2	na	null	null	0.20965675
BICDL1	na	null	null	0.2095654
KLRC2	na	null	null	0.20954247
LRRC2	na	null	null	0.20943809
BPIFB2	na	null	null	0.20934749
EIF4E3	na	null	null	0.2093455
RSAD1	na	null	null	0.2092001
MEOX1	na	null	null	0.20889032
KLHDC7B	na	null	null	0.20884123
TRIM7	na	null	null	0.20880343
KRT9	na	null	null	0.20875046
TSPAN7	na	null	null	0.20866139
NRK	na	null	null	0.20848987
BAG1	na	null	null	0.20832667
BHLHA15	na	null	null	0.20831275
ELMO1	na	null	null	0.20811802
PPP1R3E	na	null	null	0.20797972
ZDHHC2	na	null	null	0.2076881
TMPRSS11E	na	null	null	0.20722407
SNHG19	na	null	null	0.20661576
XKRX	na	null	null	0.206605
SPRR1A	na	null	null	0.2065888
SAMD12	na	null	null	0.20647559
GLB1L2	na	null	null	0.2063251
CIART	na	null	null	0.20627265
CYP26A1	na	null	null	0.2062576
ATP1A2	na	null	null	0.20623302
AFDN-AS1	na	null	null	0.20579755
CD52	na	null	null	0.20576718
RHOV	na	null	null	0.20570618
AGR2	na	null	null	0.20566005
EPB41L1	na	null	null	0.20563671
MCRIP2	na	null	null	0.20561105
CAPN14	na	null	null	0.20542689
FLVCR2	na	null	null	0.20511684
GSTA3	na	null	null	0.20499013
SMYD1	na	null	null	0.20498651
ITGAL	na	null	null	0.20490713
TYRP1	na	null	null	0.20489414
LOC101929243	na	null	null	0.20481052
BOLA1	na	null	null	0.2047633
RARA-AS1	na	null	null	0.20439564
PIK3C2B	na	null	null	0.20432967
SEMA4D	na	null	null	0.20430143
NFIC	na	null	null	0.20427029
PROM1	na	null	null	0.20402563
ABCA5	na	null	null	0.20399255
LINC00968	na	null	null	0.20359613
MAB21L2	na	null	null	0.20337665
IQCH-AS1	na	null	null	0.20313995
IL17D	na	null	null	0.20313752
SBSN	na	null	null	0.20283382
RALGAPA2	na	null	null	0.20280924
PRKY	na	null	null	0.20258904
FETUB	na	null	null	0.2021682
ABRA	na	null	null	0.20203243
IKZF2	na	null	null	0.20194021
PPM1M	na	null	null	0.2018323
A2M-AS1	na	null	null	0.20178764
HMCN1	na	null	null	0.20169799
NICN1	na	null	null	0.20166488
ILF3-AS1	na	null	null	0.20159574
SMIM22	na	null	null	0.20151448
CALML5	na	null	null	0.20129862
TFF1	na	null	null	0.20126627
CYP4F2	na	null	null	0.20104717
SALL2	na	null	null	0.20097098
PDE8B	na	null	null	0.20064044
LOC100505874	na	null	null	0.20045948
CMAHP	na	null	null	0.20021868
FBLN1	na	null	null	0.20016746
ZNF57	na	null	null	0.20011635
PTPRD	na	null	null	0.20004109
GPRC5D	na	null	null	0.19995822
GIPC2	na	null	null	0.19990793
ST6GALNAC3	na	null	null	0.1998817
MCF2L	na	null	null	0.19982913
MIR6831	na	null	null	0.19974838
RNF39	na	null	null	0.19967477
RARRES1	na	null	null	0.19936278
ZNF818P	na	null	null	0.19916426
TLCD2	na	null	null	0.1991247
FAM149A	na	null	null	0.1990755
ITIH5	na	null	null	0.19904906
NFIB	na	null	null	0.19899672
SHE	na	null	null	0.19890785
NFIX	na	null	null	0.19887559
COLCA2	na	null	null	0.19881797
FRY	na	null	null	0.19876467
OR7E47P	na	null	null	0.19865291
CORIN	na	null	null	0.19860567
SYTL1	na	null	null	0.19855514
VILL	na	null	null	0.19836187
SEMA4A	na	null	null	0.19813743
C5	na	null	null	0.1978392
FKBP1A-SDCBP2	na	null	null	0.19773111
MAP1LC3A	na	null	null	0.19738193
PRIMA1	na	null	null	0.19727418
LOC401261	na	null	null	0.19697435
ZNF420	na	null	null	0.19678591
RERG	na	null	null	0.19668953
CFH	na	null	null	0.19655499
SLC26A11	na	null	null	0.19632047
FCGBP	na	null	null	0.19619273
KCNS3	na	null	null	0.1961116
LIFR	na	null	null	0.1958988
TRIM2	na	null	null	0.1958213
KRT76	na	null	null	0.19578804
TMTC1	na	null	null	0.19544679
DIS3L	na	null	null	0.19537644
CCL18	na	null	null	0.19536865
CLDN3	na	null	null	0.19525132
FAM219B	na	null	null	0.19496945
C16orf89	na	null	null	0.19483212
SNCAIP	na	null	null	0.19454981
PAX6	na	null	null	0.1945102
ZNF589	na	null	null	0.19435029
LOC440934	na	null	null	0.19432284
NMRK2	na	null	null	0.19420862
TMOD1	na	null	null	0.19419394
SESN1	na	null	null	0.19412935
LINC00302	na	null	null	0.19408289
PCP4L1	na	null	null	0.19344011
EDAR	na	null	null	0.19335264
AKR1B10	na	null	null	0.19332635
GPHN	na	null	null	0.19330025
SSTR5-AS1	na	null	null	0.19325578
FOLH1B	na	null	null	0.19319609
ARHGEF10L	na	null	null	0.19302835
ERP27	na	null	null	0.19301157
MAP4K1	na	null	null	0.19290595
RGMA	na	null	null	0.19284652
GPAT2	na	null	null	0.19249424
F5	na	null	null	0.19243856
SH3GL3	na	null	null	0.1924199
PKDCC	na	null	null	0.19219343
TPPP	na	null	null	0.19206825
TGM1	na	null	null	0.19189462
FRZB	na	null	null	0.19179484
ADH1C	na	null	null	0.19173467
SLC25A25-AS1	na	null	null	0.19162114
GSR	na	null	null	0.1916154
PRH1-PRR4	na	null	null	0.19150403
GABRP	na	null	null	0.19139549
DIAPH2	na	null	null	0.19130164
IL36A	na	null	null	0.19114202
HDDC3	na	null	null	0.19112355
STOX2	na	null	null	0.19107004
PDGFD	na	null	null	0.19101112
RAB11FIP1	na	null	null	0.19092143
TRIM54	na	null	null	0.19082485
CPA3	na	null	null	0.19061637
LINC01560	na	null	null	0.19052336
MROH7	na	null	null	0.19049124
MEGF6	na	null	null	0.19014047
RASAL3	na	null	null	0.1901263
ASCL3	na	null	null	0.19011095
PTK6	na	null	null	0.18997607
ATP7B	na	null	null	0.18981314
LPO	na	null	null	0.18939765
CAMSAP3	na	null	null	0.1893372
LOC102724387	na	null	null	0.18931578
USP20	na	null	null	0.18924238
OGFRL1	na	null	null	0.18889749
PLN	na	null	null	0.18864049
LIPH	na	null	null	0.18862535
BPIFB1	na	null	null	0.1886183
PIGZ	na	null	null	0.18837985
MTERF2	na	null	null	0.18836431
LYRM9	na	null	null	0.1880861
LRMP	na	null	null	0.18802139
NSUN6	na	null	null	0.18786815
LOC100507472	na	null	null	0.18780214
CD2	na	null	null	0.187697
TPSAB1	na	null	null	0.18769398
ANG	na	null	null	0.18741082
E2F8	na	null	null	0.18739687
PRSS12	na	null	null	0.18738832
TCAP	na	null	null	0.1873562
CDH19	na	null	null	0.18734936
LOC105373383	na	null	null	0.18727736
SH3BGR	na	null	null	0.18721874
SOD3	na	null	null	0.18719442
SECTM1	na	null	null	0.18707846
ARHGAP6	na	null	null	0.18693449
FBXL16	na	null	null	0.18691604
ARMCX5-GPRASP2	na	null	null	0.18673378
KRT80	na	null	null	0.18672563
MIR3671	na	null	null	0.18670948
NECTIN4	na	null	null	0.18665494
CRYL1	na	null	null	0.18663956
CLIC2	na	null	null	0.18656594
PEG3	na	null	null	0.18650009
MAP3K8	na	null	null	0.18635534
PIR-FIGF	na	null	null	0.18634982
CRACR2B	na	null	null	0.18628496
RNF150	na	null	null	0.18627495
GALNT16	na	null	null	0.18598798
NME5	na	null	null	0.1859368
GPX2	na	null	null	0.18581092
CCR5	na	null	null	0.18559718
SLC9A3R1	na	null	null	0.18533927
C3	na	null	null	0.18512002
EMP2	na	null	null	0.18500124
TPSB2	na	null	null	0.18495058
MIR548F5	na	null	null	0.18493144
UGT8	na	null	null	0.18479759
CELF2	na	null	null	0.18477684
EXOSC7	na	null	null	0.18473612
ASRGL1	na	null	null	0.18469174
THSD7A	na	null	null	0.18463989
CMYA5	na	null	null	0.18463278
GLTP	na	null	null	0.18462844
SPATA18	na	null	null	0.18453056
CLN8	na	null	null	0.18404092
ACCS	na	null	null	0.1840109
NLRX1	na	null	null	0.18394366
SSBP2	na	null	null	0.18388848
TSTD1	na	null	null	0.18385397
ABCB1	na	null	null	0.18376407
S100A1	na	null	null	0.18349823
ZNF565	na	null	null	0.18309878
SERTAD4-AS1	na	null	null	0.1830886
PGAP3	na	null	null	0.18292956
FA2H	na	null	null	0.18262024
METTL7A	na	null	null	0.1826184
LOC100506606	na	null	null	0.1823686
MYH7	na	null	null	0.18236147
SLC38A11	na	null	null	0.18231803
HSPB2	na	null	null	0.18225367
PRSS3P2	na	null	null	0.18210298
FRAT1	na	null	null	0.18208525
ZNF658	na	null	null	0.18206877
NTF3	na	null	null	0.18203478
SLC52A1	na	null	null	0.18197106
MCCC1	na	null	null	0.18191485
MINOS1P1	na	null	null	0.18178962
SYNPO2L	na	null	null	0.18173668
FAM150B	na	null	null	0.18171024
EOMES	na	null	null	0.18167247
SLC6A4	na	null	null	0.1814591
IFT172	na	null	null	0.18140279
RORA	na	null	null	0.18117256
FOLR2	na	null	null	0.18104057
CIRBP	na	null	null	0.1809911
TBC1D30	na	null	null	0.18078594
PCAT19	na	null	null	0.1806356
KCNE3	na	null	null	0.18050975
CERS3	na	null	null	0.18046963
PTGDS	na	null	null	0.18026799
TCN2	na	null	null	0.18023121
COQ10A	na	null	null	0.17991988
LIN7B	na	null	null	0.17988767
CLDN10	na	null	null	0.1798786
ALDH3A2	na	null	null	0.17962085
FAM172A	na	null	null	0.17959288
LINC01554	na	null	null	0.17946985
GZMK	na	null	null	0.17941588
APOL3	na	null	null	0.17932107
JMJD7	na	null	null	0.17928086
SLC25A4	na	null	null	0.17925507
MGLL	na	null	null	0.17916498
MYOC	na	null	null	0.17882924
MLIP	na	null	null	0.17874415
JADE2	na	null	null	0.1787241
ERBB3	na	null	null	0.17858244
RASA4B	na	null	null	0.17844689
C1orf210	na	null	null	0.17838638
TOM1	na	null	null	0.17837992
DANCR	na	null	null	0.17823736
RYR1	na	null	null	0.17805292
CLGN	na	null	null	0.17785916
EMP1	na	null	null	0.17765935
MST1	na	null	null	0.17761771
GPR15	na	null	null	0.17746818
FCER1A	na	null	null	0.17744595
WNT2B	na	null	null	0.17740397
FOXC1	na	null	null	0.17737933
SPDEF	na	null	null	0.17737378
LINC01140	na	null	null	0.17724298
LOC100506123	na	null	null	0.17720853
RAVER2	na	null	null	0.17718989
MALL	na	null	null	0.17706022
FOXF1	na	null	null	0.1770196
TSHZ2	na	null	null	0.17646919
MYO5B	na	null	null	0.17624083
LYZ	na	null	null	0.17621624
C6orf136	na	null	null	0.17569233
FAM171A1	na	null	null	0.17516539
NUCB2	na	null	null	0.17512988
SLC44A4	na	null	null	0.17509256
LINC00339	na	null	null	0.1749092
TTC28	na	null	null	0.17490889
MAPK13	na	null	null	0.17486447
ETNK2	na	null	null	0.17476709
PEX12	na	null	null	0.17452572
HCG11	na	null	null	0.17446558
SAMD5	na	null	null	0.17445537
USP6NL	na	null	null	0.17426993
LRRC31	na	null	null	0.17416057
ZSCAN18	na	null	null	0.17403148
ITGAM	na	null	null	0.17402099
GATM	na	null	null	0.1739743
TMEM178A	na	null	null	0.17397377
KBTBD12	na	null	null	0.17371972
GLYATL2	na	null	null	0.17369911
PRSS2	na	null	null	0.17353931
CCDC146	na	null	null	0.17353034
DAB2	na	null	null	0.17334948
BDNF	na	null	null	0.17333941
SIRT2	na	null	null	0.1733111
GBP2	na	null	null	0.17323023
PROS1	na	null	null	0.17302276
ATG16L2	na	null	null	0.17300452
SPRR2G	na	null	null	0.17287357
C2orf68	na	null	null	0.17274393
FAM83C	na	null	null	0.17271958
NKX3-1	na	null	null	0.1725941
LOC730102	na	null	null	0.17254095
AFAP1-AS1	na	null	null	0.17219466
KDM5D	na	null	null	0.17215307
SLC12A6	na	null	null	0.17203525
ASPRV1	na	null	null	0.17203045
ZNF789	na	null	null	0.17197117
SOX21-AS1	na	null	null	0.17195079
CCDC125	na	null	null	0.17172489
KIF13B	na	null	null	0.17170691
MAP3K14	na	null	null	0.17167222
SFXN2	na	null	null	0.17159106
COL6A6	na	null	null	0.17155972
TRDN	na	null	null	0.17155173
PITPNM3	na	null	null	0.17154928
LSP1	na	null	null	0.17142393
DOK5	na	null	null	0.17125629
APPL1	na	null	null	0.17115824
CD8A	na	null	null	0.17115243
LOC101927345	na	null	null	0.1710787
SCN7A	na	null	null	0.17073306
ZNF302	na	null	null	0.17069182
TRIM52	na	null	null	0.17055275
CHRM1	na	null	null	0.17054346
SLC51A	na	null	null	0.1704594
SLC13A4	na	null	null	0.17007978
PLPP6	na	null	null	0.17003842
ABLIM1	na	null	null	0.17003135
TRAF3IP3	na	null	null	0.16994227
PEBP4	na	null	null	0.1698118
PDE3B	na	null	null	0.16973536
FOSB	na	null	null	0.16965654
CIDEB	na	null	null	0.16958077
CYB5D2	na	null	null	0.1694578
ROR1	na	null	null	0.1692395
MIR4271	na	null	null	0.16923824
PSORS1C2	na	null	null	0.16915677
1-Sep	na	null	null	0.16912696
TPRXL	na	null	null	0.1690888
PPP1R1A	na	null	null	0.16875252
S100P	na	null	null	0.16872044
TSPAN33	na	null	null	0.16871002
C1QTNF9B-AS1	na	null	null	0.16870978
FHL1	na	null	null	0.1686506
CD34	na	null	null	0.16861284
XPA	na	null	null	0.16844824
LINC00959	na	null	null	0.16842805
B3GALNT1	na	null	null	0.16836719
CDKN1C	na	null	null	0.16833775
PDIK1L	na	null	null	0.16823655
ELOVL6	na	null	null	0.16816713
FITM1	na	null	null	0.16815695
GPR143	na	null	null	0.1677754
B3GALT5	na	null	null	0.16767916
CILP2	na	null	null	0.16760685
PDGFRL	na	null	null	0.16759814
JAML	na	null	null	0.16743086
MYOM2	na	null	null	0.16741404
INPP1	na	null	null	0.16727981
SLC35G1	na	null	null	0.16713877
NKG7	na	null	null	0.16709594
FAM179A	na	null	null	0.16702493
PLA2G4A	na	null	null	0.16696952
GIMAP7	na	null	null	0.16685134
SORBS1	na	null	null	0.16681343
LOC100653057	na	null	null	0.16677678
GS1-124K5.4	na	null	null	0.1667592
PER3	na	null	null	0.1666563
SEPT7-AS1	na	null	null	0.16663966
SGCA	na	null	null	0.1665006
RASSF2	na	null	null	0.16636062
ABHD5	na	null	null	0.16619192
KLK7	na	null	null	0.16613078
CHKB-CPT1B	na	null	null	0.16600373
FLG2	na	null	null	0.1659247
PSD3	na	null	null	0.16581677
PIP5K1B	na	null	null	0.16580309
PXYLP1	na	null	null	0.16569774
MGAT4A	na	null	null	0.1656912
RDH13	na	null	null	0.16557786
KRT19	na	null	null	0.16556515
GPR146	na	null	null	0.16547805
NCKAP1L	na	null	null	0.16543727
SCRG1	na	null	null	0.16537762
AOC3	na	null	null	0.16536956
ABHD17C	na	null	null	0.16532636
PRB4	na	null	null	0.16526277
CPM	na	null	null	0.16500217
BTC	na	null	null	0.16486101
RGL1	na	null	null	0.16482466
RGN	na	null	null	0.16482006
DHRS9	na	null	null	0.16473946
ITLN1	na	null	null	0.16452113
SH3PXD2A-AS1	na	null	null	0.16451342
SIX1	na	null	null	0.16447127
ZDHHC21	na	null	null	0.16443387
LPL	na	null	null	0.16438158
CNNM3	na	null	null	0.16431671
LOXL4	na	null	null	0.16409221
SLPI	na	null	null	0.16402204
ATP13A5	na	null	null	0.16396005
DNAJC27	na	null	null	0.16390653
CCT6P1	na	null	null	0.16390303
HDHD3	na	null	null	0.16384965
ATP12A	na	null	null	0.16352445
IL33	na	null	null	0.16342795
BCL11A	na	null	null	0.1634149
ID2B	na	null	null	0.16328053
FAM83E	na	null	null	0.1632658
BEND7	na	null	null	0.16321187
RMND5B	na	null	null	0.16312967
NMRAL1P1	na	null	null	0.16312483
TMEM255A	na	null	null	0.16307391
CRACR2A	na	null	null	0.16306186
GHR	na	null	null	0.16305834
C1orf116	na	null	null	0.16283631
KLHDC8A	na	null	null	0.16282782
ARHGAP32	na	null	null	0.16281112
THSD4	na	null	null	0.16269894
FRAT2	na	null	null	0.16262715
KCNJ2	na	null	null	0.16259113
CHODL	na	null	null	0.16258514
VIPR1	na	null	null	0.16256787
ARSD	na	null	null	0.1625347
IRX5	na	null	null	0.16218822
CEP68	na	null	null	0.16217598
SLC6A14	na	null	null	0.162148
ERVK13-1	na	null	null	0.16204102
ENPP3	na	null	null	0.16188954
CPED1	na	null	null	0.16185957
APTR	na	null	null	0.16180407
DUOXA2	na	null	null	0.16177334
SOX2-OT	na	null	null	0.16175859
ZNF571	na	null	null	0.16172157
PPP1R12B	na	null	null	0.16159396
C6orf132	na	null	null	0.16158184
EFS	na	null	null	0.16137797
ARHGAP24	na	null	null	0.16111551
PLPP7	na	null	null	0.16110604
RASSF5	na	null	null	0.16106908
ACOX3	na	null	null	0.16101474
FBXO40	na	null	null	0.16099074
MEIS2	na	null	null	0.16092004
VSIG2	na	null	null	0.16069368
ESPL1	na	null	null	0.16065745
KRT24	na	null	null	0.16056141
ACSS3	na	null	null	0.16044982
HAL	na	null	null	0.16044843
SNHG9	na	null	null	0.16037863
PIGN	na	null	null	0.16023183
RASAL1	na	null	null	0.1599799
BPIFC	na	null	null	0.15958114
ALOXE3	na	null	null	0.1595607
FAXDC2	na	null	null	0.15946662
SOX6	na	null	null	0.15945768
KRTAP9-4	na	null	null	0.15940343
C14orf132	na	null	null	0.15929642
FLG-AS1	na	null	null	0.15927319
LINC00342	na	null	null	0.15927167
SPON1	na	null	null	0.15923128
BHLHE22	na	null	null	0.15906245
HSPA12B	na	null	null	0.15893717
TSPAN18	na	null	null	0.15879862
TSHZ1	na	null	null	0.15877163
SOX7	na	null	null	0.15871939
REV3L	na	null	null	0.1586408
SLC15A2	na	null	null	0.15860926
TSEN2	na	null	null	0.15854917
TNFSF15	na	null	null	0.15853453
IL10RA	na	null	null	0.15841456
ADCYAP1	na	null	null	0.1583629
RUSC1-AS1	na	null	null	0.15836132
MYO18B	na	null	null	0.1583356
SOX17	na	null	null	0.15830809
POMGNT2	na	null	null	0.1580963
HDAC4	na	null	null	0.15795943
FIBIN	na	null	null	0.15783995
CX3CL1	na	null	null	0.15782706
RNF135	na	null	null	0.15782453
RMND5A	na	null	null	0.15778744
CCT6B	na	null	null	0.15774034
ZSCAN26	na	null	null	0.15763676
C3orf70	na	null	null	0.15761611
TST	na	null	null	0.15760379
C5orf56	na	null	null	0.15760289
IGHD	na	null	null	0.15758334
CFAP44	na	null	null	0.15742145
GPR171	na	null	null	0.15723976
C2orf54	na	null	null	0.15698956
ACSS2	na	null	null	0.15691806
DMRTA2	na	null	null	0.1568783
SFTA2	na	null	null	0.15686496
HRCT1	na	null	null	0.15682653
KLK1	na	null	null	0.15681563
EDNRB	na	null	null	0.15679906
TBL1X	na	null	null	0.15679166
LINC00537	na	null	null	0.15676391
MPV17L	na	null	null	0.15667054
APLNR	na	null	null	0.15660357
MAFG-AS1	na	null	null	0.15651244
SIGLEC1	na	null	null	0.1565124
TMCO4	na	null	null	0.15649945
SLC13A2	na	null	null	0.15646568
GAN	na	null	null	0.1564434
GYS2	na	null	null	0.15634543
DAPK1-IT1	na	null	null	0.1561809
C8orf4	na	null	null	0.15608348
FOLR1	na	null	null	0.15607306
KCCAT333	na	null	null	0.15597701
C20orf85	na	null	null	0.15583615
TUBGCP4	na	null	null	0.15572973
PADI2	na	null	null	0.15558107
STAB1	na	null	null	0.15548702
MORC4	na	null	null	0.15540007
ANK1	na	null	null	0.15524298
C9orf24	na	null	null	0.15515108
CMTM8	na	null	null	0.15503208
KLHDC8B	na	null	null	0.15493724
FIGN	na	null	null	0.15482658
GOLGA2P10	na	null	null	0.1546572
RBM47	na	null	null	0.15462601
UBASH3A	na	null	null	0.15460126
LOC142937	na	null	null	0.15447123
CD247	na	null	null	0.15446357
IGFBP4	na	null	null	0.1544423
PRB3	na	null	null	0.15442118
F8	na	null	null	0.15438166
DOPEY2	na	null	null	0.154267
MIR452	na	null	null	0.15405878
PPP1R3D	na	null	null	0.15404196
CRYAB	na	null	null	0.1538822
POU2AF1	na	null	null	0.15355414
CXCR2	na	null	null	0.15351737
LOC100507311	na	null	null	0.15336922
LOC100996412	na	null	null	0.1532358
SPARCL1	na	null	null	0.15312818
DBNDD1	na	null	null	0.15303895
RASSF9	na	null	null	0.15301023
GNE	na	null	null	0.15298995
MYH6	na	null	null	0.15288512
LY75	na	null	null	0.15285756
RPS4Y1	na	null	null	0.15284719
CHRM3	na	null	null	0.15284306
C1QTNF2	na	null	null	0.15283208
CES2	na	null	null	0.15272789
KLHL13	na	null	null	0.15270351
BCL6	na	null	null	0.15244547
PHLPP1	na	null	null	0.15241158
TMEM63A	na	null	null	0.15230712
EPB41L4A	na	null	null	0.15226267
UCP2	na	null	null	0.1522342
MICU3	na	null	null	0.15215822
C4B_2	na	null	null	0.15210475
UNC13B	na	null	null	0.15204151
ZNF431	na	null	null	0.152016
ZNF343	na	null	null	0.15180881
KLK6	na	null	null	0.15178317
PGM5-AS1	na	null	null	0.1516862
SOX13	na	null	null	0.15166575
MS4A2	na	null	null	0.15163453
DDAH2	na	null	null	0.15149482
HS3ST2	na	null	null	0.15137938
BLVRB	na	null	null	0.15136057
CLCN3	na	null	null	0.1513373
CACNA2D1	na	null	null	0.15131591
PPARGC1A	na	null	null	0.15122363
MIR6840	na	null	null	0.15095422
PRRG3	na	null	null	0.15092322
MAGI1	na	null	null	0.15086947
KCTD6	na	null	null	0.15075634
TRBC1	na	null	null	0.15067326
FCGRT	na	null	null	0.15056361
MIR631	na	null	null	0.15047744
CHCHD10	na	null	null	0.15023251
NMNAT3	na	null	null	0.15020165
ID2	na	null	null	0.15016177
NOV	na	null	null	0.15014927
GAREM1	na	null	null	0.15003091
APOBEC2	na	null	null	0.15002148
ABCC5	na	null	null	0.15000464
LINC00936	na	null	null	0.14995389
HOTS	na	null	null	0.149917
NPIPA1	na	null	null	0.14972973
SMAD5-AS1	na	null	null	0.14963296
LMOD2	na	null	null	0.14928594
MYLIP	na	null	null	0.14918068
GLIDR	na	null	null	0.14890945
BARX2	na	null	null	0.14872822
NR2F2-AS1	na	null	null	0.14871676
FAM63A	na	null	null	0.1486879
ZNF366	na	null	null	0.14861913
IL1RL2	na	null	null	0.14859699
LOC439911	na	null	null	0.14855883
RASD1	na	null	null	0.14850989
ZNF518A	na	null	null	0.14848453
MAGEL2	na	null	null	0.14834118
LOC100507537	na	null	null	0.14831418
EPM2AIP1	na	null	null	0.14830865
EPB41L3	na	null	null	0.14826153
PTH2R	na	null	null	0.14821087
SOX5	na	null	null	0.14811492
IGSF11	na	null	null	0.14805357
SIM2	na	null	null	0.14803395
EIF1AY	na	null	null	0.1479582
RAD51-AS1	na	null	null	0.14791676
TMEM80	na	null	null	0.14788635
EYA1	na	null	null	0.14786856
SGSM2	na	null	null	0.14784841
SLITRK5	na	null	null	0.14783713
EBF2	na	null	null	0.14779608
TRAPPC6A	na	null	null	0.14769399
TIFA	na	null	null	0.14711665
PRPSAP1	na	null	null	0.14708
LOC100996782	na	null	null	0.14695854
MEG3	na	null	null	0.14694577
CYB5A	na	null	null	0.14691618
CIPC	na	null	null	0.14684072
LINC01207	na	null	null	0.14682497
HLA-DRB4	na	null	null	0.14668934
RNF183	na	null	null	0.14650986
LECT1	na	null	null	0.14643331
ADGRD1	na	null	null	0.14640842
LOC101927668	na	null	null	0.14632854
SGCG	na	null	null	0.14619061
AP5B1	na	null	null	0.1461174
ECSCR	na	null	null	0.14600222
ABCA7	na	null	null	0.14583054
CNKSR3	na	null	null	0.14580074
NCR3LG1	na	null	null	0.14578082
CREG1	na	null	null	0.14574856
IL36RN	na	null	null	0.14567213
STXBP5	na	null	null	0.14561945
ZBTB20	na	null	null	0.14555793
TRIM72	na	null	null	0.1454558
TMEM184A	na	null	null	0.14545162
PLA2G3	na	null	null	0.1453468
KERA	na	null	null	0.145262
LINC00938	na	null	null	0.14517869
ILDR1	na	null	null	0.14510916
DYX1C1-CCPG1	na	null	null	0.14503387
SRPK3	na	null	null	0.14501013
MBOAT1	na	null	null	0.1449675
JAKMIP1	na	null	null	0.14478807
POTEM	na	null	null	0.1447189
MBNL3	na	null	null	0.14458452
MAP1LC3C	na	null	null	0.14457552
SELE	na	null	null	0.14455722
NR4A2	na	null	null	0.14453505
CLDN11	na	null	null	0.14453194
CYP2S1	na	null	null	0.14448193
NBEAL2	na	null	null	0.14444703
TNFAIP2	na	null	null	0.14441614
RENBP	na	null	null	0.14433767
PKIA	na	null	null	0.14432009
LOC286161	na	null	null	0.14426956
TRAM2-AS1	na	null	null	0.14423765
PCP4	na	null	null	0.14422983
AKNA	na	null	null	0.14405236
DUSP2	na	null	null	0.14395207
ANKRD20A5P	na	null	null	0.14393902
FDFT1	na	null	null	0.14393519
ZNF823	na	null	null	0.14393339
IKZF3	na	null	null	0.1437979
TLR8	na	null	null	0.14375928
LOC102724532	na	null	null	0.14373995
PID1	na	null	null	0.14358395
TACC1	na	null	null	0.1435492
SLCO5A1	na	null	null	0.14347698
SRD5A3	na	null	null	0.14343937
CCDC159	na	null	null	0.14342503
TINCR	na	null	null	0.14330351
GIMAP6	na	null	null	0.14329083
COA5	na	null	null	0.143246
LOC202181	na	null	null	0.14322682
SCGB1A1	na	null	null	0.14320564
MYOZ2	na	null	null	0.14312725
LOC285556	na	null	null	0.14311087
NAP1L3	na	null	null	0.14303732
MBNL1-AS1	na	null	null	0.14302838
FERMT3	na	null	null	0.14297448
KIAA1468	na	null	null	0.14294179
GSTM2	na	null	null	0.14279747
LMOD3	na	null	null	0.1426974
DAAM2	na	null	null	0.1425226
RBFOX1	na	null	null	0.14244482
CACNA1S	na	null	null	0.14243932
LOC105373878	na	null	null	0.14242533
FAM117B	na	null	null	0.14240615
FOXN1	na	null	null	0.14240511
CCPG1	na	null	null	0.14235123
GIMAP1	na	null	null	0.14218964
CRNDE	na	null	null	0.1419362
HGF	na	null	null	0.14192747
LOC107985971	na	null	null	0.14191759
MIGA2	na	null	null	0.14185154
MITF	na	null	null	0.14163534
LOC102724851	na	null	null	0.14155453
ZNF542P	na	null	null	0.1414164
FLJ41455	na	null	null	0.14136589
KCNK7	na	null	null	0.1413632
COLEC11	na	null	null	0.14133453
RPL32P3	na	null	null	0.14127767
ACP6	na	null	null	0.14109822
TCHH	na	null	null	0.14109582
BCO1	na	null	null	0.14102101
TRG-AS1	na	null	null	0.14093131
TMEM56	na	null	null	0.1408773
SMARCD3	na	null	null	0.14072898
CYP2R1	na	null	null	0.14052525
MPEG1	na	null	null	0.1404221
FRG1KP	na	null	null	0.14018854
LOC102724993	na	null	null	0.14018577
IL1RN	na	null	null	0.14011092
GABRB3	na	null	null	0.14009665
LOC643733	na	null	null	0.14005294
ACER1	na	null	null	0.14004277
TCHP	na	null	null	0.14002515
SMARCD2	na	null	null	0.13970023
HRC	na	null	null	0.13963956
TMEM52	na	null	null	0.13960052
NAPSB	na	null	null	0.13956432
SMAGP	na	null	null	0.1395412
NAT6	na	null	null	0.13951425
THAP9	na	null	null	0.13950737
TMTC2	na	null	null	0.13944718
INTS10	na	null	null	0.13941328
FLJ37453	na	null	null	0.13933894
PRKXP1	na	null	null	0.13926204
ZXDA	na	null	null	0.13915445
FAM228B	na	null	null	0.13911505
MOXD1	na	null	null	0.1390809
SEPP1	na	null	null	0.1390712
TCTA	na	null	null	0.13907003
UPK3B	na	null	null	0.13896245
MYZAP	na	null	null	0.13889816
TMEM220	na	null	null	0.13878448
CPEB3	na	null	null	0.13877217
POLR2J2	na	null	null	0.13870603
SLC27A1	na	null	null	0.13859564
CAPN9	na	null	null	0.13852133
PXMP4	na	null	null	0.13833706
G6PD	na	null	null	0.13833557
FUCA1	na	null	null	0.13832839
MAL2	na	null	null	0.13823687
LHX4-AS1	na	null	null	0.13821879
ADAMTS17	na	null	null	0.13819177
CES4A	na	null	null	0.13817914
HAND2-AS1	na	null	null	0.1381132
KIAA1671	na	null	null	0.1380941
CAMK1	na	null	null	0.1380141
TNFSF13	na	null	null	0.13800757
ZMAT1	na	null	null	0.13799383
LOC153684	na	null	null	0.13794826
FNDC5	na	null	null	0.13792017
SUOX	na	null	null	0.13774142
CYP4V2	na	null	null	0.1375622
LOC643923	na	null	null	0.13746613
GSTM5	na	null	null	0.13743554
ZC3H6	na	null	null	0.13738617
ADAM33	na	null	null	0.13732526
DHRS3	na	null	null	0.13711749
GALM	na	null	null	0.13707846
LOC100288860	na	null	null	0.13706967
FZD4	na	null	null	0.13699253
ZADH2	na	null	null	0.13696148
PRB1	na	null	null	0.13692987
MYPN	na	null	null	0.1368564
HSPA4L	na	null	null	0.13674921
KCNMB3	na	null	null	0.13657217
LTB4R	na	null	null	0.13652481
SYK	na	null	null	0.13651805
TECR	na	null	null	0.13648665
DCXR	na	null	null	0.13641511
KRTAP9-8	na	null	null	0.13641226
PCSK5	na	null	null	0.13631806
SLC12A7	na	null	null	0.13629718
SPIN2B	na	null	null	0.13628314
ZNF573	na	null	null	0.13625948
DLX3	na	null	null	0.13625559
XPC	na	null	null	0.13623783
FOXA3	na	null	null	0.13619418
PLPP5	na	null	null	0.1361245
GZMH	na	null	null	0.1361186
PLPP3	na	null	null	0.13607332
RPP25	na	null	null	0.13602751
INPP5D	na	null	null	0.13602641
CYP2E1	na	null	null	0.13602285
LRRC37A3	na	null	null	0.135985
GPRC5B	na	null	null	0.13583158
FGD2	na	null	null	0.13573594
AASS	na	null	null	0.13573511
TPPP3	na	null	null	0.1355894
CD3G	na	null	null	0.13556093
LOC101926967	na	null	null	0.13532306
PPP2R5A	na	null	null	0.1353096
ENO3	na	null	null	0.13530019
B3GNT6	na	null	null	0.13525175
PLEKHS1	na	null	null	0.13522862
TTTY14	na	null	null	0.13505015
ESRRG	na	null	null	0.13503398
TNNC2	na	null	null	0.13499293
VWF	na	null	null	0.1349924
ENDOG	na	null	null	0.13494006
XIRP2	na	null	null	0.13484779
TRMT2B	na	null	null	0.1347052
DCHS1	na	null	null	0.13466464
SMPD2	na	null	null	0.13465449
LINC00284	na	null	null	0.1345469
YOD1	na	null	null	0.13453127
ZNF711	na	null	null	0.13443285
NKX3-2	na	null	null	0.13441885
AATBC	na	null	null	0.13438413
HNMT	na	null	null	0.13431817
SLCO4A1-AS1	na	null	null	0.13426894
UNKL	na	null	null	0.13425922
PAX8-AS1	na	null	null	0.1341856
PM20D2	na	null	null	0.13410464
LMO4	na	null	null	0.13409662
C15orf61	na	null	null	0.13406925
DNAJC12	na	null	null	0.13396485
ZNF248	na	null	null	0.13395128
PPP1R3C	na	null	null	0.13384016
TEK	na	null	null	0.13380042
LINC01206	na	null	null	0.13376842
FOXP1-IT1	na	null	null	0.13360299
ZNF32	na	null	null	0.1335881
ADGRL2	na	null	null	0.13344406
PARP8	na	null	null	0.13331874
NSMCE4A	na	null	null	0.13329957
NPY6R	na	null	null	0.13326646
UGT1A6	na	null	null	0.13326558
ABCA12	na	null	null	0.13314459
N4BP2L1	na	null	null	0.13310556
SULT1A1	na	null	null	0.13308878
MIR5193	na	null	null	0.13280986
MYO1F	na	null	null	0.13272466
ALPK1	na	null	null	0.1326888
FAM109B	na	null	null	0.13265596
MAGI2-AS3	na	null	null	0.13265291
NR1H3	na	null	null	0.1325994
NATD1	na	null	null	0.1322902
EXOC6	na	null	null	0.13228352
SCGB1D2	na	null	null	0.13220122
ME1	na	null	null	0.13219272
LOC100134822	na	null	null	0.13201159
ZNF729	na	null	null	0.13197698
GAMT	na	null	null	0.13195562
CNST	na	null	null	0.13193926
DNASE1L2	na	null	null	0.13191374
KIAA1211L	na	null	null	0.13190871
OMA1	na	null	null	0.13188317
ZNF124	na	null	null	0.1317935
MMRN1	na	null	null	0.13172811
ANO9	na	null	null	0.1317188
LXN	na	null	null	0.13149598
ITK	na	null	null	0.13143307
MACROD1	na	null	null	0.1314245
GRIA2	na	null	null	0.13137989
UNC45B	na	null	null	0.13134542
OLFM1	na	null	null	0.13131054
LOC100505664	na	null	null	0.13129611
SBK1	na	null	null	0.13123983
IDE	na	null	null	0.1311934
ATP8A1	na	null	null	0.13118859
CLCN5	na	null	null	0.13113524
LCE3D	na	null	null	0.13112563
MYH2	na	null	null	0.1311158
KCNK5	na	null	null	0.13103583
TESK2	na	null	null	0.13101195
FAM46C	na	null	null	0.13100722
FDCSP	na	null	null	0.13092807
ANO10	na	null	null	0.13086094
ALX1	na	null	null	0.13085727
DNAJA4	na	null	null	0.13075334
MIR6778	na	null	null	0.13071732
PCNT	na	null	null	0.13066639
ECHDC3	na	null	null	0.13061845
ATP5J2	na	null	null	0.13058656
CROCCP2	na	null	null	0.13045791
FAM122A	na	null	null	0.13043603
ORAI3	na	null	null	0.13042751
DNALI1	na	null	null	0.13040839
FBXW5	na	null	null	0.130189
MARCO	na	null	null	0.13013767
DACH2	na	null	null	0.1301031
LZTS3	na	null	null	0.13007365
NUDT12	na	null	null	0.13004544
GMDS-AS1	na	null	null	0.12998772
GMDS	na	null	null	0.12996322
IVL	na	null	null	0.12990199
PLCL2	na	null	null	0.12987658
CCM2L	na	null	null	0.12977332
HDC	na	null	null	0.12968992
ITGB2-AS1	na	null	null	0.12965316
PNMA6A	na	null	null	0.1296516
SPRR1B	na	null	null	0.12940049
FAM98C	na	null	null	0.12933588
CD84	na	null	null	0.12926932
LYPD3	na	null	null	0.12918197
FBXO25	na	null	null	0.12916906
SLC35E2B	na	null	null	0.12910835
TMEM231	na	null	null	0.12906106
SERPINA12	na	null	null	0.12905335
LRRC70	na	null	null	0.1290395
SLC45A4	na	null	null	0.1289538
FAM8A1	na	null	null	0.12894906
ALS2CL	na	null	null	0.12893358
INTS6L	na	null	null	0.12888384
BTK	na	null	null	0.1288566
ZNF677	na	null	null	0.12868257
SLC46A3	na	null	null	0.12854853
ZBTB26	na	null	null	0.12854108
FBLN5	na	null	null	0.12846254
SLC9A8	na	null	null	0.12843902
TNFAIP8L2	na	null	null	0.12841547
ALDH9A1	na	null	null	0.12830038
DDIT4L	na	null	null	0.12809555
CADPS2	na	null	null	0.12802961
KRTDAP	na	null	null	0.12797827
CSRNP3	na	null	null	0.1278372
SOSTDC1	na	null	null	0.12781991
LIME1	na	null	null	0.12780476
CYP4F62P	na	null	null	0.12777473
ADCY2	na	null	null	0.12774059
LOC101928605	na	null	null	0.12763597
C11orf54	na	null	null	0.12757117
FNDC4	na	null	null	0.12740563
FIBCD1	na	null	null	0.127387
TNFRSF17	na	null	null	0.12731794
ACSS1	na	null	null	0.1273022
GZMA	na	null	null	0.12724961
TIGIT	na	null	null	0.12722577
LRP3	na	null	null	0.12721677
RSBN1L	na	null	null	0.12715124
GABPB1-AS1	na	null	null	0.12714645
NFATC2	na	null	null	0.12711953
SATB1	na	null	null	0.12710705
IRAK1BP1	na	null	null	0.12697867
ATP8B4	na	null	null	0.12695596
H2AFJ	na	null	null	0.1269339
NFIA	na	null	null	0.12683164
KIAA1958	na	null	null	0.12679657
FAM47E-STBD1	na	null	null	0.126789
ADCY6	na	null	null	0.12672883
TLR7	na	null	null	0.12671572
DUSP27	na	null	null	0.12668866
STAT5A	na	null	null	0.12662011
ARHGAP45	na	null	null	0.12633136
EPCAM	na	null	null	0.12632862
PAQR8	na	null	null	0.12625818
KHDRBS3	na	null	null	0.12624733
CD9	na	null	null	0.12622711
ECM1	na	null	null	0.12622277
COX7A1	na	null	null	0.12619701
YPEL3	na	null	null	0.12616955
ACTN2	na	null	null	0.12607735
SLC39A2	na	null	null	0.12604609
CTSS	na	null	null	0.126035
VNN1	na	null	null	0.12600361
FLJ16734	na	null	null	0.1259443
TECPR1	na	null	null	0.12591001
SOX10	na	null	null	0.12580787
ZNF337	na	null	null	0.12579054
FBXO17	na	null	null	0.12574595
MAP2K6	na	null	null	0.1255609
THEM6	na	null	null	0.12555046
ZNF514	na	null	null	0.1255306
CACHD1	na	null	null	0.12550326
RASEF	na	null	null	0.12541845
GXYLT1	na	null	null	0.125299
LOC101926907	na	null	null	0.12528737
TFAP2E	na	null	null	0.12528095
OLFML1	na	null	null	0.12528016
PLIN1	na	null	null	0.12520374
JMY	na	null	null	0.12498399
CLDN20	na	null	null	0.12492839
ITPR2	na	null	null	0.12487946
MPC1	na	null	null	0.12487271
SAT2	na	null	null	0.124848194
SCAPER	na	null	null	0.12481591
HCLS1	na	null	null	0.124771625
TNFRSF14	na	null	null	0.12472197
TUB	na	null	null	0.12468188
CDKN2C	na	null	null	0.124574944
CCR10	na	null	null	0.12457263
NCF1	na	null	null	0.12457028
DISP1	na	null	null	0.12455485
GIMAP8	na	null	null	0.124497384
FGR	na	null	null	0.12426814
ANKRD23	na	null	null	0.12412589
FGD5	na	null	null	0.12399308
HCST	na	null	null	0.12394858
ACAD8	na	null	null	0.12389047
NCF1C	na	null	null	0.12387486
MTUS1	na	null	null	0.123871475
SLAIN1	na	null	null	0.123848364
CD55	na	null	null	0.123800725
TBC1D8	na	null	null	0.12372727
HADH	na	null	null	0.1237096
FAM69C	na	null	null	0.12367733
MDK	na	null	null	0.12367394
SLC37A1	na	null	null	0.1236121
TXLNB	na	null	null	0.12360435
PNLDC1	na	null	null	0.123594254
ABHD14A	na	null	null	0.123464786
RTN2	na	null	null	0.12346169
MBLAC2	na	null	null	0.12345098
CRCT1	na	null	null	0.1233956
PART1	na	null	null	0.12329584
MXI1	na	null	null	0.123232305
LOC146880	na	null	null	0.1231611
CAPN5	na	null	null	0.12309532
CD79A	na	null	null	0.12303813
BCOR	na	null	null	0.12302258
CD163L1	na	null	null	0.12299901
ASB13	na	null	null	0.12299075
ARHGAP20	na	null	null	0.12294086
PIK3R3	na	null	null	0.12287746
MYLK4	na	null	null	0.12287644
LOC729218	na	null	null	0.12282299
FNDC1	na	null	null	0.12274086
IL22RA1	na	null	null	0.12268276
CHP2	na	null	null	0.12258463
PHKB	na	null	null	0.122511856
MKNK2	na	null	null	0.12250178
ISOC1	na	null	null	0.1223358
PCSK7	na	null	null	0.12230937
ASTN2	na	null	null	0.12219018
MIA	na	null	null	0.122188754
PHLDB3	na	null	null	0.122187085
LOC102724112	na	null	null	0.12208921
CHST6	na	null	null	0.12208127
POMZP3	na	null	null	0.1220117
CBR4	na	null	null	0.12190984
CENPC	na	null	null	0.12188472
MGST2	na	null	null	0.12187624
EPN3	na	null	null	0.121857084
LOC100507022	na	null	null	0.12178246
REPIN1	na	null	null	0.12165831
KAT6B	na	null	null	0.12159622
PLXNB1	na	null	null	0.121542476
GRTP1	na	null	null	0.121514685
SLC2A10	na	null	null	0.121423185
PKN1	na	null	null	0.12138094
MFNG	na	null	null	0.121309735
AKAP1	na	null	null	0.12110526
PNMA2	na	null	null	0.12103749
CAPN8	na	null	null	0.120962694
LINC01000	na	null	null	0.120961875
ARSG	na	null	null	0.1209041
LOC102724093	na	null	null	0.12085797
MEI1	na	null	null	0.120780826
PCK1	na	null	null	0.12063473
SHANK3	na	null	null	0.12062404
LHX6	na	null	null	0.12054035
STXBP6	na	null	null	0.12051197
SGPP2	na	null	null	0.1204448
KRT2	na	null	null	0.12039994
FIG4	na	null	null	0.120399006
KCTD13	na	null	null	0.1203641
ABCB4	na	null	null	0.12018411
PTPRCAP	na	null	null	0.120146155
PTPN18	na	null	null	0.12010522
ITGB7	na	null	null	0.12008175
ZNF540	na	null	null	0.12003996
ANKRD44	na	null	null	0.11997106
TOM1L1	na	null	null	0.11996713
ADGRG2	na	null	null	0.11989905
FGL2	na	null	null	0.1198716
WDSUB1	na	null	null	0.119794704
RABEP2	na	null	null	0.11968589
LOC81691	na	null	null	0.119540736
LOC728730	na	null	null	0.11940426
LYSMD4	na	null	null	0.119400635
ALAD	na	null	null	0.11937296
HIBCH	na	null	null	0.11934432
SERPINB3	na	null	null	0.11932442
FBXL17	na	null	null	0.11931155
SCN1B	na	null	null	0.119301185
ARHGAP30	na	null	null	0.119288936
THTPA	na	null	null	0.11927532
ACSL5	na	null	null	0.119178414
FAM135A	na	null	null	0.119113475
TTN	na	null	null	0.11910486
SERPINB12	na	null	null	0.119032025
ZNF703	na	null	null	0.118836634
ABAT	na	null	null	0.11882491
DMTN	na	null	null	0.11879726
ADAP1	na	null	null	0.1186913
LINC00115	na	null	null	0.1186549
RNASEL	na	null	null	0.11851562
NUDT3	na	null	null	0.1184743
PHOSPHO2-KLHL23	na	null	null	0.118460774
RPIA	na	null	null	0.11844373
LOC105378948	na	null	null	0.11840485
SLAMF1	na	null	null	0.118367694
PIDD1	na	null	null	0.11831887
PHGDH	na	null	null	0.11830922
NEGR1	na	null	null	0.118298195
DLEU1	na	null	null	0.11828685
LHX8	na	null	null	0.11828015
C2orf57	na	null	null	0.118255235
NR2F2	na	null	null	0.1181954
SETMAR	na	null	null	0.118135594
THRIL	na	null	null	0.118103825
IGHA2	na	null	null	0.11807105
RASL12	na	null	null	0.11804835
PRDX2	na	null	null	0.11797072
ZNF273	na	null	null	0.11785205
NDUFC2-KCTD14	na	null	null	0.11784877
CD96	na	null	null	0.117788844
CYP4F11	na	null	null	0.11772098
PEX1	na	null	null	0.11763392
PIK3R1	na	null	null	0.11757983
KLHL18	na	null	null	0.117506444
DFFB	na	null	null	0.1174965
SLC27A6	na	null	null	0.11734491
FYCO1	na	null	null	0.11729984
HSD3B7	na	null	null	0.117274575
SNTN	na	null	null	0.11725369
SLC19A2	na	null	null	0.11717304
LOC101805491	na	null	null	0.11716135
CH17-340M24.3	na	null	null	0.11704545
B4GALNT3	na	null	null	0.117023356
DENND4B	na	null	null	0.11697209
DEFB4B	na	null	null	0.11682342
UAP1L1	na	null	null	0.116754666
ZNF232	na	null	null	0.11670902
SLC35A1	na	null	null	0.116654634
ASAH1	na	null	null	0.116652064
LIPT1	na	null	null	0.11662238
FAM174B	na	null	null	0.11655001
BLNK	na	null	null	0.116389334
TMEM150C	na	null	null	0.116387434
PI3	na	null	null	0.1163517
LOC101927811	na	null	null	0.11633415
FAM129B	na	null	null	0.116316386
SLC25A45	na	null	null	0.1163075
MIPEP	na	null	null	0.116248965
NFX1	na	null	null	0.116221815
DNAJC25-GNG10	na	null	null	0.1161877
CIDEA	na	null	null	0.11612767
PLEKHB1	na	null	null	0.116114914
CIDEC	na	null	null	0.11608427
ZNF394	na	null	null	0.11598315
ZNF512	na	null	null	0.11596923
EIF3J-AS1	na	null	null	0.11596535
CSTB	na	null	null	0.1159282
LOC100287896	na	null	null	0.11590929
GOLGA2P5	na	null	null	0.11589776
SHC2	na	null	null	0.11580812
PPP1R3A	na	null	null	0.1157852
NR1D1	na	null	null	0.11577528
SFT2D2	na	null	null	0.115696825
PNCK	na	null	null	0.11566845
LOC101929479	na	null	null	0.115540326
ZBTB5	na	null	null	0.115424074
CYFIP2	na	null	null	0.11537889
WBSCR17	na	null	null	0.115310036
ZNF554	na	null	null	0.115294755
PYHIN1	na	null	null	0.1152654
EZH1	na	null	null	0.11506161
PTGER3	na	null	null	0.11499309
LOC100506405	na	null	null	0.11495513
MROH6	na	null	null	0.11486149
CHRDL2	na	null	null	0.11484533
FBXO31	na	null	null	0.114797436
TSPYL2	na	null	null	0.114789814
SCARNA15	na	null	null	0.11471616
LRRC10B	na	null	null	0.11470479
ZNF185	na	null	null	0.114638895
LOC728061	na	null	null	0.11462878
KLF8	na	null	null	0.11450222
KLF15	na	null	null	0.11448119
OXNAD1	na	null	null	0.114440106
CLDN4	na	null	null	0.114388615
MAML3	na	null	null	0.114352085
GIMAP4	na	null	null	0.11431022
PLPP2	na	null	null	0.11429239
EGR3	na	null	null	0.11428542
ATG4D	na	null	null	0.11424184
SLC7A2	na	null	null	0.11417542
NOVA1	na	null	null	0.11412599
TC2N	na	null	null	0.114113405
MMEL1	na	null	null	0.11406459
ABCG2	na	null	null	0.11404747
ERBB2	na	null	null	0.114004575
MPP7	na	null	null	0.11394079
LPAR6	na	null	null	0.113931455
OCA2	na	null	null	0.1137696
ECM2	na	null	null	0.11374753
NXF2B	na	null	null	0.11366775
LOC102724814	na	null	null	0.11365327
ALPK3	na	null	null	0.1136323
WIPF3	na	null	null	0.113526866
MAP3K6	na	null	null	0.11347453
USP13	na	null	null	0.113358274
RALGPS2	na	null	null	0.11333739
ESYT3	na	null	null	0.11329283
MYO18A	na	null	null	0.113261096
ADGRF1	na	null	null	0.11319305
GAREM2	na	null	null	0.11315773
WFDC12	na	null	null	0.11314901
SH3BP5-AS1	na	null	null	0.11309295
ZNF354B	na	null	null	0.11302387
ERLIN2	na	null	null	0.11294437
SPDYE2	na	null	null	0.11289521
HLA-DMA	na	null	null	0.11285607
ZNF813	na	null	null	0.11269601
TTC39B	na	null	null	0.11264726
ZAP70	na	null	null	0.1126238
DPP4	na	null	null	0.11254372
SYCP3	na	null	null	0.11252184
LOC100291323	na	null	null	0.1123979
LOC105375172	na	null	null	0.11231242
TACC2	na	null	null	0.11231065
CUL9	na	null	null	0.11226677
LRP6	na	null	null	0.112157926
OVGP1	na	null	null	0.11215566
TEKT4P2	na	null	null	0.11215375
LOC158863	na	null	null	0.1120585
DPY19L2P2	na	null	null	0.11200788
COL6A5	na	null	null	0.11193515
MIR6859-1	na	null	null	0.11177999
ANKRD45	na	null	null	0.11168279
UBE2D4	na	null	null	0.111624174
USP4	na	null	null	0.111591615
NPL	na	null	null	0.1115313
TM7SF3	na	null	null	0.11136459
PPP1R16A	na	null	null	0.11134412
C6orf226	na	null	null	0.111266
ZNF397	na	null	null	0.11124134
LOC100288152	na	null	null	0.11120214
ARHGEF34P	na	null	null	0.111176334
AR	na	null	null	0.11117515
GSAP	na	null	null	0.11117101
PARD3	na	null	null	0.11115844
CFHR2	na	null	null	0.111054175
LOC100131541	na	null	null	0.11105269
CPLX3	na	null	null	0.11100113
MYEF2	na	null	null	0.110960126
AGPAT3	na	null	null	0.11092656
NACC2	na	null	null	0.11091169
SH3BP5	na	null	null	0.1107714
SIT1	na	null	null	0.110770084
CRMP1	na	null	null	0.11062754
PTPN3	na	null	null	0.11055549
LY9	na	null	null	0.11048927
DENND1C	na	null	null	0.11047798
CPLX1	na	null	null	0.11046452
SHPRH	na	null	null	0.11039451
KLF5	na	null	null	0.110390835
[truncated: 19,754 more rows]
