# Supplementary material for: Identification and validation of key modules and hub genes associated with the pathological stage of oral squamous cell carcinoma by weighted gene co-expression network analysis
Source: PeerJ. 2020 Feb 4;8:e8505. doi: 10.7717/peerj.8505 (PMC7006519; doi:10.7717/peerj.8505)
Supplement: File S6 [file peerj-08-8505-s006.zip › my_analysis_205382_KEGG.Gsea.1570105897088/gsea_report_for_H_1570105897088.xls]

NAME	GS<br> follow link to MSigDB	GS DETAILS	SIZE	ES	NES	NOM p-val	FDR q-val	FWER p-val	RANK AT MAX	LEADING EDGE
KEGG_OXIDATIVE_PHOSPHORYLATION	KEGG_OXIDATIVE_PHOSPHORYLATION	Details ...	117	0.45049027	1.719683	0.01814516	0.30199596	0.2	6939	tags=50%, list=32%, signal=74%
KEGG_PARKINSONS_DISEASE	KEGG_PARKINSONS_DISEASE	Details ...	113	0.39092132	1.599066	0.036960986	0.5821532	0.507	7157	tags=49%, list=33%, signal=72%
KEGG_TYROSINE_METABOLISM	KEGG_TYROSINE_METABOLISM	Details ...	42	0.62994003	1.5955008	0.015904572	0.4013653	0.514	3051	tags=33%, list=14%, signal=39%
KEGG_MATURITY_ONSET_DIABETES_OF_THE_YOUNG	KEGG_MATURITY_ONSET_DIABETES_OF_THE_YOUNG	Details ...	24	0.64774877	1.5806646	0.027896997	0.35301024	0.562	1527	tags=17%, list=7%, signal=18%
KEGG_VALINE_LEUCINE_AND_ISOLEUCINE_DEGRADATION	KEGG_VALINE_LEUCINE_AND_ISOLEUCINE_DEGRADATION	Details ...	44	0.59201044	1.5447881	0.016666668	0.40714362	0.67	3321	tags=45%, list=15%, signal=54%
KEGG_DRUG_METABOLISM_CYTOCHROME_P450	KEGG_DRUG_METABOLISM_CYTOCHROME_P450	Details ...	59	0.7484761	1.5393349	0.01734104	0.35698324	0.686	2510	tags=44%, list=12%, signal=50%
KEGG_FATTY_ACID_METABOLISM	KEGG_FATTY_ACID_METABOLISM	Details ...	41	0.5679585	1.5022551	0.034836065	0.421982	0.777	3114	tags=41%, list=14%, signal=48%
KEGG_PROPANOATE_METABOLISM	KEGG_PROPANOATE_METABOLISM	Details ...	32	0.55165106	1.4974241	0.06147541	0.38571575	0.79	4393	tags=53%, list=20%, signal=66%
KEGG_ARACHIDONIC_ACID_METABOLISM	KEGG_ARACHIDONIC_ACID_METABOLISM	Details ...	52	0.70252097	1.4963837	0.032945737	0.34725028	0.793	2316	tags=42%, list=11%, signal=47%
KEGG_METABOLISM_OF_XENOBIOTICS_BY_CYTOCHROME_P450	KEGG_METABOLISM_OF_XENOBIOTICS_BY_CYTOCHROME_P450	Details ...	56	0.74836963	1.4877169	0.045009784	0.33609986	0.818	2510	tags=46%, list=12%, signal=52%
KEGG_RETINOL_METABOLISM	KEGG_RETINOL_METABOLISM	Details ...	49	0.6745116	1.4867857	0.03929273	0.30838618	0.823	2919	tags=39%, list=13%, signal=45%
KEGG_GLYCOLYSIS_GLUCONEOGENESIS	KEGG_GLYCOLYSIS_GLUCONEOGENESIS	Details ...	60	0.51043934	1.4629762	0.033932135	0.34129244	0.874	2370	tags=27%, list=11%, signal=30%
KEGG_VASOPRESSIN_REGULATED_WATER_REABSORPTION	KEGG_VASOPRESSIN_REGULATED_WATER_REABSORPTION	Details ...	44	0.4631205	1.4415716	0.04329897	0.370281	0.898	4873	tags=32%, list=22%, signal=41%
KEGG_ABC_TRANSPORTERS	KEGG_ABC_TRANSPORTERS	Details ...	42	0.56392074	1.4272999	0.061657034	0.38150182	0.919	3729	tags=33%, list=17%, signal=40%
KEGG_PPAR_SIGNALING_PATHWAY	KEGG_PPAR_SIGNALING_PATHWAY	Details ...	67	0.50709176	1.4221512	0.023206752	0.368543	0.928	3119	tags=39%, list=14%, signal=45%
KEGG_PHENYLALANINE_METABOLISM	KEGG_PHENYLALANINE_METABOLISM	Details ...	17	0.65726227	1.405349	0.08316832	0.3895039	0.94	3051	tags=41%, list=14%, signal=48%
KEGG_LINOLEIC_ACID_METABOLISM	KEGG_LINOLEIC_ACID_METABOLISM	Details ...	24	0.7319922	1.4025631	0.07283465	0.3752721	0.941	2316	tags=46%, list=11%, signal=51%
KEGG_RIBOSOME	KEGG_RIBOSOME	Details ...	71	0.35425547	1.3981254	0.18363273	0.3658869	0.95	8328	tags=69%, list=38%, signal=111%
KEGG_CITRATE_CYCLE_TCA_CYCLE	KEGG_CITRATE_CYCLE_TCA_CYCLE	Details ...	30	0.4523495	1.3973556	0.10655738	0.3488856	0.95	6363	tags=63%, list=29%, signal=89%
KEGG_TIGHT_JUNCTION	KEGG_TIGHT_JUNCTION	Details ...	128	0.45870328	1.3924518	0.036659878	0.34341472	0.952	3104	tags=30%, list=14%, signal=34%
KEGG_REGULATION_OF_AUTOPHAGY	KEGG_REGULATION_OF_AUTOPHAGY		34	0.42108235	1.3836272	0.103658535	0.34696698	0.956	4852	tags=26%, list=22%, signal=34%
KEGG_PEROXISOME	KEGG_PEROXISOME		77	0.42768133	1.3802376	0.09218437	0.33888042	0.957	4923	tags=40%, list=23%, signal=52%
KEGG_NITROGEN_METABOLISM	KEGG_NITROGEN_METABOLISM		22	0.5404866	1.3588736	0.052525252	0.37014955	0.965	2279	tags=23%, list=10%, signal=25%
KEGG_TASTE_TRANSDUCTION	KEGG_TASTE_TRANSDUCTION		43	0.4644584	1.3518692	0.14174758	0.3701662	0.966	2921	tags=16%, list=13%, signal=19%
KEGG_RIBOFLAVIN_METABOLISM	KEGG_RIBOFLAVIN_METABOLISM		16	0.52362597	1.3462121	0.09572301	0.3669041	0.969	1449	tags=19%, list=7%, signal=20%
KEGG_HISTIDINE_METABOLISM	KEGG_HISTIDINE_METABOLISM		28	0.56702775	1.3455193	0.106090374	0.35442197	0.969	3166	tags=43%, list=15%, signal=50%
KEGG_BUTANOATE_METABOLISM	KEGG_BUTANOATE_METABOLISM		33	0.5094213	1.3259852	0.11812627	0.38388082	0.983	3239	tags=36%, list=15%, signal=43%
KEGG_PYRUVATE_METABOLISM	KEGG_PYRUVATE_METABOLISM		38	0.41964135	1.301048	0.12825651	0.42569005	0.989	6014	tags=55%, list=28%, signal=76%
KEGG_GLUTATHIONE_METABOLISM	KEGG_GLUTATHIONE_METABOLISM		47	0.5564027	1.2741344	0.16046967	0.47448918	0.995	2510	tags=32%, list=12%, signal=36%
KEGG_ALDOSTERONE_REGULATED_SODIUM_REABSORPTION	KEGG_ALDOSTERONE_REGULATED_SODIUM_REABSORPTION		41	0.5064997	1.2723348	0.119914345	0.46345112	0.995	3451	tags=32%, list=16%, signal=38%
KEGG_ALPHA_LINOLENIC_ACID_METABOLISM	KEGG_ALPHA_LINOLENIC_ACID_METABOLISM		15	0.6403438	1.2709525	0.18163672	0.45171273	0.995	3854	tags=60%, list=18%, signal=73%
KEGG_PENTOSE_AND_GLUCURONATE_INTERCONVERSIONS	KEGG_PENTOSE_AND_GLUCURONATE_INTERCONVERSIONS		17	0.5962601	1.2609771	0.1980198	0.4605389	0.996	1577	tags=29%, list=7%, signal=32%
KEGG_INSULIN_SIGNALING_PATHWAY	KEGG_INSULIN_SIGNALING_PATHWAY		135	0.34866637	1.2388629	0.10927835	0.49587226	0.998	3622	tags=27%, list=17%, signal=33%
KEGG_PORPHYRIN_AND_CHLOROPHYLL_METABOLISM	KEGG_PORPHYRIN_AND_CHLOROPHYLL_METABOLISM		30	0.47744027	1.2322595	0.2	0.49685484	0.998	2460	tags=23%, list=11%, signal=26%
KEGG_GLYCEROPHOSPHOLIPID_METABOLISM	KEGG_GLYCEROPHOSPHOLIPID_METABOLISM		66	0.39637953	1.2298921	0.11045365	0.4883501	0.998	3990	tags=30%, list=18%, signal=37%
KEGG_STEROID_HORMONE_BIOSYNTHESIS	KEGG_STEROID_HORMONE_BIOSYNTHESIS		42	0.5339142	1.228554	0.20445344	0.47810572	0.998	3558	tags=36%, list=16%, signal=43%
KEGG_PROXIMAL_TUBULE_BICARBONATE_RECLAMATION	KEGG_PROXIMAL_TUBULE_BICARBONATE_RECLAMATION		22	0.4797619	1.2226347	0.23060344	0.4790441	0.998	2229	tags=23%, list=10%, signal=25%
KEGG_GNRH_SIGNALING_PATHWAY	KEGG_GNRH_SIGNALING_PATHWAY		94	0.37756196	1.2148561	0.16767676	0.4844994	0.999	4677	tags=34%, list=22%, signal=43%
KEGG_GLYCINE_SERINE_AND_THREONINE_METABOLISM	KEGG_GLYCINE_SERINE_AND_THREONINE_METABOLISM		31	0.53191745	1.2075094	0.23045267	0.48742265	0.999	2325	tags=29%, list=11%, signal=32%
KEGG_VIBRIO_CHOLERAE_INFECTION	KEGG_VIBRIO_CHOLERAE_INFECTION		52	0.36467335	1.1878543	0.2209073	0.51896137	1.0	304	tags=8%, list=1%, signal=8%
KEGG_HUNTINGTONS_DISEASE	KEGG_HUNTINGTONS_DISEASE		168	0.27565253	1.1787225	0.24375	0.5264547	1.0	5924	tags=30%, list=27%, signal=41%
KEGG_LONG_TERM_POTENTIATION	KEGG_LONG_TERM_POTENTIATION		68	0.3327373	1.1714274	0.16766468	0.5290203	1.0	4844	tags=31%, list=22%, signal=40%
KEGG_ASCORBATE_AND_ALDARATE_METABOLISM	KEGG_ASCORBATE_AND_ALDARATE_METABOLISM		15	0.5615064	1.1402919	0.32945737	0.58723956	1.0	1662	tags=33%, list=8%, signal=36%
KEGG_PRIMARY_BILE_ACID_BIOSYNTHESIS	KEGG_PRIMARY_BILE_ACID_BIOSYNTHESIS		16	0.4828988	1.1346074	0.2689243	0.5876678	1.0	4241	tags=44%, list=19%, signal=54%
KEGG_TRYPTOPHAN_METABOLISM	KEGG_TRYPTOPHAN_METABOLISM		39	0.4232336	1.1112849	0.26694044	0.629459	1.0	2512	tags=26%, list=12%, signal=29%
KEGG_CALCIUM_SIGNALING_PATHWAY	KEGG_CALCIUM_SIGNALING_PATHWAY		172	0.3344895	1.1047338	0.26069248	0.630839	1.0	5156	tags=32%, list=24%, signal=42%
KEGG_FC_EPSILON_RI_SIGNALING_PATHWAY	KEGG_FC_EPSILON_RI_SIGNALING_PATHWAY		74	0.39417973	1.074836	0.3468208	0.6876147	1.0	3586	tags=32%, list=16%, signal=39%
KEGG_STARCH_AND_SUCROSE_METABOLISM	KEGG_STARCH_AND_SUCROSE_METABOLISM		37	0.39680082	1.0746019	0.34349594	0.6738778	1.0	1577	tags=16%, list=7%, signal=17%
KEGG_GLYCOSYLPHOSPHATIDYLINOSITOL_GPI_ANCHOR_BIOSYNTHESIS	KEGG_GLYCOSYLPHOSPHATIDYLINOSITOL_GPI_ANCHOR_BIOSYNTHESIS		24	0.40489754	1.0737145	0.34705883	0.6619233	1.0	3936	tags=25%, list=18%, signal=30%
KEGG_OLFACTORY_TRANSDUCTION	KEGG_OLFACTORY_TRANSDUCTION		111	0.23884372	1.073317	0.35120147	0.649665	1.0	793	tags=3%, list=4%, signal=3%
KEGG_BIOSYNTHESIS_OF_UNSATURATED_FATTY_ACIDS	KEGG_BIOSYNTHESIS_OF_UNSATURATED_FATTY_ACIDS		18	0.44176543	1.07006	0.39078155	0.64460427	1.0	3119	tags=39%, list=14%, signal=45%
KEGG_O_GLYCAN_BIOSYNTHESIS	KEGG_O_GLYCAN_BIOSYNTHESIS		26	0.4898904	1.0700432	0.394	0.6322269	1.0	3877	tags=38%, list=18%, signal=47%
KEGG_PENTOSE_PHOSPHATE_PATHWAY	KEGG_PENTOSE_PHOSPHATE_PATHWAY		26	0.4010455	1.0698862	0.36614174	0.6209255	1.0	3202	tags=23%, list=15%, signal=27%
KEGG_ETHER_LIPID_METABOLISM	KEGG_ETHER_LIPID_METABOLISM		26	0.45031473	1.052919	0.36734694	0.64757913	1.0	3990	tags=38%, list=18%, signal=47%
KEGG_VASCULAR_SMOOTH_MUSCLE_CONTRACTION	KEGG_VASCULAR_SMOOTH_MUSCLE_CONTRACTION		109	0.3582237	1.0503469	0.37869823	0.6415617	1.0	2581	tags=20%, list=12%, signal=23%
KEGG_LONG_TERM_DEPRESSION	KEGG_LONG_TERM_DEPRESSION		65	0.3444458	1.0403246	0.40451744	0.6523219	1.0	3446	tags=25%, list=16%, signal=29%
KEGG_GLYCOSPHINGOLIPID_BIOSYNTHESIS_LACTO_AND_NEOLACTO_SERIES	KEGG_GLYCOSPHINGOLIPID_BIOSYNTHESIS_LACTO_AND_NEOLACTO_SERIES		25	0.47746998	1.0402654	0.45081967	0.6410949	1.0	1100	tags=20%, list=5%, signal=21%
KEGG_ALANINE_ASPARTATE_AND_GLUTAMATE_METABOLISM	KEGG_ALANINE_ASPARTATE_AND_GLUTAMATE_METABOLISM		32	0.3952516	1.0396768	0.39959016	0.63144517	1.0	3166	tags=25%, list=15%, signal=29%
KEGG_ONE_CARBON_POOL_BY_FOLATE	KEGG_ONE_CARBON_POOL_BY_FOLATE		16	0.40283716	1.0336552	0.40078586	0.6339671	1.0	637	tags=13%, list=3%, signal=13%
KEGG_RENIN_ANGIOTENSIN_SYSTEM	KEGG_RENIN_ANGIOTENSIN_SYSTEM		17	0.5069328	1.0326332	0.43512973	0.62581766	1.0	2232	tags=35%, list=10%, signal=39%
KEGG_CARDIAC_MUSCLE_CONTRACTION	KEGG_CARDIAC_MUSCLE_CONTRACTION		73	0.44022402	1.0289211	0.47619048	0.6230428	1.0	5206	tags=37%, list=24%, signal=48%
KEGG_TERPENOID_BACKBONE_BIOSYNTHESIS	KEGG_TERPENOID_BACKBONE_BIOSYNTHESIS		15	0.47248638	1.019098	0.46774194	0.6333084	1.0	6260	tags=67%, list=29%, signal=94%
KEGG_PANTOTHENATE_AND_COA_BIOSYNTHESIS	KEGG_PANTOTHENATE_AND_COA_BIOSYNTHESIS		16	0.4384018	1.0094879	0.43002027	0.6427808	1.0	2980	tags=25%, list=14%, signal=29%
KEGG_ALZHEIMERS_DISEASE	KEGG_ALZHEIMERS_DISEASE		154	0.25614825	1.0090725	0.4347826	0.63353336	1.0	5924	tags=34%, list=27%, signal=47%
KEGG_NEUROACTIVE_LIGAND_RECEPTOR_INTERACTION	KEGG_NEUROACTIVE_LIGAND_RECEPTOR_INTERACTION		262	0.2808922	0.98662144	0.48126233	0.6687835	1.0	2773	tags=13%, list=13%, signal=14%
KEGG_BETA_ALANINE_METABOLISM	KEGG_BETA_ALANINE_METABOLISM		22	0.35636318	0.9790524	0.4852071	0.6743759	1.0	2745	tags=27%, list=13%, signal=31%
KEGG_MTOR_SIGNALING_PATHWAY	KEGG_MTOR_SIGNALING_PATHWAY		50	0.30680674	0.9736644	0.48809522	0.67518914	1.0	4208	tags=28%, list=19%, signal=35%
KEGG_LEUKOCYTE_TRANSENDOTHELIAL_MIGRATION	KEGG_LEUKOCYTE_TRANSENDOTHELIAL_MIGRATION		113	0.360468	0.9690798	0.5111562	0.6745825	1.0	2563	tags=23%, list=12%, signal=26%
KEGG_GLYCEROLIPID_METABOLISM	KEGG_GLYCEROLIPID_METABOLISM		42	0.32870564	0.9482558	0.5666004	0.7079454	1.0	2384	tags=21%, list=11%, signal=24%
KEGG_SELENOAMINO_ACID_METABOLISM	KEGG_SELENOAMINO_ACID_METABOLISM		25	0.35916987	0.93524384	0.5646817	0.7254218	1.0	7	tags=4%, list=0%, signal=4%
KEGG_ARGININE_AND_PROLINE_METABOLISM	KEGG_ARGININE_AND_PROLINE_METABOLISM		49	0.32445648	0.92282724	0.6053719	0.7407264	1.0	3051	tags=31%, list=14%, signal=36%
KEGG_PRIMARY_IMMUNODEFICIENCY	KEGG_PRIMARY_IMMUNODEFICIENCY		35	0.49092218	0.91719246	0.6050096	0.74204564	1.0	2500	tags=34%, list=11%, signal=39%
KEGG_NICOTINATE_AND_NICOTINAMIDE_METABOLISM	KEGG_NICOTINATE_AND_NICOTINAMIDE_METABOLISM		21	0.3750204	0.9163356	0.5893224	0.73356485	1.0	1633	tags=19%, list=8%, signal=21%
KEGG_GLYCOSAMINOGLYCAN_DEGRADATION	KEGG_GLYCOSAMINOGLYCAN_DEGRADATION		20	0.3670579	0.9153362	0.58232933	0.72600305	1.0	4964	tags=35%, list=23%, signal=45%
KEGG_LYSINE_DEGRADATION	KEGG_LYSINE_DEGRADATION		41	0.29384923	0.906022	0.6205534	0.7348971	1.0	5526	tags=49%, list=25%, signal=65%
KEGG_CELL_ADHESION_MOLECULES_CAMS	KEGG_CELL_ADHESION_MOLECULES_CAMS		126	0.3561613	0.9014682	0.58381504	0.73397	1.0	2920	tags=26%, list=13%, signal=30%
KEGG_ADIPOCYTOKINE_SIGNALING_PATHWAY	KEGG_ADIPOCYTOKINE_SIGNALING_PATHWAY		66	0.2798629	0.8991713	0.6502058	0.7293808	1.0	3859	tags=24%, list=18%, signal=29%
KEGG_DRUG_METABOLISM_OTHER_ENZYMES	KEGG_DRUG_METABOLISM_OTHER_ENZYMES		38	0.3245075	0.8951641	0.6081081	0.72760594	1.0	1577	tags=13%, list=7%, signal=14%
KEGG_EPITHELIAL_CELL_SIGNALING_IN_HELICOBACTER_PYLORI_INFECTION	KEGG_EPITHELIAL_CELL_SIGNALING_IN_HELICOBACTER_PYLORI_INFECTION		66	0.28309685	0.8808976	0.65863454	0.7452033	1.0	1279	tags=11%, list=6%, signal=11%
KEGG_AMINO_SUGAR_AND_NUCLEOTIDE_SUGAR_METABOLISM	KEGG_AMINO_SUGAR_AND_NUCLEOTIDE_SUGAR_METABOLISM		42	0.27721992	0.8542462	0.6888889	0.78706807	1.0	3370	tags=19%, list=15%, signal=22%
KEGG_STEROID_BIOSYNTHESIS	KEGG_STEROID_BIOSYNTHESIS		15	0.38217792	0.8402261	0.69857436	0.80329746	1.0	2995	tags=40%, list=14%, signal=46%
KEGG_PHOSPHATIDYLINOSITOL_SIGNALING_SYSTEM	KEGG_PHOSPHATIDYLINOSITOL_SIGNALING_SYSTEM		75	0.25044307	0.8102445	0.84033614	0.8488145	1.0	5173	tags=35%, list=24%, signal=45%
KEGG_INTESTINAL_IMMUNE_NETWORK_FOR_IGA_PRODUCTION	KEGG_INTESTINAL_IMMUNE_NETWORK_FOR_IGA_PRODUCTION		45	0.39629897	0.80798787	0.7029126	0.84243935	1.0	2893	tags=27%, list=13%, signal=31%
KEGG_LYSOSOME	KEGG_LYSOSOME		114	0.25378326	0.8036159	0.7258065	0.839543	1.0	5819	tags=32%, list=27%, signal=44%
KEGG_FRUCTOSE_AND_MANNOSE_METABOLISM	KEGG_FRUCTOSE_AND_MANNOSE_METABOLISM		33	0.2756229	0.79685944	0.7808219	0.84041667	1.0	3666	tags=27%, list=17%, signal=33%
KEGG_COMPLEMENT_AND_COAGULATION_CASCADES	KEGG_COMPLEMENT_AND_COAGULATION_CASCADES		67	0.31262156	0.7882054	0.8039604	0.8456789	1.0	2840	tags=21%, list=13%, signal=24%
KEGG_T_CELL_RECEPTOR_SIGNALING_PATHWAY	KEGG_T_CELL_RECEPTOR_SIGNALING_PATHWAY		106	0.3004027	0.7730579	0.7348928	0.8594345	1.0	3882	tags=30%, list=18%, signal=37%
KEGG_FC_GAMMA_R_MEDIATED_PHAGOCYTOSIS	KEGG_FC_GAMMA_R_MEDIATED_PHAGOCYTOSIS		91	0.25148213	0.74952674	0.88565487	0.88401896	1.0	3451	tags=22%, list=16%, signal=26%
KEGG_VIRAL_MYOCARDITIS	KEGG_VIRAL_MYOCARDITIS		67	0.30775166	0.7221589	0.8509317	0.9097955	1.0	3251	tags=25%, list=15%, signal=30%
KEGG_B_CELL_RECEPTOR_SIGNALING_PATHWAY	KEGG_B_CELL_RECEPTOR_SIGNALING_PATHWAY		74	0.2740531	0.70404047	0.848249	0.9204219	1.0	3882	tags=30%, list=18%, signal=36%
KEGG_DILATED_CARDIOMYOPATHY	KEGG_DILATED_CARDIOMYOPATHY		89	0.30954507	0.679692	0.8443983	0.93463767	1.0	1830	tags=18%, list=8%, signal=20%
KEGG_ASTHMA	KEGG_ASTHMA		27	0.29868174	0.6190116	0.92038834	0.9678983	1.0	2893	tags=22%, list=13%, signal=26%
KEGG_ANTIGEN_PROCESSING_AND_PRESENTATION	KEGG_ANTIGEN_PROCESSING_AND_PRESENTATION		80	0.20816363	0.53174305	0.9429735	0.9878057	1.0	2893	tags=14%, list=13%, signal=16%
