# Supplementary material for: Identification and validation of key modules and hub genes associated with the pathological stage of oral squamous cell carcinoma by weighted gene co-expression network analysis
Source: PeerJ. 2020 Feb 4;8:e8505. doi: 10.7717/peerj.8505 (PMC7006519; doi:10.7717/peerj.8505)
Supplement: File S6 [file peerj-08-8505-s006.zip › my_analysis_205382_KEGG.Gsea.1570105897088/gsea_report_for_L_1570105897088.xls]

NAME	GS<br> follow link to MSigDB	GS DETAILS	SIZE	ES	NES	NOM p-val	FDR q-val	FWER p-val	RANK AT MAX	LEADING EDGE
KEGG_SMALL_CELL_LUNG_CANCER	KEGG_SMALL_CELL_LUNG_CANCER	Details ...	84	-0.6207495	-1.729793	0.0	0.26200345	0.204	3116	tags=42%, list=14%, signal=48%
KEGG_RENAL_CELL_CARCINOMA	KEGG_RENAL_CELL_CARCINOMA	Details ...	68	-0.5558062	-1.7297148	0.0	0.13100173	0.204	2625	tags=35%, list=12%, signal=40%
KEGG_GLYCOSAMINOGLYCAN_BIOSYNTHESIS_HEPARAN_SULFATE	KEGG_GLYCOSAMINOGLYCAN_BIOSYNTHESIS_HEPARAN_SULFATE	Details ...	26	-0.6582841	-1.5866612	0.008016032	0.4111482	0.557	3273	tags=58%, list=15%, signal=68%
KEGG_GLYCOSAMINOGLYCAN_BIOSYNTHESIS_CHONDROITIN_SULFATE	KEGG_GLYCOSAMINOGLYCAN_BIOSYNTHESIS_CHONDROITIN_SULFATE	Details ...	22	-0.7649762	-1.5659406	0.006060606	0.37929636	0.617	2633	tags=64%, list=12%, signal=72%
KEGG_CHRONIC_MYELOID_LEUKEMIA	KEGG_CHRONIC_MYELOID_LEUKEMIA	Details ...	72	-0.45528483	-1.5440245	0.0102459015	0.3651748	0.674	3488	tags=39%, list=16%, signal=46%
KEGG_SNARE_INTERACTIONS_IN_VESICULAR_TRANSPORT	KEGG_SNARE_INTERACTIONS_IN_VESICULAR_TRANSPORT	Details ...	38	-0.48234925	-1.5420086	0.037475344	0.31003544	0.683	4300	tags=55%, list=20%, signal=69%
KEGG_P53_SIGNALING_PATHWAY	KEGG_P53_SIGNALING_PATHWAY	Details ...	65	-0.53231126	-1.5264105	0.003875969	0.30606985	0.729	2468	tags=34%, list=11%, signal=38%
KEGG_PANCREATIC_CANCER	KEGG_PANCREATIC_CANCER	Details ...	69	-0.48814666	-1.5164802	0.007827789	0.292923	0.744	3755	tags=41%, list=17%, signal=49%
KEGG_PROTEASOME	KEGG_PROTEASOME	Details ...	41	-0.58973897	-1.5144997	0.09689923	0.26531786	0.75	4908	tags=56%, list=23%, signal=72%
KEGG_UBIQUITIN_MEDIATED_PROTEOLYSIS	KEGG_UBIQUITIN_MEDIATED_PROTEOLYSIS	Details ...	129	-0.38584644	-1.5058262	0.04389313	0.25704178	0.767	4427	tags=30%, list=20%, signal=38%
KEGG_BLADDER_CANCER	KEGG_BLADDER_CANCER	Details ...	40	-0.5564262	-1.4833999	0.02834008	0.2791196	0.815	3116	tags=43%, list=14%, signal=50%
KEGG_MISMATCH_REPAIR	KEGG_MISMATCH_REPAIR	Details ...	22	-0.6558502	-1.4827852	0.0815534	0.25712466	0.817	5138	tags=59%, list=24%, signal=77%
KEGG_BASAL_TRANSCRIPTION_FACTORS	KEGG_BASAL_TRANSCRIPTION_FACTORS	Details ...	32	-0.4934569	-1.4685326	0.066	0.2668587	0.845	4962	tags=44%, list=23%, signal=57%
KEGG_PATHWAYS_IN_CANCER	KEGG_PATHWAYS_IN_CANCER	Details ...	319	-0.4568053	-1.4601237	0.020876827	0.26449224	0.857	3009	tags=31%, list=14%, signal=35%
KEGG_CELL_CYCLE	KEGG_CELL_CYCLE	Details ...	122	-0.54695493	-1.456981	0.086872585	0.2525223	0.861	4689	tags=52%, list=22%, signal=65%
KEGG_DNA_REPLICATION	KEGG_DNA_REPLICATION	Details ...	36	-0.67501885	-1.4216084	0.09883721	0.30619368	0.921	5138	tags=58%, list=24%, signal=76%
KEGG_SPLICEOSOME	KEGG_SPLICEOSOME	Details ...	114	-0.41149104	-1.3952904	0.16269842	0.34652922	0.944	7019	tags=53%, list=32%, signal=77%
KEGG_ERBB_SIGNALING_PATHWAY	KEGG_ERBB_SIGNALING_PATHWAY	Details ...	86	-0.38895428	-1.3865947	0.028089888	0.34588513	0.948	3488	tags=34%, list=16%, signal=40%
KEGG_PYRIMIDINE_METABOLISM	KEGG_PYRIMIDINE_METABOLISM	Details ...	91	-0.42844698	-1.3835231	0.08761905	0.33459193	0.951	5165	tags=40%, list=24%, signal=52%
KEGG_COLORECTAL_CANCER	KEGG_COLORECTAL_CANCER	Details ...	62	-0.443489	-1.3643355	0.095918365	0.36029467	0.962	3503	tags=32%, list=16%, signal=38%
KEGG_NUCLEOTIDE_EXCISION_REPAIR	KEGG_NUCLEOTIDE_EXCISION_REPAIR		43	-0.49716562	-1.3592387	0.1611002	0.3544733	0.966	5138	tags=44%, list=24%, signal=58%
KEGG_THYROID_CANCER	KEGG_THYROID_CANCER		29	-0.4603253	-1.2895094	0.12175649	0.5060572	0.992	4507	tags=41%, list=21%, signal=52%
KEGG_PATHOGENIC_ESCHERICHIA_COLI_INFECTION	KEGG_PATHOGENIC_ESCHERICHIA_COLI_INFECTION		53	-0.3719978	-1.2870053	0.1321499	0.4908171	0.994	5929	tags=58%, list=27%, signal=80%
KEGG_GLIOMA	KEGG_GLIOMA		64	-0.38827696	-1.2867174	0.08704883	0.47131643	0.994	2623	tags=30%, list=12%, signal=34%
KEGG_HOMOLOGOUS_RECOMBINATION	KEGG_HOMOLOGOUS_RECOMBINATION		28	-0.5461309	-1.2705922	0.2193159	0.49215958	0.996	5293	tags=54%, list=24%, signal=71%
KEGG_NON_SMALL_CELL_LUNG_CANCER	KEGG_NON_SMALL_CELL_LUNG_CANCER		54	-0.37311408	-1.2681947	0.08281574	0.4790024	0.996	3219	tags=26%, list=15%, signal=30%
KEGG_FOCAL_ADHESION	KEGG_FOCAL_ADHESION		195	-0.47556943	-1.2624376	0.17460318	0.47439176	0.996	2623	tags=36%, list=12%, signal=40%
KEGG_DORSO_VENTRAL_AXIS_FORMATION	KEGG_DORSO_VENTRAL_AXIS_FORMATION		23	-0.46749002	-1.2568573	0.1493776	0.46980858	0.996	2035	tags=30%, list=9%, signal=34%
KEGG_REGULATION_OF_ACTIN_CYTOSKELETON	KEGG_REGULATION_OF_ACTIN_CYTOSKELETON		209	-0.36742696	-1.2498063	0.09467456	0.47085238	0.997	3642	tags=32%, list=17%, signal=38%
KEGG_ECM_RECEPTOR_INTERACTION	KEGG_ECM_RECEPTOR_INTERACTION		81	-0.5614265	-1.2482682	0.22485207	0.45852655	0.997	1948	tags=44%, list=9%, signal=49%
KEGG_ADHERENS_JUNCTION	KEGG_ADHERENS_JUNCTION		67	-0.37746656	-1.2403494	0.13592233	0.46113834	0.998	3809	tags=33%, list=18%, signal=40%
KEGG_PROTEIN_EXPORT	KEGG_PROTEIN_EXPORT		22	-0.40315422	-1.2203262	0.25775194	0.4910696	0.998	3865	tags=27%, list=18%, signal=33%
KEGG_JAK_STAT_SIGNALING_PATHWAY	KEGG_JAK_STAT_SIGNALING_PATHWAY		151	-0.4168182	-1.208237	0.18737271	0.5029713	0.999	3488	tags=27%, list=16%, signal=32%
KEGG_NOD_LIKE_RECEPTOR_SIGNALING_PATHWAY	KEGG_NOD_LIKE_RECEPTOR_SIGNALING_PATHWAY		59	-0.48805618	-1.2048992	0.24335378	0.4955587	0.999	2925	tags=32%, list=13%, signal=37%
KEGG_PRION_DISEASES	KEGG_PRION_DISEASES		34	-0.44261882	-1.1884847	0.22699386	0.51653403	0.999	1254	tags=21%, list=6%, signal=22%
KEGG_MAPK_SIGNALING_PATHWAY	KEGG_MAPK_SIGNALING_PATHWAY		256	-0.32393423	-1.1824116	0.136	0.51531625	0.999	3009	tags=26%, list=14%, signal=30%
KEGG_GAP_JUNCTION	KEGG_GAP_JUNCTION		87	-0.35944054	-1.1786906	0.19765167	0.5089963	0.999	4342	tags=43%, list=20%, signal=53%
KEGG_RIG_I_LIKE_RECEPTOR_SIGNALING_PATHWAY	KEGG_RIG_I_LIKE_RECEPTOR_SIGNALING_PATHWAY		69	-0.38860944	-1.1602944	0.252588	0.53653145	0.999	2925	tags=26%, list=13%, signal=30%
KEGG_PURINE_METABOLISM	KEGG_PURINE_METABOLISM		148	-0.32941177	-1.158138	0.2200393	0.5280893	0.999	3750	tags=29%, list=17%, signal=35%
KEGG_ENDOMETRIAL_CANCER	KEGG_ENDOMETRIAL_CANCER		52	-0.34479627	-1.1439269	0.23188406	0.546572	0.999	2344	tags=23%, list=11%, signal=26%
KEGG_ARRHYTHMOGENIC_RIGHT_VENTRICULAR_CARDIOMYOPATHY_ARVC	KEGG_ARRHYTHMOGENIC_RIGHT_VENTRICULAR_CARDIOMYOPATHY_ARVC		73	-0.47334787	-1.1390527	0.33786407	0.542787	0.999	1080	tags=21%, list=5%, signal=22%
KEGG_GALACTOSE_METABOLISM	KEGG_GALACTOSE_METABOLISM		25	-0.39959848	-1.1371056	0.28861788	0.5343119	0.999	1416	tags=12%, list=7%, signal=13%
KEGG_BASE_EXCISION_REPAIR	KEGG_BASE_EXCISION_REPAIR		32	-0.4438642	-1.1332492	0.32681018	0.5301631	0.999	4196	tags=34%, list=19%, signal=43%
KEGG_SYSTEMIC_LUPUS_ERYTHEMATOSUS	KEGG_SYSTEMIC_LUPUS_ERYTHEMATOSUS		102	-0.43622705	-1.1136757	0.33539096	0.56042415	0.999	2788	tags=26%, list=13%, signal=30%
KEGG_OOCYTE_MEIOSIS	KEGG_OOCYTE_MEIOSIS		107	-0.31197485	-1.1131033	0.28994083	0.5491817	0.999	2848	tags=25%, list=13%, signal=29%
KEGG_PROSTATE_CANCER	KEGG_PROSTATE_CANCER		89	-0.3399607	-1.1122613	0.2570281	0.5388247	0.999	3240	tags=30%, list=15%, signal=36%
KEGG_NEUROTROPHIN_SIGNALING_PATHWAY	KEGG_NEUROTROPHIN_SIGNALING_PATHWAY		123	-0.3042653	-1.1119077	0.23728813	0.52800417	0.999	2935	tags=25%, list=13%, signal=29%
KEGG_BASAL_CELL_CARCINOMA	KEGG_BASAL_CELL_CARCINOMA		52	-0.48461276	-1.1091316	0.31692913	0.5225767	0.999	2050	tags=27%, list=9%, signal=30%
KEGG_CYTOKINE_CYTOKINE_RECEPTOR_INTERACTION	KEGG_CYTOKINE_CYTOKINE_RECEPTOR_INTERACTION		250	-0.44182706	-1.1081815	0.30769232	0.51407737	0.999	2203	tags=26%, list=10%, signal=29%
KEGG_MELANOMA	KEGG_MELANOMA		71	-0.37145177	-1.0876822	0.29681274	0.54433703	0.999	2623	tags=30%, list=12%, signal=34%
KEGG_RNA_DEGRADATION	KEGG_RNA_DEGRADATION		56	-0.3496507	-1.0874295	0.37007874	0.5340342	0.999	5635	tags=39%, list=26%, signal=53%
KEGG_TGF_BETA_SIGNALING_PATHWAY	KEGG_TGF_BETA_SIGNALING_PATHWAY		82	-0.35929295	-1.0742432	0.34095633	0.55011547	1.0	3673	tags=34%, list=17%, signal=41%
KEGG_CYSTEINE_AND_METHIONINE_METABOLISM	KEGG_CYSTEINE_AND_METHIONINE_METABOLISM		34	-0.36277533	-1.0711237	0.35238096	0.54532516	1.0	4461	tags=38%, list=21%, signal=48%
KEGG_TYPE_II_DIABETES_MELLITUS	KEGG_TYPE_II_DIABETES_MELLITUS		44	-0.34854048	-1.0397185	0.38856015	0.59804064	1.0	2023	tags=18%, list=9%, signal=20%
KEGG_CYTOSOLIC_DNA_SENSING_PATHWAY	KEGG_CYTOSOLIC_DNA_SENSING_PATHWAY		53	-0.39859697	-1.0274516	0.44088176	0.61273646	1.0	5780	tags=40%, list=27%, signal=54%
KEGG_HEDGEHOG_SIGNALING_PATHWAY	KEGG_HEDGEHOG_SIGNALING_PATHWAY		53	-0.4026325	-1.0267742	0.39453125	0.603253	1.0	4726	tags=45%, list=22%, signal=58%
KEGG_LEISHMANIA_INFECTION	KEGG_LEISHMANIA_INFECTION		68	-0.44260278	-1.0227187	0.45233265	0.60060006	1.0	2925	tags=35%, list=13%, signal=41%
KEGG_GLYOXYLATE_AND_DICARBOXYLATE_METABOLISM	KEGG_GLYOXYLATE_AND_DICARBOXYLATE_METABOLISM		16	-0.36891383	-1.0205338	0.45105568	0.59452003	1.0	3759	tags=31%, list=17%, signal=38%
KEGG_AMINOACYL_TRNA_BIOSYNTHESIS	KEGG_AMINOACYL_TRNA_BIOSYNTHESIS		37	-0.36974478	-1.0177014	0.45219123	0.5899026	1.0	7218	tags=59%, list=33%, signal=89%
KEGG_PROGESTERONE_MEDIATED_OOCYTE_MATURATION	KEGG_PROGESTERONE_MEDIATED_OOCYTE_MATURATION		83	-0.30769417	-1.004806	0.4197292	0.6057214	1.0	2211	tags=23%, list=10%, signal=25%
KEGG_AXON_GUIDANCE	KEGG_AXON_GUIDANCE		127	-0.3044414	-0.99383515	0.4437751	0.61584944	1.0	3471	tags=28%, list=16%, signal=34%
KEGG_AMYOTROPHIC_LATERAL_SCLEROSIS_ALS	KEGG_AMYOTROPHIC_LATERAL_SCLEROSIS_ALS		51	-0.2963229	-0.973568	0.50727654	0.6455306	1.0	1420	tags=10%, list=7%, signal=10%
KEGG_WNT_SIGNALING_PATHWAY	KEGG_WNT_SIGNALING_PATHWAY		145	-0.3024659	-0.96641177	0.5068226	0.64812636	1.0	2945	tags=24%, list=14%, signal=28%
KEGG_APOPTOSIS	KEGG_APOPTOSIS		86	-0.32186395	-0.96630794	0.4939759	0.6381561	1.0	1420	tags=14%, list=7%, signal=15%
KEGG_VEGF_SIGNALING_PATHWAY	KEGG_VEGF_SIGNALING_PATHWAY		71	-0.30665866	-0.9653088	0.5097656	0.630166	1.0	2211	tags=21%, list=10%, signal=23%
KEGG_INOSITOL_PHOSPHATE_METABOLISM	KEGG_INOSITOL_PHOSPHATE_METABOLISM		54	-0.2851172	-0.9405828	0.5873016	0.6668863	1.0	2696	tags=19%, list=12%, signal=21%
KEGG_SPHINGOLIPID_METABOLISM	KEGG_SPHINGOLIPID_METABOLISM		32	-0.33169174	-0.92584693	0.5780933	0.68567574	1.0	2072	tags=22%, list=10%, signal=24%
KEGG_GRAFT_VERSUS_HOST_DISEASE	KEGG_GRAFT_VERSUS_HOST_DISEASE		37	-0.44295835	-0.8872692	0.6333333	0.74909717	1.0	1324	tags=16%, list=6%, signal=17%
KEGG_HEMATOPOIETIC_CELL_LINEAGE	KEGG_HEMATOPOIETIC_CELL_LINEAGE		84	-0.3895683	-0.8843061	0.6501035	0.7444179	1.0	2363	tags=25%, list=11%, signal=28%
KEGG_N_GLYCAN_BIOSYNTHESIS	KEGG_N_GLYCAN_BIOSYNTHESIS		46	-0.29275057	-0.87787557	0.5918762	0.7461346	1.0	6032	tags=54%, list=28%, signal=75%
KEGG_TOLL_LIKE_RECEPTOR_SIGNALING_PATHWAY	KEGG_TOLL_LIKE_RECEPTOR_SIGNALING_PATHWAY		98	-0.33343178	-0.87783194	0.621118	0.735677	1.0	3262	tags=24%, list=15%, signal=29%
KEGG_TYPE_I_DIABETES_MELLITUS	KEGG_TYPE_I_DIABETES_MELLITUS		40	-0.39568815	-0.84570175	0.6555118	0.7836482	1.0	2083	tags=20%, list=10%, signal=22%
KEGG_ACUTE_MYELOID_LEUKEMIA	KEGG_ACUTE_MYELOID_LEUKEMIA		56	-0.28817648	-0.84542865	0.70947367	0.7733683	1.0	3219	tags=29%, list=15%, signal=33%
KEGG_ENDOCYTOSIS	KEGG_ENDOCYTOSIS		171	-0.23048839	-0.8412742	0.79554653	0.7706929	1.0	4919	tags=33%, list=23%, signal=42%
KEGG_NOTCH_SIGNALING_PATHWAY	KEGG_NOTCH_SIGNALING_PATHWAY		46	-0.23788531	-0.8247635	0.7086777	0.79065955	1.0	3403	tags=22%, list=16%, signal=26%
KEGG_MELANOGENESIS	KEGG_MELANOGENESIS		97	-0.27252156	-0.8212088	0.799591	0.7868452	1.0	2110	tags=21%, list=10%, signal=23%
KEGG_RNA_POLYMERASE	KEGG_RNA_POLYMERASE		28	-0.281971	-0.81557	0.6686747	0.7865524	1.0	5395	tags=36%, list=25%, signal=47%
KEGG_CHEMOKINE_SIGNALING_PATHWAY	KEGG_CHEMOKINE_SIGNALING_PATHWAY		180	-0.31221405	-0.8136511	0.7116935	0.78000516	1.0	2211	tags=22%, list=10%, signal=25%
KEGG_HYPERTROPHIC_CARDIOMYOPATHY_HCM	KEGG_HYPERTROPHIC_CARDIOMYOPATHY_HCM		82	-0.35728112	-0.7553994	0.7696737	0.8605757	1.0	1880	tags=22%, list=9%, signal=24%
KEGG_NATURAL_KILLER_CELL_MEDIATED_CYTOTOXICITY	KEGG_NATURAL_KILLER_CELL_MEDIATED_CYTOTOXICITY		131	-0.23792228	-0.6253865	0.92231077	0.9783796	1.0	2184	tags=14%, list=10%, signal=15%
KEGG_ALLOGRAFT_REJECTION	KEGG_ALLOGRAFT_REJECTION		34	-0.2882542	-0.5569637	0.9442231	0.9939758	1.0	3346	tags=21%, list=15%, signal=24%
KEGG_AUTOIMMUNE_THYROID_DISEASE	KEGG_AUTOIMMUNE_THYROID_DISEASE		49	-0.15588047	-0.33127794	0.9959184	0.9998662	1.0	3346	tags=10%, list=15%, signal=12%
