# Supplementary material for: Identification and validation of key modules and hub genes associated with the pathological stage of oral squamous cell carcinoma by weighted gene co-expression network analysis
Source: PeerJ. 2020 Feb 4;8:e8505. doi: 10.7717/peerj.8505 (PMC7006519; doi:10.7717/peerj.8505)
Supplement: File S6 [file peerj-08-8505-s006.zip › my_analysis_209283_BP.Gsea.1570106107776/gsea_report_for_H_1570106107776.xls]

NAME	GS<br> follow link to MSigDB	GS DETAILS	SIZE	ES	NES	NOM p-val	FDR q-val	FWER p-val	RANK AT MAX	LEADING EDGE
GO_POTASSIUM_ION_IMPORT	GO_POTASSIUM_ION_IMPORT	Details ...	26	0.68986994	1.8803596	0.0	0.5845827	0.218	3569	tags=27%, list=16%, signal=32%
GO_NEGATIVE_REGULATION_OF_TRANSMEMBRANE_TRANSPORT	GO_NEGATIVE_REGULATION_OF_TRANSMEMBRANE_TRANSPORT	Details ...	79	0.6479886	1.8739735	0.0	0.32212988	0.239	3165	tags=32%, list=15%, signal=37%
GO_CARDIAC_CONDUCTION	GO_CARDIAC_CONDUCTION	Details ...	79	0.6650138	1.8721738	0.0019762847	0.21960472	0.243	2164	tags=27%, list=10%, signal=29%
GO_NEGATIVE_REGULATION_OF_CATION_CHANNEL_ACTIVITY	GO_NEGATIVE_REGULATION_OF_CATION_CHANNEL_ACTIVITY	Details ...	31	0.6873919	1.871132	0.0	0.16704321	0.245	3437	tags=39%, list=16%, signal=46%
GO_POSITIVE_REGULATION_OF_RECEPTOR_ACTIVITY	GO_POSITIVE_REGULATION_OF_RECEPTOR_ACTIVITY	Details ...	41	0.655174	1.861306	0.0019267823	0.14863311	0.263	3356	tags=37%, list=15%, signal=43%
GO_REGULATION_OF_HEART_CONTRACTION	GO_REGULATION_OF_HEART_CONTRACTION	Details ...	214	0.6730575	1.8471289	0.0	0.15136962	0.311	1752	tags=27%, list=8%, signal=29%
GO_NEGATIVE_REGULATION_OF_CATION_TRANSMEMBRANE_TRANSPORT	GO_NEGATIVE_REGULATION_OF_CATION_TRANSMEMBRANE_TRANSPORT	Details ...	57	0.7065893	1.839286	0.0	0.14330964	0.331	3165	tags=37%, list=15%, signal=43%
GO_NEGATIVE_REGULATION_OF_TRANSPORTER_ACTIVITY	GO_NEGATIVE_REGULATION_OF_TRANSPORTER_ACTIVITY	Details ...	60	0.7034671	1.8384398	0.0	0.1268951	0.332	3165	tags=38%, list=15%, signal=45%
GO_REGULATION_OF_RECEPTOR_ACTIVITY	GO_REGULATION_OF_RECEPTOR_ACTIVITY	Details ...	112	0.60350317	1.833342	0.0	0.1207895	0.354	3904	tags=37%, list=18%, signal=44%
GO_REGULATION_OF_TRANSPORTER_ACTIVITY	GO_REGULATION_OF_TRANSPORTER_ACTIVITY	Details ...	188	0.60372156	1.8210852	0.0	0.1297549	0.408	2719	tags=27%, list=12%, signal=30%
GO_RESPONSE_TO_LITHIUM_ION	GO_RESPONSE_TO_LITHIUM_ION	Details ...	27	0.71694005	1.8207303	0.0	0.11849097	0.409	3687	tags=41%, list=17%, signal=49%
GO_MULTICELLULAR_ORGANISMAL_SIGNALING	GO_MULTICELLULAR_ORGANISMAL_SIGNALING	Details ...	115	0.59315634	1.8194592	0.0	0.11089153	0.413	2164	tags=23%, list=10%, signal=25%
GO_POSITIVE_REGULATION_OF_SKELETAL_MUSCLE_TISSUE_DEVELOPMENT	GO_POSITIVE_REGULATION_OF_SKELETAL_MUSCLE_TISSUE_DEVELOPMENT	Details ...	25	0.80408746	1.816108	0.0	0.10672421	0.42	2781	tags=48%, list=13%, signal=55%
GO_MYOTUBE_DIFFERENTIATION	GO_MYOTUBE_DIFFERENTIATION	Details ...	51	0.7241035	1.8102918	0.0	0.10752425	0.441	911	tags=24%, list=4%, signal=25%
GO_REGULATION_OF_CARDIAC_CONDUCTION	GO_REGULATION_OF_CARDIAC_CONDUCTION	Details ...	64	0.76232046	1.8088839	0.0	0.10239711	0.45	1939	tags=33%, list=9%, signal=36%
GO_CELLULAR_RESPONSE_TO_LITHIUM_ION	GO_CELLULAR_RESPONSE_TO_LITHIUM_ION	Details ...	17	0.73821086	1.8061229	0.0019493178	0.099507414	0.461	3687	tags=53%, list=17%, signal=64%
GO_REGULATION_OF_SYSTEM_PROCESS	GO_REGULATION_OF_SYSTEM_PROCESS	Details ...	488	0.5971632	1.8015726	0.0	0.10033061	0.484	2637	tags=27%, list=12%, signal=30%
GO_BROWN_FAT_CELL_DIFFERENTIATION	GO_BROWN_FAT_CELL_DIFFERENTIATION	Details ...	29	0.7588992	1.8012915	0.0	0.095229685	0.485	2202	tags=34%, list=10%, signal=38%
GO_INNER_EAR_RECEPTOR_STEREOCILIUM_ORGANIZATION	GO_INNER_EAR_RECEPTOR_STEREOCILIUM_ORGANIZATION	Details ...	17	0.71188974	1.7907094	0.0	0.105598785	0.535	2224	tags=41%, list=10%, signal=46%
GO_REGULATION_OF_BLOOD_CIRCULATION	GO_REGULATION_OF_BLOOD_CIRCULATION	Details ...	285	0.6160902	1.7824866	0.0	0.11231247	0.575	2396	tags=27%, list=11%, signal=30%
GO_REGULATION_OF_SKELETAL_MUSCLE_TISSUE_DEVELOPMENT	GO_REGULATION_OF_SKELETAL_MUSCLE_TISSUE_DEVELOPMENT		46	0.7084421	1.7819234	0.0019379845	0.10769276	0.579	2781	tags=39%, list=13%, signal=45%
GO_DETECTION_OF_MECHANICAL_STIMULUS	GO_DETECTION_OF_MECHANICAL_STIMULUS		37	0.7262497	1.7791893	0.0038535646	0.10685605	0.591	535	tags=16%, list=2%, signal=17%
GO_MYOTUBE_CELL_DEVELOPMENT	GO_MYOTUBE_CELL_DEVELOPMENT		26	0.77143365	1.7772148	0.0	0.10509931	0.599	368	tags=23%, list=2%, signal=23%
GO_REGULATION_OF_RENAL_SODIUM_EXCRETION	GO_REGULATION_OF_RENAL_SODIUM_EXCRETION		23	0.78950614	1.7762576	0.0	0.10187444	0.603	1939	tags=30%, list=9%, signal=33%
GO_ACTIVATION_OF_ADENYLATE_CYCLASE_ACTIVITY	GO_ACTIVATION_OF_ADENYLATE_CYCLASE_ACTIVITY		37	0.6035502	1.7737024	0.0038986355	0.10151081	0.62	2546	tags=24%, list=12%, signal=28%
GO_NEUROMUSCULAR_JUNCTION_DEVELOPMENT	GO_NEUROMUSCULAR_JUNCTION_DEVELOPMENT		35	0.6794668	1.7629725	0.0020242915	0.115556434	0.67	2980	tags=40%, list=14%, signal=46%
GO_REGULATION_OF_HEART_RATE	GO_REGULATION_OF_HEART_RATE		83	0.6632273	1.7623379	0.0	0.11236926	0.673	1748	tags=33%, list=8%, signal=35%
GO_POSITIVE_REGULATION_OF_BLOOD_PRESSURE	GO_POSITIVE_REGULATION_OF_BLOOD_PRESSURE		35	0.62163657	1.7613231	0.0	0.10979509	0.678	2078	tags=23%, list=10%, signal=25%
GO_MUSCLE_CELL_DIFFERENTIATION	GO_MUSCLE_CELL_DIFFERENTIATION		227	0.7047588	1.7604581	0.0	0.10711384	0.681	1752	tags=30%, list=8%, signal=32%
GO_ASSOCIATIVE_LEARNING	GO_ASSOCIATIVE_LEARNING		67	0.52026606	1.7603635	0.0	0.10366787	0.681	2194	tags=15%, list=10%, signal=17%
GO_REGULATION_OF_MUSCLE_ADAPTATION	GO_REGULATION_OF_MUSCLE_ADAPTATION		62	0.72623795	1.7598113	0.0	0.10139517	0.682	1746	tags=32%, list=8%, signal=35%
GO_NEGATIVE_REGULATION_OF_NUCLEOTIDE_METABOLIC_PROCESS	GO_NEGATIVE_REGULATION_OF_NUCLEOTIDE_METABOLIC_PROCESS		61	0.61207885	1.7566539	0.0	0.10270122	0.694	4135	tags=41%, list=19%, signal=50%
GO_MUSCLE_STRUCTURE_DEVELOPMENT	GO_MUSCLE_STRUCTURE_DEVELOPMENT		410	0.67903733	1.7559757	0.0	0.10036053	0.697	2331	tags=32%, list=11%, signal=35%
GO_MUSCLE_ORGAN_DEVELOPMENT	GO_MUSCLE_ORGAN_DEVELOPMENT		258	0.7076102	1.7457849	0.0	0.111243606	0.732	2189	tags=35%, list=10%, signal=38%
GO_EMBRYONIC_CAMERA_TYPE_EYE_DEVELOPMENT	GO_EMBRYONIC_CAMERA_TYPE_EYE_DEVELOPMENT		35	0.64570665	1.745415	0.0019646366	0.10879556	0.733	2624	tags=31%, list=12%, signal=36%
GO_SKELETAL_MUSCLE_ORGAN_DEVELOPMENT	GO_SKELETAL_MUSCLE_ORGAN_DEVELOPMENT		127	0.68070745	1.7443728	0.0	0.10717773	0.741	1192	tags=27%, list=5%, signal=28%
GO_REGULATION_OF_ATPASE_ACTIVITY	GO_REGULATION_OF_ATPASE_ACTIVITY		60	0.662191	1.7439187	0.0	0.10495091	0.742	2419	tags=32%, list=11%, signal=36%
GO_STRIATED_MUSCLE_CELL_DIFFERENTIATION	GO_STRIATED_MUSCLE_CELL_DIFFERENTIATION		164	0.7261321	1.7436129	0.0	0.10272024	0.744	1752	tags=31%, list=8%, signal=34%
GO_REGULATION_OF_EARLY_ENDOSOME_TO_LATE_ENDOSOME_TRANSPORT	GO_REGULATION_OF_EARLY_ENDOSOME_TO_LATE_ENDOSOME_TRANSPORT		16	0.63206303	1.7416077	0.0077669905	0.102614105	0.754	5614	tags=75%, list=26%, signal=101%
GO_NEURAL_NUCLEUS_DEVELOPMENT	GO_NEURAL_NUCLEUS_DEVELOPMENT		63	0.55500424	1.7413007	0.0	0.100571156	0.757	2318	tags=22%, list=11%, signal=25%
GO_TISSUE_REGENERATION	GO_TISSUE_REGENERATION		48	0.660065	1.7398553	0.0	0.09958891	0.762	2396	tags=33%, list=11%, signal=37%
GO_REGULATION_OF_GLYCOGEN_METABOLIC_PROCESS	GO_REGULATION_OF_GLYCOGEN_METABOLIC_PROCESS		32	0.63117164	1.7387606	0.001980198	0.098687835	0.764	4107	tags=38%, list=19%, signal=46%
GO_ACTIN_FILAMENT_BASED_PROCESS	GO_ACTIN_FILAMENT_BASED_PROCESS		434	0.6171092	1.7347746	0.0	0.10142974	0.775	3037	tags=32%, list=14%, signal=36%
GO_SKELETAL_MUSCLE_TISSUE_REGENERATION	GO_SKELETAL_MUSCLE_TISSUE_REGENERATION		25	0.7444845	1.7326012	0.0	0.10179505	0.779	1329	tags=24%, list=6%, signal=26%
GO_HEART_DEVELOPMENT	GO_HEART_DEVELOPMENT		443	0.59880435	1.7317243	0.00203666	0.10056082	0.779	2800	tags=30%, list=13%, signal=34%
GO_MUSCLE_CELL_DEVELOPMENT	GO_MUSCLE_CELL_DEVELOPMENT		122	0.7961517	1.7317239	0.0	0.09837472	0.779	1047	tags=35%, list=5%, signal=37%
GO_ADHERENS_JUNCTION_ASSEMBLY	GO_ADHERENS_JUNCTION_ASSEMBLY		33	0.67051804	1.7314149	0.0	0.09673376	0.781	2095	tags=30%, list=10%, signal=33%
GO_REGULATION_OF_VACUOLAR_TRANSPORT	GO_REGULATION_OF_VACUOLAR_TRANSPORT		29	0.65254974	1.7311165	0.0	0.09504335	0.781	4592	tags=55%, list=21%, signal=70%
GO_POSITIVE_REGULATION_OF_MUSCLE_CELL_DIFFERENTIATION	GO_POSITIVE_REGULATION_OF_MUSCLE_CELL_DIFFERENTIATION		81	0.6208483	1.7299254	0.0019120459	0.09437572	0.787	1887	tags=22%, list=9%, signal=24%
GO_MUSCLE_FIBER_DEVELOPMENT	GO_MUSCLE_FIBER_DEVELOPMENT		43	0.7833428	1.7262771	0.0	0.09673791	0.798	1047	tags=33%, list=5%, signal=34%
GO_CIRCULATORY_SYSTEM_PROCESS	GO_CIRCULATORY_SYSTEM_PROCESS		352	0.59385556	1.7260329	0.0	0.095249996	0.799	2946	tags=31%, list=14%, signal=35%
GO_REGULATION_OF_MEMBRANE_POTENTIAL	GO_REGULATION_OF_MEMBRANE_POTENTIAL		327	0.5025942	1.7256593	0.0	0.09394273	0.801	3358	tags=25%, list=15%, signal=29%
GO_CELLULAR_COMPONENT_ASSEMBLY_INVOLVED_IN_MORPHOGENESIS	GO_CELLULAR_COMPONENT_ASSEMBLY_INVOLVED_IN_MORPHOGENESIS		221	0.5998156	1.7256165	0.001968504	0.09225129	0.802	2929	tags=28%, list=13%, signal=32%
GO_HOMOPHILIC_CELL_ADHESION_VIA_PLASMA_MEMBRANE_ADHESION_MOLECULES	GO_HOMOPHILIC_CELL_ADHESION_VIA_PLASMA_MEMBRANE_ADHESION_MOLECULES		125	0.58866674	1.7255149	0.0	0.090634294	0.802	2073	tags=28%, list=10%, signal=31%
GO_MYOBLAST_FUSION	GO_MYOBLAST_FUSION		18	0.7144979	1.7251494	0.00591716	0.08936739	0.804	3200	tags=33%, list=15%, signal=39%
GO_MUSCLE_SYSTEM_PROCESS	GO_MUSCLE_SYSTEM_PROCESS		275	0.7619252	1.7238774	0.0	0.089295976	0.807	1834	tags=39%, list=8%, signal=42%
GO_VASODILATION	GO_VASODILATION		26	0.6878612	1.7226635	0.0	0.08903128	0.809	2001	tags=27%, list=9%, signal=30%
GO_MUSCLE_TISSUE_DEVELOPMENT	GO_MUSCLE_TISSUE_DEVELOPMENT		261	0.65926796	1.7205756	0.0	0.0899784	0.816	2106	tags=30%, list=10%, signal=32%
GO_NEGATIVE_REGULATION_OF_CYTOPLASMIC_TRANSPORT	GO_NEGATIVE_REGULATION_OF_CYTOPLASMIC_TRANSPORT		109	0.5429483	1.7198097	0.002004008	0.08920825	0.818	2674	tags=27%, list=12%, signal=30%
GO_RENAL_SYSTEM_PROCESS	GO_RENAL_SYSTEM_PROCESS		98	0.57237166	1.718146	0.0	0.08940993	0.821	4520	tags=41%, list=21%, signal=51%
GO_REGULATION_OF_POTASSIUM_ION_TRANSMEMBRANE_TRANSPORT	GO_REGULATION_OF_POTASSIUM_ION_TRANSMEMBRANE_TRANSPORT		60	0.5661185	1.7151705	0.0	0.09125214	0.826	2039	tags=18%, list=9%, signal=20%
GO_NEGATIVE_REGULATION_OF_ACTIN_FILAMENT_DEPOLYMERIZATION	GO_NEGATIVE_REGULATION_OF_ACTIN_FILAMENT_DEPOLYMERIZATION		34	0.71858203	1.7149302	0.0056926	0.08994771	0.826	550	tags=18%, list=3%, signal=18%
GO_DETECTION_OF_ABIOTIC_STIMULUS	GO_DETECTION_OF_ABIOTIC_STIMULUS		108	0.48660666	1.7081769	0.0	0.09707119	0.846	535	tags=6%, list=2%, signal=7%
GO_REGULATION_OF_ACTIN_FILAMENT_DEPOLYMERIZATION	GO_REGULATION_OF_ACTIN_FILAMENT_DEPOLYMERIZATION		44	0.6969094	1.7072314	0.0038314175	0.09663956	0.849	550	tags=20%, list=3%, signal=21%
GO_POSITIVE_REGULATION_OF_ADENYLATE_CYCLASE_ACTIVITY	GO_POSITIVE_REGULATION_OF_ADENYLATE_CYCLASE_ACTIVITY		43	0.56827074	1.7064348	0.003944773	0.095883094	0.851	2546	tags=23%, list=12%, signal=26%
GO_RENAL_SYSTEM_PROCESS_INVOLVED_IN_REGULATION_OF_SYSTEMIC_ARTERIAL_BLOOD_PRESSURE	GO_RENAL_SYSTEM_PROCESS_INVOLVED_IN_REGULATION_OF_SYSTEMIC_ARTERIAL_BLOOD_PRESSURE		23	0.7141518	1.7051187	0.001968504	0.09602816	0.855	4246	tags=57%, list=20%, signal=70%
GO_REGULATION_OF_MUSCLE_SYSTEM_PROCESS	GO_REGULATION_OF_MUSCLE_SYSTEM_PROCESS		190	0.64833194	1.7003764	0.001968504	0.10044776	0.863	1834	tags=29%, list=8%, signal=31%
GO_REGULATION_OF_GENERATION_OF_PRECURSOR_METABOLITES_AND_ENERGY	GO_REGULATION_OF_GENERATION_OF_PRECURSOR_METABOLITES_AND_ENERGY		83	0.504367	1.6970701	0.0	0.103271544	0.87	4107	tags=31%, list=19%, signal=38%
GO_MUSCLE_CONTRACTION	GO_MUSCLE_CONTRACTION		226	0.7819065	1.6962112	0.0	0.102794714	0.87	1834	tags=41%, list=8%, signal=44%
GO_POSITIVE_REGULATION_OF_POTASSIUM_ION_TRANSPORT	GO_POSITIVE_REGULATION_OF_POTASSIUM_ION_TRANSPORT		37	0.5877804	1.6948887	0.001984127	0.1030806	0.873	3356	tags=32%, list=15%, signal=38%
GO_NEGATIVE_REGULATION_OF_PROTEIN_POLYMERIZATION	GO_NEGATIVE_REGULATION_OF_PROTEIN_POLYMERIZATION		54	0.6131381	1.6923592	0.0019267823	0.10495738	0.878	3225	tags=30%, list=15%, signal=35%
GO_NEGATIVE_REGULATION_OF_INTRACELLULAR_TRANSPORT	GO_NEGATIVE_REGULATION_OF_INTRACELLULAR_TRANSPORT		131	0.54015535	1.6897569	0.0	0.10692018	0.881	2674	tags=27%, list=12%, signal=31%
GO_VESICLE_MEDIATED_TRANSPORT_BETWEEN_ENDOSOMAL_COMPARTMENTS	GO_VESICLE_MEDIATED_TRANSPORT_BETWEEN_ENDOSOMAL_COMPARTMENTS		19	0.6230784	1.687714	0.00990099	0.10809603	0.887	5222	tags=58%, list=24%, signal=76%
GO_REGULATION_OF_SODIUM_ION_TRANSMEMBRANE_TRANSPORT	GO_REGULATION_OF_SODIUM_ION_TRANSMEMBRANE_TRANSPORT		47	0.6694357	1.685794	0.0019762847	0.10879294	0.893	2209	tags=30%, list=10%, signal=33%
GO_NEGATIVE_REGULATION_OF_NOTCH_SIGNALING_PATHWAY	GO_NEGATIVE_REGULATION_OF_NOTCH_SIGNALING_PATHWAY		26	0.7015933	1.683202	0.0	0.110580094	0.898	2943	tags=42%, list=14%, signal=49%
GO_POTASSIUM_ION_HOMEOSTASIS	GO_POTASSIUM_ION_HOMEOSTASIS		17	0.68366295	1.6817511	0.0038910506	0.11114349	0.902	3569	tags=29%, list=16%, signal=35%
GO_REGULATION_OF_INCLUSION_BODY_ASSEMBLY	GO_REGULATION_OF_INCLUSION_BODY_ASSEMBLY		15	0.701781	1.6812097	0.008097166	0.11060545	0.905	3176	tags=47%, list=15%, signal=55%
GO_REGULATION_OF_INSULIN_LIKE_GROWTH_FACTOR_RECEPTOR_SIGNALING_PATHWAY	GO_REGULATION_OF_INSULIN_LIKE_GROWTH_FACTOR_RECEPTOR_SIGNALING_PATHWAY		22	0.7743107	1.6776632	0.0	0.114086315	0.912	1614	tags=36%, list=7%, signal=39%
GO_REGULATION_OF_POLYSACCHARIDE_METABOLIC_PROCESS	GO_REGULATION_OF_POLYSACCHARIDE_METABOLIC_PROCESS		40	0.5935154	1.676489	0.004016064	0.1142214	0.916	4246	tags=35%, list=20%, signal=43%
GO_ENERGY_RESERVE_METABOLIC_PROCESS	GO_ENERGY_RESERVE_METABOLIC_PROCESS		67	0.57456636	1.6762193	0.001953125	0.11322752	0.917	2488	tags=31%, list=11%, signal=35%
GO_GLUCAN_BIOSYNTHETIC_PROCESS	GO_GLUCAN_BIOSYNTHETIC_PROCESS		24	0.6853724	1.6754005	0.007936508	0.11278648	0.919	3705	tags=50%, list=17%, signal=60%
GO_REGULATION_OF_CARDIAC_MUSCLE_CELL_MEMBRANE_REPOLARIZATION	GO_REGULATION_OF_CARDIAC_MUSCLE_CELL_MEMBRANE_REPOLARIZATION		20	0.74282944	1.6723555	0.0059288535	0.11572752	0.924	1024	tags=35%, list=5%, signal=37%
GO_REGULATION_OF_NOTCH_SIGNALING_PATHWAY	GO_REGULATION_OF_NOTCH_SIGNALING_PATHWAY		63	0.5798635	1.6721858	0.0	0.114616804	0.924	3255	tags=32%, list=15%, signal=37%
GO_CARDIAC_MUSCLE_TISSUE_DEVELOPMENT	GO_CARDIAC_MUSCLE_TISSUE_DEVELOPMENT		134	0.6834794	1.6718105	0.0	0.11370413	0.925	2081	tags=31%, list=10%, signal=34%
GO_REGULATION_OF_ADENYLATE_CYCLASE_ACTIVITY	GO_REGULATION_OF_ADENYLATE_CYCLASE_ACTIVITY		64	0.5554228	1.6714405	0.005952381	0.11287478	0.926	2546	tags=22%, list=12%, signal=25%
GO_REGULATION_OF_POTASSIUM_ION_TRANSPORT	GO_REGULATION_OF_POTASSIUM_ION_TRANSPORT		82	0.51681906	1.6665919	0.0	0.11795061	0.931	2039	tags=17%, list=9%, signal=19%
GO_COGNITION	GO_COGNITION		236	0.47490272	1.6660954	0.0	0.11726379	0.931	3648	tags=25%, list=17%, signal=30%
GO_REGULATION_OF_MUSCLE_CELL_DIFFERENTIATION	GO_REGULATION_OF_MUSCLE_CELL_DIFFERENTIATION		146	0.5692831	1.6660848	0.0019607844	0.11595142	0.931	1960	tags=23%, list=9%, signal=25%
GO_RESPONSE_TO_MUSCLE_STRETCH	GO_RESPONSE_TO_MUSCLE_STRETCH		19	0.8028469	1.6642188	0.0	0.11733685	0.936	1746	tags=37%, list=8%, signal=40%
GO_CELL_SUBSTRATE_ADHERENS_JUNCTION_ASSEMBLY	GO_CELL_SUBSTRATE_ADHERENS_JUNCTION_ASSEMBLY		23	0.6785747	1.6637715	0.0040983604	0.11667234	0.936	2095	tags=30%, list=10%, signal=34%
GO_CARDIAC_VENTRICLE_DEVELOPMENT	GO_CARDIAC_VENTRICLE_DEVELOPMENT		104	0.6404849	1.6636791	0.0019880715	0.11554796	0.936	2341	tags=30%, list=11%, signal=33%
GO_REGULATION_OF_RYANODINE_SENSITIVE_CALCIUM_RELEASE_CHANNEL_ACTIVITY	GO_REGULATION_OF_RYANODINE_SENSITIVE_CALCIUM_RELEASE_CHANNEL_ACTIVITY		25	0.77150494	1.6628157	0.0074766357	0.11553696	0.937	2571	tags=52%, list=12%, signal=59%
GO_ACTIN_FILAMENT_BASED_MOVEMENT	GO_ACTIN_FILAMENT_BASED_MOVEMENT		91	0.82727855	1.6614436	0.0	0.116099074	0.939	1024	tags=43%, list=5%, signal=45%
GO_RESPONSE_TO_MUSCLE_ACTIVITY	GO_RESPONSE_TO_MUSCLE_ACTIVITY		18	0.8408826	1.6593875	0.0	0.11754846	0.939	1837	tags=50%, list=8%, signal=55%
GO_REGULATION_OF_CATION_TRANSMEMBRANE_TRANSPORT	GO_REGULATION_OF_CATION_TRANSMEMBRANE_TRANSPORT		199	0.5578254	1.6578099	0.0	0.118344195	0.94	2719	tags=25%, list=12%, signal=28%
GO_REGULATION_OF_CARBOHYDRATE_CATABOLIC_PROCESS	GO_REGULATION_OF_CARBOHYDRATE_CATABOLIC_PROCESS		40	0.59552133	1.654517	0.0038986355	0.12118299	0.948	1908	tags=23%, list=9%, signal=25%
GO_REGULATION_OF_SODIUM_ION_TRANSMEMBRANE_TRANSPORTER_ACTIVITY	GO_REGULATION_OF_SODIUM_ION_TRANSMEMBRANE_TRANSPORTER_ACTIVITY		37	0.6862564	1.6542131	0.001980198	0.1203758	0.949	2209	tags=30%, list=10%, signal=33%
GO_REGULATION_OF_EXCRETION	GO_REGULATION_OF_EXCRETION		28	0.68396324	1.654019	0.004048583	0.119373344	0.949	2209	tags=32%, list=10%, signal=36%
GO_STRIATED_MUSCLE_CONTRACTION	GO_STRIATED_MUSCLE_CONTRACTION		94	0.8067509	1.6537763	0.0	0.11850044	0.949	1024	tags=41%, list=5%, signal=43%
GO_ACTIN_FILAMENT_ORGANIZATION	GO_ACTIN_FILAMENT_ORGANIZATION		164	0.5512751	1.6531398	0.0019157088	0.1181585	0.95	3029	tags=25%, list=14%, signal=29%
GO_REGULATION_OF_MUSCLE_CONTRACTION	GO_REGULATION_OF_MUSCLE_CONTRACTION		143	0.6401974	1.6524862	0.003921569	0.11802407	0.952	1834	tags=29%, list=8%, signal=32%
GO_POSITIVE_REGULATION_OF_MYOBLAST_DIFFERENTIATION	GO_POSITIVE_REGULATION_OF_MYOBLAST_DIFFERENTIATION		22	0.8223884	1.6517155	0.0019455253	0.11792357	0.952	456	tags=32%, list=2%, signal=32%
GO_POLYSACCHARIDE_METABOLIC_PROCESS	GO_POLYSACCHARIDE_METABOLIC_PROCESS		75	0.5605317	1.65008	0.0019762847	0.11887919	0.954	3705	tags=41%, list=17%, signal=50%
GO_REGULATION_OF_SYNAPTIC_VESICLE_TRANSPORT	GO_REGULATION_OF_SYNAPTIC_VESICLE_TRANSPORT		29	0.5841086	1.649047	0.01171875	0.11934299	0.954	4634	tags=41%, list=21%, signal=53%
GO_CARDIOCYTE_DIFFERENTIATION	GO_CARDIOCYTE_DIFFERENTIATION		91	0.65027016	1.6490417	0.0	0.11821695	0.954	2285	tags=30%, list=11%, signal=33%
GO_REGULATION_OF_CALCIUM_ION_TRANSMEMBRANE_TRANSPORTER_ACTIVITY	GO_REGULATION_OF_CALCIUM_ION_TRANSMEMBRANE_TRANSPORTER_ACTIVITY		66	0.68159807	1.6488843	0.0038910506	0.11727691	0.954	2719	tags=36%, list=12%, signal=41%
GO_NEGATIVE_REGULATION_OF_CALCIUM_ION_TRANSPORT_INTO_CYTOSOL	GO_NEGATIVE_REGULATION_OF_CALCIUM_ION_TRANSPORT_INTO_CYTOSOL		17	0.74759686	1.6484962	0.005976096	0.11664307	0.955	3031	tags=47%, list=14%, signal=55%
GO_ADHERENS_JUNCTION_ORGANIZATION	GO_ADHERENS_JUNCTION_ORGANIZATION		64	0.57196945	1.6465296	0.0118811885	0.11823193	0.956	2095	tags=27%, list=10%, signal=29%
GO_NEUROTRANSMITTER_UPTAKE	GO_NEUROTRANSMITTER_UPTAKE		15	0.73552406	1.646416	0.003875969	0.11726091	0.956	3043	tags=40%, list=14%, signal=46%
GO_REGULATION_OF_CATION_CHANNEL_ACTIVITY	GO_REGULATION_OF_CATION_CHANNEL_ACTIVITY		83	0.5943718	1.6456765	0.003929273	0.11709949	0.956	3437	tags=34%, list=16%, signal=40%
GO_REGULATION_OF_STRIATED_MUSCLE_CONTRACTION	GO_REGULATION_OF_STRIATED_MUSCLE_CONTRACTION		76	0.68616635	1.6448463	0.0038610038	0.11725331	0.957	1752	tags=34%, list=8%, signal=37%
GO_NEGATIVE_REGULATION_OF_CALCIUM_ION_TRANSMEMBRANE_TRANSPORT	GO_NEGATIVE_REGULATION_OF_CALCIUM_ION_TRANSMEMBRANE_TRANSPORT		26	0.78932434	1.6436511	0.0	0.11783022	0.962	1551	tags=35%, list=7%, signal=37%
GO_REGULATION_OF_TRANSMEMBRANE_TRANSPORT	GO_REGULATION_OF_TRANSMEMBRANE_TRANSPORT		402	0.4810753	1.6425054	0.0	0.11825518	0.962	2719	tags=19%, list=12%, signal=21%
GO_NEGATIVE_REGULATION_OF_ACTIN_FILAMENT_POLYMERIZATION	GO_NEGATIVE_REGULATION_OF_ACTIN_FILAMENT_POLYMERIZATION		43	0.65225595	1.6415532	0.0038535646	0.118564256	0.964	4517	tags=47%, list=21%, signal=59%
GO_HEART_PROCESS	GO_HEART_PROCESS		81	0.7908445	1.6414075	0.0	0.117756404	0.964	1024	tags=37%, list=5%, signal=39%
GO_REGULATION_OF_NOREPINEPHRINE_SECRETION	GO_REGULATION_OF_NOREPINEPHRINE_SECRETION		16	0.74448425	1.640581	0.004210526	0.117896914	0.964	1505	tags=31%, list=7%, signal=34%
GO_ANATOMICAL_STRUCTURE_MATURATION	GO_ANATOMICAL_STRUCTURE_MATURATION		38	0.65747994	1.6397382	0.0020618557	0.11801779	0.965	3096	tags=39%, list=14%, signal=46%
GO_CYCLIC_NUCLEOTIDE_BIOSYNTHETIC_PROCESS	GO_CYCLIC_NUCLEOTIDE_BIOSYNTHETIC_PROCESS		33	0.64800084	1.6394056	0.002	0.11744732	0.967	2951	tags=42%, list=14%, signal=49%
GO_CGMP_METABOLIC_PROCESS	GO_CGMP_METABOLIC_PROCESS		23	0.70142275	1.6367126	0.0039525693	0.12018962	0.968	3261	tags=48%, list=15%, signal=56%
GO_CARDIAC_MUSCLE_CELL_DIFFERENTIATION	GO_CARDIAC_MUSCLE_CELL_DIFFERENTIATION		71	0.68468523	1.6333652	0.002016129	0.123493604	0.971	1709	tags=28%, list=8%, signal=30%
GO_NEGATIVE_REGULATION_OF_CELLULAR_PROTEIN_LOCALIZATION	GO_NEGATIVE_REGULATION_OF_CELLULAR_PROTEIN_LOCALIZATION		127	0.4992395	1.6323719	0.0020533882	0.12384825	0.972	2674	tags=26%, list=12%, signal=29%
GO_CARDIAC_CELL_DEVELOPMENT	GO_CARDIAC_CELL_DEVELOPMENT		47	0.7593696	1.6320639	0.002004008	0.123331405	0.972	1047	tags=34%, list=5%, signal=36%
GO_RELAXATION_OF_MUSCLE	GO_RELAXATION_OF_MUSCLE		20	0.75322765	1.6305408	0.005976096	0.124447174	0.975	1656	tags=40%, list=8%, signal=43%
GO_HEART_MORPHOGENESIS	GO_HEART_MORPHOGENESIS		205	0.60152215	1.6302787	0.0020703934	0.12381265	0.975	2341	tags=29%, list=11%, signal=32%
GO_CELL_COMMUNICATION_INVOLVED_IN_CARDIAC_CONDUCTION	GO_CELL_COMMUNICATION_INVOLVED_IN_CARDIAC_CONDUCTION		35	0.6387289	1.6291193	0.010141988	0.1246515	0.975	1748	tags=31%, list=8%, signal=34%
GO_REGULATION_OF_RENAL_SYSTEM_PROCESS	GO_REGULATION_OF_RENAL_SYSTEM_PROCESS		37	0.6356491	1.6287054	0.003984064	0.12417535	0.975	2126	tags=30%, list=10%, signal=33%
GO_REGULATION_OF_POTASSIUM_ION_TRANSMEMBRANE_TRANSPORTER_ACTIVITY	GO_REGULATION_OF_POTASSIUM_ION_TRANSMEMBRANE_TRANSPORTER_ACTIVITY		41	0.6052696	1.6280755	0.001984127	0.124089204	0.976	3437	tags=34%, list=16%, signal=40%
GO_MEMORY	GO_MEMORY		90	0.47195807	1.6262449	0.0020876827	0.12575577	0.978	3646	tags=24%, list=17%, signal=29%
GO_GLUCAN_METABOLIC_PROCESS	GO_GLUCAN_METABOLIC_PROCESS		54	0.60139805	1.625843	0.009689922	0.12527096	0.979	2399	tags=33%, list=11%, signal=37%
GO_CARDIAC_MUSCLE_TISSUE_MORPHOGENESIS	GO_CARDIAC_MUSCLE_TISSUE_MORPHOGENESIS		52	0.7480467	1.6253566	0.0019120459	0.12502961	0.979	1159	tags=37%, list=5%, signal=39%
GO_GLIAL_CELL_DEVELOPMENT	GO_GLIAL_CELL_DEVELOPMENT		73	0.5357266	1.6245762	0.007874016	0.12510929	0.979	2693	tags=26%, list=12%, signal=30%
GO_REGULATION_OF_SODIUM_ION_TRANSPORT	GO_REGULATION_OF_SODIUM_ION_TRANSPORT		74	0.5667184	1.6245304	0.0038834952	0.12419792	0.979	2209	tags=24%, list=10%, signal=27%
GO_MUSCLE_ORGAN_MORPHOGENESIS	GO_MUSCLE_ORGAN_MORPHOGENESIS		68	0.7367714	1.6228856	0.001980198	0.1253698	0.979	1340	tags=37%, list=6%, signal=39%
GO_REGULATION_OF_SYSTEMIC_ARTERIAL_BLOOD_PRESSURE	GO_REGULATION_OF_SYSTEMIC_ARTERIAL_BLOOD_PRESSURE		82	0.55804133	1.6186618	0.0020325202	0.1300769	0.984	2247	tags=28%, list=10%, signal=31%
GO_NEGATIVE_REGULATION_OF_POTASSIUM_ION_TRANSMEMBRANE_TRANSPORT	GO_NEGATIVE_REGULATION_OF_POTASSIUM_ION_TRANSMEMBRANE_TRANSPORT		20	0.68534	1.6185263	0.013645224	0.12936096	0.984	3437	tags=40%, list=16%, signal=47%
GO_REGULATION_OF_ERAD_PATHWAY	GO_REGULATION_OF_ERAD_PATHWAY		27	0.5600366	1.6175581	0.01875	0.12979037	0.985	5564	tags=52%, list=26%, signal=70%
GO_ENDOPLASMIC_RETICULUM_ORGANIZATION	GO_ENDOPLASMIC_RETICULUM_ORGANIZATION		36	0.5523554	1.6128879	0.013671875	0.13583724	0.988	126	tags=8%, list=1%, signal=8%
GO_MULTICELLULAR_ORGANISMAL_MOVEMENT	GO_MULTICELLULAR_ORGANISMAL_MOVEMENT		40	0.8558333	1.6122123	0.0038535646	0.13595533	0.988	1035	tags=40%, list=5%, signal=42%
GO_MYOBLAST_DIFFERENTIATION	GO_MYOBLAST_DIFFERENTIATION		37	0.5567023	1.6119542	0.009345794	0.13528633	0.988	4401	tags=43%, list=20%, signal=54%
GO_EMBRYONIC_DIGESTIVE_TRACT_MORPHOGENESIS	GO_EMBRYONIC_DIGESTIVE_TRACT_MORPHOGENESIS		17	0.72977406	1.6113617	0.0064655175	0.13509358	0.988	2536	tags=35%, list=12%, signal=40%
GO_HAIR_CELL_DIFFERENTIATION	GO_HAIR_CELL_DIFFERENTIATION		33	0.55627614	1.6100411	0.009823183	0.13595892	0.988	3551	tags=30%, list=16%, signal=36%
GO_CARDIAC_CHAMBER_DEVELOPMENT	GO_CARDIAC_CHAMBER_DEVELOPMENT		141	0.6105741	1.6094936	0.006	0.13574497	0.989	2860	tags=33%, list=13%, signal=38%
GO_NEGATIVE_REGULATION_OF_CALCIUM_ION_IMPORT	GO_NEGATIVE_REGULATION_OF_CALCIUM_ION_IMPORT		21	0.7688892	1.6067138	0.0019723866	0.13866594	0.99	2571	tags=43%, list=12%, signal=49%
GO_MUSCLE_HYPERTROPHY	GO_MUSCLE_HYPERTROPHY		28	0.759417	1.6062026	0.0	0.13856609	0.99	335	tags=25%, list=2%, signal=25%
GO_REGULATION_OF_SYSTEMIC_ARTERIAL_BLOOD_PRESSURE_MEDIATED_BY_A_CHEMICAL_SIGNAL	GO_REGULATION_OF_SYSTEMIC_ARTERIAL_BLOOD_PRESSURE_MEDIATED_BY_A_CHEMICAL_SIGNAL		45	0.62956417	1.6061798	0.007905139	0.13761649	0.99	2210	tags=31%, list=10%, signal=35%
GO_POLYSACCHARIDE_BIOSYNTHETIC_PROCESS	GO_POLYSACCHARIDE_BIOSYNTHETIC_PROCESS		40	0.5750986	1.6046364	0.0118811885	0.13891068	0.991	3705	tags=43%, list=17%, signal=51%
GO_REGULATION_OF_NEUROTRANSMITTER_TRANSPORT	GO_REGULATION_OF_NEUROTRANSMITTER_TRANSPORT		58	0.56189376	1.6040461	0.008264462	0.13895199	0.991	3678	tags=31%, list=17%, signal=37%
GO_FACE_DEVELOPMENT	GO_FACE_DEVELOPMENT		49	0.54697645	1.6036955	0.016260162	0.13848834	0.991	5056	tags=47%, list=23%, signal=61%
GO_NEGATIVE_REGULATION_OF_POTASSIUM_ION_TRANSMEMBRANE_TRANSPORTER_ACTIVITY	GO_NEGATIVE_REGULATION_OF_POTASSIUM_ION_TRANSMEMBRANE_TRANSPORTER_ACTIVITY		16	0.74902135	1.6035308	0.013645224	0.13789447	0.991	128	tags=19%, list=1%, signal=19%
GO_NEGATIVE_REGULATION_OF_ION_TRANSPORT	GO_NEGATIVE_REGULATION_OF_ION_TRANSPORT		118	0.5446911	1.6025963	0.0	0.13829911	0.991	3165	tags=26%, list=15%, signal=31%
GO_ACTOMYOSIN_STRUCTURE_ORGANIZATION	GO_ACTOMYOSIN_STRUCTURE_ORGANIZATION		75	0.7681104	1.602414	0.003968254	0.13759817	0.991	1109	tags=37%, list=5%, signal=39%
GO_REGULATION_OF_MYOTUBE_DIFFERENTIATION	GO_REGULATION_OF_MYOTUBE_DIFFERENTIATION		54	0.65433747	1.6014568	0.001968504	0.13792792	0.991	1127	tags=22%, list=5%, signal=23%
GO_OLIGODENDROCYTE_DEVELOPMENT	GO_OLIGODENDROCYTE_DEVELOPMENT		32	0.60344654	1.6002758	0.014492754	0.13873084	0.991	2303	tags=31%, list=11%, signal=35%
GO_REGULATION_OF_CARDIAC_MUSCLE_CONTRACTION_BY_CALCIUM_ION_SIGNALING	GO_REGULATION_OF_CARDIAC_MUSCLE_CONTRACTION_BY_CALCIUM_ION_SIGNALING		22	0.7678904	1.5987333	0.0019417476	0.14023125	0.992	3305	tags=64%, list=15%, signal=75%
GO_MUSCLE_CELL_CELLULAR_HOMEOSTASIS	GO_MUSCLE_CELL_CELLULAR_HOMEOSTASIS		17	0.76555794	1.5985326	0.015414258	0.1395716	0.992	908	tags=35%, list=4%, signal=37%
GO_CARDIAC_CHAMBER_MORPHOGENESIS	GO_CARDIAC_CHAMBER_MORPHOGENESIS		102	0.6390848	1.5970109	0.006122449	0.14101464	0.992	2341	tags=36%, list=11%, signal=40%
GO_REGULATION_OF_NEUROTRANSMITTER_RECEPTOR_ACTIVITY	GO_REGULATION_OF_NEUROTRANSMITTER_RECEPTOR_ACTIVITY		30	0.56168437	1.5958153	0.01984127	0.14179684	0.992	3904	tags=30%, list=18%, signal=37%
GO_CARDIAC_VENTRICLE_MORPHOGENESIS	GO_CARDIAC_VENTRICLE_MORPHOGENESIS		60	0.6954264	1.5958112	0.0	0.14089939	0.992	2299	tags=40%, list=11%, signal=45%
GO_REGULATION_OF_ACTIN_FILAMENT_BASED_PROCESS	GO_REGULATION_OF_ACTIN_FILAMENT_BASED_PROCESS		300	0.48936108	1.5905273	0.0018903592	0.1479884	0.994	3028	tags=27%, list=14%, signal=31%
GO_POSITIVE_REGULATION_OF_PROTEIN_DEPOLYMERIZATION	GO_POSITIVE_REGULATION_OF_PROTEIN_DEPOLYMERIZATION		16	0.789814	1.5904894	0.007889546	0.14714506	0.994	506	tags=31%, list=2%, signal=32%
GO_POSITIVE_REGULATION_OF_TRANSPORTER_ACTIVITY	GO_POSITIVE_REGULATION_OF_TRANSPORTER_ACTIVITY		70	0.5458415	1.5901194	0.0019455253	0.14673738	0.994	1949	tags=24%, list=9%, signal=27%
GO_REGULATION_OF_NUCLEOSIDE_METABOLIC_PROCESS	GO_REGULATION_OF_NUCLEOSIDE_METABOLIC_PROCESS		46	0.51851904	1.5898218	0.0075329565	0.14630756	0.994	4091	tags=35%, list=19%, signal=43%
GO_NEGATIVE_REGULATION_OF_CALCIUM_ION_TRANSPORT	GO_NEGATIVE_REGULATION_OF_CALCIUM_ION_TRANSPORT		46	0.6567514	1.5892398	0.0058479533	0.146356	0.994	1752	tags=28%, list=8%, signal=31%
GO_RENAL_WATER_HOMEOSTASIS	GO_RENAL_WATER_HOMEOSTASIS		34	0.6074787	1.5887132	0.018218623	0.14633416	0.994	4520	tags=41%, list=21%, signal=52%
GO_REGULATION_OF_STRIATED_MUSCLE_CELL_DIFFERENTIATION	GO_REGULATION_OF_STRIATED_MUSCLE_CELL_DIFFERENTIATION		82	0.5990523	1.5883198	0.007633588	0.14596763	0.994	1746	tags=22%, list=8%, signal=24%
GO_NOTCH_SIGNALING_PATHWAY	GO_NOTCH_SIGNALING_PATHWAY		110	0.49697986	1.5868835	0.00811359	0.14728415	0.996	2477	tags=25%, list=11%, signal=29%
GO_VISUAL_BEHAVIOR	GO_VISUAL_BEHAVIOR		46	0.4964603	1.5856504	0.005952381	0.14819178	0.996	692	tags=9%, list=3%, signal=9%
GO_NEGATIVE_REGULATION_OF_CELL_GROWTH	GO_NEGATIVE_REGULATION_OF_CELL_GROWTH		163	0.49386063	1.5856054	0.0	0.14735465	0.996	3216	tags=25%, list=15%, signal=29%
GO_NEGATIVE_REGULATION_OF_MUSCLE_CONTRACTION	GO_NEGATIVE_REGULATION_OF_MUSCLE_CONTRACTION		20	0.7487698	1.5848725	0.0019193857	0.14767256	0.996	1152	tags=30%, list=5%, signal=32%
GO_PIGMENT_CELL_DIFFERENTIATION	GO_PIGMENT_CELL_DIFFERENTIATION		27	0.60674506	1.5842587	0.010121457	0.14776556	0.996	683	tags=19%, list=3%, signal=19%
GO_REGULATION_OF_PROTEIN_SUMOYLATION	GO_REGULATION_OF_PROTEIN_SUMOYLATION		19	0.62280923	1.5820702	0.015841585	0.15037549	0.996	1957	tags=32%, list=9%, signal=35%
GO_POSITIVE_REGULATION_OF_FAT_CELL_DIFFERENTIATION	GO_POSITIVE_REGULATION_OF_FAT_CELL_DIFFERENTIATION		46	0.5947346	1.5817326	0.0021097045	0.1500379	0.996	3774	tags=39%, list=17%, signal=47%
GO_NEGATIVE_REGULATION_OF_CYCLIC_NUCLEOTIDE_METABOLIC_PROCESS	GO_NEGATIVE_REGULATION_OF_CYCLIC_NUCLEOTIDE_METABOLIC_PROCESS		41	0.600773	1.5813253	0.027944112	0.14990984	0.996	3711	tags=34%, list=17%, signal=41%
GO_TRABECULA_FORMATION	GO_TRABECULA_FORMATION		22	0.72840947	1.5808594	0.0058708414	0.14976783	0.996	1938	tags=45%, list=9%, signal=50%
GO_REGULATION_OF_VASODILATION	GO_REGULATION_OF_VASODILATION		46	0.61970156	1.580673	0.0020449897	0.1492751	0.996	2346	tags=33%, list=11%, signal=36%
GO_CGMP_BIOSYNTHETIC_PROCESS	GO_CGMP_BIOSYNTHETIC_PROCESS		15	0.7382161	1.580029	0.0060362173	0.14963065	0.996	2951	tags=47%, list=14%, signal=54%
GO_HEART_TRABECULA_MORPHOGENESIS	GO_HEART_TRABECULA_MORPHOGENESIS		24	0.64411825	1.5793961	0.01178782	0.14985567	0.996	1969	tags=38%, list=9%, signal=41%
GO_CELL_MORPHOGENESIS_INVOLVED_IN_NEURON_DIFFERENTIATION	GO_CELL_MORPHOGENESIS_INVOLVED_IN_NEURON_DIFFERENTIATION		343	0.47639194	1.5766267	0.006	0.15280277	0.997	3134	tags=27%, list=14%, signal=31%
GO_POSITIVE_REGULATION_OF_ATPASE_ACTIVITY	GO_POSITIVE_REGULATION_OF_ATPASE_ACTIVITY		40	0.53590614	1.5766195	0.017716536	0.1519671	0.997	2256	tags=28%, list=10%, signal=31%
GO_NADH_METABOLIC_PROCESS	GO_NADH_METABOLIC_PROCESS		34	0.5841047	1.5757288	0.019157087	0.15253052	0.997	1692	tags=18%, list=8%, signal=19%
GO_REGULATION_OF_CARDIAC_MUSCLE_CONTRACTION_BY_REGULATION_OF_THE_RELEASE_OF_SEQUESTERED_CALCIUM_ION	GO_REGULATION_OF_CARDIAC_MUSCLE_CONTRACTION_BY_REGULATION_OF_THE_RELEASE_OF_SEQUESTERED_CALCIUM_ION		18	0.80482626	1.5748403	0.001934236	0.15305056	0.998	2637	tags=61%, list=12%, signal=69%
GO_SINGLE_ORGANISM_BEHAVIOR	GO_SINGLE_ORGANISM_BEHAVIOR		365	0.44083136	1.5730641	0.0021097045	0.15495181	0.998	3065	tags=20%, list=14%, signal=23%
GO_LAMELLIPODIUM_ORGANIZATION	GO_LAMELLIPODIUM_ORGANIZATION		34	0.5672165	1.5727465	0.019193858	0.15460901	0.998	1995	tags=26%, list=9%, signal=29%
GO_HEAD_MORPHOGENESIS	GO_HEAD_MORPHOGENESIS		34	0.5935008	1.5726743	0.01417004	0.15390722	0.998	4634	tags=47%, list=21%, signal=60%
GO_NEGATIVE_REGULATION_OF_CELL_SUBSTRATE_ADHESION	GO_NEGATIVE_REGULATION_OF_CELL_SUBSTRATE_ADHESION		49	0.58372813	1.5725437	0.00998004	0.15326644	0.998	2905	tags=39%, list=13%, signal=45%
GO_STRIATED_MUSCLE_ADAPTATION	GO_STRIATED_MUSCLE_ADAPTATION		23	0.7737171	1.5715683	0.003875969	0.15396631	0.998	1961	tags=39%, list=9%, signal=43%
GO_RESPONSE_TO_STIMULUS_INVOLVED_IN_REGULATION_OF_MUSCLE_ADAPTATION	GO_RESPONSE_TO_STIMULUS_INVOLVED_IN_REGULATION_OF_MUSCLE_ADAPTATION		15	0.87426287	1.5691545	0.0038834952	0.15691711	0.998	1437	tags=53%, list=7%, signal=57%
GO_REGULATION_OF_THE_FORCE_OF_HEART_CONTRACTION	GO_REGULATION_OF_THE_FORCE_OF_HEART_CONTRACTION		28	0.7653283	1.5689199	0.00390625	0.15641369	0.998	386	tags=29%, list=2%, signal=29%
GO_CELL_JUNCTION_ORGANIZATION	GO_CELL_JUNCTION_ORGANIZATION		175	0.49151117	1.5680516	0.014227643	0.1570592	0.998	3946	tags=34%, list=18%, signal=41%
GO_ACTIN_MEDIATED_CELL_CONTRACTION	GO_ACTIN_MEDIATED_CELL_CONTRACTION		72	0.85888076	1.5670358	0.0019880715	0.1578942	0.999	1024	tags=54%, list=5%, signal=57%
GO_ATRIOVENTRICULAR_VALVE_DEVELOPMENT	GO_ATRIOVENTRICULAR_VALVE_DEVELOPMENT		19	0.72743547	1.5668406	0.00998004	0.15729511	0.999	1861	tags=42%, list=9%, signal=46%
GO_INTERMEDIATE_FILAMENT_BASED_PROCESS	GO_INTERMEDIATE_FILAMENT_BASED_PROCESS		42	0.5966685	1.5665096	0.013513514	0.1569134	0.999	2993	tags=45%, list=14%, signal=52%
GO_REGULATION_OF_COFACTOR_METABOLIC_PROCESS	GO_REGULATION_OF_COFACTOR_METABOLIC_PROCESS		48	0.5530596	1.5663404	0.009487666	0.15631437	0.999	1955	tags=21%, list=9%, signal=23%
GO_SCHWANN_CELL_DEVELOPMENT	GO_SCHWANN_CELL_DEVELOPMENT		25	0.57032675	1.5653175	0.02357564	0.15704659	0.999	3096	tags=24%, list=14%, signal=28%
GO_CELL_GROWTH	GO_CELL_GROWTH		128	0.51464635	1.564674	0.010288066	0.15718316	0.999	4528	tags=42%, list=21%, signal=53%
GO_CELL_CELL_ADHESION_VIA_PLASMA_MEMBRANE_ADHESION_MOLECULES	GO_CELL_CELL_ADHESION_VIA_PLASMA_MEMBRANE_ADHESION_MOLECULES		170	0.5157624	1.5643358	0.0	0.15690479	0.999	3719	tags=34%, list=17%, signal=40%
GO_REGULATION_OF_RHO_PROTEIN_SIGNAL_TRANSDUCTION	GO_REGULATION_OF_RHO_PROTEIN_SIGNAL_TRANSDUCTION		104	0.49489862	1.5642148	0.003992016	0.15629968	0.999	3741	tags=35%, list=17%, signal=42%
GO_REGULATION_OF_CHROMATIN_BINDING	GO_REGULATION_OF_CHROMATIN_BINDING		16	0.55800533	1.562598	0.036170214	0.157959	0.999	4385	tags=31%, list=20%, signal=39%
GO_GLIOGENESIS	GO_GLIOGENESIS		166	0.47447458	1.5623657	0.009861933	0.15748951	0.999	3312	tags=28%, list=15%, signal=33%
GO_REGULATION_OF_MEMBRANE_REPOLARIZATION	GO_REGULATION_OF_MEMBRANE_REPOLARIZATION		29	0.65107	1.562058	0.021782178	0.15721087	0.999	2164	tags=34%, list=10%, signal=38%
GO_ADULT_LOCOMOTORY_BEHAVIOR	GO_ADULT_LOCOMOTORY_BEHAVIOR		76	0.5056156	1.5612595	0.01443299	0.15760787	0.999	3975	tags=29%, list=18%, signal=35%
GO_CALCIUM_DEPENDENT_CELL_CELL_ADHESION_VIA_PLASMA_MEMBRANE_CELL_ADHESION_MOLECULES	GO_CALCIUM_DEPENDENT_CELL_CELL_ADHESION_VIA_PLASMA_MEMBRANE_CELL_ADHESION_MOLECULES		23	0.6863616	1.5609708	0.021072797	0.15724972	0.999	1350	tags=35%, list=6%, signal=37%
GO_TRABECULA_MORPHOGENESIS	GO_TRABECULA_MORPHOGENESIS		37	0.6092569	1.5609114	0.0039525693	0.15654603	0.999	1969	tags=35%, list=9%, signal=39%
GO_HEART_VALVE_DEVELOPMENT	GO_HEART_VALVE_DEVELOPMENT		32	0.6830177	1.5607594	0.016632017	0.1560764	0.999	2216	tags=41%, list=10%, signal=45%
GO_NEGATIVE_REGULATION_OF_RECEPTOR_ACTIVITY	GO_NEGATIVE_REGULATION_OF_RECEPTOR_ACTIVITY		27	0.61671895	1.559875	0.01192843	0.15663294	0.999	3870	tags=48%, list=18%, signal=58%
GO_REGULATION_OF_CATENIN_IMPORT_INTO_NUCLEUS	GO_REGULATION_OF_CATENIN_IMPORT_INTO_NUCLEUS		25	0.6665128	1.5595807	0.012474013	0.15626696	0.999	2674	tags=52%, list=12%, signal=59%
GO_CARDIAC_MUSCLE_CELL_ACTION_POTENTIAL	GO_CARDIAC_MUSCLE_CELL_ACTION_POTENTIAL		36	0.6483861	1.5576578	0.018292682	0.15854655	1.0	1024	tags=28%, list=5%, signal=29%
GO_ADAPTATION_OF_SIGNALING_PATHWAY	GO_ADAPTATION_OF_SIGNALING_PATHWAY		19	0.589103	1.5573515	0.045454547	0.15822111	1.0	3565	tags=37%, list=16%, signal=44%
GO_NEGATIVE_REGULATION_OF_PROTEIN_COMPLEX_ASSEMBLY	GO_NEGATIVE_REGULATION_OF_PROTEIN_COMPLEX_ASSEMBLY		103	0.47859848	1.5572675	0.007843138	0.15756257	1.0	4517	tags=34%, list=21%, signal=43%
GO_OUTFLOW_TRACT_MORPHOGENESIS	GO_OUTFLOW_TRACT_MORPHOGENESIS		56	0.6333833	1.5570061	0.010373444	0.15718754	1.0	2781	tags=39%, list=13%, signal=45%
GO_VASCULOGENESIS	GO_VASCULOGENESIS		58	0.57272243	1.55697	0.009920635	0.15649895	1.0	4184	tags=43%, list=19%, signal=53%
GO_POSITIVE_REGULATION_OF_EXCITATORY_POSTSYNAPTIC_POTENTIAL	GO_POSITIVE_REGULATION_OF_EXCITATORY_POSTSYNAPTIC_POTENTIAL		21	0.6057375	1.556006	0.02385686	0.15729764	1.0	3678	tags=43%, list=17%, signal=52%
GO_HEART_GROWTH	GO_HEART_GROWTH		24	0.6471601	1.555479	0.014583333	0.15754655	1.0	1769	tags=25%, list=8%, signal=27%
GO_POSITIVE_REGULATION_OF_LYASE_ACTIVITY	GO_POSITIVE_REGULATION_OF_LYASE_ACTIVITY		55	0.48794898	1.5541536	0.008048289	0.15882535	1.0	2546	tags=20%, list=12%, signal=23%
GO_EXTRACELLULAR_MATRIX_ASSEMBLY	GO_EXTRACELLULAR_MATRIX_ASSEMBLY		16	0.7663429	1.553028	0.005988024	0.15982081	1.0	2277	tags=56%, list=10%, signal=63%
GO_MODULATION_OF_EXCITATORY_POSTSYNAPTIC_POTENTIAL	GO_MODULATION_OF_EXCITATORY_POSTSYNAPTIC_POTENTIAL		30	0.5665272	1.5525215	0.022177419	0.15989485	1.0	4419	tags=43%, list=20%, signal=54%
GO_SKELETAL_MUSCLE_CELL_DIFFERENTIATION	GO_SKELETAL_MUSCLE_CELL_DIFFERENTIATION		49	0.6600226	1.5524251	0.011741683	0.15934911	1.0	3672	tags=47%, list=17%, signal=56%
GO_STEM_CELL_DIVISION	GO_STEM_CELL_DIVISION		28	0.623477	1.5520408	0.01863354	0.15920109	1.0	3462	tags=50%, list=16%, signal=59%
GO_LEARNING	GO_LEARNING		124	0.47561362	1.5511732	0.006134969	0.15981454	1.0	2194	tags=19%, list=10%, signal=21%
GO_MYOFIBRIL_ASSEMBLY	GO_MYOFIBRIL_ASSEMBLY		47	0.8745602	1.550993	0.001996008	0.159315	1.0	1047	tags=53%, list=5%, signal=56%
GO_NEGATIVE_REGULATION_OF_POTASSIUM_ION_TRANSPORT	GO_NEGATIVE_REGULATION_OF_POTASSIUM_ION_TRANSPORT		31	0.58775127	1.550827	0.017857144	0.15883768	1.0	1949	tags=19%, list=9%, signal=21%
GO_REGULATION_OF_HEART_RATE_BY_CARDIAC_CONDUCTION	GO_REGULATION_OF_HEART_RATE_BY_CARDIAC_CONDUCTION		29	0.59102625	1.5506592	0.024948025	0.15836467	1.0	1748	tags=31%, list=8%, signal=34%
GO_CAMP_BIOSYNTHETIC_PROCESS	GO_CAMP_BIOSYNTHETIC_PROCESS		16	0.6806392	1.5506341	0.023904383	0.15770857	1.0	2566	tags=44%, list=12%, signal=50%
GO_POSITIVE_REGULATION_OF_MYOTUBE_DIFFERENTIATION	GO_POSITIVE_REGULATION_OF_MYOTUBE_DIFFERENTIATION		29	0.6793736	1.550588	0.015151516	0.15708734	1.0	640	tags=21%, list=3%, signal=21%
GO_MULTICELLULAR_ORGANISMAL_WATER_HOMEOSTASIS	GO_MULTICELLULAR_ORGANISMAL_WATER_HOMEOSTASIS		55	0.68145496	1.5491269	0.024048096	0.15871535	1.0	3873	tags=45%, list=18%, signal=55%
GO_CELL_JUNCTION_ASSEMBLY	GO_CELL_JUNCTION_ASSEMBLY		125	0.49548775	1.5489155	0.016194332	0.15835845	1.0	3946	tags=34%, list=18%, signal=41%
GO_POSITIVE_REGULATION_OF_POTASSIUM_ION_TRANSMEMBRANE_TRANSPORT	GO_POSITIVE_REGULATION_OF_POTASSIUM_ION_TRANSMEMBRANE_TRANSPORT		26	0.5344636	1.5473843	0.011583012	0.15981655	1.0	1656	tags=19%, list=8%, signal=21%
GO_REGULATION_OF_BLOOD_PRESSURE	GO_REGULATION_OF_BLOOD_PRESSURE		162	0.49510777	1.5470935	0.0019455253	0.15956287	1.0	3186	tags=30%, list=15%, signal=35%
GO_REGULATION_OF_OSTEOBLAST_DIFFERENTIATION	GO_REGULATION_OF_OSTEOBLAST_DIFFERENTIATION		108	0.54220295	1.5448269	0.00814664	0.16248442	1.0	2247	tags=28%, list=10%, signal=31%
GO_REGULATION_OF_GASTRULATION	GO_REGULATION_OF_GASTRULATION		31	0.62941873	1.5432125	0.0140280565	0.16424851	1.0	3096	tags=39%, list=14%, signal=45%
GO_BRANCHING_INVOLVED_IN_URETERIC_BUD_MORPHOGENESIS	GO_BRANCHING_INVOLVED_IN_URETERIC_BUD_MORPHOGENESIS		44	0.60000646	1.5410784	0.018404908	0.16697149	1.0	3031	tags=30%, list=14%, signal=34%
GO_BODY_MORPHOGENESIS	GO_BODY_MORPHOGENESIS		42	0.5780355	1.5408478	0.0121951215	0.16660847	1.0	2842	tags=29%, list=13%, signal=33%
GO_PLASMA_MEMBRANE_ORGANIZATION	GO_PLASMA_MEMBRANE_ORGANIZATION		198	0.4361497	1.5398363	0.001968504	0.16752969	1.0	3847	tags=29%, list=18%, signal=35%
GO_NEPHRON_DEVELOPMENT	GO_NEPHRON_DEVELOPMENT		114	0.550851	1.5394855	0.007936508	0.16737828	1.0	3031	tags=33%, list=14%, signal=39%
GO_REGULATION_OF_LYASE_ACTIVITY	GO_REGULATION_OF_LYASE_ACTIVITY		79	0.48247513	1.53902	0.012295082	0.16739008	1.0	2546	tags=19%, list=12%, signal=21%
GO_REGULATION_OF_RELEASE_OF_SEQUESTERED_CALCIUM_ION_INTO_CYTOSOL_BY_SARCOPLASMIC_RETICULUM	GO_REGULATION_OF_RELEASE_OF_SEQUESTERED_CALCIUM_ION_INTO_CYTOSOL_BY_SARCOPLASMIC_RETICULUM		24	0.79362255	1.5386258	0.013011153	0.16733207	1.0	2637	tags=58%, list=12%, signal=66%
GO_EMBRYONIC_CAMERA_TYPE_EYE_MORPHOGENESIS	GO_EMBRYONIC_CAMERA_TYPE_EYE_MORPHOGENESIS		24	0.6044211	1.5381409	0.024096385	0.16738422	1.0	2624	tags=29%, list=12%, signal=33%
GO_POSITIVE_REGULATION_OF_VASODILATION	GO_POSITIVE_REGULATION_OF_VASODILATION		31	0.6240021	1.5361452	0.010593221	0.16967988	1.0	2346	tags=35%, list=11%, signal=40%
GO_NEGATIVE_REGULATION_OF_INTRACELLULAR_STEROID_HORMONE_RECEPTOR_SIGNALING_PATHWAY	GO_NEGATIVE_REGULATION_OF_INTRACELLULAR_STEROID_HORMONE_RECEPTOR_SIGNALING_PATHWAY		28	0.5463033	1.5346929	0.014842301	0.17123894	1.0	3687	tags=39%, list=17%, signal=47%
GO_NEGATIVE_REGULATION_OF_INTRACELLULAR_PROTEIN_TRANSPORT	GO_NEGATIVE_REGULATION_OF_INTRACELLULAR_PROTEIN_TRANSPORT		89	0.4846826	1.5345951	0.010121457	0.1706701	1.0	2399	tags=25%, list=11%, signal=28%
GO_POSITIVE_REGULATION_OF_GLYCOGEN_METABOLIC_PROCESS	GO_POSITIVE_REGULATION_OF_GLYCOGEN_METABOLIC_PROCESS		15	0.72034204	1.53455	0.027722772	0.17002188	1.0	4107	tags=53%, list=19%, signal=66%
GO_POSITIVE_REGULATION_OF_BEHAVIOR	GO_POSITIVE_REGULATION_OF_BEHAVIOR		23	0.622202	1.5343249	0.03137255	0.16964467	1.0	1505	tags=17%, list=7%, signal=19%
GO_VASOCONSTRICTION	GO_VASOCONSTRICTION		28	0.5797074	1.5341461	0.02584493	0.16920982	1.0	3817	tags=39%, list=18%, signal=48%
GO_BRAIN_MORPHOGENESIS	GO_BRAIN_MORPHOGENESIS		34	0.5094129	1.5337597	0.01764706	0.16906074	1.0	3817	tags=29%, list=18%, signal=36%
GO_DEPHOSPHORYLATION	GO_DEPHOSPHORYLATION		257	0.40100032	1.533751	0.0	0.16837525	1.0	3718	tags=26%, list=17%, signal=31%
GO_REGULATION_OF_ALPHA_AMINO_3_HYDROXY_5_METHYL_4_ISOXAZOLE_PROPIONATE_SELECTIVE_GLUTAMATE_RECEPTOR_ACTIVITY	GO_REGULATION_OF_ALPHA_AMINO_3_HYDROXY_5_METHYL_4_ISOXAZOLE_PROPIONATE_SELECTIVE_GLUTAMATE_RECEPTOR_ACTIVITY		19	0.6220791	1.5334092	0.034552846	0.16819248	1.0	3904	tags=42%, list=18%, signal=51%
GO_REGULATION_OF_DENDRITE_MORPHOGENESIS	GO_REGULATION_OF_DENDRITE_MORPHOGENESIS		71	0.45871076	1.5327833	0.0061099795	0.16853741	1.0	4419	tags=39%, list=20%, signal=49%
GO_SKELETAL_MUSCLE_CONTRACTION	GO_SKELETAL_MUSCLE_CONTRACTION		31	0.87271893	1.5305426	0.005769231	0.17127745	1.0	842	tags=48%, list=4%, signal=50%
GO_REGULATION_OF_NUCLEOTIDE_METABOLIC_PROCESS	GO_REGULATION_OF_NUCLEOTIDE_METABOLIC_PROCESS		199	0.44819	1.5295408	0.0019569471	0.17212386	1.0	3058	tags=23%, list=14%, signal=26%
GO_VENTRICULAR_CARDIAC_MUSCLE_TISSUE_DEVELOPMENT	GO_VENTRICULAR_CARDIAC_MUSCLE_TISSUE_DEVELOPMENT		43	0.669576	1.5288563	0.0137795275	0.17253318	1.0	1159	tags=30%, list=5%, signal=32%
GO_LAMELLIPODIUM_ASSEMBLY	GO_LAMELLIPODIUM_ASSEMBLY		28	0.57625777	1.5287383	0.027881041	0.17202042	1.0	1995	tags=29%, list=9%, signal=31%
GO_REGULATION_OF_SYNAPTIC_VESICLE_EXOCYTOSIS	GO_REGULATION_OF_SYNAPTIC_VESICLE_EXOCYTOSIS		19	0.6094689	1.5284021	0.031496063	0.17183882	1.0	4634	tags=47%, list=21%, signal=60%
GO_PHOSPHOLIPASE_C_ACTIVATING_G_PROTEIN_COUPLED_RECEPTOR_SIGNALING_PATHWAY	GO_PHOSPHOLIPASE_C_ACTIVATING_G_PROTEIN_COUPLED_RECEPTOR_SIGNALING_PATHWAY		80	0.5120462	1.5282681	0.0062111802	0.17132363	1.0	2375	tags=23%, list=11%, signal=25%
GO_REGULATION_OF_CARDIAC_MUSCLE_CONTRACTION	GO_REGULATION_OF_CARDIAC_MUSCLE_CONTRACTION		64	0.5481713	1.525834	0.009451796	0.17458239	1.0	3305	tags=39%, list=15%, signal=46%
GO_NEGATIVE_REGULATION_OF_NUCLEOSIDE_METABOLIC_PROCESS	GO_NEGATIVE_REGULATION_OF_NUCLEOSIDE_METABOLIC_PROCESS		18	0.6000483	1.5255136	0.015065913	0.17432976	1.0	4091	tags=50%, list=19%, signal=62%
GO_GENERATION_OF_PRECURSOR_METABOLITES_AND_ENERGY	GO_GENERATION_OF_PRECURSOR_METABOLITES_AND_ENERGY		272	0.39137614	1.5252075	0.015686275	0.17410772	1.0	2658	tags=15%, list=12%, signal=17%
GO_NEGATIVE_REGULATION_OF_HEART_CONTRACTION	GO_NEGATIVE_REGULATION_OF_HEART_CONTRACTION		19	0.7118064	1.5250965	0.031128405	0.17361894	1.0	3305	tags=42%, list=15%, signal=50%
GO_EPIDERMIS_MORPHOGENESIS	GO_EPIDERMIS_MORPHOGENESIS		28	0.65116113	1.5243754	0.015384615	0.17417413	1.0	4608	tags=54%, list=21%, signal=68%
GO_GLIAL_CELL_MIGRATION	GO_GLIAL_CELL_MIGRATION		33	0.5954354	1.5230439	0.019267824	0.17564894	1.0	3653	tags=42%, list=17%, signal=51%
GO_AMINOGLYCAN_CATABOLIC_PROCESS	GO_AMINOGLYCAN_CATABOLIC_PROCESS		65	0.57885545	1.5228373	0.01934236	0.17527294	1.0	3476	tags=43%, list=16%, signal=51%
GO_BEHAVIOR	GO_BEHAVIOR		487	0.4167794	1.5225085	0.0	0.175151	1.0	3065	tags=20%, list=14%, signal=22%
GO_REGULATION_OF_CALCIUM_ION_IMPORT	GO_REGULATION_OF_CALCIUM_ION_IMPORT		94	0.5897911	1.5224749	0.01923077	0.17456649	1.0	2637	tags=31%, list=12%, signal=35%
GO_MEMBRANE_DEPOLARIZATION_DURING_ACTION_POTENTIAL	GO_MEMBRANE_DEPOLARIZATION_DURING_ACTION_POTENTIAL		36	0.617129	1.5222908	0.026748972	0.17420594	1.0	2938	tags=28%, list=14%, signal=32%
GO_RESPONSE_TO_ISCHEMIA	GO_RESPONSE_TO_ISCHEMIA		26	0.5621735	1.5209733	0.0234375	0.17566162	1.0	4597	tags=50%, list=21%, signal=63%
GO_RESPONSE_TO_ELECTRICAL_STIMULUS	GO_RESPONSE_TO_ELECTRICAL_STIMULUS		42	0.5327159	1.5209372	0.030131826	0.1750666	1.0	1837	tags=19%, list=8%, signal=21%
GO_SULFUR_COMPOUND_CATABOLIC_PROCESS	GO_SULFUR_COMPOUND_CATABOLIC_PROCESS		38	0.6067304	1.520301	0.027722772	0.17540017	1.0	3476	tags=45%, list=16%, signal=53%
GO_NEGATIVE_REGULATION_OF_NUCLEOCYTOPLASMIC_TRANSPORT	GO_NEGATIVE_REGULATION_OF_NUCLEOCYTOPLASMIC_TRANSPORT		67	0.4807917	1.5200886	0.017578125	0.17507638	1.0	2674	tags=28%, list=12%, signal=32%
GO_POSITIVE_REGULATION_OF_CALCIUM_ION_TRANSMEMBRANE_TRANSPORTER_ACTIVITY	GO_POSITIVE_REGULATION_OF_CALCIUM_ION_TRANSMEMBRANE_TRANSPORTER_ACTIVITY		29	0.62451404	1.519167	0.027667984	0.17583936	1.0	3356	tags=38%, list=15%, signal=45%
GO_RENAL_SYSTEM_PROCESS_INVOLVED_IN_REGULATION_OF_BLOOD_VOLUME	GO_RENAL_SYSTEM_PROCESS_INVOLVED_IN_REGULATION_OF_BLOOD_VOLUME		17	0.6437757	1.5190177	0.026052104	0.17539656	1.0	4246	tags=59%, list=20%, signal=73%
GO_REGULATION_OF_CALCIUM_ION_TRANSMEMBRANE_TRANSPORT	GO_REGULATION_OF_CALCIUM_ION_TRANSMEMBRANE_TRANSPORT		109	0.5787443	1.5183549	0.017077798	0.17577346	1.0	2719	tags=31%, list=12%, signal=35%
GO_NEGATIVE_REGULATION_OF_OXIDATIVE_STRESS_INDUCED_INTRINSIC_APOPTOTIC_SIGNALING_PATHWAY	GO_NEGATIVE_REGULATION_OF_OXIDATIVE_STRESS_INDUCED_INTRINSIC_APOPTOTIC_SIGNALING_PATHWAY		20	0.52823627	1.5182685	0.041015625	0.17527469	1.0	4221	tags=30%, list=19%, signal=37%
GO_POSITIVE_REGULATION_OF_STRIATED_MUSCLE_CELL_DIFFERENTIATION	GO_POSITIVE_REGULATION_OF_STRIATED_MUSCLE_CELL_DIFFERENTIATION		50	0.5931497	1.518209	0.022988506	0.17471148	1.0	640	tags=16%, list=3%, signal=16%
GO_MESONEPHROS_DEVELOPMENT	GO_MESONEPHROS_DEVELOPMENT		89	0.5423941	1.5179626	0.0021276595	0.17445813	1.0	3031	tags=33%, list=14%, signal=38%
GO_TISSUE_MIGRATION	GO_TISSUE_MIGRATION		79	0.55838406	1.5178673	0.004192872	0.17399396	1.0	4087	tags=46%, list=19%, signal=56%
GO_NEUROEPITHELIAL_CELL_DIFFERENTIATION	GO_NEUROEPITHELIAL_CELL_DIFFERENTIATION		61	0.52887106	1.5172853	0.00811359	0.1742898	1.0	2748	tags=28%, list=13%, signal=32%
GO_TERPENOID_METABOLIC_PROCESS	GO_TERPENOID_METABOLIC_PROCESS		95	0.555722	1.5147046	0.018828452	0.17772008	1.0	2978	tags=32%, list=14%, signal=36%
GO_AUTOPHAGOSOME_ORGANIZATION	GO_AUTOPHAGOSOME_ORGANIZATION		40	0.5010119	1.5144008	0.030303031	0.17759526	1.0	4313	tags=43%, list=20%, signal=53%
GO_REGULATION_OF_DENDRITIC_SPINE_DEVELOPMENT	GO_REGULATION_OF_DENDRITIC_SPINE_DEVELOPMENT		53	0.4899305	1.5139616	0.008179959	0.17770287	1.0	2371	tags=23%, list=11%, signal=25%
GO_CELL_FATE_COMMITMENT	GO_CELL_FATE_COMMITMENT		219	0.46273154	1.5132635	0.005964215	0.17824051	1.0	3518	tags=28%, list=16%, signal=33%
GO_NEPHRON_EPITHELIUM_DEVELOPMENT	GO_NEPHRON_EPITHELIUM_DEVELOPMENT		92	0.5396958	1.5132093	0.008	0.17766173	1.0	3031	tags=30%, list=14%, signal=35%
GO_EMBRYONIC_HINDLIMB_MORPHOGENESIS	GO_EMBRYONIC_HINDLIMB_MORPHOGENESIS		28	0.6152911	1.5131445	0.027027028	0.17713645	1.0	2217	tags=25%, list=10%, signal=28%
GO_REGULATION_OF_ANATOMICAL_STRUCTURE_SIZE	GO_REGULATION_OF_ANATOMICAL_STRUCTURE_SIZE		450	0.42597964	1.5113881	0.0	0.17935793	1.0	3071	tags=22%, list=14%, signal=25%
GO_ORGAN_MATURATION	GO_ORGAN_MATURATION		18	0.7200721	1.5110648	0.022267206	0.17923252	1.0	1614	tags=33%, list=7%, signal=36%
GO_REGULATION_OF_SYSTEMIC_ARTERIAL_BLOOD_PRESSURE_BY_HORMONE	GO_REGULATION_OF_SYSTEMIC_ARTERIAL_BLOOD_PRESSURE_BY_HORMONE		35	0.62470907	1.5105047	0.032323234	0.1794681	1.0	2210	tags=31%, list=10%, signal=35%
GO_VASCULAR_PROCESS_IN_CIRCULATORY_SYSTEM	GO_VASCULAR_PROCESS_IN_CIRCULATORY_SYSTEM		160	0.4872041	1.5101385	0.0	0.1794525	1.0	3002	tags=27%, list=14%, signal=31%
GO_MUSCLE_ADAPTATION	GO_MUSCLE_ADAPTATION		29	0.67154753	1.5100762	0.017274473	0.17891248	1.0	1437	tags=28%, list=7%, signal=29%
GO_PROTEIN_KINASE_C_ACTIVATING_G_PROTEIN_COUPLED_RECEPTOR_SIGNALING_PATHWAY	GO_PROTEIN_KINASE_C_ACTIVATING_G_PROTEIN_COUPLED_RECEPTOR_SIGNALING_PATHWAY		31	0.5450079	1.5091438	0.022821577	0.17983462	1.0	3984	tags=42%, list=18%, signal=51%
GO_NEURON_PROJECTION_MORPHOGENESIS	GO_NEURON_PROJECTION_MORPHOGENESIS		373	0.45663086	1.5080615	0.005976096	0.18095772	1.0	3426	tags=28%, list=16%, signal=32%
GO_MEMBRANE_BIOGENESIS	GO_MEMBRANE_BIOGENESIS		30	0.5533523	1.5075424	0.018903593	0.18103786	1.0	4027	tags=37%, list=19%, signal=45%
GO_REGULATION_OF_SYNAPSE_STRUCTURE_OR_ACTIVITY	GO_REGULATION_OF_SYNAPSE_STRUCTURE_OR_ACTIVITY		216	0.4491535	1.5074381	0.007905139	0.18059604	1.0	3398	tags=25%, list=16%, signal=29%
GO_POSITIVE_REGULATION_OF_PATHWAY_RESTRICTED_SMAD_PROTEIN_PHOSPHORYLATION	GO_POSITIVE_REGULATION_OF_PATHWAY_RESTRICTED_SMAD_PROTEIN_PHOSPHORYLATION		45	0.5418863	1.5071706	0.014957265	0.1804062	1.0	3518	tags=38%, list=16%, signal=45%
GO_SKIN_DEVELOPMENT	GO_SKIN_DEVELOPMENT		186	0.6025364	1.5070429	0.026209677	0.17997207	1.0	3825	tags=42%, list=18%, signal=51%
GO_REGULATION_OF_ACTIN_FILAMENT_BASED_MOVEMENT	GO_REGULATION_OF_ACTIN_FILAMENT_BASED_MOVEMENT		32	0.61053264	1.5056895	0.024952015	0.1816236	1.0	1748	tags=34%, list=8%, signal=37%
GO_MACROAUTOPHAGY	GO_MACROAUTOPHAGY		258	0.36339408	1.5039947	0.0019455253	0.18372078	1.0	4330	tags=27%, list=20%, signal=33%
GO_SPECIFICATION_OF_SYMMETRY	GO_SPECIFICATION_OF_SYMMETRY		110	0.47017238	1.5031815	0.024948025	0.18437152	1.0	5133	tags=41%, list=24%, signal=53%
GO_ACTION_POTENTIAL	GO_ACTION_POTENTIAL		89	0.50491697	1.5010941	0.02004008	0.18697782	1.0	1656	tags=17%, list=8%, signal=18%
GO_KIDNEY_EPITHELIUM_DEVELOPMENT	GO_KIDNEY_EPITHELIUM_DEVELOPMENT		124	0.528564	1.5008734	0.0063157897	0.18670551	1.0	3031	tags=31%, list=14%, signal=36%
GO_AORTA_MORPHOGENESIS	GO_AORTA_MORPHOGENESIS		22	0.66155416	1.5003357	0.037401576	0.18705584	1.0	2781	tags=45%, list=13%, signal=52%
GO_MULTICELLULAR_ORGANISM_METABOLIC_PROCESS	GO_MULTICELLULAR_ORGANISM_METABOLIC_PROCESS		87	0.6223431	1.4998986	0.033009708	0.18711008	1.0	3260	tags=47%, list=15%, signal=55%
GO_EPIDERMIS_DEVELOPMENT	GO_EPIDERMIS_DEVELOPMENT		228	0.57903636	1.4997241	0.024096385	0.18674427	1.0	4024	tags=43%, list=18%, signal=52%
GO_MEMBRANE_DEPOLARIZATION	GO_MEMBRANE_DEPOLARIZATION		56	0.5501513	1.4975727	0.019455252	0.18958668	1.0	3165	tags=30%, list=15%, signal=35%
GO_NEURON_NEURON_SYNAPTIC_TRANSMISSION	GO_NEURON_NEURON_SYNAPTIC_TRANSMISSION		54	0.47710314	1.4958937	0.033834588	0.19168866	1.0	3512	tags=24%, list=16%, signal=29%
GO_AUTOPHAGY	GO_AUTOPHAGY		363	0.3550141	1.4956571	0.003992016	0.19140205	1.0	3668	tags=23%, list=17%, signal=28%
GO_POSITIVE_REGULATION_OF_NUCLEOSIDE_METABOLIC_PROCESS	GO_POSITIVE_REGULATION_OF_NUCLEOSIDE_METABOLIC_PROCESS		23	0.6159993	1.4951587	0.049808428	0.1915503	1.0	2359	tags=26%, list=11%, signal=29%
GO_PROTEIN_LOCALIZATION_TO_CELL_PERIPHERY	GO_PROTEIN_LOCALIZATION_TO_CELL_PERIPHERY		149	0.42905492	1.4947495	0.0041067763	0.1916709	1.0	3255	tags=25%, list=15%, signal=29%
GO_CYCLIC_NUCLEOTIDE_METABOLIC_PROCESS	GO_CYCLIC_NUCLEOTIDE_METABOLIC_PROCESS		55	0.5473071	1.4945539	0.018108651	0.19139251	1.0	3396	tags=38%, list=16%, signal=45%
GO_CEREBRAL_CORTEX_CELL_MIGRATION	GO_CEREBRAL_CORTEX_CELL_MIGRATION		41	0.48634186	1.4945362	0.02964427	0.19080034	1.0	4059	tags=29%, list=19%, signal=36%
GO_REGULATION_OF_DENDRITE_DEVELOPMENT	GO_REGULATION_OF_DENDRITE_DEVELOPMENT		115	0.4330673	1.4945226	0.003968254	0.19019634	1.0	4419	tags=34%, list=20%, signal=42%
GO_NUCLEOPHAGY	GO_NUCLEOPHAGY		17	0.5378405	1.4936837	0.049603175	0.19095068	1.0	4064	tags=35%, list=19%, signal=43%
GO_REGULATION_OF_NUCLEOTIDE_CATABOLIC_PROCESS	GO_REGULATION_OF_NUCLEOTIDE_CATABOLIC_PROCESS		34	0.54185534	1.4934988	0.032945737	0.19070067	1.0	1437	tags=18%, list=7%, signal=19%
GO_MYELIN_ASSEMBLY	GO_MYELIN_ASSEMBLY		15	0.6173856	1.4932308	0.035123967	0.19051756	1.0	2743	tags=27%, list=13%, signal=30%
GO_PEPTIDE_HORMONE_PROCESSING	GO_PEPTIDE_HORMONE_PROCESSING		29	0.6574022	1.4925458	0.040899795	0.19106957	1.0	2210	tags=34%, list=10%, signal=38%
GO_MULTIVESICULAR_BODY_ORGANIZATION	GO_MULTIVESICULAR_BODY_ORGANIZATION		29	0.472401	1.4925361	0.09343936	0.19049473	1.0	5484	tags=45%, list=25%, signal=60%
GO_SECOND_MESSENGER_MEDIATED_SIGNALING	GO_SECOND_MESSENGER_MEDIATED_SIGNALING		150	0.5390004	1.491748	0.007662835	0.19112492	1.0	3100	tags=35%, list=14%, signal=41%
GO_VENTRICULAR_SEPTUM_DEVELOPMENT	GO_VENTRICULAR_SEPTUM_DEVELOPMENT		54	0.5893883	1.491518	0.026694044	0.19093953	1.0	1515	tags=24%, list=7%, signal=26%
GO_ORGAN_GROWTH	GO_ORGAN_GROWTH		65	0.53606385	1.4910157	0.018518519	0.19114706	1.0	2111	tags=20%, list=10%, signal=22%
GO_ENSHEATHMENT_OF_NEURONS	GO_ENSHEATHMENT_OF_NEURONS		86	0.49200356	1.490719	0.024896266	0.19106309	1.0	3337	tags=28%, list=15%, signal=33%
GO_POSITIVE_REGULATION_OF_SODIUM_ION_TRANSPORT	GO_POSITIVE_REGULATION_OF_SODIUM_ION_TRANSPORT		32	0.58134836	1.490274	0.013565891	0.19119611	1.0	3202	tags=41%, list=15%, signal=48%
GO_REGULATION_OF_NEUROLOGICAL_SYSTEM_PROCESS	GO_REGULATION_OF_NEUROLOGICAL_SYSTEM_PROCESS		62	0.51629245	1.4892112	0.010416667	0.19238825	1.0	2543	tags=26%, list=12%, signal=29%
GO_REGULATION_OF_LONG_TERM_NEURONAL_SYNAPTIC_PLASTICITY	GO_REGULATION_OF_LONG_TERM_NEURONAL_SYNAPTIC_PLASTICITY		23	0.5573548	1.488592	0.053719006	0.19265427	1.0	1071	tags=17%, list=5%, signal=18%
GO_CELL_MATRIX_ADHESION	GO_CELL_MATRIX_ADHESION		107	0.5597756	1.4882251	0.013972056	0.19271299	1.0	2106	tags=32%, list=10%, signal=35%
GO_SULFUR_COMPOUND_TRANSPORT	GO_SULFUR_COMPOUND_TRANSPORT		30	0.52255887	1.4881331	0.031185031	0.19224195	1.0	4055	tags=37%, list=19%, signal=45%
GO_NEGATIVE_REGULATION_OF_SMOOTH_MUSCLE_CELL_MIGRATION	GO_NEGATIVE_REGULATION_OF_SMOOTH_MUSCLE_CELL_MIGRATION		16	0.7251655	1.4880779	0.02244898	0.1917122	1.0	1732	tags=44%, list=8%, signal=47%
GO_POSITIVE_REGULATION_OF_NEUROTRANSMITTER_TRANSPORT	GO_POSITIVE_REGULATION_OF_NEUROTRANSMITTER_TRANSPORT		15	0.6451773	1.4879997	0.049689442	0.19125552	1.0	3678	tags=40%, list=17%, signal=48%
GO_REGULATION_OF_MEMBRANE_DEPOLARIZATION	GO_REGULATION_OF_MEMBRANE_DEPOLARIZATION		40	0.58889383	1.4876087	0.0116731515	0.19137076	1.0	1961	tags=25%, list=9%, signal=27%
GO_MELANOCYTE_DIFFERENTIATION	GO_MELANOCYTE_DIFFERENTIATION		19	0.6615119	1.4872292	0.022088353	0.19138487	1.0	683	tags=26%, list=3%, signal=27%
GO_MESONEPHRIC_TUBULE_MORPHOGENESIS	GO_MESONEPHRIC_TUBULE_MORPHOGENESIS		53	0.5544625	1.4863206	0.016736401	0.19240803	1.0	3031	tags=30%, list=14%, signal=35%
GO_MORPHOGENESIS_OF_AN_EPITHELIAL_SHEET	GO_MORPHOGENESIS_OF_AN_EPITHELIAL_SHEET		39	0.54082143	1.4861077	0.027667984	0.19220634	1.0	4227	tags=41%, list=19%, signal=51%
GO_ERK1_AND_ERK2_CASCADE	GO_ERK1_AND_ERK2_CASCADE		22	0.6283411	1.4857283	0.029239766	0.19230045	1.0	419	tags=14%, list=2%, signal=14%
GO_DEVELOPMENTAL_GROWTH_INVOLVED_IN_MORPHOGENESIS	GO_DEVELOPMENTAL_GROWTH_INVOLVED_IN_MORPHOGENESIS		101	0.5141066	1.4853721	0.03285421	0.19226336	1.0	2874	tags=31%, list=13%, signal=35%
GO_NEGATIVE_REGULATION_OF_MUSCLE_TISSUE_DEVELOPMENT	GO_NEGATIVE_REGULATION_OF_MUSCLE_TISSUE_DEVELOPMENT		35	0.5868419	1.4852974	0.03846154	0.19179052	1.0	2142	tags=29%, list=10%, signal=32%
GO_NEGATIVE_REGULATION_OF_CELL_MATRIX_ADHESION	GO_NEGATIVE_REGULATION_OF_CELL_MATRIX_ADHESION		28	0.5898022	1.4847895	0.029761905	0.19210547	1.0	2905	tags=39%, list=13%, signal=45%
GO_EAR_DEVELOPMENT	GO_EAR_DEVELOPMENT		185	0.47293505	1.4847069	0.010351967	0.19167511	1.0	2251	tags=24%, list=10%, signal=27%
GO_CARDIAC_SEPTUM_DEVELOPMENT	GO_CARDIAC_SEPTUM_DEVELOPMENT		84	0.5592028	1.4840561	0.028056113	0.19203395	1.0	3692	tags=39%, list=17%, signal=47%
GO_POSITIVE_REGULATION_OF_OSTEOBLAST_DIFFERENTIATION	GO_POSITIVE_REGULATION_OF_OSTEOBLAST_DIFFERENTIATION		58	0.57617474	1.4837834	0.019067796	0.19190362	1.0	2247	tags=28%, list=10%, signal=31%
GO_POSITIVE_REGULATION_OF_NEURON_PROJECTION_DEVELOPMENT	GO_POSITIVE_REGULATION_OF_NEURON_PROJECTION_DEVELOPMENT		224	0.43859282	1.483615	0.010121457	0.19164969	1.0	3024	tags=26%, list=14%, signal=30%
GO_INTERMEDIATE_FILAMENT_ORGANIZATION	GO_INTERMEDIATE_FILAMENT_ORGANIZATION		20	0.68061084	1.482787	0.029013539	0.19242564	1.0	2993	tags=55%, list=14%, signal=64%
GO_SARCOMERE_ORGANIZATION	GO_SARCOMERE_ORGANIZATION		26	0.85291535	1.4820265	0.008080808	0.19316567	1.0	1032	tags=50%, list=5%, signal=52%
GO_REGULATION_OF_MUSCLE_TISSUE_DEVELOPMENT	GO_REGULATION_OF_MUSCLE_TISSUE_DEVELOPMENT		98	0.54574	1.4818112	0.020618556	0.192973	1.0	2142	tags=29%, list=10%, signal=32%
GO_PLATELET_MORPHOGENESIS	GO_PLATELET_MORPHOGENESIS		19	0.4894427	1.4813399	0.062378168	0.19324428	1.0	1978	tags=11%, list=9%, signal=12%
GO_ENDOPLASMIC_RETICULUM_TO_CYTOSOL_TRANSPORT	GO_ENDOPLASMIC_RETICULUM_TO_CYTOSOL_TRANSPORT		20	0.5987524	1.4812813	0.04474708	0.19279523	1.0	1419	tags=15%, list=7%, signal=16%
GO_CYTOPLASMIC_MICROTUBULE_ORGANIZATION	GO_CYTOPLASMIC_MICROTUBULE_ORGANIZATION		38	0.48762634	1.4804077	0.043222003	0.19365188	1.0	4256	tags=26%, list=20%, signal=33%
GO_REGULATION_OF_MYOBLAST_DIFFERENTIATION	GO_REGULATION_OF_MYOBLAST_DIFFERENTIATION		46	0.6127178	1.4803407	0.026923077	0.19317786	1.0	1887	tags=28%, list=9%, signal=31%
GO_ENDOTHELIUM_DEVELOPMENT	GO_ENDOTHELIUM_DEVELOPMENT		88	0.49984792	1.4794271	0.032323234	0.19409187	1.0	2247	tags=27%, list=10%, signal=30%
GO_GLIAL_CELL_DIFFERENTIATION	GO_GLIAL_CELL_DIFFERENTIATION		131	0.45705393	1.4767536	0.022132797	0.19786365	1.0	3096	tags=26%, list=14%, signal=30%
GO_DIGESTIVE_TRACT_MORPHOGENESIS	GO_DIGESTIVE_TRACT_MORPHOGENESIS		48	0.57580125	1.4761109	0.01750547	0.1983184	1.0	2748	tags=33%, list=13%, signal=38%
GO_MODULATION_OF_SYNAPTIC_TRANSMISSION	GO_MODULATION_OF_SYNAPTIC_TRANSMISSION		288	0.4163395	1.4760916	0.01002004	0.1977609	1.0	3939	tags=27%, list=18%, signal=32%
GO_POSITIVE_REGULATION_OF_MULTICELLULAR_ORGANISM_GROWTH	GO_POSITIVE_REGULATION_OF_MULTICELLULAR_ORGANISM_GROWTH		32	0.43411937	1.4756501	0.05697446	0.19794272	1.0	4314	tags=25%, list=20%, signal=31%
GO_SCHWANN_CELL_DIFFERENTIATION	GO_SCHWANN_CELL_DIFFERENTIATION		30	0.5213404	1.4747777	0.03976143	0.1987928	1.0	3096	tags=27%, list=14%, signal=31%
GO_TELENCEPHALON_GLIAL_CELL_MIGRATION	GO_TELENCEPHALON_GLIAL_CELL_MIGRATION		18	0.56585735	1.4736129	0.052941177	0.20023856	1.0	3473	tags=33%, list=16%, signal=40%
GO_RHO_PROTEIN_SIGNAL_TRANSDUCTION	GO_RHO_PROTEIN_SIGNAL_TRANSDUCTION		45	0.53723025	1.4732902	0.030549899	0.20021899	1.0	2810	tags=36%, list=13%, signal=41%
GO_ADRENERGIC_RECEPTOR_SIGNALING_PATHWAY	GO_ADRENERGIC_RECEPTOR_SIGNALING_PATHWAY		18	0.60923624	1.4719684	0.04606526	0.20171426	1.0	2062	tags=22%, list=9%, signal=25%
GO_LUNG_MORPHOGENESIS	GO_LUNG_MORPHOGENESIS		45	0.53563166	1.471591	0.023454158	0.20174305	1.0	4602	tags=40%, list=21%, signal=51%
GO_NEGATIVE_REGULATION_OF_CELL_MORPHOGENESIS_INVOLVED_IN_DIFFERENTIATION	GO_NEGATIVE_REGULATION_OF_CELL_MORPHOGENESIS_INVOLVED_IN_DIFFERENTIATION		110	0.46118972	1.4714429	0.0121951215	0.2014062	1.0	3861	tags=31%, list=18%, signal=37%
GO_POSITIVE_REGULATION_OF_SIGNAL_TRANSDUCTION_BY_P53_CLASS_MEDIATOR	GO_POSITIVE_REGULATION_OF_SIGNAL_TRANSDUCTION_BY_P53_CLASS_MEDIATOR		17	0.58529896	1.4710923	0.04660194	0.20140362	1.0	4172	tags=47%, list=19%, signal=58%
GO_AMINO_ACID_IMPORT	GO_AMINO_ACID_IMPORT		15	0.5906283	1.4702804	0.042769857	0.20229311	1.0	2614	tags=40%, list=12%, signal=45%
GO_POSITIVE_REGULATION_OF_MUSCLE_TISSUE_DEVELOPMENT	GO_POSITIVE_REGULATION_OF_MUSCLE_TISSUE_DEVELOPMENT		54	0.57097286	1.4702445	0.023952097	0.20177372	1.0	2781	tags=33%, list=13%, signal=38%
GO_PROTEIN_POLYMERIZATION	GO_PROTEIN_POLYMERIZATION		64	0.47171885	1.4697145	0.028282829	0.20199108	1.0	2513	tags=22%, list=12%, signal=25%
GO_REGULATION_OF_MUSCLE_HYPERTROPHY	GO_REGULATION_OF_MUSCLE_HYPERTROPHY		36	0.557609	1.4694921	0.044401545	0.20180437	1.0	3711	tags=33%, list=17%, signal=40%
GO_DEVELOPMENTAL_PIGMENTATION	GO_DEVELOPMENTAL_PIGMENTATION		38	0.50877607	1.4694797	0.02414487	0.20127892	1.0	683	tags=13%, list=3%, signal=14%
GO_REGULATION_OF_CALCINEURIN_NFAT_SIGNALING_CASCADE	GO_REGULATION_OF_CALCINEURIN_NFAT_SIGNALING_CASCADE		16	0.62031347	1.4694403	0.036437247	0.20077817	1.0	284	tags=19%, list=1%, signal=19%
GO_NEGATIVE_REGULATION_OF_REACTIVE_OXYGEN_SPECIES_METABOLIC_PROCESS	GO_NEGATIVE_REGULATION_OF_REACTIVE_OXYGEN_SPECIES_METABOLIC_PROCESS		40	0.46287146	1.469092	0.013752456	0.20082931	1.0	1318	tags=13%, list=6%, signal=13%
GO_AXIS_ELONGATION	GO_AXIS_ELONGATION		26	0.6158426	1.4689258	0.03275109	0.20061284	1.0	2748	tags=38%, list=13%, signal=44%
GO_TRANSMEMBRANE_RECEPTOR_PROTEIN_SERINE_THREONINE_KINASE_SIGNALING_PATHWAY	GO_TRANSMEMBRANE_RECEPTOR_PROTEIN_SERINE_THREONINE_KINASE_SIGNALING_PATHWAY		183	0.44390187	1.4687868	0.018218623	0.2003277	1.0	3185	tags=25%, list=15%, signal=29%
GO_CARDIAC_MYOFIBRIL_ASSEMBLY	GO_CARDIAC_MYOFIBRIL_ASSEMBLY		16	0.8296501	1.4682328	0.00589391	0.20066589	1.0	971	tags=44%, list=4%, signal=46%
GO_VENTRICULAR_SEPTUM_MORPHOGENESIS	GO_VENTRICULAR_SEPTUM_MORPHOGENESIS		28	0.6516833	1.4680226	0.038306452	0.2004462	1.0	1515	tags=36%, list=7%, signal=38%
GO_SOMITE_DEVELOPMENT	GO_SOMITE_DEVELOPMENT		75	0.52081096	1.4678245	0.009920635	0.2002066	1.0	2301	tags=21%, list=11%, signal=24%
GO_POSITIVE_REGULATION_OF_CATION_TRANSMEMBRANE_TRANSPORT	GO_POSITIVE_REGULATION_OF_CATION_TRANSMEMBRANE_TRANSPORT		90	0.5005188	1.4666078	0.01992032	0.20158148	1.0	2327	tags=23%, list=11%, signal=26%
GO_EPITHELIAL_CELL_DIFFERENTIATION	GO_EPITHELIAL_CELL_DIFFERENTIATION		457	0.45732972	1.4665015	0.006423983	0.2011761	1.0	3650	tags=32%, list=17%, signal=37%
GO_NEGATIVE_REGULATION_OF_STEM_CELL_DIFFERENTIATION	GO_NEGATIVE_REGULATION_OF_STEM_CELL_DIFFERENTIATION		41	0.49152216	1.4659355	0.02396514	0.20166789	1.0	3462	tags=29%, list=16%, signal=35%
GO_POSITIVE_REGULATION_OF_ERBB_SIGNALING_PATHWAY	GO_POSITIVE_REGULATION_OF_ERBB_SIGNALING_PATHWAY		33	0.50566983	1.4654931	0.028	0.20182234	1.0	825	tags=12%, list=4%, signal=13%
GO_PALATE_DEVELOPMENT	GO_PALATE_DEVELOPMENT		83	0.5342402	1.4649678	0.030181086	0.202198	1.0	3134	tags=29%, list=14%, signal=34%
GO_NEURON_MIGRATION	GO_NEURON_MIGRATION		102	0.4719914	1.4647692	0.01984127	0.2019408	1.0	2079	tags=21%, list=10%, signal=23%
GO_SYNAPTIC_TRANSMISSION_GLUTAMATERGIC	GO_SYNAPTIC_TRANSMISSION_GLUTAMATERGIC		21	0.54563135	1.4645923	0.04536862	0.20167679	1.0	3512	tags=29%, list=16%, signal=34%
GO_REGULATION_OF_TRANSCRIPTION_REGULATORY_REGION_DNA_BINDING	GO_REGULATION_OF_TRANSCRIPTION_REGULATORY_REGION_DNA_BINDING		35	0.54072696	1.4645332	0.029350106	0.20122854	1.0	1925	tags=26%, list=9%, signal=28%
GO_PROTEIN_DEPHOSPHORYLATION	GO_PROTEIN_DEPHOSPHORYLATION		177	0.39378345	1.4638807	0.006024096	0.20165613	1.0	3718	tags=25%, list=17%, signal=30%
GO_BLOOD_COAGULATION_FIBRIN_CLOT_FORMATION	GO_BLOOD_COAGULATION_FIBRIN_CLOT_FORMATION		24	0.5732953	1.4635646	0.06639839	0.20158812	1.0	4502	tags=42%, list=21%, signal=52%
GO_NEGATIVE_REGULATION_OF_GROWTH	GO_NEGATIVE_REGULATION_OF_GROWTH		226	0.44233474	1.4632759	0.002016129	0.20158237	1.0	3817	tags=26%, list=18%, signal=31%
GO_CELL_CELL_SIGNALING_INVOLVED_IN_CARDIAC_CONDUCTION	GO_CELL_CELL_SIGNALING_INVOLVED_IN_CARDIAC_CONDUCTION		21	0.63927114	1.4622599	0.06613226	0.202641	1.0	1024	tags=24%, list=5%, signal=25%
GO_REGULATION_OF_METAL_ION_TRANSPORT	GO_REGULATION_OF_METAL_ION_TRANSPORT		308	0.46363252	1.4620546	0.013861386	0.20246997	1.0	2370	tags=19%, list=11%, signal=21%
GO_SOMITOGENESIS	GO_SOMITOGENESIS		60	0.52619183	1.4618012	0.015717093	0.2023645	1.0	2301	tags=22%, list=11%, signal=24%
GO_PROTEIN_LOCALIZATION_TO_MEMBRANE	GO_PROTEIN_LOCALIZATION_TO_MEMBRANE		350	0.33911675	1.4617966	0.0	0.20184042	1.0	4136	tags=21%, list=19%, signal=26%
GO_POSITIVE_REGULATION_OF_TRANSMEMBRANE_RECEPTOR_PROTEIN_SERINE_THREONINE_KINASE_SIGNALING_PATHWAY	GO_POSITIVE_REGULATION_OF_TRANSMEMBRANE_RECEPTOR_PROTEIN_SERINE_THREONINE_KINASE_SIGNALING_PATHWAY		95	0.49304733	1.4616867	0.01996008	0.201469	1.0	3185	tags=28%, list=15%, signal=33%
GO_FIBRIL_ORGANIZATION	GO_FIBRIL_ORGANIZATION		18	0.7200449	1.460892	0.04225352	0.2022191	1.0	2106	tags=44%, list=10%, signal=49%
GO_POSITIVE_REGULATION_OF_CELLULAR_RESPONSE_TO_TRANSFORMING_GROWTH_FACTOR_BETA_STIMULUS	GO_POSITIVE_REGULATION_OF_CELLULAR_RESPONSE_TO_TRANSFORMING_GROWTH_FACTOR_BETA_STIMULUS		24	0.55438685	1.4606031	0.043222003	0.20220311	1.0	2797	tags=29%, list=13%, signal=33%
GO_REGULATION_OF_SKELETAL_MUSCLE_CELL_DIFFERENTIATION	GO_REGULATION_OF_SKELETAL_MUSCLE_CELL_DIFFERENTIATION		15	0.662377	1.4603881	0.06012024	0.20203514	1.0	4113	tags=47%, list=19%, signal=58%
GO_REGULATION_OF_RELEASE_OF_SEQUESTERED_CALCIUM_ION_INTO_CYTOSOL	GO_REGULATION_OF_RELEASE_OF_SEQUESTERED_CALCIUM_ION_INTO_CYTOSOL		70	0.58613557	1.4600834	0.040076334	0.2020586	1.0	2637	tags=33%, list=12%, signal=37%
GO_ENDOSOME_ORGANIZATION	GO_ENDOSOME_ORGANIZATION		58	0.40685734	1.459906	0.06944445	0.20180795	1.0	4912	tags=43%, list=23%, signal=56%
GO_REGULATION_OF_FAT_CELL_DIFFERENTIATION	GO_REGULATION_OF_FAT_CELL_DIFFERENTIATION		97	0.49714062	1.4581933	0.0061728396	0.20409536	1.0	3163	tags=30%, list=15%, signal=35%
GO_OSSIFICATION	GO_OSSIFICATION		235	0.5131651	1.4580572	0.014141414	0.20380159	1.0	3615	tags=37%, list=17%, signal=43%
GO_ASYMMETRIC_PROTEIN_LOCALIZATION	GO_ASYMMETRIC_PROTEIN_LOCALIZATION		18	0.61101717	1.4572362	0.044210527	0.20463134	1.0	3605	tags=50%, list=17%, signal=60%
GO_DENDRITE_DEVELOPMENT	GO_DENDRITE_DEVELOPMENT		76	0.46926695	1.4569644	0.043564357	0.20458466	1.0	5110	tags=41%, list=23%, signal=53%
GO_NEGATIVE_REGULATION_OF_PEPTIDASE_ACTIVITY	GO_NEGATIVE_REGULATION_OF_PEPTIDASE_ACTIVITY		223	0.45038834	1.456958	0.0058365758	0.20407303	1.0	2709	tags=22%, list=12%, signal=25%
GO_REGULATION_OF_CELL_GROWTH	GO_REGULATION_OF_CELL_GROWTH		371	0.4181773	1.456919	0.0040983604	0.20363194	1.0	3216	tags=22%, list=15%, signal=26%
GO_MEGAKARYOCYTE_DIFFERENTIATION	GO_MEGAKARYOCYTE_DIFFERENTIATION		20	0.5649863	1.4568424	0.028455285	0.20324118	1.0	535	tags=15%, list=2%, signal=15%
GO_MOLTING_CYCLE	GO_MOLTING_CYCLE		82	0.52210236	1.456342	0.025263159	0.20354229	1.0	4608	tags=40%, list=21%, signal=51%
GO_MEMBRANE_ASSEMBLY	GO_MEMBRANE_ASSEMBLY		25	0.5587371	1.4560889	0.033771105	0.20341028	1.0	4027	tags=40%, list=19%, signal=49%
GO_NEGATIVE_REGULATION_OF_BMP_SIGNALING_PATHWAY	GO_NEGATIVE_REGULATION_OF_BMP_SIGNALING_PATHWAY		40	0.59290445	1.4560261	0.041666668	0.20297585	1.0	2156	tags=28%, list=10%, signal=30%
GO_ODONTOGENESIS	GO_ODONTOGENESIS		101	0.5232259	1.4547077	0.013605442	0.20465161	1.0	3582	tags=37%, list=16%, signal=44%
GO_POSITIVE_REGULATION_OF_AXONOGENESIS	GO_POSITIVE_REGULATION_OF_AXONOGENESIS		66	0.486447	1.4543034	0.022869023	0.20478599	1.0	4676	tags=44%, list=21%, signal=56%
GO_POSITIVE_REGULATION_OF_DENDRITE_DEVELOPMENT	GO_POSITIVE_REGULATION_OF_DENDRITE_DEVELOPMENT		62	0.4503265	1.4536291	0.016161617	0.2052967	1.0	2741	tags=29%, list=13%, signal=33%
GO_MUSCLE_CELL_PROLIFERATION	GO_MUSCLE_CELL_PROLIFERATION		18	0.6749656	1.4535924	0.02892562	0.20488495	1.0	297	tags=22%, list=1%, signal=23%
GO_SODIUM_ION_TRANSMEMBRANE_TRANSPORT	GO_SODIUM_ION_TRANSMEMBRANE_TRANSPORT		79	0.4640092	1.4521855	0.019723866	0.20668961	1.0	3713	tags=24%, list=17%, signal=29%
GO_ENDOSOME_TO_LYSOSOME_TRANSPORT	GO_ENDOSOME_TO_LYSOSOME_TRANSPORT		40	0.45147082	1.4517347	0.053949904	0.2068756	1.0	4897	tags=43%, list=23%, signal=55%
GO_POSITIVE_REGULATION_OF_SODIUM_ION_TRANSMEMBRANE_TRANSPORT	GO_POSITIVE_REGULATION_OF_SODIUM_ION_TRANSMEMBRANE_TRANSPORT		16	0.61684614	1.4517236	0.043052837	0.20638289	1.0	1949	tags=31%, list=9%, signal=34%
GO_POSITIVE_REGULATION_OF_GLUCOSE_TRANSPORT	GO_POSITIVE_REGULATION_OF_GLUCOSE_TRANSPORT		40	0.56910896	1.4515693	0.028397566	0.20616645	1.0	4867	tags=50%, list=22%, signal=64%
GO_RENAL_TUBULE_DEVELOPMENT	GO_RENAL_TUBULE_DEVELOPMENT		77	0.5302765	1.4501772	0.026530612	0.20788556	1.0	3031	tags=29%, list=14%, signal=33%
GO_ORGANELLE_DISASSEMBLY	GO_ORGANELLE_DISASSEMBLY		176	0.37210247	1.4498937	0.011299435	0.20783433	1.0	3222	tags=23%, list=15%, signal=26%
GO_N_TERMINAL_PROTEIN_AMINO_ACID_MODIFICATION	GO_N_TERMINAL_PROTEIN_AMINO_ACID_MODIFICATION		22	0.5116392	1.4497218	0.070103094	0.2076144	1.0	6333	tags=50%, list=29%, signal=70%
GO_LOCOMOTORY_BEHAVIOR	GO_LOCOMOTORY_BEHAVIOR		170	0.43365064	1.4495904	0.020876827	0.20734036	1.0	2713	tags=19%, list=12%, signal=22%
GO_NEGATIVE_REGULATION_OF_BLOOD_CIRCULATION	GO_NEGATIVE_REGULATION_OF_BLOOD_CIRCULATION		33	0.58651763	1.449582	0.044315994	0.20684387	1.0	3305	tags=33%, list=15%, signal=39%
GO_REGULATION_OF_ION_HOMEOSTASIS	GO_REGULATION_OF_ION_HOMEOSTASIS		190	0.51329505	1.448499	0.019379845	0.20799689	1.0	2815	tags=26%, list=13%, signal=29%
GO_POSITIVE_REGULATION_OF_PROTEIN_COMPLEX_DISASSEMBLY	GO_POSITIVE_REGULATION_OF_PROTEIN_COMPLEX_DISASSEMBLY		21	0.68644625	1.44841	0.05212355	0.20766489	1.0	506	tags=24%, list=2%, signal=24%
GO_POTASSIUM_ION_TRANSPORT	GO_POTASSIUM_ION_TRANSPORT		146	0.40630725	1.4475088	0.007707129	0.20860533	1.0	3098	tags=16%, list=14%, signal=19%
GO_REGULATION_OF_CARBOHYDRATE_METABOLIC_PROCESS	GO_REGULATION_OF_CARBOHYDRATE_METABOLIC_PROCESS		154	0.43709037	1.4474711	0.0	0.20814714	1.0	3059	tags=22%, list=14%, signal=26%
GO_NEGATIVE_REGULATION_OF_SMOOTH_MUSCLE_CONTRACTION	GO_NEGATIVE_REGULATION_OF_SMOOTH_MUSCLE_CONTRACTION		15	0.6390749	1.4472302	0.043977056	0.20801237	1.0	2566	tags=33%, list=12%, signal=38%
GO_REGULATION_OF_AMINE_TRANSPORT	GO_REGULATION_OF_AMINE_TRANSPORT		67	0.48811358	1.4469535	0.018480493	0.2079455	1.0	1941	tags=19%, list=9%, signal=21%
GO_POSITIVE_REGULATION_OF_TRANSMEMBRANE_TRANSPORT	GO_POSITIVE_REGULATION_OF_TRANSMEMBRANE_TRANSPORT		120	0.4706443	1.4466395	0.019762846	0.2079866	1.0	2327	tags=23%, list=11%, signal=25%
GO_RAS_PROTEIN_SIGNAL_TRANSDUCTION	GO_RAS_PROTEIN_SIGNAL_TRANSDUCTION		136	0.416472	1.4466218	0.010526316	0.2075348	1.0	3037	tags=24%, list=14%, signal=27%
GO_POLYSACCHARIDE_CATABOLIC_PROCESS	GO_POLYSACCHARIDE_CATABOLIC_PROCESS		23	0.57261807	1.4442362	0.038	0.21082477	1.0	3705	tags=43%, list=17%, signal=52%
GO_REGULATION_OF_CELLULAR_COMPONENT_SIZE	GO_REGULATION_OF_CELLULAR_COMPONENT_SIZE		318	0.4009589	1.4439625	0.003816794	0.21072629	1.0	3071	tags=20%, list=14%, signal=23%
GO_SOMATIC_STEM_CELL_POPULATION_MAINTENANCE	GO_SOMATIC_STEM_CELL_POPULATION_MAINTENANCE		64	0.46134531	1.4435622	0.027484143	0.21083583	1.0	3499	tags=23%, list=16%, signal=28%
GO_OLIGODENDROCYTE_DIFFERENTIATION	GO_OLIGODENDROCYTE_DIFFERENTIATION		57	0.50221676	1.4431149	0.018329939	0.21107905	1.0	2808	tags=30%, list=13%, signal=34%
GO_SOMATIC_STEM_CELL_DIVISION	GO_SOMATIC_STEM_CELL_DIVISION		21	0.63361675	1.4422693	0.042283297	0.21192491	1.0	3462	tags=52%, list=16%, signal=62%
GO_CELL_MORPHOGENESIS_INVOLVED_IN_DIFFERENTIATION	GO_CELL_MORPHOGENESIS_INVOLVED_IN_DIFFERENTIATION		488	0.43691126	1.4418736	0.015904572	0.2120044	1.0	3134	tags=26%, list=14%, signal=30%
GO_GROWTH	GO_GROWTH		386	0.42967358	1.4412662	0.01417004	0.21253908	1.0	2417	tags=20%, list=11%, signal=22%
GO_RESPONSE_TO_UV_B	GO_RESPONSE_TO_UV_B		16	0.6261957	1.4410008	0.051975053	0.2124846	1.0	3970	tags=50%, list=18%, signal=61%
GO_POSITIVE_REGULATION_OF_CATION_CHANNEL_ACTIVITY	GO_POSITIVE_REGULATION_OF_CATION_CHANNEL_ACTIVITY		35	0.5830945	1.4403566	0.038986355	0.21307775	1.0	2318	tags=26%, list=11%, signal=29%
GO_NEGATIVE_REGULATION_OF_MUSCLE_CELL_APOPTOTIC_PROCESS	GO_NEGATIVE_REGULATION_OF_MUSCLE_CELL_APOPTOTIC_PROCESS		29	0.573581	1.4391134	0.027888447	0.21459284	1.0	3220	tags=38%, list=15%, signal=44%
GO_APPENDAGE_DEVELOPMENT	GO_APPENDAGE_DEVELOPMENT		161	0.49600402	1.4386666	0.029166667	0.21485227	1.0	1861	tags=22%, list=9%, signal=24%
GO_CELLULAR_SODIUM_ION_HOMEOSTASIS	GO_CELLULAR_SODIUM_ION_HOMEOSTASIS		17	0.5929345	1.4383948	0.062730625	0.21481659	1.0	58	tags=12%, list=0%, signal=12%
GO_SMOOTH_MUSCLE_CELL_DIFFERENTIATION	GO_SMOOTH_MUSCLE_CELL_DIFFERENTIATION		30	0.58692086	1.4378648	0.03950104	0.21523717	1.0	2672	tags=37%, list=12%, signal=42%
GO_ENDOTHELIAL_CELL_PROLIFERATION	GO_ENDOTHELIAL_CELL_PROLIFERATION		24	0.5418748	1.4377686	0.049407113	0.21493354	1.0	3064	tags=38%, list=14%, signal=44%
GO_CALCIUM_MEDIATED_SIGNALING	GO_CALCIUM_MEDIATED_SIGNALING		82	0.5491099	1.4366055	0.023210831	0.21633887	1.0	3098	tags=38%, list=14%, signal=44%
GO_EAR_MORPHOGENESIS	GO_EAR_MORPHOGENESIS		108	0.4838309	1.4364722	0.026694044	0.21604909	1.0	2224	tags=25%, list=10%, signal=28%
GO_CARDIAC_ATRIUM_DEVELOPMENT	GO_CARDIAC_ATRIUM_DEVELOPMENT		30	0.5699836	1.436246	0.05	0.21589811	1.0	1144	tags=23%, list=5%, signal=25%
GO_HINDLIMB_MORPHOGENESIS	GO_HINDLIMB_MORPHOGENESIS		36	0.54746526	1.43608	0.042462844	0.21559903	1.0	3134	tags=25%, list=14%, signal=29%
GO_REGULATION_OF_VASCULAR_PERMEABILITY	GO_REGULATION_OF_VASCULAR_PERMEABILITY		30	0.5438115	1.4356554	0.06262231	0.21577998	1.0	5305	tags=53%, list=24%, signal=70%
GO_LONG_TERM_MEMORY	GO_LONG_TERM_MEMORY		27	0.471279	1.4349731	0.055900622	0.21634413	1.0	5183	tags=33%, list=24%, signal=44%
GO_REGULATION_OF_SYNAPSE_ORGANIZATION	GO_REGULATION_OF_SYNAPSE_ORGANIZATION		100	0.5123969	1.434897	0.028455285	0.21596317	1.0	3134	tags=31%, list=14%, signal=36%
GO_SODIUM_ION_HOMEOSTASIS	GO_SODIUM_ION_HOMEOSTASIS		28	0.6015837	1.4347552	0.07224335	0.21565548	1.0	3569	tags=39%, list=16%, signal=47%
GO_POSITIVE_REGULATION_OF_CELL_PROJECTION_ORGANIZATION	GO_POSITIVE_REGULATION_OF_CELL_PROJECTION_ORGANIZATION		288	0.41323105	1.4341743	0.014056225	0.21613203	1.0	3035	tags=25%, list=14%, signal=29%
GO_RESPONSE_TO_BMP	GO_RESPONSE_TO_BMP		89	0.51675606	1.433029	0.029761905	0.21762007	1.0	3653	tags=36%, list=17%, signal=43%
GO_NEGATIVE_REGULATION_OF_OSSIFICATION	GO_NEGATIVE_REGULATION_OF_OSSIFICATION		65	0.49139804	1.4328238	0.026369167	0.2174752	1.0	2766	tags=29%, list=13%, signal=33%
GO_POSITIVE_REGULATION_OF_SMALL_GTPASE_MEDIATED_SIGNAL_TRANSDUCTION	GO_POSITIVE_REGULATION_OF_SMALL_GTPASE_MEDIATED_SIGNAL_TRANSDUCTION		38	0.49877325	1.4320194	0.035714287	0.21824718	1.0	3001	tags=32%, list=14%, signal=37%
GO_ENDOMEMBRANE_SYSTEM_ORGANIZATION	GO_ENDOMEMBRANE_SYSTEM_ORGANIZATION		445	0.34330344	1.4317827	0.008	0.21815027	1.0	3897	tags=25%, list=18%, signal=30%
GO_NEGATIVE_REGULATION_OF_MITOCHONDRION_ORGANIZATION	GO_NEGATIVE_REGULATION_OF_MITOCHONDRION_ORGANIZATION		35	0.47145057	1.430202	0.03929273	0.22026888	1.0	4562	tags=31%, list=21%, signal=40%
GO_REGULATION_OF_NEUROTRANSMITTER_SECRETION	GO_REGULATION_OF_NEUROTRANSMITTER_SECRETION		45	0.4944944	1.4297823	0.050880626	0.22054592	1.0	3678	tags=27%, list=17%, signal=32%
GO_CELLULAR_CARBOHYDRATE_BIOSYNTHETIC_PROCESS	GO_CELLULAR_CARBOHYDRATE_BIOSYNTHETIC_PROCESS		49	0.4893274	1.4292765	0.04117647	0.22082579	1.0	3705	tags=33%, list=17%, signal=39%
GO_POSITIVE_REGULATION_OF_POTASSIUM_ION_TRANSMEMBRANE_TRANSPORTER_ACTIVITY	GO_POSITIVE_REGULATION_OF_POTASSIUM_ION_TRANSMEMBRANE_TRANSPORTER_ACTIVITY		16	0.5835101	1.4285783	0.045889102	0.22141151	1.0	1521	tags=25%, list=7%, signal=27%
GO_WATER_HOMEOSTASIS	GO_WATER_HOMEOSTASIS		65	0.59175086	1.4283583	0.05928854	0.22123356	1.0	3873	tags=38%, list=18%, signal=47%
GO_REGULATION_OF_GLUCOSE_IMPORT	GO_REGULATION_OF_GLUCOSE_IMPORT		56	0.5297637	1.4276365	0.040567953	0.2219037	1.0	4867	tags=48%, list=22%, signal=62%
GO_CARDIAC_MUSCLE_CELL_CONTRACTION	GO_CARDIAC_MUSCLE_CELL_CONTRACTION		28	0.6029772	1.4272141	0.06163022	0.2221553	1.0	1656	tags=32%, list=8%, signal=35%
GO_NEURON_PROJECTION_GUIDANCE	GO_NEURON_PROJECTION_GUIDANCE		187	0.463912	1.426462	0.017964073	0.22291195	1.0	3096	tags=28%, list=14%, signal=32%
GO_SUBSTANTIA_NIGRA_DEVELOPMENT	GO_SUBSTANTIA_NIGRA_DEVELOPMENT		43	0.49310774	1.4264523	0.028142588	0.22243239	1.0	2318	tags=19%, list=11%, signal=21%
GO_BONE_DEVELOPMENT	GO_BONE_DEVELOPMENT		149	0.48888934	1.426442	0.029535865	0.22195308	1.0	1978	tags=22%, list=9%, signal=24%
GO_PEPTIDYL_ASPARAGINE_MODIFICATION	GO_PEPTIDYL_ASPARAGINE_MODIFICATION		38	0.5287685	1.4264315	0.073469386	0.2214872	1.0	4125	tags=34%, list=19%, signal=42%
GO_REGULATION_OF_EXECUTION_PHASE_OF_APOPTOSIS	GO_REGULATION_OF_EXECUTION_PHASE_OF_APOPTOSIS		23	0.5650974	1.4261501	0.061349694	0.22142942	1.0	1049	tags=22%, list=5%, signal=23%
GO_MORPHOGENESIS_OF_A_POLARIZED_EPITHELIUM	GO_MORPHOGENESIS_OF_A_POLARIZED_EPITHELIUM		27	0.5616994	1.4260166	0.072186835	0.22116297	1.0	5353	tags=48%, list=25%, signal=64%
GO_REGULATION_OF_ACTIN_FILAMENT_LENGTH	GO_REGULATION_OF_ACTIN_FILAMENT_LENGTH		147	0.4472429	1.4258895	0.028355388	0.22087346	1.0	2948	tags=20%, list=14%, signal=23%
GO_CALCIUM_ION_TRANSMEMBRANE_TRANSPORT	GO_CALCIUM_ION_TRANSMEMBRANE_TRANSPORT		141	0.45691535	1.4254186	0.028957529	0.2212074	1.0	3031	tags=18%, list=14%, signal=20%
GO_REGULATION_OF_AXONOGENESIS	GO_REGULATION_OF_AXONOGENESIS		160	0.4436207	1.4250277	0.012048192	0.22130767	1.0	3692	tags=31%, list=17%, signal=37%
GO_NEGATIVE_REGULATION_OF_ADHERENS_JUNCTION_ORGANIZATION	GO_NEGATIVE_REGULATION_OF_ADHERENS_JUNCTION_ORGANIZATION		15	0.64691633	1.424905	0.073267326	0.2210031	1.0	3605	tags=47%, list=17%, signal=56%
GO_NEURON_RECOGNITION	GO_NEURON_RECOGNITION		33	0.5833626	1.4246963	0.04563492	0.2208808	1.0	3418	tags=52%, list=16%, signal=61%
GO_NEGATIVE_REGULATION_OF_NEURON_DIFFERENTIATION	GO_NEGATIVE_REGULATION_OF_NEURON_DIFFERENTIATION		182	0.43290964	1.424502	0.014256619	0.22072005	1.0	3861	tags=31%, list=18%, signal=37%
GO_NEGATIVE_REGULATION_OF_CALCIUM_MEDIATED_SIGNALING	GO_NEGATIVE_REGULATION_OF_CALCIUM_MEDIATED_SIGNALING		16	0.65638524	1.42433	0.07485604	0.22053067	1.0	3031	tags=44%, list=14%, signal=51%
GO_REGULATION_OF_NEURON_PROJECTION_DEVELOPMENT	GO_REGULATION_OF_NEURON_PROJECTION_DEVELOPMENT		391	0.4185517	1.423835	0.010121457	0.22079709	1.0	3071	tags=25%, list=14%, signal=28%
GO_REGULATION_OF_SYSTEMIC_ARTERIAL_BLOOD_PRESSURE_BY_RENIN_ANGIOTENSIN	GO_REGULATION_OF_SYSTEMIC_ARTERIAL_BLOOD_PRESSURE_BY_RENIN_ANGIOTENSIN		22	0.6665194	1.4237472	0.06286837	0.22045305	1.0	2800	tags=36%, list=13%, signal=42%
GO_AORTA_DEVELOPMENT	GO_AORTA_DEVELOPMENT		41	0.58012104	1.4232414	0.1	0.22086148	1.0	3281	tags=39%, list=15%, signal=46%
GO_PEPTIDE_CROSS_LINKING	GO_PEPTIDE_CROSS_LINKING		39	0.7405381	1.4230686	0.05	0.2206653	1.0	3766	tags=74%, list=17%, signal=90%
GO_MORPHOGENESIS_OF_AN_EPITHELIUM	GO_MORPHOGENESIS_OF_AN_EPITHELIUM		388	0.4424769	1.4230303	0.01863354	0.2202643	1.0	3173	tags=26%, list=15%, signal=30%
GO_CELL_FATE_DETERMINATION	GO_CELL_FATE_DETERMINATION		40	0.5508341	1.4222887	0.0513347	0.22101547	1.0	2331	tags=30%, list=11%, signal=34%
GO_ESTABLISHMENT_OR_MAINTENANCE_OF_EPITHELIAL_CELL_APICAL_BASAL_POLARITY	GO_ESTABLISHMENT_OR_MAINTENANCE_OF_EPITHELIAL_CELL_APICAL_BASAL_POLARITY		27	0.5259195	1.4219552	0.054968286	0.22106852	1.0	5100	tags=41%, list=23%, signal=53%
GO_MEMBRANE_RAFT_ORGANIZATION	GO_MEMBRANE_RAFT_ORGANIZATION		17	0.60218984	1.4216815	0.07632094	0.22103336	1.0	4027	tags=47%, list=19%, signal=58%
GO_NEGATIVE_REGULATION_OF_TRANSPORT	GO_NEGATIVE_REGULATION_OF_TRANSPORT		427	0.4088236	1.4216452	0.0019880715	0.2206309	1.0	3165	tags=21%, list=15%, signal=24%
GO_UBIQUITIN_DEPENDENT_PROTEIN_CATABOLIC_PROCESS_VIA_THE_MULTIVESICULAR_BODY_SORTING_PATHWAY	GO_UBIQUITIN_DEPENDENT_PROTEIN_CATABOLIC_PROCESS_VIA_THE_MULTIVESICULAR_BODY_SORTING_PATHWAY		16	0.4946093	1.4212023	0.12648222	0.22083335	1.0	5167	tags=56%, list=24%, signal=74%
GO_REGULATION_OF_SYNAPTIC_PLASTICITY	GO_REGULATION_OF_SYNAPTIC_PLASTICITY		136	0.40049028	1.4209579	0.025490196	0.22078167	1.0	3678	tags=23%, list=17%, signal=27%
GO_NITRIC_OXIDE_MEDIATED_SIGNAL_TRANSDUCTION	GO_NITRIC_OXIDE_MEDIATED_SIGNAL_TRANSDUCTION		18	0.71891344	1.4204061	0.06349207	0.22116664	1.0	2258	tags=44%, list=10%, signal=50%
GO_ATP_HYDROLYSIS_COUPLED_TRANSMEMBRANE_TRANSPORT	GO_ATP_HYDROLYSIS_COUPLED_TRANSMEMBRANE_TRANSPORT		34	0.5278524	1.4202409	0.07114624	0.22100885	1.0	1787	tags=15%, list=8%, signal=16%
GO_CHLORIDE_TRANSPORT	GO_CHLORIDE_TRANSPORT		95	0.43423453	1.4202032	0.026666667	0.22061004	1.0	3375	tags=20%, list=16%, signal=24%
GO_REGULATION_OF_GLUCOSE_METABOLIC_PROCESS	GO_REGULATION_OF_GLUCOSE_METABOLIC_PROCESS		97	0.47140136	1.4191061	0.023622047	0.22195958	1.0	3059	tags=25%, list=14%, signal=29%
GO_NEGATIVE_REGULATION_OF_RELEASE_OF_CYTOCHROME_C_FROM_MITOCHONDRIA	GO_NEGATIVE_REGULATION_OF_RELEASE_OF_CYTOCHROME_C_FROM_MITOCHONDRIA		17	0.50694185	1.4188696	0.065737054	0.22193429	1.0	129	tags=6%, list=1%, signal=6%
GO_POSITIVE_REGULATION_OF_CARBOHYDRATE_METABOLIC_PROCESS	GO_POSITIVE_REGULATION_OF_CARBOHYDRATE_METABOLIC_PROCESS		67	0.46250388	1.4185187	0.042857144	0.22207278	1.0	4412	tags=36%, list=20%, signal=45%
GO_UROGENITAL_SYSTEM_DEVELOPMENT	GO_UROGENITAL_SYSTEM_DEVELOPMENT		293	0.46447927	1.4172267	0.014553014	0.22369555	1.0	3031	tags=27%, list=14%, signal=31%
GO_ACTIN_MYOSIN_FILAMENT_SLIDING	GO_ACTIN_MYOSIN_FILAMENT_SLIDING		38	0.9375511	1.4169984	0.007782101	0.2236179	1.0	658	tags=79%, list=3%, signal=81%
GO_ATRIAL_SEPTUM_DEVELOPMENT	GO_ATRIAL_SEPTUM_DEVELOPMENT		18	0.58062917	1.416981	0.060546875	0.22318433	1.0	4003	tags=50%, list=18%, signal=61%
GO_ESTABLISHMENT_OF_PROTEIN_LOCALIZATION_TO_PLASMA_MEMBRANE	GO_ESTABLISHMENT_OF_PROTEIN_LOCALIZATION_TO_PLASMA_MEMBRANE		89	0.4252885	1.4165784	0.037848607	0.22339287	1.0	3847	tags=30%, list=18%, signal=37%
GO_BONE_MINERALIZATION	GO_BONE_MINERALIZATION		34	0.5589503	1.4164106	0.029978586	0.2232094	1.0	3582	tags=35%, list=16%, signal=42%
GO_REGULATION_OF_ESTABLISHMENT_OF_PLANAR_POLARITY	GO_REGULATION_OF_ESTABLISHMENT_OF_PLANAR_POLARITY		107	0.4523156	1.4163886	0.050403226	0.22279447	1.0	2371	tags=21%, list=11%, signal=23%
GO_POSITIVE_REGULATION_OF_NUCLEOTIDE_METABOLIC_PROCESS	GO_POSITIVE_REGULATION_OF_NUCLEOTIDE_METABOLIC_PROCESS		125	0.43163005	1.4155982	0.033663366	0.2235365	1.0	2566	tags=20%, list=12%, signal=23%
GO_RESPONSE_TO_MECHANICAL_STIMULUS	GO_RESPONSE_TO_MECHANICAL_STIMULUS		201	0.45682395	1.4154859	0.021912351	0.22324343	1.0	1846	tags=17%, list=8%, signal=18%
GO_SENSORY_ORGAN_DEVELOPMENT	GO_SENSORY_ORGAN_DEVELOPMENT		471	0.4254307	1.4146959	0.026804123	0.22403605	1.0	2971	tags=23%, list=14%, signal=26%
GO_REGULATION_OF_STRIATED_MUSCLE_CELL_APOPTOTIC_PROCESS	GO_REGULATION_OF_STRIATED_MUSCLE_CELL_APOPTOTIC_PROCESS		21	0.5400567	1.4143208	0.04054054	0.22422235	1.0	1082	tags=19%, list=5%, signal=20%
GO_REGULATION_OF_BMP_SIGNALING_PATHWAY	GO_REGULATION_OF_BMP_SIGNALING_PATHWAY		75	0.5324511	1.4138746	0.03992016	0.22451052	1.0	2247	tags=24%, list=10%, signal=27%
GO_PROTEIN_LOCALIZATION_TO_CELL_SURFACE	GO_PROTEIN_LOCALIZATION_TO_CELL_SURFACE		22	0.5654146	1.413017	0.06339468	0.22552367	1.0	5131	tags=41%, list=24%, signal=53%
GO_MESENCHYME_MORPHOGENESIS	GO_MESENCHYME_MORPHOGENESIS		37	0.6353662	1.4128445	0.024291499	0.22536756	1.0	2078	tags=35%, list=10%, signal=39%
GO_SYNCYTIUM_FORMATION	GO_SYNCYTIUM_FORMATION		25	0.54502994	1.4126428	0.06225681	0.22526748	1.0	2399	tags=24%, list=11%, signal=27%
GO_MESENCHYME_DEVELOPMENT	GO_MESENCHYME_DEVELOPMENT		181	0.50406945	1.4120942	0.022132797	0.22568026	1.0	3071	tags=30%, list=14%, signal=35%
GO_GLOMERULUS_DEVELOPMENT	GO_GLOMERULUS_DEVELOPMENT		49	0.56450516	1.4119395	0.057539683	0.22547781	1.0	4509	tags=51%, list=21%, signal=64%
GO_POSITIVE_REGULATION_OF_LIPID_STORAGE	GO_POSITIVE_REGULATION_OF_LIPID_STORAGE		16	0.6914512	1.411921	0.057361376	0.22505549	1.0	2311	tags=38%, list=11%, signal=42%
GO_HYDROGEN_ION_TRANSMEMBRANE_TRANSPORT	GO_HYDROGEN_ION_TRANSMEMBRANE_TRANSPORT		91	0.42048556	1.4117478	0.053784862	0.22488527	1.0	1918	tags=11%, list=9%, signal=12%
GO_POSITIVE_REGULATION_OF_OSSIFICATION	GO_POSITIVE_REGULATION_OF_OSSIFICATION		82	0.5243949	1.4112309	0.041036718	0.22526483	1.0	2488	tags=27%, list=11%, signal=30%
GO_POSITIVE_REGULATION_OF_NUCLEOTIDE_CATABOLIC_PROCESS	GO_POSITIVE_REGULATION_OF_NUCLEOTIDE_CATABOLIC_PROCESS		16	0.60302263	1.410941	0.06958251	0.22534175	1.0	1082	tags=19%, list=5%, signal=20%
GO_REGULATION_OF_TRANSMEMBRANE_RECEPTOR_PROTEIN_SERINE_THREONINE_KINASE_SIGNALING_PATHWAY	GO_REGULATION_OF_TRANSMEMBRANE_RECEPTOR_PROTEIN_SERINE_THREONINE_KINASE_SIGNALING_PATHWAY		196	0.47780102	1.4107423	0.045725647	0.2252086	1.0	3185	tags=26%, list=15%, signal=30%
GO_REGULATION_OF_OXIDATIVE_STRESS_INDUCED_INTRINSIC_APOPTOTIC_SIGNALING_PATHWAY	GO_REGULATION_OF_OXIDATIVE_STRESS_INDUCED_INTRINSIC_APOPTOTIC_SIGNALING_PATHWAY		28	0.43251765	1.4083097	0.08282828	0.22877079	1.0	5275	tags=32%, list=24%, signal=42%
GO_ORGAN_FORMATION	GO_ORGAN_FORMATION		33	0.5340115	1.4083022	0.034764826	0.22833072	1.0	1894	tags=24%, list=9%, signal=27%
GO_REGULATION_OF_OSSIFICATION	GO_REGULATION_OF_OSSIFICATION		170	0.49487346	1.4077716	0.029411765	0.22875829	1.0	2766	tags=28%, list=13%, signal=32%
GO_ACTIVATION_OF_PROTEIN_KINASE_A_ACTIVITY	GO_ACTIVATION_OF_PROTEIN_KINASE_A_ACTIVITY		17	0.5875937	1.4072266	0.071428575	0.22915842	1.0	3873	tags=35%, list=18%, signal=43%
GO_ESTABLISHMENT_OF_PROTEIN_LOCALIZATION_TO_MEMBRANE	GO_ESTABLISHMENT_OF_PROTEIN_LOCALIZATION_TO_MEMBRANE		241	0.31338465	1.4070958	0.028985508	0.22895214	1.0	4071	tags=19%, list=19%, signal=23%
GO_COPULATION	GO_COPULATION		17	0.6046566	1.406831	0.06736842	0.22896747	1.0	4309	tags=47%, list=20%, signal=59%
GO_PROSTATE_GLAND_DEVELOPMENT	GO_PROSTATE_GLAND_DEVELOPMENT		41	0.51150507	1.4067895	0.03448276	0.22856739	1.0	2003	tags=24%, list=9%, signal=27%
GO_DEVELOPMENTAL_CELL_GROWTH	GO_DEVELOPMENTAL_CELL_GROWTH		74	0.49866647	1.406502	0.06720977	0.2285734	1.0	4528	tags=41%, list=21%, signal=51%
GO_NEGATIVE_REGULATION_OF_STRIATED_MUSCLE_CELL_DIFFERENTIATION	GO_NEGATIVE_REGULATION_OF_STRIATED_MUSCLE_CELL_DIFFERENTIATION		25	0.62295574	1.4062839	0.053435113	0.22848684	1.0	1614	tags=28%, list=7%, signal=30%
GO_EPIDERMAL_CELL_DIFFERENTIATION	GO_EPIDERMAL_CELL_DIFFERENTIATION		120	0.6102727	1.4061399	0.1009901	0.22829859	1.0	3622	tags=41%, list=17%, signal=49%
GO_REGULATION_OF_ADHERENS_JUNCTION_ORGANIZATION	GO_REGULATION_OF_ADHERENS_JUNCTION_ORGANIZATION		49	0.50408757	1.4046698	0.078470826	0.23015049	1.0	2277	tags=29%, list=10%, signal=32%
GO_ESTABLISHMENT_OR_MAINTENANCE_OF_BIPOLAR_CELL_POLARITY	GO_ESTABLISHMENT_OR_MAINTENANCE_OF_BIPOLAR_CELL_POLARITY		34	0.5039122	1.4044127	0.05645161	0.23012486	1.0	2948	tags=29%, list=14%, signal=34%
GO_REGULATION_OF_ODONTOGENESIS	GO_REGULATION_OF_ODONTOGENESIS		23	0.6024739	1.4027764	0.061440676	0.2322849	1.0	2606	tags=35%, list=12%, signal=39%
GO_ISOPRENOID_METABOLIC_PROCESS	GO_ISOPRENOID_METABOLIC_PROCESS		114	0.48779386	1.4027469	0.040983606	0.23189569	1.0	2978	tags=28%, list=14%, signal=32%
GO_CARDIAC_SEPTUM_MORPHOGENESIS	GO_CARDIAC_SEPTUM_MORPHOGENESIS		49	0.5694406	1.4026951	0.060606062	0.23151469	1.0	3616	tags=45%, list=17%, signal=54%
GO_RESPONSE_TO_MERCURY_ION	GO_RESPONSE_TO_MERCURY_ION		15	0.5894992	1.4025688	0.07782101	0.23127548	1.0	709	tags=13%, list=3%, signal=14%
GO_REGULATION_OF_JUN_KINASE_ACTIVITY	GO_REGULATION_OF_JUN_KINASE_ACTIVITY		78	0.45812404	1.401658	0.008281574	0.23231627	1.0	2371	tags=24%, list=11%, signal=27%
GO_METANEPHROS_DEVELOPMENT	GO_METANEPHROS_DEVELOPMENT		80	0.50153106	1.4006032	0.024948025	0.2337063	1.0	2766	tags=28%, list=13%, signal=31%
GO_ENDOTHELIAL_CELL_DIFFERENTIATION	GO_ENDOTHELIAL_CELL_DIFFERENTIATION		70	0.4753234	1.4005157	0.052953158	0.2333897	1.0	3741	tags=34%, list=17%, signal=41%
GO_POSITIVE_REGULATION_OF_TOR_SIGNALING	GO_POSITIVE_REGULATION_OF_TOR_SIGNALING		27	0.47537303	1.400502	0.06382979	0.2329694	1.0	945	tags=11%, list=4%, signal=12%
GO_REGULATION_OF_RESPIRATORY_SYSTEM_PROCESS	GO_REGULATION_OF_RESPIRATORY_SYSTEM_PROCESS		15	0.6221695	1.4002357	0.09823183	0.23298454	1.0	2611	tags=27%, list=12%, signal=30%
GO_STEM_CELL_PROLIFERATION	GO_STEM_CELL_PROLIFERATION		58	0.51649904	1.3996401	0.03532009	0.23353049	1.0	1614	tags=21%, list=7%, signal=22%
GO_REGULATION_OF_PATHWAY_RESTRICTED_SMAD_PROTEIN_PHOSPHORYLATION	GO_REGULATION_OF_PATHWAY_RESTRICTED_SMAD_PROTEIN_PHOSPHORYLATION		56	0.5041515	1.3994032	0.059063137	0.23347303	1.0	3518	tags=34%, list=16%, signal=40%
GO_POSITIVE_REGULATION_OF_ION_TRANSPORT	GO_POSITIVE_REGULATION_OF_ION_TRANSPORT		223	0.42119434	1.3993807	0.015564202	0.23306866	1.0	3202	tags=25%, list=15%, signal=29%
GO_KIDNEY_MORPHOGENESIS	GO_KIDNEY_MORPHOGENESIS		81	0.50816655	1.3987331	0.022869023	0.23364842	1.0	3312	tags=32%, list=15%, signal=38%
GO_POSITIVE_REGULATION_OF_NEURON_DIFFERENTIATION	GO_POSITIVE_REGULATION_OF_NEURON_DIFFERENTIATION		291	0.41670504	1.3975742	0.018404908	0.23509373	1.0	2877	tags=24%, list=13%, signal=28%
GO_RESPONSE_TO_ACTIVITY	GO_RESPONSE_TO_ACTIVITY		66	0.50363046	1.3971847	0.05773196	0.2353303	1.0	1837	tags=21%, list=8%, signal=23%
GO_RESPONSE_TO_CALCIUM_ION	GO_RESPONSE_TO_CALCIUM_ION		109	0.42090648	1.3968018	0.00990099	0.23540957	1.0	4395	tags=29%, list=20%, signal=37%
GO_SPINAL_CORD_DEVELOPMENT	GO_SPINAL_CORD_DEVELOPMENT		98	0.45775795	1.3964487	0.049586777	0.23556173	1.0	5515	tags=39%, list=25%, signal=52%
GO_NEGATIVE_REGULATION_OF_DENDRITE_MORPHOGENESIS	GO_NEGATIVE_REGULATION_OF_DENDRITE_MORPHOGENESIS		15	0.56985545	1.3961494	0.1003937	0.23562488	1.0	4385	tags=47%, list=20%, signal=58%
GO_RETINA_VASCULATURE_DEVELOPMENT_IN_CAMERA_TYPE_EYE	GO_RETINA_VASCULATURE_DEVELOPMENT_IN_CAMERA_TYPE_EYE		16	0.68516326	1.395715	0.06352459	0.23584555	1.0	3738	tags=63%, list=17%, signal=75%
GO_PERIPHERAL_NERVOUS_SYSTEM_AXON_ENSHEATHMENT	GO_PERIPHERAL_NERVOUS_SYSTEM_AXON_ENSHEATHMENT		21	0.5202961	1.3956518	0.09019608	0.23549211	1.0	3096	tags=19%, list=14%, signal=22%
GO_NEGATIVE_REGULATION_OF_AXON_EXTENSION	GO_NEGATIVE_REGULATION_OF_AXON_EXTENSION		35	0.51535463	1.3954371	0.04809619	0.23548286	1.0	3486	tags=34%, list=16%, signal=41%
GO_SKIN_EPIDERMIS_DEVELOPMENT	GO_SKIN_EPIDERMIS_DEVELOPMENT		69	0.51071364	1.3952137	0.049079753	0.23535226	1.0	4608	tags=41%, list=21%, signal=51%
GO_REGULATION_OF_CELL_MORPHOGENESIS_INVOLVED_IN_DIFFERENTIATION	GO_REGULATION_OF_CELL_MORPHOGENESIS_INVOLVED_IN_DIFFERENTIATION		319	0.41560748	1.3948967	0.024439918	0.23537304	1.0	4431	tags=34%, list=20%, signal=42%
GO_REGULATION_OF_SENSORY_PERCEPTION	GO_REGULATION_OF_SENSORY_PERCEPTION		33	0.54666066	1.3946567	0.047227927	0.2353126	1.0	2375	tags=27%, list=11%, signal=31%
GO_REGULATION_OF_ARF_PROTEIN_SIGNAL_TRANSDUCTION	GO_REGULATION_OF_ARF_PROTEIN_SIGNAL_TRANSDUCTION		15	0.48161158	1.3938184	0.08070866	0.23621254	1.0	5212	tags=47%, list=24%, signal=61%
GO_INNER_EAR_RECEPTOR_CELL_DEVELOPMENT	GO_INNER_EAR_RECEPTOR_CELL_DEVELOPMENT		31	0.4841809	1.3936106	0.061181433	0.23611476	1.0	2224	tags=23%, list=10%, signal=25%
GO_PHOSPHOLIPID_DEPHOSPHORYLATION	GO_PHOSPHOLIPID_DEPHOSPHORYLATION		22	0.49698877	1.3935771	0.070063695	0.23573703	1.0	3493	tags=41%, list=16%, signal=49%
GO_CELL_SUBSTRATE_JUNCTION_ASSEMBLY	GO_CELL_SUBSTRATE_JUNCTION_ASSEMBLY		40	0.605396	1.3934803	0.11382114	0.23547603	1.0	3946	tags=43%, list=18%, signal=52%
GO_AMINOGLYCAN_METABOLIC_PROCESS	GO_AMINOGLYCAN_METABOLIC_PROCESS		161	0.48741844	1.3927425	0.034615386	0.2362251	1.0	3642	tags=37%, list=17%, signal=44%
GO_TONGUE_DEVELOPMENT	GO_TONGUE_DEVELOPMENT		18	0.6060439	1.3924005	0.06818182	0.23636381	1.0	2781	tags=28%, list=13%, signal=32%
GO_EMBRYONIC_HEART_TUBE_MORPHOGENESIS	GO_EMBRYONIC_HEART_TUBE_MORPHOGENESIS		58	0.43551835	1.3913307	0.08085106	0.23765768	1.0	5056	tags=34%, list=23%, signal=45%
GO_AMINOGLYCAN_BIOSYNTHETIC_PROCESS	GO_AMINOGLYCAN_BIOSYNTHETIC_PROCESS		104	0.5411799	1.390973	0.053892214	0.23779327	1.0	3642	tags=41%, list=17%, signal=49%
GO_REGULATION_OF_MULTICELLULAR_ORGANISMAL_METABOLIC_PROCESS	GO_REGULATION_OF_MULTICELLULAR_ORGANISMAL_METABOLIC_PROCESS		35	0.54413664	1.3906213	0.055785123	0.23794147	1.0	2823	tags=31%, list=13%, signal=36%
GO_NEGATIVE_REGULATION_OF_SMALL_GTPASE_MEDIATED_SIGNAL_TRANSDUCTION	GO_NEGATIVE_REGULATION_OF_SMALL_GTPASE_MEDIATED_SIGNAL_TRANSDUCTION		39	0.46807614	1.3902022	0.06603774	0.23822467	1.0	3271	tags=33%, list=15%, signal=39%
GO_MACROMITOPHAGY	GO_MACROMITOPHAGY		126	0.37552387	1.3892547	0.03047619	0.23936218	1.0	3188	tags=21%, list=15%, signal=25%
GO_ENDOCRINE_PROCESS	GO_ENDOCRINE_PROCESS		44	0.5555382	1.3883473	0.07429719	0.24048828	1.0	2210	tags=27%, list=10%, signal=30%
GO_POSITIVE_REGULATION_OF_NOTCH_SIGNALING_PATHWAY	GO_POSITIVE_REGULATION_OF_NOTCH_SIGNALING_PATHWAY		33	0.47567308	1.3881302	0.05210421	0.24041663	1.0	3255	tags=27%, list=15%, signal=32%
GO_HEPARAN_SULFATE_PROTEOGLYCAN_METABOLIC_PROCESS	GO_HEPARAN_SULFATE_PROTEOGLYCAN_METABOLIC_PROCESS		28	0.5663019	1.3879336	0.069815196	0.24028593	1.0	4287	tags=46%, list=20%, signal=58%
GO_POSITIVE_REGULATION_OF_GLUCOSE_METABOLIC_PROCESS	GO_POSITIVE_REGULATION_OF_GLUCOSE_METABOLIC_PROCESS		32	0.52249885	1.3879076	0.09607843	0.23989618	1.0	4412	tags=44%, list=20%, signal=55%
GO_REGULATION_OF_RAS_PROTEIN_SIGNAL_TRANSDUCTION	GO_REGULATION_OF_RAS_PROTEIN_SIGNAL_TRANSDUCTION		177	0.39495632	1.3876767	0.025590552	0.23978497	1.0	3741	tags=30%, list=17%, signal=36%
GO_REGULATION_OF_VOLTAGE_GATED_CALCIUM_CHANNEL_ACTIVITY	GO_REGULATION_OF_VOLTAGE_GATED_CALCIUM_CHANNEL_ACTIVITY		23	0.5700824	1.3873497	0.0761523	0.23988725	1.0	2719	tags=30%, list=12%, signal=35%
GO_LENS_DEVELOPMENT_IN_CAMERA_TYPE_EYE	GO_LENS_DEVELOPMENT_IN_CAMERA_TYPE_EYE		63	0.5036981	1.3861568	0.034979425	0.24141027	1.0	3722	tags=29%, list=17%, signal=34%
GO_CHAPERONE_MEDIATED_PROTEIN_FOLDING	GO_CHAPERONE_MEDIATED_PROTEIN_FOLDING		43	0.41668078	1.3847663	0.06418219	0.24327666	1.0	2281	tags=16%, list=10%, signal=18%
GO_ENDOCARDIAL_CUSHION_DEVELOPMENT	GO_ENDOCARDIAL_CUSHION_DEVELOPMENT		32	0.6112497	1.3847327	0.09856263	0.24289961	1.0	2128	tags=38%, list=10%, signal=42%
GO_PROSTATE_GLAND_MORPHOGENESIS	GO_PROSTATE_GLAND_MORPHOGENESIS		23	0.5874957	1.3846469	0.04661017	0.24259305	1.0	1812	tags=35%, list=8%, signal=38%
GO_REGULATION_OF_NON_CANONICAL_WNT_SIGNALING_PATHWAY	GO_REGULATION_OF_NON_CANONICAL_WNT_SIGNALING_PATHWAY		19	0.6594876	1.3843038	0.06126482	0.24267891	1.0	3536	tags=58%, list=16%, signal=69%
GO_MONOCYTE_DIFFERENTIATION	GO_MONOCYTE_DIFFERENTIATION		16	0.569631	1.3841865	0.041257367	0.2424366	1.0	242	tags=13%, list=1%, signal=13%
GO_REGULATION_OF_EXTRACELLULAR_MATRIX_ORGANIZATION	GO_REGULATION_OF_EXTRACELLULAR_MATRIX_ORGANIZATION		24	0.57935977	1.3839424	0.08541667	0.24241494	1.0	1544	tags=21%, list=7%, signal=22%
GO_HYPOTHALAMUS_DEVELOPMENT	GO_HYPOTHALAMUS_DEVELOPMENT		23	0.4696141	1.3833456	0.11881188	0.24298322	1.0	2020	tags=13%, list=9%, signal=14%
GO_PROTEIN_STABILIZATION	GO_PROTEIN_STABILIZATION		122	0.35525966	1.3833175	0.019067796	0.24260548	1.0	4240	tags=26%, list=19%, signal=32%
GO_POSITIVE_REGULATION_OF_BLOOD_CIRCULATION	GO_POSITIVE_REGULATION_OF_BLOOD_CIRCULATION		92	0.45418397	1.3831667	0.008179959	0.24242236	1.0	2894	tags=25%, list=13%, signal=29%
GO_EMBRYONIC_FORELIMB_MORPHOGENESIS	GO_EMBRYONIC_FORELIMB_MORPHOGENESIS		29	0.54738706	1.3823414	0.088709675	0.2434035	1.0	4215	tags=38%, list=19%, signal=47%
GO_REGULATION_OF_NEUROTRANSMITTER_UPTAKE	GO_REGULATION_OF_NEUROTRANSMITTER_UPTAKE		15	0.68021464	1.3816509	0.1	0.2440706	1.0	3495	tags=40%, list=16%, signal=48%
GO_NEURON_PROJECTION_EXTENSION	GO_NEURON_PROJECTION_EXTENSION		51	0.5220913	1.3814949	0.08179959	0.24390855	1.0	4431	tags=43%, list=20%, signal=54%
GO_SEMAPHORIN_PLEXIN_SIGNALING_PATHWAY	GO_SEMAPHORIN_PLEXIN_SIGNALING_PATHWAY		36	0.50728625	1.3813386	0.073319755	0.24374212	1.0	4934	tags=47%, list=23%, signal=61%
GO_DEVELOPMENTAL_GROWTH	GO_DEVELOPMENTAL_GROWTH		315	0.41461283	1.3812896	0.032520324	0.24340191	1.0	2396	tags=19%, list=11%, signal=21%
GO_CALCIUM_ION_TRANSPORT	GO_CALCIUM_ION_TRANSPORT		197	0.4599768	1.3811507	0.06311637	0.24321847	1.0	3328	tags=21%, list=15%, signal=25%
GO_POSITIVE_REGULATION_OF_DEVELOPMENTAL_GROWTH	GO_POSITIVE_REGULATION_OF_DEVELOPMENTAL_GROWTH		149	0.39993113	1.3806628	0.024390243	0.2436533	1.0	3817	tags=27%, list=18%, signal=32%
GO_NEGATIVE_REGULATION_OF_STRIATED_MUSCLE_CELL_APOPTOTIC_PROCESS	GO_NEGATIVE_REGULATION_OF_STRIATED_MUSCLE_CELL_APOPTOTIC_PROCESS		17	0.5561265	1.3805944	0.055343512	0.24332196	1.0	1082	tags=24%, list=5%, signal=25%
GO_HEXOSE_CATABOLIC_PROCESS	GO_HEXOSE_CATABOLIC_PROCESS		46	0.4814403	1.3803425	0.06809338	0.2433052	1.0	1913	tags=20%, list=9%, signal=21%
GO_CELLULAR_RESPONSE_TO_NUTRIENT	GO_CELLULAR_RESPONSE_TO_NUTRIENT		38	0.53953266	1.3791305	0.044210527	0.24484445	1.0	2605	tags=37%, list=12%, signal=42%
GO_NEGATIVE_REGULATION_OF_PEPTIDE_SECRETION	GO_NEGATIVE_REGULATION_OF_PEPTIDE_SECRETION		48	0.47352752	1.3787526	0.041493777	0.24505644	1.0	3130	tags=27%, list=14%, signal=32%
GO_PURINE_CONTAINING_COMPOUND_METABOLIC_PROCESS	GO_PURINE_CONTAINING_COMPOUND_METABOLIC_PROCESS		365	0.34800383	1.3779676	0.025390625	0.24587874	1.0	3705	tags=20%, list=17%, signal=24%
GO_NEGATIVE_REGULATION_OF_AXONOGENESIS	GO_NEGATIVE_REGULATION_OF_AXONOGENESIS		61	0.47735393	1.3762435	0.039215688	0.24832764	1.0	4431	tags=36%, list=20%, signal=45%
GO_MULTI_ORGANISM_ORGANELLE_ORGANIZATION	GO_MULTI_ORGANISM_ORGANELLE_ORGANIZATION		22	0.4693391	1.3758413	0.13052209	0.24861862	1.0	5167	tags=50%, list=24%, signal=66%
GO_GLUTATHIONE_DERIVATIVE_METABOLIC_PROCESS	GO_GLUTATHIONE_DERIVATIVE_METABOLIC_PROCESS		20	0.7501586	1.3754382	0.0864745	0.24885449	1.0	1923	tags=45%, list=9%, signal=49%
GO_NEGATIVE_REGULATION_OF_CELL_DEVELOPMENT	GO_NEGATIVE_REGULATION_OF_CELL_DEVELOPMENT		287	0.4032646	1.3746634	0.017821781	0.24965845	1.0	3486	tags=26%, list=16%, signal=30%
GO_WNT_SIGNALING_PATHWAY	GO_WNT_SIGNALING_PATHWAY		327	0.36619598	1.3746374	0.026369167	0.24927795	1.0	4695	tags=32%, list=22%, signal=40%
GO_REGULATION_OF_FATTY_ACID_OXIDATION	GO_REGULATION_OF_FATTY_ACID_OXIDATION		26	0.59248024	1.3738744	0.07378641	0.25003558	1.0	2867	tags=38%, list=13%, signal=44%
GO_EPITHELIAL_CELL_PROLIFERATION	GO_EPITHELIAL_CELL_PROLIFERATION		88	0.47066718	1.3737768	0.044088177	0.24975528	1.0	4098	tags=40%, list=19%, signal=49%
GO_POSITIVE_REGULATION_OF_HEART_RATE	GO_POSITIVE_REGULATION_OF_HEART_RATE		22	0.5724143	1.3733343	0.064327486	0.25005114	1.0	3305	tags=36%, list=15%, signal=43%
GO_NEGATIVE_REGULATION_OF_DENDRITE_DEVELOPMENT	GO_NEGATIVE_REGULATION_OF_DENDRITE_DEVELOPMENT		27	0.4728364	1.3728552	0.07	0.25046822	1.0	4385	tags=37%, list=20%, signal=46%
GO_REGULATION_OF_SMOOTH_MUSCLE_CELL_MIGRATION	GO_REGULATION_OF_SMOOTH_MUSCLE_CELL_MIGRATION		48	0.5801061	1.3714808	0.084645666	0.25243232	1.0	2285	tags=33%, list=11%, signal=37%
GO_NEGATIVE_REGULATION_OF_ERK1_AND_ERK2_CASCADE	GO_NEGATIVE_REGULATION_OF_ERK1_AND_ERK2_CASCADE		49	0.47798732	1.3703063	0.050561797	0.25402448	1.0	3165	tags=35%, list=15%, signal=41%
GO_DENDRITE_MORPHOGENESIS	GO_DENDRITE_MORPHOGENESIS		41	0.4956593	1.3701607	0.086872585	0.25385603	1.0	2137	tags=22%, list=10%, signal=24%
GO_REGULATION_OF_SMOOTH_MUSCLE_CELL_DIFFERENTIATION	GO_REGULATION_OF_SMOOTH_MUSCLE_CELL_DIFFERENTIATION		19	0.60777086	1.3700082	0.08041237	0.25367218	1.0	4246	tags=53%, list=20%, signal=65%
GO_REGULATION_OF_CELLULAR_RESPONSE_TO_GROWTH_FACTOR_STIMULUS	GO_REGULATION_OF_CELLULAR_RESPONSE_TO_GROWTH_FACTOR_STIMULUS		220	0.47029847	1.3698575	0.061507937	0.25350258	1.0	2797	tags=23%, list=13%, signal=26%
GO_EPITHELIAL_CELL_DIFFERENTIATION_INVOLVED_IN_KIDNEY_DEVELOPMENT	GO_EPITHELIAL_CELL_DIFFERENTIATION_INVOLVED_IN_KIDNEY_DEVELOPMENT		24	0.57491934	1.3691084	0.08949416	0.25422984	1.0	4261	tags=46%, list=20%, signal=57%
GO_FAT_CELL_DIFFERENTIATION	GO_FAT_CELL_DIFFERENTIATION		99	0.4552632	1.368503	0.0332681	0.25485748	1.0	3999	tags=34%, list=18%, signal=42%
GO_INNER_EAR_MORPHOGENESIS	GO_INNER_EAR_MORPHOGENESIS		88	0.46296853	1.3684219	0.03966597	0.25454533	1.0	2224	tags=24%, list=10%, signal=26%
GO_CELLULAR_RESPONSE_TO_CALCIUM_ION	GO_CELLULAR_RESPONSE_TO_CALCIUM_ION		44	0.45925808	1.3670868	0.0562249	0.25632378	1.0	4108	tags=30%, list=19%, signal=36%
GO_RESPONSE_TO_ANGIOTENSIN	GO_RESPONSE_TO_ANGIOTENSIN		15	0.63570815	1.3670644	0.099804305	0.25592935	1.0	777	tags=20%, list=4%, signal=21%
GO_MULTICELLULAR_ORGANISMAL_MACROMOLECULE_METABOLIC_PROCESS	GO_MULTICELLULAR_ORGANISMAL_MACROMOLECULE_METABOLIC_PROCESS		73	0.6116515	1.3669666	0.119760476	0.25567386	1.0	3260	tags=49%, list=15%, signal=58%
GO_REGULATION_OF_TOR_SIGNALING	GO_REGULATION_OF_TOR_SIGNALING		65	0.3827785	1.3668429	0.04743083	0.25543043	1.0	1151	tags=9%, list=5%, signal=10%
GO_REGULATION_OF_RUFFLE_ASSEMBLY	GO_REGULATION_OF_RUFFLE_ASSEMBLY		19	0.52083474	1.3661833	0.06496063	0.2561	1.0	3678	tags=53%, list=17%, signal=63%
GO_REGULATION_OF_CATECHOLAMINE_SECRETION	GO_REGULATION_OF_CATECHOLAMINE_SECRETION		41	0.49639097	1.3649051	0.043209877	0.25786328	1.0	1505	tags=17%, list=7%, signal=18%
GO_PROTEIN_TARGETING_TO_PLASMA_MEMBRANE	GO_PROTEIN_TARGETING_TO_PLASMA_MEMBRANE		23	0.55579823	1.3646382	0.091880344	0.25787657	1.0	2028	tags=26%, list=9%, signal=29%
GO_SMAD_PROTEIN_SIGNAL_TRANSDUCTION	GO_SMAD_PROTEIN_SIGNAL_TRANSDUCTION		53	0.4546633	1.3631166	0.06837607	0.25994745	1.0	3185	tags=26%, list=15%, signal=31%
GO_CYCLIC_NUCLEOTIDE_MEDIATED_SIGNALING	GO_CYCLIC_NUCLEOTIDE_MEDIATED_SIGNALING		45	0.51212424	1.362624	0.06361829	0.2603622	1.0	2387	tags=31%, list=11%, signal=35%
GO_LABYRINTHINE_LAYER_DEVELOPMENT	GO_LABYRINTHINE_LAYER_DEVELOPMENT		44	0.42963254	1.3624105	0.07114624	0.26030242	1.0	4045	tags=34%, list=19%, signal=42%
GO_ADULT_BEHAVIOR	GO_ADULT_BEHAVIOR		129	0.40986586	1.3619117	0.04989605	0.26072896	1.0	3975	tags=23%, list=18%, signal=28%
GO_RESPIRATORY_GASEOUS_EXCHANGE	GO_RESPIRATORY_GASEOUS_EXCHANGE		47	0.49238363	1.3608485	0.049603175	0.26213092	1.0	3281	tags=28%, list=15%, signal=33%
GO_REGULATION_OF_MACROPHAGE_DERIVED_FOAM_CELL_DIFFERENTIATION	GO_REGULATION_OF_MACROPHAGE_DERIVED_FOAM_CELL_DIFFERENTIATION		27	0.5813043	1.3600131	0.06883365	0.2631833	1.0	1409	tags=26%, list=6%, signal=28%
GO_CELLULAR_RESPONSE_TO_INSULIN_STIMULUS	GO_CELLULAR_RESPONSE_TO_INSULIN_STIMULUS		140	0.37933967	1.3592001	0.03448276	0.26408753	1.0	5111	tags=33%, list=23%, signal=43%
GO_SULFUR_COMPOUND_BIOSYNTHETIC_PROCESS	GO_SULFUR_COMPOUND_BIOSYNTHETIC_PROCESS		188	0.42767832	1.3590852	0.03941909	0.26383594	1.0	3482	tags=27%, list=16%, signal=31%
GO_OSTEOBLAST_DIFFERENTIATION	GO_OSTEOBLAST_DIFFERENTIATION		118	0.4650203	1.3588301	0.068041235	0.2638298	1.0	3722	tags=33%, list=17%, signal=40%
GO_DEFINITIVE_HEMOPOIESIS	GO_DEFINITIVE_HEMOPOIESIS		15	0.60588616	1.3588165	0.0997921	0.26341513	1.0	1408	tags=27%, list=6%, signal=28%
GO_RESPONSE_TO_METAL_ION	GO_RESPONSE_TO_METAL_ION		317	0.3726357	1.3576801	0.01629328	0.26500896	1.0	4422	tags=27%, list=20%, signal=34%
GO_FORELIMB_MORPHOGENESIS	GO_FORELIMB_MORPHOGENESIS		37	0.5087879	1.3569269	0.077844314	0.26584905	1.0	3134	tags=30%, list=14%, signal=35%
GO_POSITIVE_REGULATION_OF_TYROSINE_PHOSPHORYLATION_OF_STAT5_PROTEIN	GO_POSITIVE_REGULATION_OF_TYROSINE_PHOSPHORYLATION_OF_STAT5_PROTEIN		16	0.6356794	1.3563147	0.10358566	0.26652437	1.0	535	tags=19%, list=2%, signal=19%
GO_ATRIOVENTRICULAR_VALVE_MORPHOGENESIS	GO_ATRIOVENTRICULAR_VALVE_MORPHOGENESIS		16	0.6656264	1.355256	0.14087301	0.26781416	1.0	1861	tags=38%, list=9%, signal=41%
GO_NEGATIVE_REGULATION_OF_NERVOUS_SYSTEM_DEVELOPMENT	GO_NEGATIVE_REGULATION_OF_NERVOUS_SYSTEM_DEVELOPMENT		251	0.39217925	1.3549134	0.022357723	0.26792455	1.0	3873	tags=29%, list=18%, signal=34%
GO_CELL_CELL_JUNCTION_ASSEMBLY	GO_CELL_CELL_JUNCTION_ASSEMBLY		71	0.43565124	1.3546875	0.08176101	0.2679532	1.0	3151	tags=30%, list=14%, signal=34%
GO_TRIGLYCERIDE_CATABOLIC_PROCESS	GO_TRIGLYCERIDE_CATABOLIC_PROCESS		19	0.6028147	1.3546721	0.07235622	0.26754317	1.0	466	tags=21%, list=2%, signal=21%
GO_AUDITORY_RECEPTOR_CELL_DIFFERENTIATION	GO_AUDITORY_RECEPTOR_CELL_DIFFERENTIATION		27	0.46957853	1.3527489	0.099585064	0.270285	1.0	4168	tags=33%, list=19%, signal=41%
GO_NEGATIVE_REGULATION_OF_ESTABLISHMENT_OF_PROTEIN_LOCALIZATION	GO_NEGATIVE_REGULATION_OF_ESTABLISHMENT_OF_PROTEIN_LOCALIZATION		197	0.39788035	1.3520511	0.030487806	0.27106163	1.0	2854	tags=23%, list=13%, signal=27%
GO_REGULATION_OF_EXTENT_OF_CELL_GROWTH	GO_REGULATION_OF_EXTENT_OF_CELL_GROWTH		96	0.42255205	1.3513346	0.042510122	0.2718755	1.0	3692	tags=30%, list=17%, signal=36%
GO_PRIMARY_ALCOHOL_METABOLIC_PROCESS	GO_PRIMARY_ALCOHOL_METABOLIC_PROCESS		43	0.60184526	1.3511806	0.07446808	0.27172956	1.0	1922	tags=30%, list=9%, signal=33%
GO_REGULATION_OF_CARDIAC_MUSCLE_CELL_CONTRACTION	GO_REGULATION_OF_CARDIAC_MUSCLE_CELL_CONTRACTION		27	0.5336699	1.3510801	0.07238095	0.27147633	1.0	1748	tags=30%, list=8%, signal=32%
GO_NEURAL_CREST_CELL_DIFFERENTIATION	GO_NEURAL_CREST_CELL_DIFFERENTIATION		74	0.49321845	1.3503982	0.05168986	0.27228284	1.0	3616	tags=35%, list=17%, signal=42%
GO_NEGATIVE_REGULATION_OF_HYDROLASE_ACTIVITY	GO_NEGATIVE_REGULATION_OF_HYDROLASE_ACTIVITY		362	0.38638234	1.3503174	0.008097166	0.27197415	1.0	2720	tags=20%, list=13%, signal=22%
GO_CARBOHYDRATE_BIOSYNTHETIC_PROCESS	GO_CARBOHYDRATE_BIOSYNTHETIC_PROCESS		117	0.4132945	1.3498381	0.049701788	0.27238134	1.0	3705	tags=26%, list=17%, signal=31%
GO_REGULATION_OF_WATER_LOSS_VIA_SKIN	GO_REGULATION_OF_WATER_LOSS_VIA_SKIN		16	0.82044506	1.3497287	0.124756336	0.27214783	1.0	1474	tags=56%, list=7%, signal=60%
GO_MULTI_MULTICELLULAR_ORGANISM_PROCESS	GO_MULTI_MULTICELLULAR_ORGANISM_PROCESS		207	0.41750857	1.3495344	0.023012552	0.2720345	1.0	2327	tags=21%, list=11%, signal=24%
GO_INORGANIC_ANION_TRANSPORT	GO_INORGANIC_ANION_TRANSPORT		124	0.40088058	1.3490814	0.035785288	0.27230474	1.0	2633	tags=18%, list=12%, signal=20%
GO_CELLULAR_RESPONSE_TO_TOXIC_SUBSTANCE	GO_CELLULAR_RESPONSE_TO_TOXIC_SUBSTANCE		25	0.50177985	1.3486615	0.06995885	0.27266324	1.0	1264	tags=16%, list=6%, signal=17%
GO_MONOSACCHARIDE_CATABOLIC_PROCESS	GO_MONOSACCHARIDE_CATABOLIC_PROCESS		55	0.44748002	1.3486596	0.07020873	0.27223647	1.0	1913	tags=16%, list=9%, signal=18%
GO_RESPONSE_TO_TRANSFORMING_GROWTH_FACTOR_BETA	GO_RESPONSE_TO_TRANSFORMING_GROWTH_FACTOR_BETA		139	0.45650846	1.3479748	0.070393376	0.27296788	1.0	3653	tags=31%, list=17%, signal=37%
GO_GLYCEROLIPID_CATABOLIC_PROCESS	GO_GLYCEROLIPID_CATABOLIC_PROCESS		34	0.53535223	1.3478259	0.056818184	0.27278873	1.0	2519	tags=29%, list=12%, signal=33%
GO_REGULATION_OF_N_METHYL_D_ASPARTATE_SELECTIVE_GLUTAMATE_RECEPTOR_ACTIVITY	GO_REGULATION_OF_N_METHYL_D_ASPARTATE_SELECTIVE_GLUTAMATE_RECEPTOR_ACTIVITY		15	0.60378814	1.3469805	0.13480885	0.27389583	1.0	1437	tags=20%, list=7%, signal=21%
GO_CARBOHYDRATE_DERIVATIVE_CATABOLIC_PROCESS	GO_CARBOHYDRATE_DERIVATIVE_CATABOLIC_PROCESS		164	0.4163769	1.3462315	0.048169557	0.2748051	1.0	3476	tags=26%, list=16%, signal=31%
GO_IMPORT_INTO_CELL	GO_IMPORT_INTO_CELL		37	0.49350637	1.3457204	0.08316832	0.27522078	1.0	3098	tags=30%, list=14%, signal=35%
GO_ADENYLATE_CYCLASE_ACTIVATING_G_PROTEIN_COUPLED_RECEPTOR_SIGNALING_PATHWAY	GO_ADENYLATE_CYCLASE_ACTIVATING_G_PROTEIN_COUPLED_RECEPTOR_SIGNALING_PATHWAY		65	0.42362377	1.3448592	0.07157464	0.2762661	1.0	2566	tags=18%, list=12%, signal=21%
GO_REGULATION_OF_CELL_MATRIX_ADHESION	GO_REGULATION_OF_CELL_MATRIX_ADHESION		87	0.45595622	1.3447179	0.07003891	0.27606416	1.0	2905	tags=31%, list=13%, signal=36%
GO_DIVALENT_INORGANIC_CATION_HOMEOSTASIS	GO_DIVALENT_INORGANIC_CATION_HOMEOSTASIS		321	0.41316167	1.3445029	0.037328094	0.2760184	1.0	2815	tags=19%, list=13%, signal=21%
GO_REGULATION_OF_CARDIAC_MUSCLE_CELL_ACTION_POTENTIAL	GO_REGULATION_OF_CARDIAC_MUSCLE_CELL_ACTION_POTENTIAL		19	0.53468615	1.3442464	0.08778626	0.27605194	1.0	3305	tags=53%, list=15%, signal=62%
GO_REGULATION_OF_CALCIUM_ION_TRANSPORT	GO_REGULATION_OF_CALCIUM_ION_TRANSPORT		196	0.4701114	1.3434672	0.07961165	0.2770308	1.0	2370	tags=21%, list=11%, signal=24%
GO_SKELETAL_SYSTEM_DEVELOPMENT	GO_SKELETAL_SYSTEM_DEVELOPMENT		440	0.43489346	1.34326	0.059063137	0.27702582	1.0	3322	tags=29%, list=15%, signal=33%
GO_RETINOIC_ACID_METABOLIC_PROCESS	GO_RETINOIC_ACID_METABOLIC_PROCESS		17	0.72195005	1.3428584	0.097510375	0.27726868	1.0	2970	tags=59%, list=14%, signal=68%
GO_AXONAL_FASCICULATION	GO_AXONAL_FASCICULATION		20	0.59996563	1.3427457	0.078	0.27702013	1.0	3378	tags=60%, list=16%, signal=71%
GO_DIVALENT_INORGANIC_CATION_TRANSPORT	GO_DIVALENT_INORGANIC_CATION_TRANSPORT		241	0.41546047	1.342292	0.058935363	0.27736732	1.0	3359	tags=20%, list=15%, signal=23%
GO_NEGATIVE_REGULATION_OF_GLIAL_CELL_DIFFERENTIATION	GO_NEGATIVE_REGULATION_OF_GLIAL_CELL_DIFFERENTIATION		26	0.50753736	1.3416411	0.093877554	0.27815744	1.0	3205	tags=31%, list=15%, signal=36%
GO_BRANCHING_MORPHOGENESIS_OF_AN_EPITHELIAL_TUBE	GO_BRANCHING_MORPHOGENESIS_OF_AN_EPITHELIAL_TUBE		129	0.45265493	1.3415124	0.060796645	0.27794123	1.0	3096	tags=25%, list=14%, signal=29%
GO_FOREBRAIN_DEVELOPMENT	GO_FOREBRAIN_DEVELOPMENT		348	0.3756295	1.3410629	0.0392562	0.2782603	1.0	3494	tags=22%, list=16%, signal=26%
GO_CELL_SUBSTRATE_ADHESION	GO_CELL_SUBSTRATE_ADHESION		152	0.48372996	1.3409101	0.05952381	0.27808625	1.0	2161	tags=28%, list=10%, signal=31%
GO_REGULATION_OF_CALCIUM_ION_TRANSPORT_INTO_CYTOSOL	GO_REGULATION_OF_CALCIUM_ION_TRANSPORT_INTO_CYTOSOL		87	0.51673496	1.3408458	0.09386973	0.2777692	1.0	2637	tags=26%, list=12%, signal=30%
GO_REGULATION_OF_CELLULAR_RESPONSE_TO_TRANSFORMING_GROWTH_FACTOR_BETA_STIMULUS	GO_REGULATION_OF_CELLULAR_RESPONSE_TO_TRANSFORMING_GROWTH_FACTOR_BETA_STIMULUS		95	0.46908173	1.3407699	0.09919028	0.27747384	1.0	2797	tags=23%, list=13%, signal=26%
GO_EXPLORATION_BEHAVIOR	GO_EXPLORATION_BEHAVIOR		23	0.5268079	1.340606	0.1	0.27734894	1.0	4419	tags=30%, list=20%, signal=38%
GO_NEGATIVE_REGULATION_OF_OSTEOBLAST_DIFFERENTIATION	GO_NEGATIVE_REGULATION_OF_OSTEOBLAST_DIFFERENTIATION		38	0.48986477	1.3405973	0.09127789	0.27695063	1.0	2156	tags=29%, list=10%, signal=32%
GO_APOPTOTIC_PROCESS_INVOLVED_IN_DEVELOPMENT	GO_APOPTOTIC_PROCESS_INVOLVED_IN_DEVELOPMENT		20	0.55352056	1.3404999	0.08401639	0.27671978	1.0	741	tags=15%, list=3%, signal=16%
GO_GLUCOSE_CATABOLIC_PROCESS	GO_GLUCOSE_CATABOLIC_PROCESS		28	0.55713624	1.3401179	0.081871346	0.27695134	1.0	1692	tags=18%, list=8%, signal=19%
GO_DERMATAN_SULFATE_PROTEOGLYCAN_METABOLIC_PROCESS	GO_DERMATAN_SULFATE_PROTEOGLYCAN_METABOLIC_PROCESS		16	0.6631923	1.3396463	0.13849287	0.2773568	1.0	3358	tags=44%, list=15%, signal=52%
GO_PROTEIN_TARGETING_TO_MEMBRANE	GO_PROTEIN_TARGETING_TO_MEMBRANE		138	0.2874238	1.3393754	0.07214429	0.27739847	1.0	2339	tags=9%, list=11%, signal=10%
GO_REGULATION_OF_NEURONAL_SYNAPTIC_PLASTICITY	GO_REGULATION_OF_NEURONAL_SYNAPTIC_PLASTICITY		46	0.44864938	1.3391689	0.08582834	0.27737558	1.0	3043	tags=24%, list=14%, signal=28%
GO_TISSUE_REMODELING	GO_TISSUE_REMODELING		86	0.4853947	1.3388771	0.073308274	0.27742785	1.0	2285	tags=23%, list=11%, signal=26%
GO_CENTRAL_NERVOUS_SYSTEM_NEURON_DEVELOPMENT	GO_CENTRAL_NERVOUS_SYSTEM_NEURON_DEVELOPMENT		70	0.4649104	1.3388331	0.07429719	0.27708697	1.0	3648	tags=29%, list=17%, signal=34%
GO_MUSCLE_CELL_MIGRATION	GO_MUSCLE_CELL_MIGRATION		17	0.63462186	1.338473	0.13184585	0.2772649	1.0	3312	tags=35%, list=15%, signal=42%
GO_REGULATION_OF_EPIDERMAL_GROWTH_FACTOR_ACTIVATED_RECEPTOR_ACTIVITY	GO_REGULATION_OF_EPIDERMAL_GROWTH_FACTOR_ACTIVATED_RECEPTOR_ACTIVITY		21	0.51818836	1.3366108	0.09626719	0.2802215	1.0	3870	tags=38%, list=18%, signal=46%
GO_POSITIVE_REGULATION_OF_SMOOTHENED_SIGNALING_PATHWAY	GO_POSITIVE_REGULATION_OF_SMOOTHENED_SIGNALING_PATHWAY		24	0.64085895	1.3363726	0.09151786	0.28023663	1.0	3597	tags=50%, list=17%, signal=60%
GO_EYE_DEVELOPMENT	GO_EYE_DEVELOPMENT		316	0.4044799	1.3357141	0.04831933	0.2809557	1.0	2971	tags=22%, list=14%, signal=26%
GO_NEGATIVE_REGULATION_OF_MUSCLE_CELL_DIFFERENTIATION	GO_NEGATIVE_REGULATION_OF_MUSCLE_CELL_DIFFERENTIATION		53	0.49441198	1.3352665	0.045908183	0.28130737	1.0	1614	tags=19%, list=7%, signal=20%
GO_REGULATION_OF_CYTOSOLIC_CALCIUM_ION_CONCENTRATION	GO_REGULATION_OF_CYTOSOLIC_CALCIUM_ION_CONCENTRATION		191	0.43416703	1.3343576	0.04117647	0.28245744	1.0	2780	tags=21%, list=13%, signal=24%
GO_MIDDLE_EAR_MORPHOGENESIS	GO_MIDDLE_EAR_MORPHOGENESIS		20	0.604507	1.3334104	0.12601626	0.28369507	1.0	2781	tags=35%, list=13%, signal=40%
GO_EXTRACELLULAR_STRUCTURE_ORGANIZATION	GO_EXTRACELLULAR_STRUCTURE_ORGANIZATION		288	0.53932726	1.3329813	0.12175649	0.28404978	1.0	2842	tags=35%, list=13%, signal=40%
GO_NEURAL_TUBE_FORMATION	GO_NEURAL_TUBE_FORMATION		94	0.4292519	1.3323451	0.08704883	0.2847821	1.0	4927	tags=39%, list=23%, signal=51%
GO_PROTEIN_PALMITOYLATION	GO_PROTEIN_PALMITOYLATION		23	0.46368688	1.3321393	0.10229645	0.28466985	1.0	4649	tags=43%, list=21%, signal=55%
GO_ORGANELLE_ASSEMBLY	GO_ORGANELLE_ASSEMBLY		447	0.37279835	1.3320975	0.07254902	0.28432047	1.0	3002	tags=18%, list=14%, signal=21%
GO_POSITIVE_REGULATION_OF_CELL_JUNCTION_ASSEMBLY	GO_POSITIVE_REGULATION_OF_CELL_JUNCTION_ASSEMBLY		24	0.5158979	1.3318559	0.09195402	0.28433013	1.0	1961	tags=25%, list=9%, signal=27%
GO_ANION_TRANSMEMBRANE_TRANSPORT	GO_ANION_TRANSMEMBRANE_TRANSPORT		231	0.35576436	1.3315194	0.015904572	0.2845078	1.0	3436	tags=17%, list=16%, signal=20%
GO_POSITIVE_REGULATION_OF_CALCIUM_ION_TRANSMEMBRANE_TRANSPORT	GO_POSITIVE_REGULATION_OF_CALCIUM_ION_TRANSMEMBRANE_TRANSPORT		54	0.49923897	1.330612	0.09072978	0.28571606	1.0	3098	tags=31%, list=14%, signal=37%
GO_REGULATION_OF_SYNCYTIUM_FORMATION_BY_PLASMA_MEMBRANE_FUSION	GO_REGULATION_OF_SYNCYTIUM_FORMATION_BY_PLASMA_MEMBRANE_FUSION		23	0.5893502	1.3299397	0.11821705	0.2864832	1.0	1082	tags=17%, list=5%, signal=18%
GO_MICROVILLUS_ORGANIZATION	GO_MICROVILLUS_ORGANIZATION		19	0.47554922	1.328621	0.105367795	0.28846282	1.0	4137	tags=37%, list=19%, signal=45%
GO_MIDBRAIN_DEVELOPMENT	GO_MIDBRAIN_DEVELOPMENT		85	0.4289869	1.3285604	0.066	0.28814548	1.0	2318	tags=16%, list=11%, signal=18%
GO_REGULATION_OF_CORTICOSTEROID_HORMONE_SECRETION	GO_REGULATION_OF_CORTICOSTEROID_HORMONE_SECRETION		15	0.5762072	1.328484	0.15368852	0.28787357	1.0	777	tags=13%, list=4%, signal=14%
GO_LIPID_HOMEOSTASIS	GO_LIPID_HOMEOSTASIS		103	0.40542558	1.3266708	0.04901961	0.29069284	1.0	3399	tags=25%, list=16%, signal=30%
GO_ENDOTHELIAL_CELL_MIGRATION	GO_ENDOTHELIAL_CELL_MIGRATION		53	0.50767404	1.3265573	0.09565217	0.29044193	1.0	4042	tags=42%, list=19%, signal=51%
GO_PROTEIN_REFOLDING	GO_PROTEIN_REFOLDING		17	0.5114554	1.3260984	0.15445544	0.2908922	1.0	1419	tags=24%, list=7%, signal=25%
GO_RESPONSE_TO_CAFFEINE	GO_RESPONSE_TO_CAFFEINE		18	0.6288491	1.3252429	0.121212125	0.29198465	1.0	2605	tags=39%, list=12%, signal=44%
GO_NEURAL_TUBE_DEVELOPMENT	GO_NEURAL_TUBE_DEVELOPMENT		144	0.42445728	1.3246708	0.08385744	0.2925773	1.0	4927	tags=38%, list=23%, signal=48%
GO_MONOVALENT_INORGANIC_CATION_HOMEOSTASIS	GO_MONOVALENT_INORGANIC_CATION_HOMEOSTASIS		116	0.41839293	1.3240986	0.1003937	0.29311973	1.0	2215	tags=16%, list=10%, signal=17%
GO_ARTERY_DEVELOPMENT	GO_ARTERY_DEVELOPMENT		75	0.5009118	1.3237169	0.128	0.2933437	1.0	3281	tags=36%, list=15%, signal=42%
GO_NEGATIVE_REGULATION_OF_EPITHELIAL_CELL_APOPTOTIC_PROCESS	GO_NEGATIVE_REGULATION_OF_EPITHELIAL_CELL_APOPTOTIC_PROCESS		35	0.5470014	1.3233545	0.08300395	0.29356572	1.0	2387	tags=31%, list=11%, signal=35%
GO_CELL_SURFACE_RECEPTOR_SIGNALING_PATHWAY_INVOLVED_IN_HEART_DEVELOPMENT	GO_CELL_SURFACE_RECEPTOR_SIGNALING_PATHWAY_INVOLVED_IN_HEART_DEVELOPMENT		15	0.61839277	1.3231058	0.15040651	0.29359767	1.0	2216	tags=33%, list=10%, signal=37%
GO_REGULATION_OF_PLASMA_LIPOPROTEIN_PARTICLE_LEVELS	GO_REGULATION_OF_PLASMA_LIPOPROTEIN_PARTICLE_LEVELS		45	0.5156503	1.322573	0.09021113	0.2940853	1.0	1409	tags=20%, list=6%, signal=21%
GO_REGULATION_OF_CELL_JUNCTION_ASSEMBLY	GO_REGULATION_OF_CELL_JUNCTION_ASSEMBLY		67	0.45212862	1.3221694	0.1	0.29430437	1.0	2277	tags=24%, list=10%, signal=27%
GO_CAMP_METABOLIC_PROCESS	GO_CAMP_METABOLIC_PROCESS		32	0.52513367	1.3221476	0.09311741	0.29391196	1.0	3396	tags=38%, list=16%, signal=44%
GO_INSULIN_RECEPTOR_SIGNALING_PATHWAY	GO_INSULIN_RECEPTOR_SIGNALING_PATHWAY		76	0.38331306	1.3219565	0.0805501	0.2938344	1.0	5111	tags=37%, list=23%, signal=48%
GO_EXCITATORY_POSTSYNAPTIC_POTENTIAL	GO_EXCITATORY_POSTSYNAPTIC_POTENTIAL		27	0.51069355	1.3218514	0.11574952	0.29359707	1.0	3130	tags=22%, list=14%, signal=26%
GO_CELLULAR_RESPONSE_TO_GLUCOSE_STARVATION	GO_CELLULAR_RESPONSE_TO_GLUCOSE_STARVATION		30	0.44204724	1.3212097	0.11336032	0.29435283	1.0	2911	tags=17%, list=13%, signal=19%
GO_REGULATION_OF_NEURON_PROJECTION_REGENERATION	GO_REGULATION_OF_NEURON_PROJECTION_REGENERATION		20	0.50961685	1.3205339	0.088	0.295113	1.0	1507	tags=25%, list=7%, signal=27%
GO_KERATINIZATION	GO_KERATINIZATION		31	0.7875461	1.3203452	0.16767676	0.29500517	1.0	1841	tags=65%, list=8%, signal=70%
GO_POSITIVE_REGULATION_OF_REPRODUCTIVE_PROCESS	GO_POSITIVE_REGULATION_OF_REPRODUCTIVE_PROCESS		51	0.46057904	1.3191925	0.07444668	0.2967352	1.0	2440	tags=20%, list=11%, signal=22%
GO_REGULATION_OF_VASOCONSTRICTION	GO_REGULATION_OF_VASOCONSTRICTION		65	0.4657863	1.3190688	0.05882353	0.2965189	1.0	2396	tags=23%, list=11%, signal=26%
GO_NEGATIVE_REGULATION_OF_CELL_PROJECTION_ORGANIZATION	GO_NEGATIVE_REGULATION_OF_CELL_PROJECTION_ORGANIZATION		137	0.40400848	1.3190016	0.06163022	0.29620424	1.0	3861	tags=30%, list=18%, signal=36%
GO_REGULATION_OF_TYROSINE_PHOSPHORYLATION_OF_STAT5_PROTEIN	GO_REGULATION_OF_TYROSINE_PHOSPHORYLATION_OF_STAT5_PROTEIN		20	0.5685905	1.3188492	0.11553785	0.29605737	1.0	535	tags=15%, list=2%, signal=15%
GO_REGULATION_OF_CARBOHYDRATE_BIOSYNTHETIC_PROCESS	GO_REGULATION_OF_CARBOHYDRATE_BIOSYNTHETIC_PROCESS		79	0.44090497	1.3185921	0.056	0.29609606	1.0	3043	tags=24%, list=14%, signal=28%
GO_NEGATIVE_REGULATION_OF_PROTEIN_SERINE_THREONINE_KINASE_ACTIVITY	GO_NEGATIVE_REGULATION_OF_PROTEIN_SERINE_THREONINE_KINASE_ACTIVITY		122	0.40096766	1.3184698	0.041825093	0.29587877	1.0	3216	tags=27%, list=15%, signal=32%
GO_SENSORY_ORGAN_MORPHOGENESIS	GO_SENSORY_ORGAN_MORPHOGENESIS		230	0.41615713	1.3184361	0.05327869	0.2955066	1.0	2795	tags=24%, list=13%, signal=27%
GO_PYRIMIDINE_RIBONUCLEOSIDE_METABOLIC_PROCESS	GO_PYRIMIDINE_RIBONUCLEOSIDE_METABOLIC_PROCESS		26	0.4756908	1.3179872	0.067961164	0.29592738	1.0	245	tags=8%, list=1%, signal=8%
GO_POST_EMBRYONIC_DEVELOPMENT	GO_POST_EMBRYONIC_DEVELOPMENT		86	0.38431242	1.3169508	0.052742615	0.29740053	1.0	3893	tags=28%, list=18%, signal=34%
GO_REGULATION_OF_SYNAPTIC_TRANSMISSION_GLUTAMATERGIC	GO_REGULATION_OF_SYNAPTIC_TRANSMISSION_GLUTAMATERGIC		48	0.4704524	1.316687	0.0977131	0.29748964	1.0	1301	tags=13%, list=6%, signal=13%
GO_RAC_PROTEIN_SIGNAL_TRANSDUCTION	GO_RAC_PROTEIN_SIGNAL_TRANSDUCTION		17	0.52118266	1.3165078	0.11958763	0.29738072	1.0	3779	tags=41%, list=17%, signal=50%
GO_MONOVALENT_INORGANIC_CATION_TRANSPORT	GO_MONOVALENT_INORGANIC_CATION_TRANSPORT		398	0.34099114	1.315594	0.021484375	0.2986408	1.0	2394	tags=13%, list=11%, signal=14%
GO_EMBRYONIC_ORGAN_MORPHOGENESIS	GO_EMBRYONIC_ORGAN_MORPHOGENESIS		271	0.41229594	1.3149923	0.06889353	0.29928565	1.0	3312	tags=26%, list=15%, signal=30%
GO_REGULATION_OF_GLYCOPROTEIN_METABOLIC_PROCESS	GO_REGULATION_OF_GLYCOPROTEIN_METABOLIC_PROCESS		39	0.51928836	1.3142709	0.10950413	0.30012527	1.0	2154	tags=23%, list=10%, signal=26%
GO_NEUTRAL_LIPID_CATABOLIC_PROCESS	GO_NEUTRAL_LIPID_CATABOLIC_PROCESS		24	0.5437448	1.3136325	0.09701493	0.30089656	1.0	466	tags=17%, list=2%, signal=17%
GO_DEMETHYLATION	GO_DEMETHYLATION		50	0.39996642	1.3131738	0.12473573	0.30128354	1.0	4993	tags=32%, list=23%, signal=41%
GO_PARTURITION	GO_PARTURITION		20	0.56666356	1.3130637	0.07755102	0.3010343	1.0	2327	tags=40%, list=11%, signal=45%
GO_TUBE_MORPHOGENESIS	GO_TUBE_MORPHOGENESIS		317	0.4162945	1.3124561	0.06708595	0.30177465	1.0	3183	tags=26%, list=15%, signal=30%
GO_POSITIVE_REGULATION_OF_BINDING	GO_POSITIVE_REGULATION_OF_BINDING		122	0.3775142	1.3124368	0.043222003	0.30139235	1.0	3692	tags=25%, list=17%, signal=29%
GO_COCHLEA_MORPHOGENESIS	GO_COCHLEA_MORPHOGENESIS		21	0.5484084	1.312391	0.10315789	0.30104196	1.0	3269	tags=38%, list=15%, signal=45%
GO_WALKING_BEHAVIOR	GO_WALKING_BEHAVIOR		30	0.4369662	1.3120623	0.10204082	0.3011942	1.0	4967	tags=37%, list=23%, signal=47%
GO_EPOXYGENASE_P450_PATHWAY	GO_EPOXYGENASE_P450_PATHWAY		18	0.71159226	1.3105781	0.15461847	0.3034235	1.0	1674	tags=33%, list=8%, signal=36%
GO_CELLULAR_RESPONSE_TO_PEPTIDE	GO_CELLULAR_RESPONSE_TO_PEPTIDE		263	0.34852472	1.3102204	0.02357564	0.30363238	1.0	4063	tags=22%, list=19%, signal=27%
GO_PYRIMIDINE_CONTAINING_COMPOUND_CATABOLIC_PROCESS	GO_PYRIMIDINE_CONTAINING_COMPOUND_CATABOLIC_PROCESS		28	0.44822258	1.3101895	0.08604206	0.30327976	1.0	1284	tags=11%, list=6%, signal=11%
GO_RESPONSE_TO_PEPTIDE	GO_RESPONSE_TO_PEPTIDE		388	0.3471715	1.3100846	0.022	0.30301526	1.0	4297	tags=26%, list=20%, signal=32%
GO_ESTABLISHMENT_OF_TISSUE_POLARITY	GO_ESTABLISHMENT_OF_TISSUE_POLARITY		17	0.5829838	1.3098785	0.14526317	0.3029475	1.0	5100	tags=53%, list=23%, signal=69%
GO_MODIFIED_AMINO_ACID_TRANSPORT	GO_MODIFIED_AMINO_ACID_TRANSPORT		25	0.50375754	1.309461	0.08253359	0.30327898	1.0	2209	tags=20%, list=10%, signal=22%
GO_CELLULAR_CARBOHYDRATE_CATABOLIC_PROCESS	GO_CELLULAR_CARBOHYDRATE_CATABOLIC_PROCESS		31	0.46355945	1.3094354	0.10121457	0.30289832	1.0	3705	tags=32%, list=17%, signal=39%
GO_LIPID_OXIDATION	GO_LIPID_OXIDATION		68	0.44806972	1.3089763	0.12704918	0.30327696	1.0	4765	tags=46%, list=22%, signal=58%
GO_POSITIVE_REGULATION_OF_CELL_MORPHOGENESIS_INVOLVED_IN_DIFFERENTIATION	GO_POSITIVE_REGULATION_OF_CELL_MORPHOGENESIS_INVOLVED_IN_DIFFERENTIATION		155	0.41074654	1.3088776	0.073469386	0.30305788	1.0	4487	tags=37%, list=21%, signal=47%
GO_REGULATION_OF_PROTEIN_LOCALIZATION_TO_CELL_SURFACE	GO_REGULATION_OF_PROTEIN_LOCALIZATION_TO_CELL_SURFACE		25	0.52958006	1.3085899	0.08571429	0.30316997	1.0	2277	tags=28%, list=10%, signal=31%
GO_NEGATIVE_REGULATION_OF_PROTEOLYSIS	GO_NEGATIVE_REGULATION_OF_PROTEOLYSIS		300	0.36636537	1.3081926	0.02745098	0.30345246	1.0	3541	tags=23%, list=16%, signal=27%
GO_CELLULAR_RESPONSE_TO_ANTIBIOTIC	GO_CELLULAR_RESPONSE_TO_ANTIBIOTIC		16	0.5622435	1.3080944	0.109014675	0.303219	1.0	1030	tags=19%, list=5%, signal=20%
GO_REGULATION_OF_EMBRYONIC_DEVELOPMENT	GO_REGULATION_OF_EMBRYONIC_DEVELOPMENT		107	0.44064987	1.3077763	0.08401639	0.3033547	1.0	3294	tags=27%, list=15%, signal=32%
GO_VASCULATURE_DEVELOPMENT	GO_VASCULATURE_DEVELOPMENT		452	0.43294618	1.3074888	0.091093116	0.30342335	1.0	4138	tags=35%, list=19%, signal=43%
GO_HIPPO_SIGNALING	GO_HIPPO_SIGNALING		27	0.45492578	1.3068562	0.14760914	0.3041724	1.0	2264	tags=22%, list=10%, signal=25%
GO_PYRIMIDINE_NUCLEOSIDE_CATABOLIC_PROCESS	GO_PYRIMIDINE_NUCLEOSIDE_CATABOLIC_PROCESS		18	0.5655847	1.3065995	0.1359404	0.3042083	1.0	245	tags=11%, list=1%, signal=11%
GO_POSITIVE_REGULATION_OF_SYNAPTIC_TRANSMISSION	GO_POSITIVE_REGULATION_OF_SYNAPTIC_TRANSMISSION		108	0.41061392	1.3065673	0.0627451	0.3038427	1.0	3134	tags=26%, list=14%, signal=30%
GO_ARTERY_MORPHOGENESIS	GO_ARTERY_MORPHOGENESIS		51	0.50126487	1.3063318	0.13779527	0.30383432	1.0	3031	tags=37%, list=14%, signal=43%
GO_CEREBRAL_CORTEX_RADIALLY_ORIENTED_CELL_MIGRATION	GO_CEREBRAL_CORTEX_RADIALLY_ORIENTED_CELL_MIGRATION		27	0.44323626	1.3061826	0.14176245	0.30368742	1.0	3473	tags=30%, list=16%, signal=35%
GO_VACUOLAR_TRANSPORT	GO_VACUOLAR_TRANSPORT		228	0.3220609	1.3060944	0.075848304	0.30341718	1.0	4627	tags=27%, list=21%, signal=34%
GO_PROTEIN_LIPID_COMPLEX_SUBUNIT_ORGANIZATION	GO_PROTEIN_LIPID_COMPLEX_SUBUNIT_ORGANIZATION		36	0.5232405	1.3054024	0.12352941	0.30429968	1.0	1409	tags=17%, list=6%, signal=18%
GO_REGULATION_OF_MUSCLE_CELL_APOPTOTIC_PROCESS	GO_REGULATION_OF_MUSCLE_CELL_APOPTOTIC_PROCESS		41	0.4870018	1.3043832	0.07874016	0.30572388	1.0	3220	tags=32%, list=15%, signal=37%
GO_EPHRIN_RECEPTOR_SIGNALING_PATHWAY	GO_EPHRIN_RECEPTOR_SIGNALING_PATHWAY		84	0.39330333	1.3032392	0.08846154	0.30737728	1.0	4036	tags=27%, list=19%, signal=33%
GO_NEGATIVE_REGULATION_OF_DEVELOPMENTAL_GROWTH	GO_NEGATIVE_REGULATION_OF_DEVELOPMENTAL_GROWTH		81	0.4204284	1.3026588	0.055555556	0.3080471	1.0	3817	tags=28%, list=18%, signal=34%
GO_STEROL_HOMEOSTASIS	GO_STEROL_HOMEOSTASIS		55	0.4262045	1.3019569	0.08365019	0.30884093	1.0	998	tags=13%, list=5%, signal=13%
GO_REGULATION_OF_COLLATERAL_SPROUTING	GO_REGULATION_OF_COLLATERAL_SPROUTING		16	0.5856351	1.3019149	0.10559006	0.3085119	1.0	3486	tags=44%, list=16%, signal=52%
GO_MACROMOLECULAR_COMPLEX_REMODELING	GO_MACROMOLECULAR_COMPLEX_REMODELING		24	0.5731298	1.3017507	0.13472486	0.308399	1.0	1409	tags=21%, list=6%, signal=22%
GO_REGULATION_OF_SEQUESTERING_OF_CALCIUM_ION	GO_REGULATION_OF_SEQUESTERING_OF_CALCIUM_ION		98	0.5119349	1.301435	0.12427185	0.30859572	1.0	2751	tags=30%, list=13%, signal=34%
GO_BLOOD_VESSEL_MORPHOGENESIS	GO_BLOOD_VESSEL_MORPHOGENESIS		351	0.4358298	1.3011333	0.09919028	0.30866665	1.0	4138	tags=36%, list=19%, signal=44%
GO_CELLULAR_CARBOHYDRATE_METABOLIC_PROCESS	GO_CELLULAR_CARBOHYDRATE_METABOLIC_PROCESS		134	0.3751339	1.3010299	0.06349207	0.30840525	1.0	3550	tags=25%, list=16%, signal=30%
GO_POSITIVE_REGULATION_OF_DNA_BINDING	GO_POSITIVE_REGULATION_OF_DNA_BINDING		40	0.4176357	1.3006738	0.08782435	0.30861643	1.0	2318	tags=18%, list=11%, signal=20%
GO_NEGATIVE_REGULATION_OF_EPITHELIAL_CELL_PROLIFERATION	GO_NEGATIVE_REGULATION_OF_EPITHELIAL_CELL_PROLIFERATION		110	0.42067555	1.3006649	0.07625272	0.30821005	1.0	3774	tags=28%, list=17%, signal=34%
GO_ENDOCARDIAL_CUSHION_MORPHOGENESIS	GO_ENDOCARDIAL_CUSHION_MORPHOGENESIS		22	0.63520056	1.3005062	0.14198783	0.30810228	1.0	2078	tags=36%, list=10%, signal=40%
GO_ATP_GENERATION_FROM_ADP	GO_ATP_GENERATION_FROM_ADP		35	0.48407722	1.3001945	0.1037182	0.30820835	1.0	1692	tags=17%, list=8%, signal=19%
GO_CELLULAR_RESPONSE_TO_GAMMA_RADIATION	GO_CELLULAR_RESPONSE_TO_GAMMA_RADIATION		19	0.51233566	1.3000615	0.14814815	0.3080343	1.0	938	tags=11%, list=4%, signal=11%
GO_POSITIVE_REGULATION_OF_DENDRITE_MORPHOGENESIS	GO_POSITIVE_REGULATION_OF_DENDRITE_MORPHOGENESIS		31	0.44938147	1.2995408	0.10838446	0.30852437	1.0	4184	tags=42%, list=19%, signal=52%
GO_NEGATIVE_REGULATION_OF_ANOIKIS	GO_NEGATIVE_REGULATION_OF_ANOIKIS		17	0.52727747	1.2990422	0.11958763	0.30893642	1.0	5687	tags=65%, list=26%, signal=88%
GO_REGULATION_OF_CELL_SIZE	GO_REGULATION_OF_CELL_SIZE		162	0.3715082	1.2987753	0.03815261	0.30902678	1.0	3692	tags=27%, list=17%, signal=32%
GO_REGULATION_OF_EPITHELIAL_CELL_PROLIFERATION	GO_REGULATION_OF_EPITHELIAL_CELL_PROLIFERATION		272	0.41247186	1.2986212	0.053497944	0.30890036	1.0	3448	tags=27%, list=16%, signal=31%
GO_RESPONSE_TO_STARVATION	GO_RESPONSE_TO_STARVATION		145	0.38223916	1.2985016	0.06288032	0.30868635	1.0	4419	tags=30%, list=20%, signal=38%
GO_CONNECTIVE_TISSUE_DEVELOPMENT	GO_CONNECTIVE_TISSUE_DEVELOPMENT		187	0.46567276	1.2982223	0.08997955	0.3087824	1.0	4136	tags=36%, list=19%, signal=45%
GO_REGULATION_OF_SULFUR_METABOLIC_PROCESS	GO_REGULATION_OF_SULFUR_METABOLIC_PROCESS		19	0.46871725	1.2981793	0.11909263	0.30844492	1.0	5983	tags=58%, list=28%, signal=80%
GO_CARTILAGE_DEVELOPMENT	GO_CARTILAGE_DEVELOPMENT		141	0.4867653	1.2981594	0.10351967	0.30806017	1.0	3322	tags=32%, list=15%, signal=37%
GO_POSITIVE_REGULATION_OF_MUSCLE_HYPERTROPHY	GO_POSITIVE_REGULATION_OF_MUSCLE_HYPERTROPHY		21	0.50791794	1.2981181	0.152	0.3077312	1.0	1746	tags=19%, list=8%, signal=21%
GO_RESPONSE_TO_PROSTAGLANDIN_E	GO_RESPONSE_TO_PROSTAGLANDIN_E		25	0.6291126	1.2975951	0.11984283	0.3083023	1.0	2605	tags=28%, list=12%, signal=32%
GO_EMBRYONIC_CRANIAL_SKELETON_MORPHOGENESIS	GO_EMBRYONIC_CRANIAL_SKELETON_MORPHOGENESIS		46	0.49785396	1.2972926	0.12731007	0.30842012	1.0	2860	tags=30%, list=13%, signal=35%
GO_SYNAPSE_ORGANIZATION	GO_SYNAPSE_ORGANIZATION		139	0.43304208	1.2971338	0.083333336	0.3082478	1.0	3713	tags=29%, list=17%, signal=34%
GO_ENERGY_DERIVATION_BY_OXIDATION_OF_ORGANIC_COMPOUNDS	GO_ENERGY_DERIVATION_BY_OXIDATION_OF_ORGANIC_COMPOUNDS		203	0.3326256	1.2970148	0.13926499	0.3080549	1.0	3705	tags=19%, list=17%, signal=22%
GO_POSITIVE_REGULATION_OF_NERVOUS_SYSTEM_DEVELOPMENT	GO_POSITIVE_REGULATION_OF_NERVOUS_SYSTEM_DEVELOPMENT		407	0.393493	1.2950062	0.062240664	0.3111274	1.0	2877	tags=23%, list=13%, signal=26%
GO_REGULATION_OF_ORGAN_MORPHOGENESIS	GO_REGULATION_OF_ORGAN_MORPHOGENESIS		236	0.4139887	1.2948054	0.093877554	0.3111342	1.0	2781	tags=24%, list=13%, signal=27%
GO_REGULATION_OF_CAMP_METABOLIC_PROCESS	GO_REGULATION_OF_CAMP_METABOLIC_PROCESS		122	0.40644813	1.2945917	0.10245901	0.31109583	1.0	3396	tags=24%, list=16%, signal=28%
GO_NON_CANONICAL_WNT_SIGNALING_PATHWAY	GO_NON_CANONICAL_WNT_SIGNALING_PATHWAY		131	0.37138817	1.2945276	0.09919028	0.3108083	1.0	2371	tags=18%, list=11%, signal=20%
GO_MESENCHYMAL_CELL_DIFFERENTIATION	GO_MESENCHYMAL_CELL_DIFFERENTIATION		132	0.4600933	1.2940917	0.06458333	0.3111444	1.0	3071	tags=30%, list=14%, signal=34%
GO_MITOCHONDRION_LOCALIZATION	GO_MITOCHONDRION_LOCALIZATION		32	0.4375559	1.2936133	0.12033195	0.31157234	1.0	2539	tags=19%, list=12%, signal=21%
GO_ANION_TRANSPORT	GO_ANION_TRANSPORT		467	0.34507126	1.2929767	0.018072288	0.3123537	1.0	3856	tags=21%, list=18%, signal=24%
GO_ENDOCARDIAL_CUSHION_FORMATION	GO_ENDOCARDIAL_CUSHION_FORMATION		15	0.6420455	1.2918489	0.18577075	0.31391117	1.0	2078	tags=33%, list=10%, signal=37%
GO_REGULATION_OF_BINDING	GO_REGULATION_OF_BINDING		275	0.34551632	1.2913938	0.03250478	0.3143137	1.0	4419	tags=29%, list=20%, signal=36%
GO_POSITIVE_REGULATION_OF_GROWTH	GO_POSITIVE_REGULATION_OF_GROWTH		226	0.34991673	1.291091	0.030107526	0.3144098	1.0	2855	tags=17%, list=13%, signal=19%
GO_RESPONSE_TO_GROWTH_FACTOR	GO_RESPONSE_TO_GROWTH_FACTOR		456	0.3743422	1.2910857	0.06734694	0.3140153	1.0	3653	tags=25%, list=17%, signal=30%
GO_NEGATIVE_REGULATION_OF_KINASE_ACTIVITY	GO_NEGATIVE_REGULATION_OF_KINASE_ACTIVITY		237	0.35983714	1.2909493	0.043809526	0.31383976	1.0	3782	tags=25%, list=17%, signal=30%
GO_REGULATION_OF_MYOBLAST_FUSION	GO_REGULATION_OF_MYOBLAST_FUSION		19	0.60034907	1.2902061	0.15769231	0.31479988	1.0	456	tags=16%, list=2%, signal=16%
GO_REGULATION_OF_MULTICELLULAR_ORGANISM_GROWTH	GO_REGULATION_OF_MULTICELLULAR_ORGANISM_GROWTH		65	0.35470214	1.2895023	0.09542744	0.31569907	1.0	3338	tags=17%, list=15%, signal=20%
GO_REGULATION_OF_CYTOPLASMIC_TRANSPORT	GO_REGULATION_OF_CYTOPLASMIC_TRANSPORT		453	0.35444787	1.289183	0.054545455	0.31591174	1.0	2725	tags=17%, list=13%, signal=20%
GO_POSITIVE_REGULATION_OF_TRANSCRIPTION_FROM_RNA_POLYMERASE_II_PROMOTER_INVOLVED_IN_CELLULAR_RESPONSE_TO_CHEMICAL_STIMULUS	GO_POSITIVE_REGULATION_OF_TRANSCRIPTION_FROM_RNA_POLYMERASE_II_PROMOTER_INVOLVED_IN_CELLULAR_RESPONSE_TO_CHEMICAL_STIMULUS		26	0.47530368	1.2888094	0.12184874	0.31614056	1.0	2165	tags=23%, list=10%, signal=26%
GO_CENTRAL_NERVOUS_SYSTEM_NEURON_DIFFERENTIATION	GO_CENTRAL_NERVOUS_SYSTEM_NEURON_DIFFERENTIATION		161	0.40105626	1.2886184	0.08016032	0.31603736	1.0	3672	tags=24%, list=17%, signal=29%
GO_POSITIVE_REGULATION_OF_CELL_DEVELOPMENT	GO_POSITIVE_REGULATION_OF_CELL_DEVELOPMENT		449	0.38793045	1.2885767	0.053719006	0.31571263	1.0	3024	tags=23%, list=14%, signal=26%
GO_MORPHOGENESIS_OF_AN_EPITHELIAL_FOLD	GO_MORPHOGENESIS_OF_AN_EPITHELIAL_FOLD		15	0.594988	1.2885338	0.1416309	0.31539217	1.0	1812	tags=27%, list=8%, signal=29%
GO_CELLULAR_PROTEIN_COMPLEX_ASSEMBLY	GO_CELLULAR_PROTEIN_COMPLEX_ASSEMBLY		310	0.32020855	1.2884314	0.064257026	0.3151819	1.0	2728	tags=13%, list=13%, signal=14%
GO_NEGATIVE_REGULATION_OF_MYOTUBE_DIFFERENTIATION	GO_NEGATIVE_REGULATION_OF_MYOTUBE_DIFFERENTIATION		17	0.6016115	1.2882704	0.125	0.3151067	1.0	1127	tags=24%, list=5%, signal=25%
GO_HORMONE_METABOLIC_PROCESS	GO_HORMONE_METABOLIC_PROCESS		146	0.45084867	1.2880547	0.07723577	0.31506142	1.0	3990	tags=29%, list=18%, signal=36%
GO_CELLULAR_RESPONSE_TO_RETINOIC_ACID	GO_CELLULAR_RESPONSE_TO_RETINOIC_ACID		58	0.45323843	1.2879966	0.09690721	0.31477764	1.0	2781	tags=26%, list=13%, signal=30%
GO_NEGATIVE_REGULATION_OF_AXON_GUIDANCE	GO_NEGATIVE_REGULATION_OF_AXON_GUIDANCE		25	0.52839345	1.2879518	0.10997964	0.31445765	1.0	4431	tags=44%, list=20%, signal=55%
GO_DNA_DEALKYLATION	GO_DNA_DEALKYLATION		19	0.48156044	1.2877433	0.13445379	0.31442603	1.0	19	tags=5%, list=0%, signal=5%
GO_SULFUR_COMPOUND_METABOLIC_PROCESS	GO_SULFUR_COMPOUND_METABOLIC_PROCESS		334	0.38739708	1.2873507	0.041237112	0.31471768	1.0	3603	tags=27%, list=17%, signal=31%
GO_REGENERATION	GO_REGENERATION		152	0.40939653	1.2869042	0.05940594	0.31509426	1.0	2605	tags=21%, list=12%, signal=24%
GO_RESPONSE_TO_INSULIN	GO_RESPONSE_TO_INSULIN		198	0.35337663	1.2865968	0.046277665	0.31525475	1.0	4855	tags=32%, list=22%, signal=41%
GO_NEGATIVE_REGULATION_OF_SMOOTH_MUSCLE_CELL_PROLIFERATION	GO_NEGATIVE_REGULATION_OF_SMOOTH_MUSCLE_CELL_PROLIFERATION		35	0.53055763	1.2865832	0.08102767	0.31488693	1.0	2605	tags=37%, list=12%, signal=42%
GO_VACUOLE_ORGANIZATION	GO_VACUOLE_ORGANIZATION		155	0.33129528	1.2858022	0.09016393	0.3158023	1.0	5488	tags=41%, list=25%, signal=54%
GO_REGULATION_OF_SYNAPSE_ASSEMBLY	GO_REGULATION_OF_SYNAPSE_ASSEMBLY		68	0.49491316	1.2856579	0.11899791	0.3156354	1.0	3134	tags=29%, list=14%, signal=34%
GO_AMEBOIDAL_TYPE_CELL_MIGRATION	GO_AMEBOIDAL_TYPE_CELL_MIGRATION		148	0.4128832	1.2854413	0.056133058	0.3156298	1.0	4087	tags=34%, list=19%, signal=42%
GO_CELLULAR_RESPONSE_TO_PROSTAGLANDIN_STIMULUS	GO_CELLULAR_RESPONSE_TO_PROSTAGLANDIN_STIMULUS		23	0.5922979	1.2853391	0.13909775	0.3154102	1.0	4205	tags=30%, list=19%, signal=38%
GO_HEPARAN_SULFATE_PROTEOGLYCAN_BIOSYNTHETIC_PROCESS	GO_HEPARAN_SULFATE_PROTEOGLYCAN_BIOSYNTHETIC_PROCESS		23	0.53421617	1.285041	0.14876033	0.3155311	1.0	4148	tags=39%, list=19%, signal=48%
GO_ODONTOGENESIS_OF_DENTIN_CONTAINING_TOOTH	GO_ODONTOGENESIS_OF_DENTIN_CONTAINING_TOOTH		73	0.46719655	1.2845873	0.10549451	0.31591934	1.0	4608	tags=36%, list=21%, signal=45%
GO_RETINOL_METABOLIC_PROCESS	GO_RETINOL_METABOLIC_PROCESS		25	0.61496484	1.2844725	0.15132925	0.31573367	1.0	3990	tags=44%, list=18%, signal=54%
GO_REGULATION_OF_STEM_CELL_DIFFERENTIATION	GO_REGULATION_OF_STEM_CELL_DIFFERENTIATION		109	0.4090067	1.2834446	0.07531381	0.3172203	1.0	2584	tags=25%, list=12%, signal=28%
GO_NUCLEOSIDE_MONOPHOSPHATE_METABOLIC_PROCESS	GO_NUCLEOSIDE_MONOPHOSPHATE_METABOLIC_PROCESS		219	0.32840133	1.2826821	0.125	0.31823605	1.0	584	tags=5%, list=3%, signal=5%
GO_SMALL_GTPASE_MEDIATED_SIGNAL_TRANSDUCTION	GO_SMALL_GTPASE_MEDIATED_SIGNAL_TRANSDUCTION		329	0.33905387	1.2824501	0.03877551	0.31823212	1.0	3970	tags=28%, list=18%, signal=34%
GO_DRUG_METABOLIC_PROCESS	GO_DRUG_METABOLIC_PROCESS		33	0.6555507	1.2823997	0.17381974	0.31793252	1.0	2187	tags=39%, list=10%, signal=44%
GO_POSITIVE_REGULATION_OF_SMOOTH_MUSCLE_CELL_MIGRATION	GO_POSITIVE_REGULATION_OF_SMOOTH_MUSCLE_CELL_MIGRATION		29	0.5664615	1.2822527	0.16732283	0.31783003	1.0	2285	tags=34%, list=11%, signal=38%
GO_NEGATIVE_REGULATION_OF_RESPONSE_TO_EXTRACELLULAR_STIMULUS	GO_NEGATIVE_REGULATION_OF_RESPONSE_TO_EXTRACELLULAR_STIMULUS		32	0.39337122	1.2817205	0.10357816	0.31838992	1.0	5354	tags=47%, list=25%, signal=62%
GO_CARBOHYDRATE_CATABOLIC_PROCESS	GO_CARBOHYDRATE_CATABOLIC_PROCESS		104	0.3727539	1.2813628	0.0770751	0.3186246	1.0	2847	tags=18%, list=13%, signal=21%
GO_REGULATION_OF_G_PROTEIN_COUPLED_RECEPTOR_PROTEIN_SIGNALING_PATHWAY	GO_REGULATION_OF_G_PROTEIN_COUPLED_RECEPTOR_PROTEIN_SIGNALING_PATHWAY		119	0.405491	1.281191	0.072463766	0.31854668	1.0	3043	tags=24%, list=14%, signal=27%
GO_NEGATIVE_REGULATION_OF_PLATELET_ACTIVATION	GO_NEGATIVE_REGULATION_OF_PLATELET_ACTIVATION		17	0.5583933	1.2805672	0.10973085	0.31928498	1.0	4246	tags=59%, list=20%, signal=73%
GO_HISTONE_H3_DEACETYLATION	GO_HISTONE_H3_DEACETYLATION		21	0.41792056	1.2804359	0.17425743	0.3191167	1.0	5624	tags=43%, list=26%, signal=58%
GO_MATING	GO_MATING		36	0.44654325	1.2797246	0.10691824	0.3199942	1.0	4320	tags=31%, list=20%, signal=38%
GO_BLOOD_VESSEL_REMODELING	GO_BLOOD_VESSEL_REMODELING		32	0.56006515	1.2795098	0.16377649	0.3199839	1.0	2247	tags=22%, list=10%, signal=24%
GO_NUCLEUS_LOCALIZATION	GO_NUCLEUS_LOCALIZATION		20	0.46296304	1.2793679	0.14807692	0.31984597	1.0	3446	tags=25%, list=16%, signal=30%
GO_NEGATIVE_REGULATION_OF_CANONICAL_WNT_SIGNALING_PATHWAY	GO_NEGATIVE_REGULATION_OF_CANONICAL_WNT_SIGNALING_PATHWAY		155	0.38870284	1.2788023	0.1030303	0.32054082	1.0	3275	tags=26%, list=15%, signal=31%
GO_REGULATION_OF_ANDROGEN_RECEPTOR_SIGNALING_PATHWAY	GO_REGULATION_OF_ANDROGEN_RECEPTOR_SIGNALING_PATHWAY		22	0.48006937	1.2786793	0.15953307	0.32034746	1.0	4294	tags=27%, list=20%, signal=34%
GO_NEUROBLAST_PROLIFERATION	GO_NEUROBLAST_PROLIFERATION		28	0.5088669	1.2777408	0.16052061	0.32163224	1.0	3016	tags=29%, list=14%, signal=33%
GO_REGULATION_OF_EPITHELIAL_TO_MESENCHYMAL_TRANSITION	GO_REGULATION_OF_EPITHELIAL_TO_MESENCHYMAL_TRANSITION		64	0.45547205	1.2773252	0.11924686	0.321998	1.0	2483	tags=27%, list=11%, signal=30%
GO_CELLULAR_LIPID_CATABOLIC_PROCESS	GO_CELLULAR_LIPID_CATABOLIC_PROCESS		143	0.4243795	1.2772896	0.1002004	0.3216544	1.0	4781	tags=38%, list=22%, signal=49%
GO_MEGAKARYOCYTE_DEVELOPMENT	GO_MEGAKARYOCYTE_DEVELOPMENT		16	0.51641214	1.2768903	0.18125	0.3220176	1.0	1978	tags=19%, list=9%, signal=21%
GO_NUCLEOBASE_CONTAINING_SMALL_MOLECULE_METABOLIC_PROCESS	GO_NUCLEOBASE_CONTAINING_SMALL_MOLECULE_METABOLIC_PROCESS		484	0.31375524	1.2761261	0.048964217	0.32301107	1.0	3615	tags=19%, list=17%, signal=22%
GO_RECEPTOR_METABOLIC_PROCESS	GO_RECEPTOR_METABOLIC_PROCESS		75	0.4225549	1.2760082	0.09053498	0.3228527	1.0	3565	tags=28%, list=16%, signal=33%
GO_KERATINOCYTE_DIFFERENTIATION	GO_KERATINOCYTE_DIFFERENTIATION		81	0.62721735	1.2759482	0.21242484	0.3225777	1.0	3766	tags=48%, list=17%, signal=58%
GO_MONOCARBOXYLIC_ACID_METABOLIC_PROCESS	GO_MONOCARBOXYLIC_ACID_METABOLIC_PROCESS		455	0.3890342	1.2742045	0.06365503	0.32529697	1.0	3810	tags=27%, list=18%, signal=32%
GO_RESPONSE_TO_PROSTAGLANDIN	GO_RESPONSE_TO_PROSTAGLANDIN		33	0.58188206	1.2741166	0.13438736	0.3250713	1.0	2605	tags=27%, list=12%, signal=31%
GO_NEGATIVE_REGULATION_OF_CELL_JUNCTION_ASSEMBLY	GO_NEGATIVE_REGULATION_OF_CELL_JUNCTION_ASSEMBLY		19	0.5437151	1.273842	0.16302186	0.32517612	1.0	2905	tags=37%, list=13%, signal=42%
GO_REGULATION_OF_ERBB_SIGNALING_PATHWAY	GO_REGULATION_OF_ERBB_SIGNALING_PATHWAY		78	0.3724112	1.273381	0.11363637	0.32561448	1.0	3870	tags=21%, list=18%, signal=25%
GO_REGULATION_OF_PROTEIN_POLYMERIZATION	GO_REGULATION_OF_PROTEIN_POLYMERIZATION		164	0.36370412	1.2733043	0.06923077	0.3253458	1.0	3225	tags=18%, list=15%, signal=21%
GO_EPITHELIAL_TUBE_BRANCHING_INVOLVED_IN_LUNG_MORPHOGENESIS	GO_EPITHELIAL_TUBE_BRANCHING_INVOLVED_IN_LUNG_MORPHOGENESIS		25	0.53084296	1.2732798	0.115879826	0.3249958	1.0	2111	tags=28%, list=10%, signal=31%
GO_REGULATION_OF_STEROID_HORMONE_SECRETION	GO_REGULATION_OF_STEROID_HORMONE_SECRETION		20	0.50530714	1.2729213	0.18623482	0.325243	1.0	777	tags=10%, list=4%, signal=10%
GO_REGULATION_OF_MICROTUBULE_BASED_MOVEMENT	GO_REGULATION_OF_MICROTUBULE_BASED_MOVEMENT		16	0.42671764	1.2723066	0.20338982	0.32590085	1.0	5933	tags=38%, list=27%, signal=52%
GO_EMBRYONIC_HEART_TUBE_DEVELOPMENT	GO_EMBRYONIC_HEART_TUBE_DEVELOPMENT		68	0.41097933	1.2719517	0.14072494	0.3261363	1.0	3722	tags=24%, list=17%, signal=28%
GO_RESPONSE_TO_ESTRADIOL	GO_RESPONSE_TO_ESTRADIOL		144	0.37994257	1.2712	0.033755273	0.32708028	1.0	2196	tags=17%, list=10%, signal=19%
GO_RESPONSE_TO_NICOTINE	GO_RESPONSE_TO_NICOTINE		49	0.46282348	1.2702216	0.12526096	0.32843107	1.0	1752	tags=16%, list=8%, signal=18%
GO_REGULATION_OF_DEVELOPMENTAL_GROWTH	GO_REGULATION_OF_DEVELOPMENTAL_GROWTH		278	0.36012223	1.2687957	0.0513347	0.33063063	1.0	3817	tags=25%, list=18%, signal=30%
GO_MONOCARBOXYLIC_ACID_TRANSPORT	GO_MONOCARBOXYLIC_ACID_TRANSPORT		111	0.4125078	1.2687652	0.073319755	0.33029565	1.0	3810	tags=27%, list=18%, signal=33%
GO_SIGNAL_TRANSDUCTION_BY_PROTEIN_PHOSPHORYLATION	GO_SIGNAL_TRANSDUCTION_BY_PROTEIN_PHOSPHORYLATION		389	0.32888672	1.2675884	0.054435484	0.33205125	1.0	3165	tags=17%, list=15%, signal=20%
GO_CELLULAR_RESPONSE_TO_ESTRADIOL_STIMULUS	GO_CELLULAR_RESPONSE_TO_ESTRADIOL_STIMULUS		29	0.48948973	1.2674718	0.13837638	0.33189195	1.0	1437	tags=17%, list=7%, signal=18%
GO_NEGATIVE_REGULATION_OF_CARDIAC_MUSCLE_TISSUE_DEVELOPMENT	GO_NEGATIVE_REGULATION_OF_CARDIAC_MUSCLE_TISSUE_DEVELOPMENT		17	0.57296014	1.2674628	0.16190477	0.33151665	1.0	1812	tags=24%, list=8%, signal=26%
GO_REGULATION_OF_ASTROCYTE_DIFFERENTIATION	GO_REGULATION_OF_ASTROCYTE_DIFFERENTIATION		27	0.50787103	1.2671	0.15648855	0.33176446	1.0	3205	tags=33%, list=15%, signal=39%
GO_PROTEOGLYCAN_BIOSYNTHETIC_PROCESS	GO_PROTEOGLYCAN_BIOSYNTHETIC_PROCESS		57	0.50622106	1.2662575	0.16468254	0.33298245	1.0	2290	tags=30%, list=11%, signal=33%
GO_CAMP_MEDIATED_SIGNALING	GO_CAMP_MEDIATED_SIGNALING		36	0.45984295	1.2662296	0.11133201	0.33266237	1.0	2855	tags=31%, list=13%, signal=35%
GO_CORONARY_VASCULATURE_DEVELOPMENT	GO_CORONARY_VASCULATURE_DEVELOPMENT		36	0.5033067	1.265012	0.18473895	0.33445275	1.0	5100	tags=47%, list=23%, signal=62%
GO_REGULATION_OF_CARDIAC_MUSCLE_CELL_DIFFERENTIATION	GO_REGULATION_OF_CARDIAC_MUSCLE_CELL_DIFFERENTIATION		17	0.62400645	1.2647172	0.18234165	0.3345445	1.0	1614	tags=29%, list=7%, signal=32%
GO_NEGATIVE_REGULATION_OF_FAT_CELL_DIFFERENTIATION	GO_NEGATIVE_REGULATION_OF_FAT_CELL_DIFFERENTIATION		38	0.4880012	1.2631428	0.13385826	0.337108	1.0	2272	tags=29%, list=10%, signal=32%
GO_POSITIVE_REGULATION_OF_EPITHELIAL_CELL_PROLIFERATION	GO_POSITIVE_REGULATION_OF_EPITHELIAL_CELL_PROLIFERATION		146	0.43509543	1.2624924	0.09016393	0.33784956	1.0	3388	tags=29%, list=16%, signal=35%
GO_LABYRINTHINE_LAYER_BLOOD_VESSEL_DEVELOPMENT	GO_LABYRINTHINE_LAYER_BLOOD_VESSEL_DEVELOPMENT		18	0.49061033	1.2618214	0.16363636	0.33871153	1.0	4045	tags=39%, list=19%, signal=48%
GO_PHOSPHATIDYLINOSITOL_DEPHOSPHORYLATION	GO_PHOSPHATIDYLINOSITOL_DEPHOSPHORYLATION		21	0.44666192	1.2607261	0.19327731	0.34024853	1.0	3493	tags=38%, list=16%, signal=45%
GO_STEM_CELL_DIFFERENTIATION	GO_STEM_CELL_DIFFERENTIATION		186	0.41541997	1.2599233	0.06680585	0.3413374	1.0	3312	tags=27%, list=15%, signal=32%
GO_CELLULAR_RESPONSE_TO_PROSTAGLANDIN_E_STIMULUS	GO_CELLULAR_RESPONSE_TO_PROSTAGLANDIN_E_STIMULUS		18	0.6155509	1.2596745	0.1692607	0.34136972	1.0	3653	tags=28%, list=17%, signal=33%
GO_REGULATION_OF_CYCLIC_NUCLEOTIDE_METABOLIC_PROCESS	GO_REGULATION_OF_CYCLIC_NUCLEOTIDE_METABOLIC_PROCESS		147	0.39090693	1.2588593	0.13104838	0.3424159	1.0	3396	tags=22%, list=16%, signal=26%
GO_KERATAN_SULFATE_BIOSYNTHETIC_PROCESS	GO_KERATAN_SULFATE_BIOSYNTHETIC_PROCESS		27	0.5576604	1.2582583	0.17948718	0.34308958	1.0	3482	tags=44%, list=16%, signal=53%
GO_SEGMENTATION	GO_SEGMENTATION		85	0.43085486	1.2581663	0.08253359	0.34283647	1.0	2421	tags=19%, list=11%, signal=21%
GO_ANGIOGENESIS	GO_ANGIOGENESIS		280	0.42701772	1.2577611	0.13360325	0.34317175	1.0	4138	tags=36%, list=19%, signal=44%
GO_CERAMIDE_BIOSYNTHETIC_PROCESS	GO_CERAMIDE_BIOSYNTHETIC_PROCESS		40	0.46693432	1.257432	0.12096774	0.3433785	1.0	3816	tags=43%, list=18%, signal=51%
GO_REGULATION_OF_CELL_SUBSTRATE_ADHESION	GO_REGULATION_OF_CELL_SUBSTRATE_ADHESION		163	0.43419078	1.2573335	0.11717172	0.34314004	1.0	2905	tags=28%, list=13%, signal=32%
GO_AUDITORY_RECEPTOR_CELL_DEVELOPMENT	GO_AUDITORY_RECEPTOR_CELL_DEVELOPMENT		17	0.43308592	1.2571882	0.1632653	0.34299076	1.0	3551	tags=24%, list=16%, signal=28%
GO_MUCOPOLYSACCHARIDE_METABOLIC_PROCESS	GO_MUCOPOLYSACCHARIDE_METABOLIC_PROCESS		104	0.45284316	1.2562065	0.14312977	0.34444717	1.0	3482	tags=35%, list=16%, signal=41%
GO_POSITIVE_REGULATION_OF_PROTEIN_TYROSINE_KINASE_ACTIVITY	GO_POSITIVE_REGULATION_OF_PROTEIN_TYROSINE_KINASE_ACTIVITY		34	0.4629842	1.2552516	0.087576374	0.34581465	1.0	1288	tags=18%, list=6%, signal=19%
GO_AXON_EXTENSION	GO_AXON_EXTENSION		36	0.5209853	1.2550911	0.19521913	0.34570417	1.0	4952	tags=47%, list=23%, signal=61%
GO_REGULATION_OF_CALCIUM_MEDIATED_SIGNALING	GO_REGULATION_OF_CALCIUM_MEDIATED_SIGNALING		72	0.5068988	1.2550052	0.14563107	0.3454638	1.0	2571	tags=28%, list=12%, signal=31%
GO_ACTIVATION_OF_PROTEIN_KINASE_B_ACTIVITY	GO_ACTIVATION_OF_PROTEIN_KINASE_B_ACTIVITY		21	0.47083876	1.253882	0.16129032	0.3471754	1.0	4246	tags=33%, list=20%, signal=41%
GO_REGULATION_OF_CANONICAL_WNT_SIGNALING_PATHWAY	GO_REGULATION_OF_CANONICAL_WNT_SIGNALING_PATHWAY		224	0.36386952	1.2536218	0.09202454	0.3472797	1.0	3427	tags=25%, list=16%, signal=30%
GO_GLYCOSYL_COMPOUND_METABOLIC_PROCESS	GO_GLYCOSYL_COMPOUND_METABOLIC_PROCESS		334	0.3128335	1.2531197	0.08795411	0.34776977	1.0	3158	tags=13%, list=15%, signal=16%
GO_CELLULAR_RESPONSE_TO_STARVATION	GO_CELLULAR_RESPONSE_TO_STARVATION		108	0.3737685	1.2525246	0.0997921	0.34849754	1.0	5461	tags=37%, list=25%, signal=49%
GO_NEGATIVE_REGULATION_OF_WNT_SIGNALING_PATHWAY	GO_NEGATIVE_REGULATION_OF_WNT_SIGNALING_PATHWAY		186	0.37199765	1.2519206	0.116935484	0.3492458	1.0	3283	tags=27%, list=15%, signal=31%
GO_ESTABLISHMENT_OR_MAINTENANCE_OF_CELL_POLARITY	GO_ESTABLISHMENT_OR_MAINTENANCE_OF_CELL_POLARITY		134	0.36028838	1.250841	0.05858586	0.35090894	1.0	3401	tags=30%, list=16%, signal=35%
GO_REGULATION_OF_SMOOTH_MUSCLE_CELL_PROLIFERATION	GO_REGULATION_OF_SMOOTH_MUSCLE_CELL_PROLIFERATION		98	0.41498017	1.2495012	0.08829569	0.35287353	1.0	2745	tags=27%, list=13%, signal=30%
GO_ARACHIDONIC_ACID_METABOLIC_PROCESS	GO_ARACHIDONIC_ACID_METABOLIC_PROCESS		49	0.5767146	1.2489517	0.15932915	0.3534881	1.0	3743	tags=41%, list=17%, signal=49%
GO_NEGATIVE_REGULATION_OF_JNK_CASCADE	GO_NEGATIVE_REGULATION_OF_JNK_CASCADE		32	0.45967638	1.2481486	0.13178295	0.35456938	1.0	1925	tags=19%, list=9%, signal=21%
GO_POSITIVE_REGULATION_OF_ENDOTHELIAL_CELL_DIFFERENTIATION	GO_POSITIVE_REGULATION_OF_ENDOTHELIAL_CELL_DIFFERENTIATION		15	0.5899133	1.2478504	0.18816067	0.35468647	1.0	3504	tags=47%, list=16%, signal=56%
GO_TRANSFORMING_GROWTH_FACTOR_BETA_RECEPTOR_SIGNALING_PATHWAY	GO_TRANSFORMING_GROWTH_FACTOR_BETA_RECEPTOR_SIGNALING_PATHWAY		92	0.3851541	1.2478038	0.12266112	0.3543568	1.0	3539	tags=22%, list=16%, signal=26%
GO_CANONICAL_WNT_SIGNALING_PATHWAY	GO_CANONICAL_WNT_SIGNALING_PATHWAY		89	0.40870315	1.2474238	0.10995851	0.35458264	1.0	4537	tags=39%, list=21%, signal=49%
GO_REGULATION_OF_ACTION_POTENTIAL	GO_REGULATION_OF_ACTION_POTENTIAL		37	0.42846614	1.2473214	0.12790698	0.35439536	1.0	3305	tags=35%, list=15%, signal=41%
GO_LYSOSOMAL_TRANSPORT	GO_LYSOSOMAL_TRANSPORT		64	0.35320207	1.2470835	0.15264188	0.35441837	1.0	4897	tags=31%, list=23%, signal=40%
GO_REGULATION_OF_AXON_GUIDANCE	GO_REGULATION_OF_AXON_GUIDANCE		37	0.4864073	1.2469014	0.1609658	0.35432902	1.0	4431	tags=43%, list=20%, signal=54%
GO_PROTEIN_LOCALIZATION_TO_LYSOSOME	GO_PROTEIN_LOCALIZATION_TO_LYSOSOME		16	0.4862417	1.2466996	0.21541502	0.3543293	1.0	661	tags=13%, list=3%, signal=13%
GO_REGULATION_OF_PHOSPHOLIPASE_ACTIVITY	GO_REGULATION_OF_PHOSPHOLIPASE_ACTIVITY		63	0.44411075	1.2463399	0.13572854	0.35457194	1.0	3043	tags=25%, list=14%, signal=29%
GO_RESPONSE_TO_OXYGEN_LEVELS	GO_RESPONSE_TO_OXYGEN_LEVELS		301	0.37069404	1.2456455	0.092	0.35545012	1.0	2823	tags=21%, list=13%, signal=23%
GO_PLATELET_DEGRANULATION	GO_PLATELET_DEGRANULATION		101	0.46954855	1.2455053	0.14257425	0.3552978	1.0	3151	tags=32%, list=14%, signal=37%
GO_LONG_CHAIN_FATTY_ACID_TRANSPORT	GO_LONG_CHAIN_FATTY_ACID_TRANSPORT		40	0.4696434	1.2454265	0.110074624	0.3550539	1.0	3810	tags=35%, list=18%, signal=42%
GO_REGULATION_OF_MITOCHONDRIAL_MEMBRANE_POTENTIAL	GO_REGULATION_OF_MITOCHONDRIAL_MEMBRANE_POTENTIAL		53	0.40936494	1.2448251	0.119140625	0.35577473	1.0	2399	tags=19%, list=11%, signal=21%
GO_FATTY_ACID_METABOLIC_PROCESS	GO_FATTY_ACID_METABOLIC_PROCESS		270	0.4133882	1.2447618	0.13026053	0.35547104	1.0	5069	tags=39%, list=23%, signal=51%
GO_COLLAGEN_FIBRIL_ORGANIZATION	GO_COLLAGEN_FIBRIL_ORGANIZATION		36	0.6539628	1.2446793	0.264	0.35523364	1.0	3064	tags=58%, list=14%, signal=68%
GO_REGULATION_OF_OLIGODENDROCYTE_DIFFERENTIATION	GO_REGULATION_OF_OLIGODENDROCYTE_DIFFERENTIATION		28	0.48194584	1.2444155	0.14693877	0.35533136	1.0	2605	tags=25%, list=12%, signal=28%
GO_NEGATIVE_REGULATION_OF_G_PROTEIN_COUPLED_RECEPTOR_PROTEIN_SIGNALING_PATHWAY	GO_NEGATIVE_REGULATION_OF_G_PROTEIN_COUPLED_RECEPTOR_PROTEIN_SIGNALING_PATHWAY		37	0.48273805	1.2443575	0.18837675	0.3550407	1.0	3938	tags=43%, list=18%, signal=53%
GO_THYROID_HORMONE_METABOLIC_PROCESS	GO_THYROID_HORMONE_METABOLIC_PROCESS		15	0.6330061	1.244312	0.18383838	0.35471705	1.0	3266	tags=40%, list=15%, signal=47%
GO_VERY_LONG_CHAIN_FATTY_ACID_METABOLIC_PROCESS	GO_VERY_LONG_CHAIN_FATTY_ACID_METABOLIC_PROCESS		23	0.57416224	1.2440685	0.1822034	0.35477912	1.0	4735	tags=57%, list=22%, signal=72%
GO_EPITHELIAL_CELL_FATE_COMMITMENT	GO_EPITHELIAL_CELL_FATE_COMMITMENT		15	0.5351701	1.2437097	0.19577736	0.35500827	1.0	3518	tags=40%, list=16%, signal=48%
GO_GLUCOSE_METABOLIC_PROCESS	GO_GLUCOSE_METABOLIC_PROCESS		113	0.39574572	1.2429442	0.109561756	0.356026	1.0	3774	tags=28%, list=17%, signal=34%
GO_POSTSYNAPTIC_MEMBRANE_ORGANIZATION	GO_POSTSYNAPTIC_MEMBRANE_ORGANIZATION		25	0.51270384	1.2426486	0.17718941	0.35616052	1.0	4403	tags=48%, list=20%, signal=60%
GO_NEGATIVE_REGULATION_OF_CELLULAR_RESPONSE_TO_GROWTH_FACTOR_STIMULUS	GO_NEGATIVE_REGULATION_OF_CELLULAR_RESPONSE_TO_GROWTH_FACTOR_STIMULUS		116	0.4538773	1.242358	0.1809145	0.35629758	1.0	2172	tags=21%, list=10%, signal=23%
GO_PATTERN_SPECIFICATION_PROCESS	GO_PATTERN_SPECIFICATION_PROCESS		395	0.38492545	1.2407076	0.090361446	0.35896206	1.0	3035	tags=22%, list=14%, signal=25%
GO_ORGANIC_ACID_TRANSPORT	GO_ORGANIC_ACID_TRANSPORT		240	0.35546666	1.2397134	0.06958251	0.36046883	1.0	3810	tags=23%, list=18%, signal=27%
GO_POSITIVE_REGULATION_OF_ENDOTHELIAL_CELL_MIGRATION	GO_POSITIVE_REGULATION_OF_ENDOTHELIAL_CELL_MIGRATION		63	0.46881202	1.2396517	0.18762475	0.36018893	1.0	4368	tags=40%, list=20%, signal=50%
GO_MAINTENANCE_OF_CELL_NUMBER	GO_MAINTENANCE_OF_CELL_NUMBER		129	0.34395638	1.2394661	0.1	0.360142	1.0	2216	tags=16%, list=10%, signal=17%
GO_MATING_BEHAVIOR	GO_MATING_BEHAVIOR		22	0.44676656	1.2391522	0.18333334	0.36035463	1.0	1317	tags=14%, list=6%, signal=15%
GO_POSITIVE_REGULATION_OF_G_PROTEIN_COUPLED_RECEPTOR_PROTEIN_SIGNALING_PATHWAY	GO_POSITIVE_REGULATION_OF_G_PROTEIN_COUPLED_RECEPTOR_PROTEIN_SIGNALING_PATHWAY		23	0.5334067	1.2390941	0.17708333	0.3600733	1.0	2466	tags=26%, list=11%, signal=29%
GO_REPLACEMENT_OSSIFICATION	GO_REPLACEMENT_OSSIFICATION		25	0.54254055	1.2390277	0.18737271	0.35979348	1.0	3242	tags=36%, list=15%, signal=42%
GO_STRESS_ACTIVATED_PROTEIN_KINASE_SIGNALING_CASCADE	GO_STRESS_ACTIVATED_PROTEIN_KINASE_SIGNALING_CASCADE		100	0.36322328	1.2388842	0.10229645	0.35962996	1.0	2115	tags=10%, list=10%, signal=11%
GO_CRANIAL_SKELETAL_SYSTEM_DEVELOPMENT	GO_CRANIAL_SKELETAL_SYSTEM_DEVELOPMENT		55	0.4662115	1.2387679	0.20824742	0.35943887	1.0	3690	tags=33%, list=17%, signal=39%
GO_SODIUM_ION_TRANSPORT	GO_SODIUM_ION_TRANSPORT		127	0.36561698	1.2387664	0.09638554	0.35904178	1.0	3713	tags=17%, list=17%, signal=21%
GO_REGULATION_OF_INTRACELLULAR_STEROID_HORMONE_RECEPTOR_SIGNALING_PATHWAY	GO_REGULATION_OF_INTRACELLULAR_STEROID_HORMONE_RECEPTOR_SIGNALING_PATHWAY		55	0.36816993	1.238579	0.125	0.35898235	1.0	3687	tags=25%, list=17%, signal=31%
GO_HYDROGEN_TRANSPORT	GO_HYDROGEN_TRANSPORT		122	0.36217493	1.2382271	0.12962963	0.35925806	1.0	1994	tags=11%, list=9%, signal=13%
GO_GOLGI_TO_VACUOLE_TRANSPORT	GO_GOLGI_TO_VACUOLE_TRANSPORT		25	0.42800754	1.2382225	0.22376238	0.3588734	1.0	2058	tags=16%, list=9%, signal=18%
GO_BONE_CELL_DEVELOPMENT	GO_BONE_CELL_DEVELOPMENT		22	0.45693088	1.237787	0.18947369	0.3592303	1.0	1978	tags=14%, list=9%, signal=15%
GO_NOSE_DEVELOPMENT	GO_NOSE_DEVELOPMENT		15	0.53003496	1.237693	0.1515748	0.35900328	1.0	2217	tags=20%, list=10%, signal=22%
GO_EPITHELIAL_TO_MESENCHYMAL_TRANSITION	GO_EPITHELIAL_TO_MESENCHYMAL_TRANSITION		56	0.46857014	1.2375624	0.16016427	0.35886076	1.0	3064	tags=30%, list=14%, signal=35%
GO_REGULATION_OF_PEPTIDYL_THREONINE_PHOSPHORYLATION	GO_REGULATION_OF_PEPTIDYL_THREONINE_PHOSPHORYLATION		34	0.4494299	1.2372428	0.148	0.35905787	1.0	2825	tags=29%, list=13%, signal=34%
GO_POSITIVE_REGULATION_OF_MULTICELLULAR_ORGANISMAL_METABOLIC_PROCESS	GO_POSITIVE_REGULATION_OF_MULTICELLULAR_ORGANISMAL_METABOLIC_PROCESS		20	0.5236071	1.2368559	0.17755102	0.35938513	1.0	3502	tags=35%, list=16%, signal=42%
GO_REGULATION_OF_WNT_SIGNALING_PATHWAY	GO_REGULATION_OF_WNT_SIGNALING_PATHWAY		292	0.35307133	1.2366623	0.1	0.35937008	1.0	4547	tags=34%, list=21%, signal=42%
GO_PROTEIN_OLIGOMERIZATION	GO_PROTEIN_OLIGOMERIZATION		403	0.31007272	1.2364476	0.033613447	0.35936847	1.0	3814	tags=21%, list=18%, signal=25%
GO_POSITIVE_REGULATION_OF_SYNAPSE_ASSEMBLY	GO_POSITIVE_REGULATION_OF_SYNAPSE_ASSEMBLY		51	0.49884266	1.2348535	0.18762887	0.3620237	1.0	2342	tags=27%, list=11%, signal=31%
GO_RESPONSE_TO_TOPOLOGICALLY_INCORRECT_PROTEIN	GO_RESPONSE_TO_TOPOLOGICALLY_INCORRECT_PROTEIN		153	0.33524597	1.2347963	0.13916501	0.36173707	1.0	2238	tags=10%, list=10%, signal=12%
GO_PROTEIN_HOMOOLIGOMERIZATION	GO_PROTEIN_HOMOOLIGOMERIZATION		240	0.32443732	1.234644	0.059917357	0.3616247	1.0	2418	tags=13%, list=11%, signal=14%
GO_WOUND_HEALING	GO_WOUND_HEALING		441	0.36907396	1.2345961	0.119373776	0.36131713	1.0	4060	tags=27%, list=19%, signal=33%
GO_EMBRYONIC_ORGAN_DEVELOPMENT	GO_EMBRYONIC_ORGAN_DEVELOPMENT		394	0.3756764	1.2342781	0.11088296	0.36147162	1.0	2952	tags=22%, list=14%, signal=25%
GO_NAD_METABOLIC_PROCESS	GO_NAD_METABOLIC_PROCESS		50	0.41265133	1.2330674	0.15769945	0.3632728	1.0	1692	tags=12%, list=8%, signal=13%
GO_CELL_FATE_SPECIFICATION	GO_CELL_FATE_SPECIFICATION		68	0.42596054	1.2329626	0.13939394	0.3630748	1.0	3616	tags=25%, list=17%, signal=30%
GO_ACTIVATION_OF_PHOSPHOLIPASE_C_ACTIVITY	GO_ACTIVATION_OF_PHOSPHOLIPASE_C_ACTIVITY		27	0.5004383	1.2321483	0.18965517	0.36418	1.0	2751	tags=26%, list=13%, signal=30%
GO_ORGANIC_ANION_TRANSPORT	GO_ORGANIC_ANION_TRANSPORT		352	0.33847755	1.2320731	0.048780486	0.3639257	1.0	3856	tags=21%, list=18%, signal=25%
GO_ESTABLISHMENT_OF_MITOCHONDRION_LOCALIZATION	GO_ESTABLISHMENT_OF_MITOCHONDRION_LOCALIZATION		15	0.51034904	1.2314793	0.19959266	0.36458832	1.0	2513	tags=27%, list=12%, signal=30%
GO_GASTRULATION	GO_GASTRULATION		144	0.39289835	1.2314606	0.15416667	0.3642367	1.0	4478	tags=35%, list=21%, signal=43%
GO_POSITIVE_REGULATION_OF_CELL_GROWTH	GO_POSITIVE_REGULATION_OF_CELL_GROWTH		139	0.34133568	1.231043	0.08230453	0.36460468	1.0	2996	tags=17%, list=14%, signal=20%
GO_EPIBOLY	GO_EPIBOLY		19	0.51955056	1.2308383	0.16506718	0.3645512	1.0	4003	tags=42%, list=18%, signal=52%
GO_CELLULAR_RESPONSE_TO_EXTERNAL_STIMULUS	GO_CELLULAR_RESPONSE_TO_EXTERNAL_STIMULUS		252	0.35211575	1.230655	0.059548255	0.3645065	1.0	2399	tags=17%, list=11%, signal=19%
GO_CEREBRAL_CORTEX_DEVELOPMENT	GO_CEREBRAL_CORTEX_DEVELOPMENT		102	0.3793542	1.2300444	0.104627766	0.36525846	1.0	3473	tags=26%, list=16%, signal=31%
GO_DIGESTIVE_SYSTEM_DEVELOPMENT	GO_DIGESTIVE_SYSTEM_DEVELOPMENT		141	0.422649	1.2300025	0.14345114	0.3649454	1.0	2748	tags=27%, list=13%, signal=31%
GO_EPIDERMAL_GROWTH_FACTOR_RECEPTOR_SIGNALING_PATHWAY	GO_EPIDERMAL_GROWTH_FACTOR_RECEPTOR_SIGNALING_PATHWAY		52	0.42981693	1.2299156	0.16432866	0.36472002	1.0	3740	tags=31%, list=17%, signal=37%
GO_REGIONALIZATION	GO_REGIONALIZATION		294	0.3955481	1.2295585	0.08811475	0.36496946	1.0	2544	tags=20%, list=12%, signal=22%
GO_VACUOLE_FUSION	GO_VACUOLE_FUSION		21	0.4010587	1.2292783	0.21529175	0.3650821	1.0	6386	tags=52%, list=29%, signal=74%
GO_REGULATION_OF_PROTEIN_IMPORT	GO_REGULATION_OF_PROTEIN_IMPORT		172	0.37502536	1.2292411	0.12676056	0.36476076	1.0	4461	tags=34%, list=21%, signal=43%
GO_NONMOTILE_PRIMARY_CILIUM_ASSEMBLY	GO_NONMOTILE_PRIMARY_CILIUM_ASSEMBLY		22	0.44626674	1.2291633	0.226	0.36451992	1.0	5726	tags=55%, list=26%, signal=74%
GO_ANTERIOR_POSTERIOR_PATTERN_SPECIFICATION	GO_ANTERIOR_POSTERIOR_PATTERN_SPECIFICATION		184	0.40329656	1.2288407	0.10121457	0.36472204	1.0	2544	tags=20%, list=12%, signal=22%
GO_AGING	GO_AGING		257	0.35731083	1.2287765	0.08041237	0.3644626	1.0	3358	tags=23%, list=15%, signal=27%
GO_REGULATION_OF_CELL_MIGRATION_INVOLVED_IN_SPROUTING_ANGIOGENESIS	GO_REGULATION_OF_CELL_MIGRATION_INVOLVED_IN_SPROUTING_ANGIOGENESIS		19	0.5121179	1.2282159	0.18849206	0.3650858	1.0	2971	tags=37%, list=14%, signal=43%
GO_ADP_METABOLIC_PROCESS	GO_ADP_METABOLIC_PROCESS		42	0.43187433	1.2280641	0.1631068	0.3649686	1.0	1692	tags=14%, list=8%, signal=15%
GO_REGULATION_OF_SMALL_GTPASE_MEDIATED_SIGNAL_TRANSDUCTION	GO_REGULATION_OF_SMALL_GTPASE_MEDIATED_SIGNAL_TRANSDUCTION		266	0.34862515	1.227569	0.097087376	0.36554366	1.0	3741	tags=28%, list=17%, signal=34%
GO_POSITIVE_REGULATION_OF_ENDOTHELIAL_CELL_PROLIFERATION	GO_POSITIVE_REGULATION_OF_ENDOTHELIAL_CELL_PROLIFERATION		65	0.47793254	1.2274799	0.16049382	0.36533707	1.0	3711	tags=34%, list=17%, signal=41%
GO_REGULATION_OF_SMOOTH_MUSCLE_CONTRACTION	GO_REGULATION_OF_SMOOTH_MUSCLE_CONTRACTION		59	0.42411843	1.2273281	0.11290322	0.3652264	1.0	3165	tags=25%, list=15%, signal=30%
GO_REGULATION_OF_SMOOTHENED_SIGNALING_PATHWAY	GO_REGULATION_OF_SMOOTHENED_SIGNALING_PATHWAY		61	0.5044061	1.2271874	0.18281938	0.36509106	1.0	4894	tags=43%, list=22%, signal=55%
GO_REGULATION_OF_DNA_BINDING	GO_REGULATION_OF_DNA_BINDING		90	0.363435	1.2265087	0.100603625	0.36592028	1.0	3616	tags=26%, list=17%, signal=31%
GO_FOREBRAIN_NEURON_DEVELOPMENT	GO_FOREBRAIN_NEURON_DEVELOPMENT		34	0.43566945	1.2264334	0.18736842	0.3656665	1.0	2079	tags=21%, list=10%, signal=23%
GO_REGULATION_OF_FATTY_ACID_METABOLIC_PROCESS	GO_REGULATION_OF_FATTY_ACID_METABOLIC_PROCESS		79	0.4032974	1.2260869	0.1283525	0.36585638	1.0	3421	tags=28%, list=16%, signal=33%
GO_REGULATION_OF_DENDRITIC_SPINE_MORPHOGENESIS	GO_REGULATION_OF_DENDRITIC_SPINE_MORPHOGENESIS		29	0.45381114	1.2255204	0.13963039	0.36648348	1.0	2371	tags=28%, list=11%, signal=31%
GO_RESPONSE_TO_INORGANIC_SUBSTANCE	GO_RESPONSE_TO_INORGANIC_SUBSTANCE		457	0.33410487	1.2252055	0.06841046	0.36674976	1.0	4422	tags=26%, list=20%, signal=32%
GO_KERATAN_SULFATE_METABOLIC_PROCESS	GO_KERATAN_SULFATE_METABOLIC_PROCESS		31	0.51881105	1.2251536	0.21917808	0.36646372	1.0	3482	tags=39%, list=16%, signal=46%
GO_FATTY_ACID_TRANSPORT	GO_FATTY_ACID_TRANSPORT		54	0.4381797	1.2250049	0.13396226	0.3663354	1.0	4106	tags=35%, list=19%, signal=43%
GO_NEGATIVE_REGULATION_OF_LYASE_ACTIVITY	GO_NEGATIVE_REGULATION_OF_LYASE_ACTIVITY		26	0.49762037	1.2241758	0.23373984	0.3675232	1.0	1595	tags=15%, list=7%, signal=17%
GO_POSITIVE_REGULATION_OF_MICROTUBULE_POLYMERIZATION	GO_POSITIVE_REGULATION_OF_MICROTUBULE_POLYMERIZATION		18	0.46777266	1.2226543	0.19291338	0.37009865	1.0	1315	tags=11%, list=6%, signal=12%
GO_NEGATIVE_REGULATION_OF_VASCULATURE_DEVELOPMENT	GO_NEGATIVE_REGULATION_OF_VASCULATURE_DEVELOPMENT		75	0.44541067	1.2225229	0.15071283	0.3699349	1.0	2001	tags=24%, list=9%, signal=26%
GO_RIBONUCLEOSIDE_DIPHOSPHATE_METABOLIC_PROCESS	GO_RIBONUCLEOSIDE_DIPHOSPHATE_METABOLIC_PROCESS		59	0.37416634	1.2222968	0.1453831	0.36998963	1.0	3705	tags=24%, list=17%, signal=29%
GO_REGULATION_OF_SYNAPTIC_TRANSMISSION_DOPAMINERGIC	GO_REGULATION_OF_SYNAPTIC_TRANSMISSION_DOPAMINERGIC		17	0.5212956	1.2221082	0.21020408	0.3699396	1.0	3043	tags=29%, list=14%, signal=34%
GO_NEUTRAL_LIPID_METABOLIC_PROCESS	GO_NEUTRAL_LIPID_METABOLIC_PROCESS		78	0.41845146	1.2219052	0.116054155	0.36990914	1.0	3615	tags=27%, list=17%, signal=32%
GO_PHOSPHATIDYLETHANOLAMINE_ACYL_CHAIN_REMODELING	GO_PHOSPHATIDYLETHANOLAMINE_ACYL_CHAIN_REMODELING		21	0.5994455	1.2218717	0.21501014	0.36958015	1.0	1712	tags=33%, list=8%, signal=36%
GO_REGULATION_OF_LIPASE_ACTIVITY	GO_REGULATION_OF_LIPASE_ACTIVITY		82	0.41475937	1.2210001	0.17948718	0.3708128	1.0	2751	tags=23%, list=13%, signal=26%
GO_NEGATIVE_REGULATION_OF_TRANSMEMBRANE_RECEPTOR_PROTEIN_SERINE_THREONINE_KINASE_SIGNALING_PATHWAY	GO_NEGATIVE_REGULATION_OF_TRANSMEMBRANE_RECEPTOR_PROTEIN_SERINE_THREONINE_KINASE_SIGNALING_PATHWAY		97	0.4422197	1.2206866	0.18699187	0.37102976	1.0	2172	tags=19%, list=10%, signal=21%
GO_NUCLEOSIDE_TRIPHOSPHATE_METABOLIC_PROCESS	GO_NUCLEOSIDE_TRIPHOSPHATE_METABOLIC_PROCESS		204	0.31783676	1.2206095	0.14147286	0.37078604	1.0	584	tags=5%, list=3%, signal=5%
GO_2_OXOGLUTARATE_METABOLIC_PROCESS	GO_2_OXOGLUTARATE_METABOLIC_PROCESS		19	0.48392105	1.2205955	0.2173913	0.37043408	1.0	1497	tags=16%, list=7%, signal=17%
GO_REGULATION_OF_KERATINOCYTE_PROLIFERATION	GO_REGULATION_OF_KERATINOCYTE_PROLIFERATION		26	0.4844662	1.2188491	0.16536964	0.37342197	1.0	6543	tags=54%, list=30%, signal=77%
GO_NEUROMUSCULAR_SYNAPTIC_TRANSMISSION	GO_NEUROMUSCULAR_SYNAPTIC_TRANSMISSION		25	0.53436184	1.2187089	0.23091248	0.37328705	1.0	1650	tags=20%, list=8%, signal=22%
GO_DIENCEPHALON_DEVELOPMENT	GO_DIENCEPHALON_DEVELOPMENT		76	0.4132562	1.2185746	0.18085106	0.3731563	1.0	2020	tags=14%, list=9%, signal=16%
GO_CELLULAR_RESPONSE_TO_DRUG	GO_CELLULAR_RESPONSE_TO_DRUG		66	0.3859687	1.2185576	0.13617887	0.37279913	1.0	2477	tags=18%, list=11%, signal=20%
GO_GLUTATHIONE_METABOLIC_PROCESS	GO_GLUTATHIONE_METABOLIC_PROCESS		54	0.52650285	1.2182729	0.22360249	0.37296414	1.0	3376	tags=35%, list=16%, signal=42%
GO_NEGATIVE_REGULATION_OF_PHOSPHORYLATION	GO_NEGATIVE_REGULATION_OF_PHOSPHORYLATION		397	0.34251514	1.2175651	0.06336634	0.37391806	1.0	4419	tags=30%, list=20%, signal=38%
GO_FOREBRAIN_CELL_MIGRATION	GO_FOREBRAIN_CELL_MIGRATION		60	0.40118226	1.2173092	0.14256199	0.37399715	1.0	3473	tags=23%, list=16%, signal=28%
GO_RESPONSE_TO_ACID_CHEMICAL	GO_RESPONSE_TO_ACID_CHEMICAL		301	0.36318517	1.2168013	0.09919028	0.37452406	1.0	2894	tags=20%, list=13%, signal=23%
GO_NEGATIVE_REGULATION_OF_GLIOGENESIS	GO_NEGATIVE_REGULATION_OF_GLIOGENESIS		37	0.44031465	1.2164806	0.17113402	0.37476963	1.0	3473	tags=30%, list=16%, signal=35%
GO_MECHANORECEPTOR_DIFFERENTIATION	GO_MECHANORECEPTOR_DIFFERENTIATION		46	0.4082275	1.2164283	0.16885965	0.37446266	1.0	3062	tags=24%, list=14%, signal=28%
GO_CELL_SURFACE_RECEPTOR_SIGNALING_PATHWAY_INVOLVED_IN_CELL_CELL_SIGNALING	GO_CELL_SURFACE_RECEPTOR_SIGNALING_PATHWAY_INVOLVED_IN_CELL_CELL_SIGNALING		67	0.40804958	1.2158847	0.14285715	0.37514496	1.0	3341	tags=21%, list=15%, signal=25%
GO_COCHLEA_DEVELOPMENT	GO_COCHLEA_DEVELOPMENT		38	0.46842986	1.2151865	0.20217392	0.37603348	1.0	2217	tags=26%, list=10%, signal=29%
GO_NEGATIVE_REGULATION_OF_STEM_CELL_PROLIFERATION	GO_NEGATIVE_REGULATION_OF_STEM_CELL_PROLIFERATION		15	0.54256314	1.214684	0.21174005	0.37648323	1.0	2748	tags=33%, list=13%, signal=38%
GO_NEGATIVE_REGULATION_OF_COAGULATION	GO_NEGATIVE_REGULATION_OF_COAGULATION		47	0.46362132	1.2146121	0.14	0.37621716	1.0	3814	tags=36%, list=18%, signal=44%
GO_NEUTRAL_AMINO_ACID_TRANSPORT	GO_NEUTRAL_AMINO_ACID_TRANSPORT		31	0.45596203	1.2144791	0.23865877	0.3760873	1.0	3610	tags=23%, list=17%, signal=27%
GO_RECEPTOR_INTERNALIZATION	GO_RECEPTOR_INTERNALIZATION		45	0.459852	1.2139157	0.20833333	0.37673244	1.0	3165	tags=29%, list=15%, signal=34%
GO_LENS_MORPHOGENESIS_IN_CAMERA_TYPE_EYE	GO_LENS_MORPHOGENESIS_IN_CAMERA_TYPE_EYE		17	0.51575845	1.2130277	0.19880715	0.37802422	1.0	1028	tags=18%, list=5%, signal=19%
GO_PHOSPHATIDYLCHOLINE_ACYL_CHAIN_REMODELING	GO_PHOSPHATIDYLCHOLINE_ACYL_CHAIN_REMODELING		24	0.55149394	1.2129129	0.21836735	0.3778393	1.0	1712	tags=29%, list=8%, signal=32%
GO_REGULATION_OF_CHOLESTEROL_EFFLUX	GO_REGULATION_OF_CHOLESTEROL_EFFLUX		19	0.501494	1.2119746	0.2275449	0.37917167	1.0	1732	tags=21%, list=8%, signal=23%
GO_POSITIVE_REGULATION_OF_WOUND_HEALING	GO_POSITIVE_REGULATION_OF_WOUND_HEALING		45	0.4647317	1.2116117	0.16666667	0.37943867	1.0	2468	tags=27%, list=11%, signal=30%
GO_VIRION_ASSEMBLY	GO_VIRION_ASSEMBLY		35	0.371564	1.2115204	0.23232323	0.3792032	1.0	3622	tags=31%, list=17%, signal=38%
GO_REGULATION_OF_ACTIN_FILAMENT_BUNDLE_ASSEMBLY	GO_REGULATION_OF_ACTIN_FILAMENT_BUNDLE_ASSEMBLY		73	0.39055648	1.211354	0.14619882	0.3790974	1.0	3028	tags=27%, list=14%, signal=32%
GO_NEGATIVE_REGULATION_OF_HORMONE_SECRETION	GO_NEGATIVE_REGULATION_OF_HORMONE_SECRETION		73	0.41951308	1.2111759	0.14255765	0.37904873	1.0	3130	tags=26%, list=14%, signal=30%
GO_PIGMENTATION	GO_PIGMENTATION		82	0.3557694	1.2106574	0.10728745	0.3796478	1.0	5268	tags=33%, list=24%, signal=43%
GO_EMBRYONIC_SKELETAL_SYSTEM_MORPHOGENESIS	GO_EMBRYONIC_SKELETAL_SYSTEM_MORPHOGENESIS		92	0.44403023	1.2083976	0.17764471	0.38335097	1.0	2952	tags=33%, list=14%, signal=38%
GO_CARDIAC_EPITHELIAL_TO_MESENCHYMAL_TRANSITION	GO_CARDIAC_EPITHELIAL_TO_MESENCHYMAL_TRANSITION		24	0.5576011	1.2080319	0.20080322	0.38363272	1.0	2102	tags=33%, list=10%, signal=37%
GO_REGULATION_OF_EPITHELIAL_CELL_APOPTOTIC_PROCESS	GO_REGULATION_OF_EPITHELIAL_CELL_APOPTOTIC_PROCESS		57	0.47199208	1.2066823	0.19517103	0.3857904	1.0	2387	tags=28%, list=11%, signal=31%
GO_POSITIVE_REGULATION_OF_PHOSPHOLIPASE_ACTIVITY	GO_POSITIVE_REGULATION_OF_PHOSPHOLIPASE_ACTIVITY		53	0.44176477	1.2062762	0.1743487	0.38622862	1.0	2751	tags=25%, list=13%, signal=28%
GO_GANGLIOSIDE_BIOSYNTHETIC_PROCESS	GO_GANGLIOSIDE_BIOSYNTHETIC_PROCESS		17	0.5072104	1.2052916	0.21146245	0.38761643	1.0	3816	tags=47%, list=18%, signal=57%
GO_SKELETAL_SYSTEM_MORPHOGENESIS	GO_SKELETAL_SYSTEM_MORPHOGENESIS		195	0.41684982	1.2038728	0.17755102	0.38992536	1.0	3315	tags=30%, list=15%, signal=35%
GO_REGULATION_OF_JNK_CASCADE	GO_REGULATION_OF_JNK_CASCADE		154	0.36396804	1.2036003	0.08024691	0.39004654	1.0	2631	tags=19%, list=12%, signal=22%
GO_MONOCARBOXYLIC_ACID_CATABOLIC_PROCESS	GO_MONOCARBOXYLIC_ACID_CATABOLIC_PROCESS		91	0.42298424	1.2033503	0.21	0.39016852	1.0	4903	tags=40%, list=23%, signal=51%
GO_OTIC_VESICLE_DEVELOPMENT	GO_OTIC_VESICLE_DEVELOPMENT		15	0.5426782	1.2033074	0.23658052	0.38985232	1.0	2020	tags=27%, list=9%, signal=29%
GO_SPHINGOLIPID_BIOSYNTHETIC_PROCESS	GO_SPHINGOLIPID_BIOSYNTHETIC_PROCESS		67	0.41967312	1.2025197	0.16766468	0.39092714	1.0	3816	tags=34%, list=18%, signal=42%
GO_CELLULAR_RESPONSE_TO_EXTRACELLULAR_STIMULUS	GO_CELLULAR_RESPONSE_TO_EXTRACELLULAR_STIMULUS		178	0.3533707	1.2023392	0.09012876	0.39088583	1.0	3541	tags=24%, list=16%, signal=28%
GO_CELLULAR_RESPONSE_TO_ABIOTIC_STIMULUS	GO_CELLULAR_RESPONSE_TO_ABIOTIC_STIMULUS		249	0.3286515	1.2015606	0.11680328	0.39201805	1.0	3839	tags=22%, list=18%, signal=27%
GO_MRNA_TRANSCRIPTION	GO_MRNA_TRANSCRIPTION		20	0.44737917	1.2014685	0.19649805	0.39181143	1.0	5082	tags=45%, list=23%, signal=59%
GO_CARDIAC_RIGHT_VENTRICLE_MORPHOGENESIS	GO_CARDIAC_RIGHT_VENTRICLE_MORPHOGENESIS		16	0.5587661	1.2012947	0.22352941	0.3917715	1.0	2299	tags=31%, list=11%, signal=35%
GO_REGULATION_OF_CARTILAGE_DEVELOPMENT	GO_REGULATION_OF_CARTILAGE_DEVELOPMENT		59	0.4846424	1.2012541	0.21019109	0.39144498	1.0	4645	tags=54%, list=21%, signal=69%
GO_REGULATION_OF_PEPTIDASE_ACTIVITY	GO_REGULATION_OF_PEPTIDASE_ACTIVITY		363	0.34287435	1.2003287	0.099236645	0.392805	1.0	2843	tags=19%, list=13%, signal=21%
GO_VENTRICULAR_CARDIAC_MUSCLE_CELL_DIFFERENTIATION	GO_VENTRICULAR_CARDIAC_MUSCLE_CELL_DIFFERENTIATION		18	0.5274406	1.1998868	0.20229007	0.39322686	1.0	335	tags=17%, list=2%, signal=17%
GO_CENTRAL_NERVOUS_SYSTEM_NEURON_AXONOGENESIS	GO_CENTRAL_NERVOUS_SYSTEM_NEURON_AXONOGENESIS		27	0.53137594	1.1991062	0.21649484	0.3943317	1.0	4512	tags=44%, list=21%, signal=56%
GO_ERBB_SIGNALING_PATHWAY	GO_ERBB_SIGNALING_PATHWAY		76	0.3767364	1.1988122	0.18653846	0.3945279	1.0	3100	tags=24%, list=14%, signal=28%
GO_REGULATION_OF_PHOSPHOLIPASE_C_ACTIVITY	GO_REGULATION_OF_PHOSPHOLIPASE_C_ACTIVITY		39	0.4914377	1.1976737	0.22727273	0.3962562	1.0	2751	tags=26%, list=13%, signal=29%
GO_PROTEOGLYCAN_METABOLIC_PROCESS	GO_PROTEOGLYCAN_METABOLIC_PROCESS		82	0.4593367	1.1967692	0.21956088	0.3975115	1.0	3774	tags=38%, list=17%, signal=46%
GO_POSITIVE_REGULATION_OF_MICROTUBULE_POLYMERIZATION_OR_DEPOLYMERIZATION	GO_POSITIVE_REGULATION_OF_MICROTUBULE_POLYMERIZATION_OR_DEPOLYMERIZATION		22	0.4379548	1.1958518	0.18813907	0.39885423	1.0	1315	tags=9%, list=6%, signal=10%
GO_PROTEIN_LOCALIZATION_TO_VACUOLE	GO_PROTEIN_LOCALIZATION_TO_VACUOLE		41	0.3507182	1.195141	0.25490198	0.399791	1.0	5114	tags=32%, list=24%, signal=41%
GO_BICARBONATE_TRANSPORT	GO_BICARBONATE_TRANSPORT		41	0.4184655	1.1948467	0.17296223	0.39992324	1.0	3192	tags=22%, list=15%, signal=26%
GO_NEGATIVE_REGULATION_OF_ACTIN_FILAMENT_BUNDLE_ASSEMBLY	GO_NEGATIVE_REGULATION_OF_ACTIN_FILAMENT_BUNDLE_ASSEMBLY		19	0.4792865	1.1948171	0.23505154	0.3995748	1.0	1961	tags=26%, list=9%, signal=29%
GO_REGULATION_OF_PROTEIN_TARGETING	GO_REGULATION_OF_PROTEIN_TARGETING		279	0.32533	1.1948122	0.12974052	0.39919284	1.0	4461	tags=29%, list=21%, signal=36%
GO_REGULATION_OF_PROTEIN_STABILITY	GO_REGULATION_OF_PROTEIN_STABILITY		204	0.28810656	1.1941519	0.10897436	0.4000949	1.0	5329	tags=32%, list=24%, signal=42%
GO_CELL_RECOGNITION	GO_CELL_RECOGNITION		125	0.45180106	1.1939592	0.21503131	0.40006512	1.0	3418	tags=30%, list=16%, signal=35%
GO_POSITIVE_REGULATION_OF_JUN_KINASE_ACTIVITY	GO_POSITIVE_REGULATION_OF_JUN_KINASE_ACTIVITY		60	0.39508995	1.1938589	0.13626835	0.39985323	1.0	2371	tags=22%, list=11%, signal=24%
GO_REGULATION_OF_MICROTUBULE_POLYMERIZATION	GO_REGULATION_OF_MICROTUBULE_POLYMERIZATION		31	0.37017283	1.1937782	0.20081967	0.39961118	1.0	3165	tags=16%, list=15%, signal=19%
GO_CELLULAR_RESPONSE_TO_VITAMIN	GO_CELLULAR_RESPONSE_TO_VITAMIN		25	0.52104837	1.193082	0.17311609	0.40055037	1.0	1690	tags=36%, list=8%, signal=39%
GO_FATTY_ACID_CATABOLIC_PROCESS	GO_FATTY_ACID_CATABOLIC_PROCESS		71	0.42642984	1.1926656	0.23552895	0.40098867	1.0	4765	tags=44%, list=22%, signal=56%
GO_BONE_MORPHOGENESIS	GO_BONE_MORPHOGENESIS		77	0.45844677	1.192335	0.2356688	0.4011641	1.0	3690	tags=34%, list=17%, signal=41%
GO_PATTERNING_OF_BLOOD_VESSELS	GO_PATTERNING_OF_BLOOD_VESSELS		32	0.4485681	1.1918663	0.23505977	0.40165025	1.0	2658	tags=25%, list=12%, signal=28%
GO_LIMBIC_SYSTEM_DEVELOPMENT	GO_LIMBIC_SYSTEM_DEVELOPMENT		98	0.35850072	1.1918268	0.1755102	0.4013511	1.0	2971	tags=17%, list=14%, signal=20%
GO_NEGATIVE_REGULATION_OF_TRANSCRIPTION_REGULATORY_REGION_DNA_BINDING	GO_NEGATIVE_REGULATION_OF_TRANSCRIPTION_REGULATORY_REGION_DNA_BINDING		17	0.5548632	1.1918103	0.26915115	0.4009941	1.0	1925	tags=24%, list=9%, signal=26%
GO_NEUROMUSCULAR_PROCESS_CONTROLLING_POSTURE	GO_NEUROMUSCULAR_PROCESS_CONTROLLING_POSTURE		15	0.49641776	1.1917245	0.23373984	0.4007798	1.0	2724	tags=27%, list=13%, signal=30%
GO_APOPTOTIC_PROCESS_INVOLVED_IN_MORPHOGENESIS	GO_APOPTOTIC_PROCESS_INVOLVED_IN_MORPHOGENESIS		16	0.50332916	1.191579	0.21818182	0.40068543	1.0	0	tags=6%, list=0%, signal=6%
GO_CELLULAR_RESPONSE_TO_ACID_CHEMICAL	GO_CELLULAR_RESPONSE_TO_ACID_CHEMICAL		161	0.39285934	1.1913303	0.14723927	0.4007523	1.0	2781	tags=23%, list=13%, signal=26%
GO_REPRODUCTIVE_BEHAVIOR	GO_REPRODUCTIVE_BEHAVIOR		28	0.39360714	1.1906854	0.21676892	0.40159708	1.0	1317	tags=11%, list=6%, signal=11%
GO_SIALYLATION	GO_SIALYLATION		20	0.5143545	1.1898396	0.2219917	0.40278363	1.0	3816	tags=45%, list=18%, signal=55%
GO_POSITIVE_REGULATION_OF_RELEASE_OF_SEQUESTERED_CALCIUM_ION_INTO_CYTOSOL	GO_POSITIVE_REGULATION_OF_RELEASE_OF_SEQUESTERED_CALCIUM_ION_INTO_CYTOSOL		35	0.48052034	1.1897526	0.20958084	0.40256897	1.0	3356	tags=34%, list=15%, signal=40%
GO_ESTABLISHMENT_OF_CELL_POLARITY	GO_ESTABLISHMENT_OF_CELL_POLARITY		85	0.36017838	1.1896878	0.12660944	0.4022909	1.0	4643	tags=40%, list=21%, signal=51%
GO_SODIUM_INDEPENDENT_ORGANIC_ANION_TRANSPORT	GO_SODIUM_INDEPENDENT_ORGANIC_ANION_TRANSPORT		21	0.4675091	1.1896429	0.234714	0.40197533	1.0	492	tags=10%, list=2%, signal=10%
GO_CHONDROITIN_SULFATE_PROTEOGLYCAN_METABOLIC_PROCESS	GO_CHONDROITIN_SULFATE_PROTEOGLYCAN_METABOLIC_PROCESS		42	0.49290636	1.1887362	0.24657534	0.40331122	1.0	3358	tags=38%, list=15%, signal=45%
GO_REGULATION_OF_ENDOTHELIAL_CELL_MIGRATION	GO_REGULATION_OF_ENDOTHELIAL_CELL_MIGRATION		107	0.40862682	1.1883649	0.22044088	0.40362173	1.0	4368	tags=36%, list=20%, signal=44%
GO_AXONEME_ASSEMBLY	GO_AXONEME_ASSEMBLY		34	0.41173342	1.1878858	0.22896282	0.4041325	1.0	3817	tags=26%, list=18%, signal=32%
GO_REGULATION_OF_NEUROTRANSMITTER_LEVELS	GO_REGULATION_OF_NEUROTRANSMITTER_LEVELS		176	0.36650443	1.1875161	0.15885948	0.40440562	1.0	3824	tags=26%, list=18%, signal=31%
GO_REGULATION_OF_GLIAL_CELL_DIFFERENTIATION	GO_REGULATION_OF_GLIAL_CELL_DIFFERENTIATION		58	0.40695146	1.1872269	0.19921105	0.4045512	1.0	3782	tags=28%, list=17%, signal=33%
GO_REGULATION_OF_BIOMINERAL_TISSUE_DEVELOPMENT	GO_REGULATION_OF_BIOMINERAL_TISSUE_DEVELOPMENT		69	0.46714976	1.1869678	0.1910569	0.40466663	1.0	2754	tags=30%, list=13%, signal=35%
GO_POSITIVE_REGULATION_OF_PEPTIDYL_THREONINE_PHOSPHORYLATION	GO_POSITIVE_REGULATION_OF_PEPTIDYL_THREONINE_PHOSPHORYLATION		23	0.48309994	1.1868931	0.22199592	0.40445817	1.0	2825	tags=35%, list=13%, signal=40%
GO_MORPHOGENESIS_OF_A_BRANCHING_STRUCTURE	GO_MORPHOGENESIS_OF_A_BRANCHING_STRUCTURE		164	0.39401856	1.1867607	0.15611814	0.4043334	1.0	3096	tags=23%, list=14%, signal=27%
GO_BIOMINERAL_TISSUE_DEVELOPMENT	GO_BIOMINERAL_TISSUE_DEVELOPMENT		67	0.43856046	1.1866735	0.18790497	0.40411967	1.0	4442	tags=39%, list=20%, signal=49%
GO_POSITIVE_REGULATION_OF_LIPASE_ACTIVITY	GO_POSITIVE_REGULATION_OF_LIPASE_ACTIVITY		66	0.41094553	1.186121	0.19721116	0.4048062	1.0	2751	tags=23%, list=13%, signal=26%
GO_POSITIVE_REGULATION_OF_CYCLIC_NUCLEOTIDE_METABOLIC_PROCESS	GO_POSITIVE_REGULATION_OF_CYCLIC_NUCLEOTIDE_METABOLIC_PROCESS		102	0.37337634	1.185794	0.18273093	0.40504417	1.0	2566	tags=19%, list=12%, signal=21%
GO_NEGATIVE_REGULATION_OF_LOCOMOTION	GO_NEGATIVE_REGULATION_OF_LOCOMOTION		249	0.38504404	1.1854429	0.18712273	0.40525597	1.0	2458	tags=21%, list=11%, signal=23%
GO_REGULATION_OF_URINE_VOLUME	GO_REGULATION_OF_URINE_VOLUME		20	0.53378546	1.1841573	0.2334004	0.40727314	1.0	2001	tags=25%, list=9%, signal=28%
GO_RESPONSE_TO_NERVE_GROWTH_FACTOR	GO_RESPONSE_TO_NERVE_GROWTH_FACTOR		36	0.35197923	1.1841191	0.23809524	0.40694803	1.0	1301	tags=11%, list=6%, signal=12%
GO_REGULATION_OF_RESPIRATORY_GASEOUS_EXCHANGE	GO_REGULATION_OF_RESPIRATORY_GASEOUS_EXCHANGE		22	0.4554212	1.1835208	0.22465208	0.40771645	1.0	2611	tags=18%, list=12%, signal=21%
GO_TELENCEPHALON_DEVELOPMENT	GO_TELENCEPHALON_DEVELOPMENT		222	0.33839992	1.1834147	0.1570248	0.4075008	1.0	3473	tags=23%, list=16%, signal=27%
GO_REGULATION_OF_HORMONE_LEVELS	GO_REGULATION_OF_HORMONE_LEVELS		448	0.33956766	1.183378	0.09670782	0.4071789	1.0	3851	tags=25%, list=18%, signal=29%
GO_GOLGI_TO_ENDOSOME_TRANSPORT	GO_GOLGI_TO_ENDOSOME_TRANSPORT		17	0.45279163	1.1831818	0.28210115	0.40715927	1.0	2058	tags=18%, list=9%, signal=19%
GO_NEGATIVE_REGULATION_OF_MAPK_CASCADE	GO_NEGATIVE_REGULATION_OF_MAPK_CASCADE		139	0.36450943	1.1829667	0.1692607	0.4072109	1.0	3963	tags=31%, list=18%, signal=38%
GO_NEGATIVE_REGULATION_OF_PEPTIDYL_SERINE_PHOSPHORYLATION	GO_NEGATIVE_REGULATION_OF_PEPTIDYL_SERINE_PHOSPHORYLATION		21	0.44709796	1.1828378	0.20566037	0.40704212	1.0	1995	tags=24%, list=9%, signal=26%
GO_GLUCOSAMINE_CONTAINING_COMPOUND_METABOLIC_PROCESS	GO_GLUCOSAMINE_CONTAINING_COMPOUND_METABOLIC_PROCESS		24	0.49097106	1.1817454	0.1933472	0.40878156	1.0	4104	tags=46%, list=19%, signal=56%
GO_REGULATION_OF_POSTSYNAPTIC_MEMBRANE_POTENTIAL	GO_REGULATION_OF_POSTSYNAPTIC_MEMBRANE_POTENTIAL		54	0.41169938	1.1806452	0.20283976	0.41057795	1.0	3130	tags=19%, list=14%, signal=22%
GO_RECEPTOR_CATABOLIC_PROCESS	GO_RECEPTOR_CATABOLIC_PROCESS		16	0.48770577	1.1804839	0.24744377	0.41047415	1.0	5114	tags=38%, list=24%, signal=49%
GO_REGULATION_OF_PROTEIN_TYROSINE_KINASE_ACTIVITY	GO_REGULATION_OF_PROTEIN_TYROSINE_KINASE_ACTIVITY		57	0.3864494	1.1796925	0.18421052	0.41169265	1.0	4246	tags=32%, list=20%, signal=39%
GO_REGULATION_OF_CELLULAR_RESPIRATION	GO_REGULATION_OF_CELLULAR_RESPIRATION		22	0.42319506	1.1790637	0.20977597	0.41253313	1.0	3873	tags=32%, list=18%, signal=39%
GO_GLOMERULAR_EPITHELIUM_DEVELOPMENT	GO_GLOMERULAR_EPITHELIUM_DEVELOPMENT		19	0.5168052	1.1783619	0.24448898	0.41350487	1.0	3023	tags=37%, list=14%, signal=43%
GO_RESPIRATORY_SYSTEM_DEVELOPMENT	GO_RESPIRATORY_SYSTEM_DEVELOPMENT		192	0.387752	1.1778326	0.20208333	0.41409013	1.0	2860	tags=22%, list=13%, signal=25%
GO_FOREBRAIN_GENERATION_OF_NEURONS	GO_FOREBRAIN_GENERATION_OF_NEURONS		64	0.39099056	1.177429	0.21174005	0.4144836	1.0	2131	tags=19%, list=10%, signal=21%
GO_NEURAL_CREST_CELL_MIGRATION	GO_NEURAL_CREST_CELL_MIGRATION		51	0.44030824	1.1767784	0.20286885	0.4152769	1.0	3616	tags=33%, list=17%, signal=40%
GO_REGULATION_OF_HEART_GROWTH	GO_REGULATION_OF_HEART_GROWTH		41	0.46810612	1.176581	0.24649298	0.415252	1.0	1812	tags=22%, list=8%, signal=24%
GO_ER_TO_GOLGI_VESICLE_MEDIATED_TRANSPORT	GO_ER_TO_GOLGI_VESICLE_MEDIATED_TRANSPORT		157	0.29509896	1.17642	0.20825148	0.41518393	1.0	5012	tags=30%, list=23%, signal=39%
GO_PEPTIDYL_ARGININE_MODIFICATION	GO_PEPTIDYL_ARGININE_MODIFICATION		17	0.46633297	1.1761508	0.253493	0.4153049	1.0	4930	tags=35%, list=23%, signal=46%
GO_ENDOTHELIAL_CELL_DEVELOPMENT	GO_ENDOTHELIAL_CELL_DEVELOPMENT		44	0.3992701	1.1760284	0.21643287	0.41512913	1.0	3741	tags=27%, list=17%, signal=33%
GO_REGULATION_OF_AMINO_ACID_TRANSPORT	GO_REGULATION_OF_AMINO_ACID_TRANSPORT		24	0.48543078	1.1758003	0.22612086	0.41517994	1.0	3807	tags=38%, list=18%, signal=45%
GO_POSITIVE_REGULATION_OF_LIPID_METABOLIC_PROCESS	GO_POSITIVE_REGULATION_OF_LIPID_METABOLIC_PROCESS		122	0.38484898	1.1757811	0.14766355	0.41482744	1.0	2867	tags=20%, list=13%, signal=23%
GO_EMBRYONIC_DIGESTIVE_TRACT_DEVELOPMENT	GO_EMBRYONIC_DIGESTIVE_TRACT_DEVELOPMENT		32	0.51375604	1.1754009	0.24472573	0.41518387	1.0	2624	tags=28%, list=12%, signal=32%
GO_BRANCH_ELONGATION_OF_AN_EPITHELIUM	GO_BRANCH_ELONGATION_OF_AN_EPITHELIUM		17	0.515818	1.1753538	0.2347826	0.41486812	1.0	2111	tags=29%, list=10%, signal=33%
GO_RESPONSE_TO_HEAT	GO_RESPONSE_TO_HEAT		85	0.4083049	1.1744924	0.22290389	0.41610244	1.0	1121	tags=13%, list=5%, signal=14%
GO_EXTRACELLULAR_MATRIX_DISASSEMBLY	GO_EXTRACELLULAR_MATRIX_DISASSEMBLY		72	0.49761224	1.1744776	0.24845996	0.41574523	1.0	3946	tags=40%, list=18%, signal=49%
GO_EMBRYONIC_SKELETAL_SYSTEM_DEVELOPMENT	GO_EMBRYONIC_SKELETAL_SYSTEM_DEVELOPMENT		119	0.42852983	1.1742486	0.19917865	0.41578102	1.0	3065	tags=34%, list=14%, signal=39%
GO_REGULATION_OF_HOMEOSTATIC_PROCESS	GO_REGULATION_OF_HOMEOSTATIC_PROCESS		424	0.34727743	1.174178	0.15204678	0.41555417	1.0	2751	tags=18%, list=13%, signal=20%
GO_SYNAPTIC_SIGNALING	GO_SYNAPTIC_SIGNALING		403	0.32228494	1.1739143	0.15338646	0.41565716	1.0	4561	tags=25%, list=21%, signal=31%
GO_NEGATIVE_CHEMOTAXIS	GO_NEGATIVE_CHEMOTAXIS		38	0.44415122	1.1737138	0.20689656	0.4156466	1.0	4934	tags=45%, list=23%, signal=58%
GO_NEGATIVE_REGULATION_OF_REACTIVE_OXYGEN_SPECIES_BIOSYNTHETIC_PROCESS	GO_NEGATIVE_REGULATION_OF_REACTIVE_OXYGEN_SPECIES_BIOSYNTHETIC_PROCESS		15	0.5101095	1.1734647	0.26679462	0.41574302	1.0	1318	tags=20%, list=6%, signal=21%
GO_NEGATIVE_REGULATION_OF_INTRACELLULAR_SIGNAL_TRANSDUCTION	GO_NEGATIVE_REGULATION_OF_INTRACELLULAR_SIGNAL_TRANSDUCTION		406	0.32329136	1.1727272	0.14424951	0.4167714	1.0	3296	tags=21%, list=15%, signal=25%
GO_PROTEIN_LOCALIZATION_TO_SYNAPSE	GO_PROTEIN_LOCALIZATION_TO_SYNAPSE		15	0.45354152	1.1724498	0.27642277	0.41689685	1.0	4403	tags=40%, list=20%, signal=50%
GO_ESTABLISHMENT_OF_EPITHELIAL_CELL_POLARITY	GO_ESTABLISHMENT_OF_EPITHELIAL_CELL_POLARITY		22	0.44078216	1.1710385	0.23061225	0.41928992	1.0	6252	tags=50%, list=29%, signal=70%
GO_COLUMNAR_CUBOIDAL_EPITHELIAL_CELL_DIFFERENTIATION	GO_COLUMNAR_CUBOIDAL_EPITHELIAL_CELL_DIFFERENTIATION		107	0.3786164	1.1709208	0.1673913	0.41914296	1.0	4014	tags=28%, list=18%, signal=34%
GO_PHOSPHATIDYLSERINE_ACYL_CHAIN_REMODELING	GO_PHOSPHATIDYLSERINE_ACYL_CHAIN_REMODELING		15	0.59285945	1.1708189	0.26930693	0.41895512	1.0	1712	tags=33%, list=8%, signal=36%
GO_RESPONSE_TO_XENOBIOTIC_STIMULUS	GO_RESPONSE_TO_XENOBIOTIC_STIMULUS		90	0.50391644	1.1705092	0.26824033	0.41913635	1.0	1793	tags=23%, list=8%, signal=25%
GO_DICARBOXYLIC_ACID_TRANSPORT	GO_DICARBOXYLIC_ACID_TRANSPORT		69	0.3764168	1.1705035	0.1987705	0.41875568	1.0	2797	tags=22%, list=13%, signal=25%
GO_PHOTOPERIODISM	GO_PHOTOPERIODISM		23	0.4467227	1.1704657	0.23684211	0.41843423	1.0	3397	tags=22%, list=16%, signal=26%
GO_FATTY_ACID_BETA_OXIDATION	GO_FATTY_ACID_BETA_OXIDATION		49	0.4052616	1.1699891	0.24096386	0.41896155	1.0	4765	tags=47%, list=22%, signal=60%
GO_ACTIVIN_RECEPTOR_SIGNALING_PATHWAY	GO_ACTIVIN_RECEPTOR_SIGNALING_PATHWAY		21	0.46000826	1.1688008	0.22222222	0.42090428	1.0	3518	tags=33%, list=16%, signal=40%
GO_MONOCARBOXYLIC_ACID_BIOSYNTHETIC_PROCESS	GO_MONOCARBOXYLIC_ACID_BIOSYNTHETIC_PROCESS		155	0.380482	1.1681579	0.17327766	0.42176574	1.0	3810	tags=30%, list=18%, signal=36%
GO_CELLULAR_MONOVALENT_INORGANIC_CATION_HOMEOSTASIS	GO_CELLULAR_MONOVALENT_INORGANIC_CATION_HOMEOSTASIS		90	0.3449863	1.1677543	0.22309197	0.42216182	1.0	1787	tags=10%, list=8%, signal=11%
GO_REGULATION_OF_ESTABLISHMENT_OR_MAINTENANCE_OF_CELL_POLARITY	GO_REGULATION_OF_ESTABLISHMENT_OR_MAINTENANCE_OF_CELL_POLARITY		20	0.4092911	1.1674262	0.27027026	0.42238414	1.0	3551	tags=35%, list=16%, signal=42%
GO_REGULATION_OF_CARDIAC_MUSCLE_TISSUE_DEVELOPMENT	GO_REGULATION_OF_CARDIAC_MUSCLE_TISSUE_DEVELOPMENT		46	0.46551993	1.1667088	0.2402464	0.42338866	1.0	1812	tags=24%, list=8%, signal=26%
GO_REGULATION_OF_LIPID_STORAGE	GO_REGULATION_OF_LIPID_STORAGE		37	0.44056553	1.1652699	0.22727273	0.4257828	1.0	2605	tags=24%, list=12%, signal=28%
GO_BONE_GROWTH	GO_BONE_GROWTH		19	0.5310878	1.1648712	0.2768595	0.42615741	1.0	823	tags=21%, list=4%, signal=22%
GO_PYRUVATE_METABOLIC_PROCESS	GO_PYRUVATE_METABOLIC_PROCESS		59	0.3795456	1.1646264	0.23529412	0.42619872	1.0	1108	tags=10%, list=5%, signal=11%
GO_NEGATIVE_REGULATION_OF_BINDING	GO_NEGATIVE_REGULATION_OF_BINDING		129	0.34335077	1.1643634	0.19842829	0.42629	1.0	4419	tags=32%, list=20%, signal=40%
GO_REGULATION_OF_REPRODUCTIVE_PROCESS	GO_REGULATION_OF_REPRODUCTIVE_PROCESS		119	0.36439472	1.1637831	0.15605749	0.42697477	1.0	2530	tags=18%, list=12%, signal=20%
GO_CELLULAR_RESPONSE_TO_NITROGEN_COMPOUND	GO_CELLULAR_RESPONSE_TO_NITROGEN_COMPOUND		479	0.31452462	1.163636	0.1468254	0.42684817	1.0	3533	tags=19%, list=16%, signal=22%
GO_CELLULAR_RESPONSE_TO_KETONE	GO_CELLULAR_RESPONSE_TO_KETONE		71	0.3997166	1.1635625	0.19449902	0.42660478	1.0	1766	tags=18%, list=8%, signal=20%
GO_POSITIVE_REGULATION_OF_EPITHELIAL_TO_MESENCHYMAL_TRANSITION	GO_POSITIVE_REGULATION_OF_EPITHELIAL_TO_MESENCHYMAL_TRANSITION		33	0.48255244	1.1631422	0.2625	0.42705762	1.0	2172	tags=33%, list=10%, signal=37%
GO_REGULATION_OF_PROTEIN_LOCALIZATION_TO_NUCLEUS	GO_REGULATION_OF_PROTEIN_LOCALIZATION_TO_NUCLEUS		206	0.3370822	1.1629162	0.18329939	0.42710093	1.0	3574	tags=24%, list=16%, signal=28%
GO_MYELOID_CELL_DEVELOPMENT	GO_MYELOID_CELL_DEVELOPMENT		42	0.38430938	1.1626545	0.2557652	0.42722338	1.0	1978	tags=12%, list=9%, signal=13%
GO_REGULATION_OF_ACROSOME_REACTION	GO_REGULATION_OF_ACROSOME_REACTION		15	0.4962501	1.1625177	0.26717559	0.42708892	1.0	1887	tags=20%, list=9%, signal=22%
GO_SENSORY_PERCEPTION_OF_PAIN	GO_SENSORY_PERCEPTION_OF_PAIN		73	0.40392438	1.1621567	0.16155419	0.42738348	1.0	3078	tags=23%, list=14%, signal=27%
GO_MEMBRANE_LIPID_BIOSYNTHETIC_PROCESS	GO_MEMBRANE_LIPID_BIOSYNTHETIC_PROCESS		103	0.36276448	1.1612448	0.18775511	0.4288505	1.0	3586	tags=26%, list=16%, signal=31%
GO_RESPONSE_TO_FATTY_ACID	GO_RESPONSE_TO_FATTY_ACID		80	0.43361425	1.1596355	0.23619048	0.4315792	1.0	3653	tags=30%, list=17%, signal=36%
GO_NEGATIVE_REGULATION_OF_BLOOD_PRESSURE	GO_NEGATIVE_REGULATION_OF_BLOOD_PRESSURE		42	0.40305188	1.1587877	0.23529412	0.4327903	1.0	3956	tags=29%, list=18%, signal=35%
GO_PITUITARY_GLAND_DEVELOPMENT	GO_PITUITARY_GLAND_DEVELOPMENT		42	0.443173	1.1576904	0.24793388	0.43450558	1.0	1812	tags=14%, list=8%, signal=16%
GO_PHOSPHOLIPID_BIOSYNTHETIC_PROCESS	GO_PHOSPHOLIPID_BIOSYNTHETIC_PROCESS		224	0.3046882	1.1575662	0.15169661	0.43434727	1.0	4576	tags=29%, list=21%, signal=37%
GO_PROTEIN_N_LINKED_GLYCOSYLATION	GO_PROTEIN_N_LINKED_GLYCOSYLATION		73	0.38939187	1.1570739	0.28600407	0.434873	1.0	4458	tags=33%, list=20%, signal=41%
GO_LIPID_CATABOLIC_PROCESS	GO_LIPID_CATABOLIC_PROCESS		228	0.3540933	1.1567001	0.1919192	0.43518758	1.0	4781	tags=33%, list=22%, signal=42%
GO_CENTRAL_NERVOUS_SYSTEM_PROJECTION_NEURON_AXONOGENESIS	GO_CENTRAL_NERVOUS_SYSTEM_PROJECTION_NEURON_AXONOGENESIS		22	0.54203147	1.1562673	0.25656566	0.4355951	1.0	1659	tags=27%, list=8%, signal=29%
GO_POST_ANAL_TAIL_MORPHOGENESIS	GO_POST_ANAL_TAIL_MORPHOGENESIS		17	0.48037532	1.156221	0.21868365	0.43529156	1.0	3608	tags=35%, list=17%, signal=42%
GO_MULTI_ORGANISM_BEHAVIOR	GO_MULTI_ORGANISM_BEHAVIOR		72	0.3663057	1.1561714	0.24481328	0.43498698	1.0	4602	tags=31%, list=21%, signal=39%
GO_POSITIVE_REGULATION_OF_AXON_EXTENSION	GO_POSITIVE_REGULATION_OF_AXON_EXTENSION		35	0.41300327	1.1561033	0.28456914	0.43474692	1.0	3653	tags=31%, list=17%, signal=38%
GO_REGULATION_OF_STEROL_TRANSPORT	GO_REGULATION_OF_STEROL_TRANSPORT		37	0.40938738	1.1559488	0.23565574	0.43465415	1.0	2605	tags=19%, list=12%, signal=21%
GO_PHOSPHATIDYLINOSITOL_3_KINASE_SIGNALING	GO_PHOSPHATIDYLINOSITOL_3_KINASE_SIGNALING		23	0.45499775	1.1555657	0.26977688	0.4350526	1.0	5066	tags=57%, list=23%, signal=74%
GO_CELL_PROJECTION_ASSEMBLY	GO_CELL_PROJECTION_ASSEMBLY		239	0.32796368	1.1554211	0.1663286	0.43495795	1.0	4190	tags=27%, list=19%, signal=33%
GO_REGULATION_OF_FIBROBLAST_GROWTH_FACTOR_RECEPTOR_SIGNALING_PATHWAY	GO_REGULATION_OF_FIBROBLAST_GROWTH_FACTOR_RECEPTOR_SIGNALING_PATHWAY		24	0.46269056	1.154779	0.24603175	0.4358284	1.0	2743	tags=29%, list=13%, signal=33%
GO_LONG_TERM_SYNAPTIC_POTENTIATION	GO_LONG_TERM_SYNAPTIC_POTENTIATION		39	0.40822932	1.1545054	0.26181102	0.43593246	1.0	4855	tags=38%, list=22%, signal=49%
GO_GLYCEROLIPID_METABOLIC_PROCESS	GO_GLYCEROLIPID_METABOLIC_PROCESS		336	0.32416224	1.154168	0.12678936	0.43618637	1.0	3743	tags=25%, list=17%, signal=30%
GO_POSITIVE_REGULATION_OF_CALCIUM_ION_IMPORT	GO_POSITIVE_REGULATION_OF_CALCIUM_ION_IMPORT		48	0.43900785	1.1539694	0.26930693	0.43615058	1.0	2327	tags=23%, list=11%, signal=26%
GO_RESPONSE_TO_ALKALOID	GO_RESPONSE_TO_ALKALOID		132	0.36411297	1.1534238	0.21443737	0.4367737	1.0	3430	tags=24%, list=16%, signal=29%
GO_REGULATION_OF_ENERGY_HOMEOSTASIS	GO_REGULATION_OF_ENERGY_HOMEOSTASIS		17	0.49260837	1.153405	0.25963488	0.43641514	1.0	5528	tags=53%, list=25%, signal=71%
GO_REGULATION_OF_TRANSCRIPTION_INVOLVED_IN_CELL_FATE_COMMITMENT	GO_REGULATION_OF_TRANSCRIPTION_INVOLVED_IN_CELL_FATE_COMMITMENT		19	0.5003164	1.1532065	0.2529412	0.4364199	1.0	3504	tags=42%, list=16%, signal=50%
GO_REGULATION_OF_MESENCHYMAL_CELL_PROLIFERATION	GO_REGULATION_OF_MESENCHYMAL_CELL_PROLIFERATION		34	0.48811603	1.1531293	0.25646552	0.43615568	1.0	2867	tags=44%, list=13%, signal=51%
GO_PALLIUM_DEVELOPMENT	GO_PALLIUM_DEVELOPMENT		149	0.33430827	1.1528468	0.1799591	0.4363239	1.0	3664	tags=23%, list=17%, signal=27%
GO_OVULATION	GO_OVULATION		17	0.5260337	1.152135	0.2601626	0.43730068	1.0	4615	tags=35%, list=21%, signal=45%
GO_REGULATION_OF_GLUCOSE_IMPORT_IN_RESPONSE_TO_INSULIN_STIMULUS	GO_REGULATION_OF_GLUCOSE_IMPORT_IN_RESPONSE_TO_INSULIN_STIMULUS		15	0.5108053	1.1516987	0.2634855	0.43774682	1.0	5409	tags=53%, list=25%, signal=71%
GO_SMOOTH_MUSCLE_CONTRACTION	GO_SMOOTH_MUSCLE_CONTRACTION		45	0.42902836	1.1511525	0.23849373	0.43843085	1.0	2948	tags=29%, list=14%, signal=33%
GO_NEGATIVE_REGULATION_OF_AUTOPHAGY	GO_NEGATIVE_REGULATION_OF_AUTOPHAGY		50	0.33066547	1.1500484	0.25	0.44017693	1.0	5461	tags=38%, list=25%, signal=51%
GO_REGULATION_OF_SYNAPTIC_TRANSMISSION_GABAERGIC	GO_REGULATION_OF_SYNAPTIC_TRANSMISSION_GABAERGIC		28	0.37238967	1.1495938	0.29708737	0.44066596	1.0	4680	tags=32%, list=22%, signal=41%
GO_POSITIVE_REGULATION_OF_FILOPODIUM_ASSEMBLY	GO_POSITIVE_REGULATION_OF_FILOPODIUM_ASSEMBLY		23	0.48959854	1.1483555	0.27865613	0.44271892	1.0	2851	tags=30%, list=13%, signal=35%
GO_CELLULAR_RESPONSE_TO_OSMOTIC_STRESS	GO_CELLULAR_RESPONSE_TO_OSMOTIC_STRESS		20	0.4463047	1.1481073	0.2555332	0.4428556	1.0	3031	tags=30%, list=14%, signal=35%
GO_RESPONSE_TO_STEROID_HORMONE	GO_RESPONSE_TO_STEROID_HORMONE		478	0.32083544	1.1478925	0.13414635	0.44286278	1.0	2399	tags=16%, list=11%, signal=17%
GO_MICROTUBULE_POLYMERIZATION	GO_MICROTUBULE_POLYMERIZATION		27	0.4222359	1.1471678	0.278481	0.44384414	1.0	168	tags=7%, list=1%, signal=7%
GO_CHONDROITIN_SULFATE_PROTEOGLYCAN_BIOSYNTHETIC_PROCESS	GO_CHONDROITIN_SULFATE_PROTEOGLYCAN_BIOSYNTHETIC_PROCESS		29	0.523864	1.1470046	0.32093933	0.44378358	1.0	2031	tags=34%, list=9%, signal=38%
GO_BETA_CATENIN_DESTRUCTION_COMPLEX_DISASSEMBLY	GO_BETA_CATENIN_DESTRUCTION_COMPLEX_DISASSEMBLY		20	0.41716865	1.1469475	0.25949368	0.4434954	1.0	4537	tags=35%, list=21%, signal=44%
GO_REGULATION_OF_CGMP_BIOSYNTHETIC_PROCESS	GO_REGULATION_OF_CGMP_BIOSYNTHETIC_PROCESS		21	0.4574299	1.1467639	0.254	0.44344014	1.0	1752	tags=14%, list=8%, signal=16%
GO_SENSORY_PERCEPTION_OF_LIGHT_STIMULUS	GO_SENSORY_PERCEPTION_OF_LIGHT_STIMULUS		200	0.2834057	1.1464987	0.18503937	0.4436028	1.0	5429	tags=26%, list=25%, signal=34%
GO_NEGATIVE_REGULATION_OF_CARTILAGE_DEVELOPMENT	GO_NEGATIVE_REGULATION_OF_CARTILAGE_DEVELOPMENT		25	0.520516	1.1461169	0.26609442	0.44401446	1.0	4615	tags=56%, list=21%, signal=71%
GO_GOLGI_ORGANIZATION	GO_GOLGI_ORGANIZATION		83	0.30393615	1.1457865	0.1971831	0.4443121	1.0	4668	tags=33%, list=21%, signal=41%
GO_HIPPOCAMPUS_DEVELOPMENT	GO_HIPPOCAMPUS_DEVELOPMENT		72	0.36565062	1.1435354	0.21966527	0.44831106	1.0	3817	tags=25%, list=18%, signal=30%
GO_GLYCEROLIPID_BIOSYNTHETIC_PROCESS	GO_GLYCEROLIPID_BIOSYNTHETIC_PROCESS		202	0.31352586	1.1433064	0.19087137	0.44837898	1.0	4777	tags=31%, list=22%, signal=40%
GO_RIBONUCLEOSIDE_CATABOLIC_PROCESS	GO_RIBONUCLEOSIDE_CATABOLIC_PROCESS		23	0.46183836	1.1426752	0.22648752	0.449216	1.0	245	tags=9%, list=1%, signal=9%
GO_MONOSACCHARIDE_BIOSYNTHETIC_PROCESS	GO_MONOSACCHARIDE_BIOSYNTHETIC_PROCESS		53	0.39803934	1.1424567	0.24654832	0.44926733	1.0	1437	tags=9%, list=7%, signal=10%
GO_REGULATION_OF_PROTEIN_EXIT_FROM_ENDOPLASMIC_RETICULUM	GO_REGULATION_OF_PROTEIN_EXIT_FROM_ENDOPLASMIC_RETICULUM		18	0.48002374	1.1423812	0.34261242	0.44901296	1.0	6238	tags=44%, list=29%, signal=62%
GO_RESPONSE_TO_RETINOIC_ACID	GO_RESPONSE_TO_RETINOIC_ACID		100	0.36739087	1.1413081	0.197479	0.45069885	1.0	1690	tags=17%, list=8%, signal=18%
GO_MULTICELLULAR_ORGANISMAL_HOMEOSTASIS	GO_MULTICELLULAR_ORGANISMAL_HOMEOSTASIS		252	0.36363798	1.1412332	0.20169851	0.45044342	1.0	4835	tags=33%, list=22%, signal=42%
GO_POSITIVE_REGULATION_OF_STEROL_TRANSPORT	GO_POSITIVE_REGULATION_OF_STEROL_TRANSPORT		17	0.5031864	1.1409618	0.2862823	0.4505731	1.0	2590	tags=29%, list=12%, signal=33%
GO_POSITIVE_REGULATION_OF_LIPID_KINASE_ACTIVITY	GO_POSITIVE_REGULATION_OF_LIPID_KINASE_ACTIVITY		32	0.4611422	1.1407946	0.296875	0.45052668	1.0	2854	tags=25%, list=13%, signal=29%
GO_REGULATION_OF_INTRACELLULAR_PROTEIN_TRANSPORT	GO_REGULATION_OF_INTRACELLULAR_PROTEIN_TRANSPORT		348	0.29963702	1.1407334	0.18787879	0.45024037	1.0	4461	tags=27%, list=21%, signal=33%
GO_CELLULAR_RESPONSE_TO_ESTROGEN_STIMULUS	GO_CELLULAR_RESPONSE_TO_ESTROGEN_STIMULUS		38	0.41211757	1.1405251	0.250478	0.45029965	1.0	2030	tags=16%, list=9%, signal=17%
GO_ACTIVATION_OF_JUN_KINASE_ACTIVITY	GO_ACTIVATION_OF_JUN_KINASE_ACTIVITY		33	0.39178076	1.1401958	0.24217118	0.45055953	1.0	2115	tags=18%, list=10%, signal=20%
GO_EXOCYTOSIS	GO_EXOCYTOSIS		292	0.33771503	1.1391097	0.19318181	0.4522496	1.0	3697	tags=24%, list=17%, signal=28%
GO_ENDOPLASMIC_RETICULUM_CALCIUM_ION_HOMEOSTASIS	GO_ENDOPLASMIC_RETICULUM_CALCIUM_ION_HOMEOSTASIS		19	0.4398299	1.1383022	0.3030303	0.45331597	1.0	82	tags=5%, list=0%, signal=5%
GO_REGULATION_OF_ORGANIC_ACID_TRANSPORT	GO_REGULATION_OF_ORGANIC_ACID_TRANSPORT		46	0.39513585	1.1380087	0.17659138	0.453562	1.0	3807	tags=33%, list=18%, signal=39%
GO_ERAD_PATHWAY	GO_ERAD_PATHWAY		71	0.31133056	1.1365474	0.27530363	0.4561967	1.0	5156	tags=31%, list=24%, signal=40%
GO_PROTEIN_HOMOTETRAMERIZATION	GO_PROTEIN_HOMOTETRAMERIZATION		57	0.36811522	1.1364661	0.22350675	0.4559609	1.0	1656	tags=9%, list=8%, signal=9%
GO_LONG_CHAIN_FATTY_ACID_METABOLIC_PROCESS	GO_LONG_CHAIN_FATTY_ACID_METABOLIC_PROCESS		84	0.45794618	1.1359608	0.2593361	0.45660037	1.0	4236	tags=37%, list=19%, signal=46%
GO_REGULATION_OF_STRESS_ACTIVATED_PROTEIN_KINASE_SIGNALING_CASCADE	GO_REGULATION_OF_STRESS_ACTIVATED_PROTEIN_KINASE_SIGNALING_CASCADE		190	0.32882714	1.13574	0.14003944	0.4566331	1.0	3024	tags=21%, list=14%, signal=24%
GO_NEGATIVE_REGULATION_OF_SMOOTHENED_SIGNALING_PATHWAY	GO_NEGATIVE_REGULATION_OF_SMOOTHENED_SIGNALING_PATHWAY		25	0.47740322	1.1356256	0.2580645	0.45648336	1.0	5515	tags=48%, list=25%, signal=64%
GO_REGULATION_OF_BEHAVIOR	GO_REGULATION_OF_BEHAVIOR		61	0.3605122	1.1353405	0.2623967	0.45662525	1.0	1505	tags=10%, list=7%, signal=11%
GO_ACID_SECRETION	GO_ACID_SECRETION		63	0.38164628	1.1351794	0.22007722	0.45655182	1.0	3020	tags=24%, list=14%, signal=28%
GO_NEGATIVE_REGULATION_OF_EMBRYONIC_DEVELOPMENT	GO_NEGATIVE_REGULATION_OF_EMBRYONIC_DEVELOPMENT		26	0.50826156	1.1342182	0.30021143	0.45797077	1.0	2778	tags=31%, list=13%, signal=35%
GO_REGULATION_OF_ENDOTHELIAL_CELL_PROLIFERATION	GO_REGULATION_OF_ENDOTHELIAL_CELL_PROLIFERATION		93	0.4150649	1.1337662	0.2549801	0.45847937	1.0	4368	tags=35%, list=20%, signal=44%
GO_NEGATIVE_REGULATION_OF_GLYCOPROTEIN_METABOLIC_PROCESS	GO_NEGATIVE_REGULATION_OF_GLYCOPROTEIN_METABOLIC_PROCESS		15	0.48252878	1.1331418	0.29192546	0.4593823	1.0	1544	tags=13%, list=7%, signal=14%
GO_CELLULAR_RESPONSE_TO_INORGANIC_SUBSTANCE	GO_CELLULAR_RESPONSE_TO_INORGANIC_SUBSTANCE		145	0.3274154	1.1328825	0.197556	0.45949054	1.0	4422	tags=28%, list=20%, signal=34%
GO_XENOPHAGY	GO_XENOPHAGY		98	0.30996513	1.1327792	0.24271844	0.45929533	1.0	2031	tags=13%, list=9%, signal=15%
GO_FEAR_RESPONSE	GO_FEAR_RESPONSE		28	0.40660465	1.1319276	0.28540772	0.4605142	1.0	3065	tags=21%, list=14%, signal=25%
GO_HEXOSE_METABOLIC_PROCESS	GO_HEXOSE_METABOLIC_PROCESS		147	0.34270453	1.1310751	0.216	0.46174216	1.0	3857	tags=27%, list=18%, signal=32%
GO_OXIDOREDUCTION_COENZYME_METABOLIC_PROCESS	GO_OXIDOREDUCTION_COENZYME_METABOLIC_PROCESS		96	0.341149	1.1304756	0.23255815	0.4625455	1.0	1918	tags=14%, list=9%, signal=15%
GO_TUBE_FORMATION	GO_TUBE_FORMATION		129	0.35704622	1.129795	0.22964509	0.46356046	1.0	4971	tags=36%, list=23%, signal=47%
GO_RESPONSE_TO_ALCOHOL	GO_RESPONSE_TO_ALCOHOL		354	0.3238221	1.1278199	0.15176715	0.46709403	1.0	2432	tags=17%, list=11%, signal=19%
GO_EMBRYONIC_PLACENTA_MORPHOGENESIS	GO_EMBRYONIC_PLACENTA_MORPHOGENESIS		22	0.41926432	1.1277187	0.27027026	0.46688652	1.0	5010	tags=50%, list=23%, signal=65%
GO_MICROTUBULE_POLYMERIZATION_OR_DEPOLYMERIZATION	GO_MICROTUBULE_POLYMERIZATION_OR_DEPOLYMERIZATION		40	0.4160667	1.127716	0.3	0.46649528	1.0	168	tags=8%, list=1%, signal=8%
GO_POSITIVE_REGULATION_OF_GLYCOPROTEIN_METABOLIC_PROCESS	GO_POSITIVE_REGULATION_OF_GLYCOPROTEIN_METABOLIC_PROCESS		17	0.5350786	1.1276195	0.30753967	0.46628487	1.0	2154	tags=35%, list=10%, signal=39%
GO_REGULATION_OF_PROTEIN_KINASE_A_SIGNALING	GO_REGULATION_OF_PROTEIN_KINASE_A_SIGNALING		17	0.44751835	1.1274248	0.32093933	0.46631753	1.0	4419	tags=35%, list=20%, signal=44%
GO_NEGATIVE_REGULATION_OF_TOR_SIGNALING	GO_NEGATIVE_REGULATION_OF_TOR_SIGNALING		30	0.36882254	1.12682	0.28977272	0.467095	1.0	1151	tags=10%, list=5%, signal=11%
GO_BLOOD_VESSEL_ENDOTHELIAL_CELL_MIGRATION	GO_BLOOD_VESSEL_ENDOTHELIAL_CELL_MIGRATION		23	0.44784468	1.1255286	0.29757085	0.46925402	1.0	5056	tags=52%, list=23%, signal=68%
GO_REGULATED_EXOCYTOSIS	GO_REGULATED_EXOCYTOSIS		207	0.36541682	1.1250918	0.21714285	0.46972483	1.0	2872	tags=22%, list=13%, signal=25%
GO_POSITIVE_REGULATION_OF_CYTOSKELETON_ORGANIZATION	GO_POSITIVE_REGULATION_OF_CYTOSKELETON_ORGANIZATION		167	0.32260987	1.1246407	0.21132076	0.47021484	1.0	3028	tags=21%, list=14%, signal=24%
GO_REGULATION_OF_NUCLEOCYTOPLASMIC_TRANSPORT	GO_REGULATION_OF_NUCLEOCYTOPLASMIC_TRANSPORT		210	0.32715243	1.1243694	0.22560975	0.47033936	1.0	4461	tags=30%, list=21%, signal=38%
GO_REGULATION_OF_CELLULAR_RESPONSE_TO_HEAT	GO_REGULATION_OF_CELLULAR_RESPONSE_TO_HEAT		70	0.34816894	1.1225684	0.3125	0.47344142	1.0	889	tags=6%, list=4%, signal=6%
GO_NEGATIVE_REGULATION_OF_MAP_KINASE_ACTIVITY	GO_NEGATIVE_REGULATION_OF_MAP_KINASE_ACTIVITY		71	0.38015595	1.1224682	0.26640928	0.47324565	1.0	3782	tags=31%, list=17%, signal=37%
GO_NEGATIVE_REGULATION_OF_WOUND_HEALING	GO_NEGATIVE_REGULATION_OF_WOUND_HEALING		57	0.4073923	1.1224283	0.22453223	0.47291562	1.0	4395	tags=35%, list=20%, signal=44%
GO_RESPONSE_TO_ESTROGEN	GO_RESPONSE_TO_ESTROGEN		211	0.3350041	1.1221632	0.18884121	0.47302017	1.0	2399	tags=18%, list=11%, signal=20%
GO_LIPID_MODIFICATION	GO_LIPID_MODIFICATION		192	0.31921884	1.1213436	0.20886075	0.47424933	1.0	4777	tags=38%, list=22%, signal=48%
GO_POSITIVE_REGULATION_OF_CAMP_METABOLIC_PROCESS	GO_POSITIVE_REGULATION_OF_CAMP_METABOLIC_PROCESS		83	0.36099628	1.120271	0.2556701	0.47603098	1.0	2566	tags=19%, list=12%, signal=22%
GO_ANION_HOMEOSTASIS	GO_ANION_HOMEOSTASIS		40	0.38959438	1.1196702	0.26102942	0.47687927	1.0	2590	tags=15%, list=12%, signal=17%
GO_REGULATION_OF_CYTOSKELETON_ORGANIZATION	GO_REGULATION_OF_CYTOSKELETON_ORGANIZATION		471	0.30189463	1.1196262	0.21343873	0.47656775	1.0	3043	tags=19%, list=14%, signal=22%
GO_VENOUS_BLOOD_VESSEL_DEVELOPMENT	GO_VENOUS_BLOOD_VESSEL_DEVELOPMENT		15	0.5173243	1.1188445	0.3100616	0.47776353	1.0	2905	tags=40%, list=13%, signal=46%
GO_LIPID_BIOSYNTHETIC_PROCESS	GO_LIPID_BIOSYNTHETIC_PROCESS		498	0.31948277	1.1184924	0.21443298	0.4780927	1.0	4175	tags=28%, list=19%, signal=34%
GO_ENDOCHONDRAL_BONE_MORPHOGENESIS	GO_ENDOCHONDRAL_BONE_MORPHOGENESIS		44	0.4597231	1.117461	0.3251029	0.4797082	1.0	3242	tags=34%, list=15%, signal=40%
GO_PROTEIN_TRIMERIZATION	GO_PROTEIN_TRIMERIZATION		37	0.43737653	1.1169432	0.28968254	0.4803219	1.0	2091	tags=27%, list=10%, signal=30%
GO_RESPONSE_TO_KETONE	GO_RESPONSE_TO_KETONE		174	0.35817784	1.1169105	0.22357723	0.48000506	1.0	2001	tags=18%, list=9%, signal=20%
GO_CELLULAR_MODIFIED_AMINO_ACID_METABOLIC_PROCESS	GO_CELLULAR_MODIFIED_AMINO_ACID_METABOLIC_PROCESS		199	0.36770254	1.116811	0.24698795	0.47981134	1.0	3376	tags=26%, list=16%, signal=31%
GO_AMINO_ACID_TRANSPORT	GO_AMINO_ACID_TRANSPORT		115	0.3317712	1.1161984	0.21975806	0.4806148	1.0	2797	tags=16%, list=13%, signal=18%
GO_REGULATION_OF_SUBSTRATE_ADHESION_DEPENDENT_CELL_SPREADING	GO_REGULATION_OF_SUBSTRATE_ADHESION_DEPENDENT_CELL_SPREADING		39	0.3850067	1.1159029	0.2857143	0.4808086	1.0	4870	tags=36%, list=22%, signal=46%
GO_REGULATION_OF_LIPID_KINASE_ACTIVITY	GO_REGULATION_OF_LIPID_KINASE_ACTIVITY		47	0.41234773	1.1154252	0.31451613	0.4813402	1.0	3740	tags=28%, list=17%, signal=33%
GO_TRANSMEMBRANE_RECEPTOR_PROTEIN_TYROSINE_KINASE_SIGNALING_PATHWAY	GO_TRANSMEMBRANE_RECEPTOR_PROTEIN_TYROSINE_KINASE_SIGNALING_PATHWAY		483	0.30516803	1.1146822	0.22309197	0.48240185	1.0	4063	tags=24%, list=19%, signal=29%
GO_REGULATION_OF_WOUND_HEALING	GO_REGULATION_OF_WOUND_HEALING		122	0.38142702	1.1142827	0.26223093	0.48282686	1.0	3814	tags=31%, list=18%, signal=38%
GO_MACROMOLECULE_DEACYLATION	GO_MACROMOLECULE_DEACYLATION		64	0.28493983	1.1142464	0.30769232	0.4825053	1.0	4553	tags=25%, list=21%, signal=32%
GO_MAINTENANCE_OF_LOCATION	GO_MAINTENANCE_OF_LOCATION		131	0.325322	1.1123894	0.28210115	0.4859055	1.0	3165	tags=19%, list=15%, signal=22%
GO_DEVELOPMENTAL_MATURATION	GO_DEVELOPMENTAL_MATURATION		181	0.3221464	1.1117179	0.2413088	0.48691416	1.0	2905	tags=18%, list=13%, signal=21%
GO_MORPHOGENESIS_OF_EMBRYONIC_EPITHELIUM	GO_MORPHOGENESIS_OF_EMBRYONIC_EPITHELIUM		133	0.35864013	1.1115205	0.2680851	0.48690495	1.0	5363	tags=38%, list=25%, signal=51%
GO_L_AMINO_ACID_TRANSPORT	GO_L_AMINO_ACID_TRANSPORT		55	0.3561812	1.1111217	0.2994012	0.4872702	1.0	3610	tags=20%, list=17%, signal=24%
GO_SIGNAL_PEPTIDE_PROCESSING	GO_SIGNAL_PEPTIDE_PROCESSING		22	0.40971997	1.1111158	0.3128964	0.4868796	1.0	563	tags=9%, list=3%, signal=9%
GO_NEGATIVE_REGULATION_OF_CELLULAR_RESPONSE_TO_INSULIN_STIMULUS	GO_NEGATIVE_REGULATION_OF_CELLULAR_RESPONSE_TO_INSULIN_STIMULUS		31	0.4001722	1.1109364	0.30039525	0.48680642	1.0	2854	tags=19%, list=13%, signal=22%
GO_REGULATION_OF_VASCULATURE_DEVELOPMENT	GO_REGULATION_OF_VASCULATURE_DEVELOPMENT		219	0.39523515	1.1103718	0.28994083	0.48752454	1.0	2387	tags=21%, list=11%, signal=24%
GO_AMINO_SUGAR_METABOLIC_PROCESS	GO_AMINO_SUGAR_METABOLIC_PROCESS		38	0.43821567	1.1102288	0.3128964	0.4874209	1.0	4104	tags=39%, list=19%, signal=49%
GO_CELL_DIFFERENTIATION_INVOLVED_IN_KIDNEY_DEVELOPMENT	GO_CELL_DIFFERENTIATION_INVOLVED_IN_KIDNEY_DEVELOPMENT		35	0.4272085	1.1101521	0.29376256	0.48717543	1.0	4442	tags=34%, list=20%, signal=43%
GO_POSITIVE_REGULATION_OF_BIOMINERAL_TISSUE_DEVELOPMENT	GO_POSITIVE_REGULATION_OF_BIOMINERAL_TISSUE_DEVELOPMENT		36	0.4542156	1.1093322	0.26236558	0.4884028	1.0	2488	tags=28%, list=11%, signal=31%
GO_NEUROTRANSMITTER_TRANSPORT	GO_NEUROTRANSMITTER_TRANSPORT		145	0.3375768	1.1091619	0.23320158	0.48830995	1.0	4376	tags=26%, list=20%, signal=32%
GO_SENSORY_PERCEPTION_OF_MECHANICAL_STIMULUS	GO_SENSORY_PERCEPTION_OF_MECHANICAL_STIMULUS		137	0.31086487	1.108903	0.20944558	0.48841852	1.0	3022	tags=18%, list=14%, signal=20%
GO_CELL_CYCLE_ARREST	GO_CELL_CYCLE_ARREST		142	0.3090534	1.1079602	0.21703854	0.4898892	1.0	5254	tags=39%, list=24%, signal=51%
GO_GLUTAMATE_SECRETION	GO_GLUTAMATE_SECRETION		27	0.43890038	1.1075084	0.30142567	0.49042654	1.0	2797	tags=26%, list=13%, signal=30%
GO_REGULATION_OF_CALCIUM_ION_DEPENDENT_EXOCYTOSIS	GO_REGULATION_OF_CALCIUM_ION_DEPENDENT_EXOCYTOSIS		77	0.33236843	1.1066824	0.25925925	0.49172935	1.0	4634	tags=26%, list=21%, signal=33%
GO_TRANSMISSION_OF_NERVE_IMPULSE	GO_TRANSMISSION_OF_NERVE_IMPULSE		49	0.3803039	1.1065482	0.30284554	0.49158868	1.0	2042	tags=14%, list=9%, signal=16%
GO_PHOSPHATIDYLGLYCEROL_METABOLIC_PROCESS	GO_PHOSPHATIDYLGLYCEROL_METABOLIC_PROCESS		30	0.42555207	1.1063421	0.33333334	0.4915716	1.0	3438	tags=30%, list=16%, signal=36%
GO_PHOSPHATIDYLCHOLINE_METABOLIC_PROCESS	GO_PHOSPHATIDYLCHOLINE_METABOLIC_PROCESS		61	0.40889597	1.1060218	0.3033473	0.49181202	1.0	2793	tags=25%, list=13%, signal=28%
GO_NEUROMUSCULAR_PROCESS	GO_NEUROMUSCULAR_PROCESS		92	0.32045358	1.105643	0.25882354	0.4921499	1.0	2952	tags=14%, list=14%, signal=16%
GO_NADP_METABOLIC_PROCESS	GO_NADP_METABOLIC_PROCESS		27	0.4286936	1.1053383	0.3493976	0.49237072	1.0	1918	tags=22%, list=9%, signal=24%
GO_LIPID_LOCALIZATION	GO_LIPID_LOCALIZATION		247	0.32173562	1.1053123	0.2326923	0.49200413	1.0	3199	tags=20%, list=15%, signal=23%
GO_CAMERA_TYPE_EYE_MORPHOGENESIS	GO_CAMERA_TYPE_EYE_MORPHOGENESIS		97	0.37468618	1.1052173	0.26572007	0.49179873	1.0	3294	tags=25%, list=15%, signal=29%
GO_SEGMENT_SPECIFICATION	GO_SEGMENT_SPECIFICATION		15	0.5322887	1.1047962	0.30120483	0.49221265	1.0	2063	tags=27%, list=9%, signal=29%
GO_NEGATIVE_REGULATION_OF_SYNAPTIC_TRANSMISSION	GO_NEGATIVE_REGULATION_OF_SYNAPTIC_TRANSMISSION		59	0.3481515	1.1047562	0.27564102	0.49188837	1.0	5120	tags=31%, list=24%, signal=40%
GO_CYTOSOLIC_CALCIUM_ION_TRANSPORT	GO_CYTOSOLIC_CALCIUM_ION_TRANSPORT		49	0.45036852	1.1042093	0.33465347	0.49259874	1.0	3031	tags=31%, list=14%, signal=35%
GO_PURINE_CONTAINING_COMPOUND_BIOSYNTHETIC_PROCESS	GO_PURINE_CONTAINING_COMPOUND_BIOSYNTHETIC_PROCESS		127	0.30975237	1.1039166	0.24063116	0.49277198	1.0	2062	tags=13%, list=9%, signal=14%
GO_ORGANONITROGEN_COMPOUND_CATABOLIC_PROCESS	GO_ORGANONITROGEN_COMPOUND_CATABOLIC_PROCESS		318	0.31986794	1.1038431	0.22131148	0.49254462	1.0	3909	tags=25%, list=18%, signal=31%
GO_RESPONSE_TO_PAIN	GO_RESPONSE_TO_PAIN		28	0.43182707	1.1034151	0.29333332	0.49294728	1.0	2124	tags=18%, list=10%, signal=20%
GO_NEGATIVE_REGULATION_OF_ENDOTHELIAL_CELL_APOPTOTIC_PROCESS	GO_NEGATIVE_REGULATION_OF_ENDOTHELIAL_CELL_APOPTOTIC_PROCESS		27	0.48721477	1.102904	0.31547618	0.4934867	1.0	2387	tags=33%, list=11%, signal=37%
GO_POSITIVE_REGULATION_OF_CALCIUM_ION_DEPENDENT_EXOCYTOSIS	GO_POSITIVE_REGULATION_OF_CALCIUM_ION_DEPENDENT_EXOCYTOSIS		24	0.40611944	1.1027938	0.30923694	0.49330264	1.0	1887	tags=17%, list=9%, signal=18%
GO_CHONDROITIN_SULFATE_BIOSYNTHETIC_PROCESS	GO_CHONDROITIN_SULFATE_BIOSYNTHETIC_PROCESS		25	0.5225349	1.1024982	0.38986355	0.4935075	1.0	2031	tags=36%, list=9%, signal=40%
GO_NEGATIVE_REGULATION_OF_MACROAUTOPHAGY	GO_NEGATIVE_REGULATION_OF_MACROAUTOPHAGY		19	0.35266402	1.1017247	0.31528047	0.4946312	1.0	5354	tags=42%, list=25%, signal=56%
GO_REGULATION_OF_AUTOPHAGY	GO_REGULATION_OF_AUTOPHAGY		239	0.26655573	1.1014602	0.23976608	0.49480936	1.0	5354	tags=30%, list=25%, signal=39%
GO_AXON_REGENERATION	GO_AXON_REGENERATION		22	0.46605197	1.1009549	0.2836439	0.49546215	1.0	4205	tags=41%, list=19%, signal=51%
GO_POSITIVE_REGULATION_OF_BMP_SIGNALING_PATHWAY	GO_POSITIVE_REGULATION_OF_BMP_SIGNALING_PATHWAY		32	0.44524384	1.1007448	0.32677165	0.49549186	1.0	2905	tags=22%, list=13%, signal=25%
GO_PROXIMAL_DISTAL_PATTERN_FORMATION	GO_PROXIMAL_DISTAL_PATTERN_FORMATION		31	0.49785978	1.1001264	0.31712472	0.49639028	1.0	2131	tags=26%, list=10%, signal=29%
GO_NUCLEOTIDE_PHOSPHORYLATION	GO_NUCLEOTIDE_PHOSPHORYLATION		53	0.36737177	1.100077	0.32007954	0.49608296	1.0	1692	tags=11%, list=8%, signal=12%
GO_GLUTAMATE_RECEPTOR_SIGNALING_PATHWAY	GO_GLUTAMATE_RECEPTOR_SIGNALING_PATHWAY		39	0.36117196	1.0999398	0.32213438	0.49597734	1.0	2375	tags=13%, list=11%, signal=14%
GO_RETINA_LAYER_FORMATION	GO_RETINA_LAYER_FORMATION		21	0.42210114	1.0987588	0.3026585	0.49789977	1.0	2917	tags=24%, list=13%, signal=27%
GO_REGULATION_OF_DNA_DAMAGE_RESPONSE_SIGNAL_TRANSDUCTION_BY_P53_CLASS_MEDIATOR	GO_REGULATION_OF_DNA_DAMAGE_RESPONSE_SIGNAL_TRANSDUCTION_BY_P53_CLASS_MEDIATOR		27	0.4144391	1.0981482	0.32738096	0.49873033	1.0	4172	tags=33%, list=19%, signal=41%
GO_EPITHELIAL_CELL_DEVELOPMENT	GO_EPITHELIAL_CELL_DEVELOPMENT		180	0.3216843	1.0971669	0.23625255	0.50037795	1.0	4246	tags=30%, list=20%, signal=37%
GO_NEGATIVE_REGULATION_OF_STAT_CASCADE	GO_NEGATIVE_REGULATION_OF_STAT_CASCADE		42	0.37691253	1.0964382	0.31799164	0.5014082	1.0	3429	tags=31%, list=16%, signal=37%
GO_PROTEIN_FOLDING	GO_PROTEIN_FOLDING		196	0.25449353	1.0963248	0.28767124	0.50122803	1.0	4397	tags=18%, list=20%, signal=22%
GO_CELLULAR_IRON_ION_HOMEOSTASIS	GO_CELLULAR_IRON_ION_HOMEOSTASIS		43	0.3946181	1.0957115	0.31237322	0.502066	1.0	2477	tags=16%, list=11%, signal=18%
GO_DETECTION_OF_MECHANICAL_STIMULUS_INVOLVED_IN_SENSORY_PERCEPTION	GO_DETECTION_OF_MECHANICAL_STIMULUS_INVOLVED_IN_SENSORY_PERCEPTION		22	0.4451589	1.0953596	0.30177516	0.5024234	1.0	535	tags=9%, list=2%, signal=9%
GO_FATTY_ACID_DERIVATIVE_METABOLIC_PROCESS	GO_FATTY_ACID_DERIVATIVE_METABOLIC_PROCESS		89	0.45261082	1.0952008	0.3265306	0.50234663	1.0	4219	tags=38%, list=19%, signal=47%
GO_NEGATIVE_REGULATION_OF_TRANSCRIPTION_FACTOR_IMPORT_INTO_NUCLEUS	GO_NEGATIVE_REGULATION_OF_TRANSCRIPTION_FACTOR_IMPORT_INTO_NUCLEUS		36	0.35836628	1.0950971	0.30664062	0.5021664	1.0	4574	tags=39%, list=21%, signal=49%
GO_DEVELOPMENTAL_PROGRAMMED_CELL_DEATH	GO_DEVELOPMENTAL_PROGRAMMED_CELL_DEATH		26	0.42388386	1.0938239	0.2783505	0.504413	1.0	817	tags=12%, list=4%, signal=12%
GO_POSITIVE_REGULATION_OF_ACTIN_FILAMENT_BUNDLE_ASSEMBLY	GO_POSITIVE_REGULATION_OF_ACTIN_FILAMENT_BUNDLE_ASSEMBLY		45	0.38902912	1.0933713	0.28066915	0.5049398	1.0	3028	tags=31%, list=14%, signal=36%
GO_PROTEIN_LOCALIZATION_TO_ENDOPLASMIC_RETICULUM	GO_PROTEIN_LOCALIZATION_TO_ENDOPLASMIC_RETICULUM		106	0.21936575	1.0911208	0.34920636	0.5091245	1.0	281	tags=2%, list=1%, signal=2%
GO_EMBRYONIC_HEMOPOIESIS	GO_EMBRYONIC_HEMOPOIESIS		19	0.41944146	1.0909104	0.32669324	0.5091491	1.0	909	tags=16%, list=4%, signal=16%
GO_FATTY_ACID_BETA_OXIDATION_USING_ACYL_COA_DEHYDROGENASE	GO_FATTY_ACID_BETA_OXIDATION_USING_ACYL_COA_DEHYDROGENASE		17	0.48600006	1.0908208	0.3717694	0.5089501	1.0	4743	tags=47%, list=22%, signal=60%
GO_NEGATIVE_REGULATION_OF_TISSUE_REMODELING	GO_NEGATIVE_REGULATION_OF_TISSUE_REMODELING		17	0.50285625	1.0904545	0.33402923	0.5092815	1.0	1544	tags=24%, list=7%, signal=25%
GO_RESPONSE_TO_INTERLEUKIN_6	GO_RESPONSE_TO_INTERLEUKIN_6		25	0.42817438	1.0902673	0.34860557	0.50923645	1.0	2772	tags=24%, list=13%, signal=27%
GO_HYPEROSMOTIC_RESPONSE	GO_HYPEROSMOTIC_RESPONSE		19	0.47319937	1.0901536	0.33115467	0.5090518	1.0	1121	tags=16%, list=5%, signal=17%
GO_GLYCOSYL_COMPOUND_CATABOLIC_PROCESS	GO_GLYCOSYL_COMPOUND_CATABOLIC_PROCESS		39	0.3842337	1.0894489	0.30185184	0.5099925	1.0	245	tags=5%, list=1%, signal=5%
GO_REGULATION_OF_STEM_CELL_POPULATION_MAINTENANCE	GO_REGULATION_OF_STEM_CELL_POPULATION_MAINTENANCE		17	0.41303796	1.0889812	0.36	0.5105468	1.0	6606	tags=53%, list=30%, signal=76%
GO_CYTOSOLIC_TRANSPORT	GO_CYTOSOLIC_TRANSPORT		193	0.2861544	1.0889236	0.30332682	0.51026434	1.0	4616	tags=28%, list=21%, signal=35%
GO_POSITIVE_REGULATION_OF_STRIATED_MUSCLE_CONTRACTION	GO_POSITIVE_REGULATION_OF_STRIATED_MUSCLE_CONTRACTION		15	0.45968956	1.087925	0.34541985	0.5119119	1.0	82	tags=7%, list=0%, signal=7%
GO_FEEDING_BEHAVIOR	GO_FEEDING_BEHAVIOR		87	0.347643	1.0871397	0.30526316	0.5131706	1.0	1676	tags=9%, list=8%, signal=10%
GO_NUCLEAR_ENVELOPE_REASSEMBLY	GO_NUCLEAR_ENVELOPE_REASSEMBLY		17	0.37457895	1.0859073	0.3499006	0.5152902	1.0	3440	tags=35%, list=16%, signal=42%
GO_REGULATION_OF_METANEPHROS_DEVELOPMENT	GO_REGULATION_OF_METANEPHROS_DEVELOPMENT		23	0.43527228	1.085545	0.3011811	0.51558125	1.0	2477	tags=22%, list=11%, signal=25%
GO_POSITIVE_REGULATION_OF_HEART_CONTRACTION	GO_POSITIVE_REGULATION_OF_HEART_CONTRACTION		35	0.40671903	1.0854294	0.29981378	0.51540077	1.0	3305	tags=29%, list=15%, signal=34%
GO_CELLULAR_MODIFIED_AMINO_ACID_BIOSYNTHETIC_PROCESS	GO_CELLULAR_MODIFIED_AMINO_ACID_BIOSYNTHETIC_PROCESS		48	0.36456147	1.0845683	0.3102767	0.516757	1.0	3376	tags=23%, list=16%, signal=27%
GO_POSITIVE_REGULATION_OF_AMINE_TRANSPORT	GO_POSITIVE_REGULATION_OF_AMINE_TRANSPORT		31	0.4257664	1.0844659	0.32149902	0.5165549	1.0	1941	tags=23%, list=9%, signal=25%
GO_FUCOSYLATION	GO_FUCOSYLATION		22	0.45527217	1.0843208	0.3122449	0.5164487	1.0	1814	tags=23%, list=8%, signal=25%
GO_CERAMIDE_METABOLIC_PROCESS	GO_CERAMIDE_METABOLIC_PROCESS		69	0.36259198	1.08429	0.32213438	0.51610136	1.0	3816	tags=29%, list=18%, signal=35%
GO_B_CELL_HOMEOSTASIS	GO_B_CELL_HOMEOSTASIS		21	0.44764096	1.084253	0.36116505	0.51578027	1.0	280	tags=10%, list=1%, signal=10%
GO_PROTEIN_TETRAMERIZATION	GO_PROTEIN_TETRAMERIZATION		120	0.3010127	1.0835552	0.28143713	0.516888	1.0	1735	tags=9%, list=8%, signal=10%
GO_FLAVONOID_METABOLIC_PROCESS	GO_FLAVONOID_METABOLIC_PROCESS		16	0.56768274	1.0835519	0.39748955	0.516486	1.0	2579	tags=31%, list=12%, signal=35%
GO_PERIPHERAL_NERVOUS_SYSTEM_DEVELOPMENT	GO_PERIPHERAL_NERVOUS_SYSTEM_DEVELOPMENT		64	0.38327274	1.0832316	0.29436326	0.5167172	1.0	3616	tags=28%, list=17%, signal=34%
GO_REGULATION_OF_SUPEROXIDE_METABOLIC_PROCESS	GO_REGULATION_OF_SUPEROXIDE_METABOLIC_PROCESS		22	0.42958847	1.0831547	0.2942387	0.51646096	1.0	1093	tags=18%, list=5%, signal=19%
GO_EMBRYONIC_EYE_MORPHOGENESIS	GO_EMBRYONIC_EYE_MORPHOGENESIS		33	0.426173	1.0830292	0.33054394	0.5163357	1.0	2624	tags=27%, list=12%, signal=31%
GO_INTRINSIC_APOPTOTIC_SIGNALING_PATHWAY_IN_RESPONSE_TO_ENDOPLASMIC_RETICULUM_STRESS	GO_INTRINSIC_APOPTOTIC_SIGNALING_PATHWAY_IN_RESPONSE_TO_ENDOPLASMIC_RETICULUM_STRESS		30	0.36546883	1.0828595	0.32884616	0.5162952	1.0	790	tags=7%, list=4%, signal=7%
GO_REGULATION_OF_EPITHELIAL_CELL_DIFFERENTIATION	GO_REGULATION_OF_EPITHELIAL_CELL_DIFFERENTIATION		119	0.32166052	1.0826343	0.24123712	0.5163218	1.0	3312	tags=21%, list=15%, signal=25%
GO_FIBRINOLYSIS	GO_FIBRINOLYSIS		21	0.47078413	1.0819815	0.33589253	0.51726717	1.0	3161	tags=24%, list=15%, signal=28%
GO_POSITIVE_REGULATION_OF_CELLULAR_COMPONENT_BIOGENESIS	GO_POSITIVE_REGULATION_OF_CELLULAR_COMPONENT_BIOGENESIS		369	0.290792	1.081511	0.22975518	0.51788515	1.0	3165	tags=20%, list=15%, signal=23%
GO_RESPONSE_TO_DRUG	GO_RESPONSE_TO_DRUG		414	0.300585	1.0809474	0.24637681	0.51860446	1.0	1904	tags=14%, list=9%, signal=15%
GO_REGULATION_OF_EPITHELIAL_CELL_MIGRATION	GO_REGULATION_OF_EPITHELIAL_CELL_MIGRATION		159	0.35917634	1.0803077	0.35282257	0.51954013	1.0	4558	tags=32%, list=21%, signal=40%
GO_PERICARDIUM_DEVELOPMENT	GO_PERICARDIUM_DEVELOPMENT		17	0.4624686	1.0800983	0.344294	0.51956713	1.0	2217	tags=24%, list=10%, signal=26%
GO_ADENYLATE_CYCLASE_INHIBITING_G_PROTEIN_COUPLED_RECEPTOR_SIGNALING_PATHWAY	GO_ADENYLATE_CYCLASE_INHIBITING_G_PROTEIN_COUPLED_RECEPTOR_SIGNALING_PATHWAY		64	0.35967496	1.0800384	0.33333334	0.5192846	1.0	2062	tags=14%, list=9%, signal=15%
GO_REGULATION_OF_PROTEIN_KINASE_B_SIGNALING	GO_REGULATION_OF_PROTEIN_KINASE_B_SIGNALING		114	0.35572028	1.0797962	0.27165353	0.51938903	1.0	3999	tags=32%, list=18%, signal=38%
GO_RESPONSE_TO_PURINE_CONTAINING_COMPOUND	GO_RESPONSE_TO_PURINE_CONTAINING_COMPOUND		153	0.33914658	1.079598	0.29492188	0.51940227	1.0	1941	tags=14%, list=9%, signal=16%
GO_NEGATIVE_REGULATION_OF_CYCLIN_DEPENDENT_PROTEIN_KINASE_ACTIVITY	GO_NEGATIVE_REGULATION_OF_CYCLIN_DEPENDENT_PROTEIN_KINASE_ACTIVITY		29	0.3512703	1.0795602	0.29497907	0.51905966	1.0	3035	tags=24%, list=14%, signal=28%
GO_REGULATION_OF_LIPID_TRANSPORT	GO_REGULATION_OF_LIPID_TRANSPORT		92	0.32476008	1.0794177	0.2897959	0.5189442	1.0	4708	tags=29%, list=22%, signal=37%
GO_BLOOD_COAGULATION_INTRINSIC_PATHWAY	GO_BLOOD_COAGULATION_INTRINSIC_PATHWAY		17	0.44207567	1.0793053	0.39634147	0.51877433	1.0	4502	tags=29%, list=21%, signal=37%
GO_REGULATION_OF_GLUCOSE_TRANSPORT	GO_REGULATION_OF_GLUCOSE_TRANSPORT		93	0.3339105	1.0777183	0.32024795	0.5216583	1.0	2973	tags=18%, list=14%, signal=21%
GO_REGULATION_OF_CELL_FATE_COMMITMENT	GO_REGULATION_OF_CELL_FATE_COMMITMENT		24	0.46025255	1.0776448	0.34583333	0.52138567	1.0	2668	tags=25%, list=12%, signal=28%
GO_CALCIUM_ION_IMPORT	GO_CALCIUM_ION_IMPORT		58	0.40199885	1.0775043	0.33011582	0.52128863	1.0	3031	tags=19%, list=14%, signal=22%
GO_PHOSPHOLIPID_METABOLIC_PROCESS	GO_PHOSPHOLIPID_METABOLIC_PROCESS		336	0.29378787	1.0770895	0.26597938	0.52170825	1.0	3774	tags=25%, list=17%, signal=30%
GO_REGULATION_OF_PRI_MIRNA_TRANSCRIPTION_FROM_RNA_POLYMERASE_II_PROMOTER	GO_REGULATION_OF_PRI_MIRNA_TRANSCRIPTION_FROM_RNA_POLYMERASE_II_PROMOTER		17	0.40050438	1.0770562	0.34033614	0.5213577	1.0	5056	tags=41%, list=23%, signal=54%
GO_REGULATION_OF_ACTIVIN_RECEPTOR_SIGNALING_PATHWAY	GO_REGULATION_OF_ACTIVIN_RECEPTOR_SIGNALING_PATHWAY		23	0.45701343	1.0767373	0.36174637	0.52156717	1.0	3518	tags=22%, list=16%, signal=26%
GO_CELLULAR_RESPONSE_TO_ORGANIC_CYCLIC_COMPOUND	GO_CELLULAR_RESPONSE_TO_ORGANIC_CYCLIC_COMPOUND		439	0.29273114	1.0766598	0.25390625	0.52132237	1.0	2030	tags=13%, list=9%, signal=14%
GO_RESPONSE_TO_ANTIBIOTIC	GO_RESPONSE_TO_ANTIBIOTIC		45	0.37583777	1.0761212	0.3089431	0.52204067	1.0	3717	tags=22%, list=17%, signal=27%
GO_CELLULAR_RESPONSE_TO_MECHANICAL_STIMULUS	GO_CELLULAR_RESPONSE_TO_MECHANICAL_STIMULUS		78	0.36344412	1.075887	0.30754352	0.52209795	1.0	2399	tags=18%, list=11%, signal=20%
GO_REGULATION_OF_HORMONE_SECRETION	GO_REGULATION_OF_HORMONE_SECRETION		252	0.3016581	1.074775	0.2835821	0.5240189	1.0	4424	tags=28%, list=20%, signal=35%
GO_REGULATION_OF_HETEROTYPIC_CELL_CELL_ADHESION	GO_REGULATION_OF_HETEROTYPIC_CELL_CELL_ADHESION		18	0.4802807	1.0742611	0.33970276	0.5246841	1.0	2902	tags=39%, list=13%, signal=45%
GO_ACTIN_POLYMERIZATION_OR_DEPOLYMERIZATION	GO_ACTIN_POLYMERIZATION_OR_DEPOLYMERIZATION		35	0.40815362	1.0741835	0.37573385	0.5244493	1.0	3942	tags=31%, list=18%, signal=38%
GO_REGULATION_OF_BODY_FLUID_LEVELS	GO_REGULATION_OF_BODY_FLUID_LEVELS		478	0.3138373	1.0740443	0.29327902	0.52431715	1.0	4089	tags=25%, list=19%, signal=30%
GO_NEGATIVE_REGULATION_OF_CATECHOLAMINE_SECRETION	GO_NEGATIVE_REGULATION_OF_CATECHOLAMINE_SECRETION		16	0.48628965	1.0732868	0.35974303	0.5255047	1.0	3807	tags=38%, list=18%, signal=45%
GO_RESPONSE_TO_OXIDATIVE_STRESS	GO_RESPONSE_TO_OXIDATIVE_STRESS		337	0.3046797	1.0731003	0.27634194	0.5254717	1.0	4419	tags=27%, list=20%, signal=33%
GO_ERBB2_SIGNALING_PATHWAY	GO_ERBB2_SIGNALING_PATHWAY		38	0.37984475	1.0728865	0.35181645	0.5255019	1.0	2853	tags=24%, list=13%, signal=27%
GO_SECRETION_BY_CELL	GO_SECRETION_BY_CELL		460	0.309631	1.0727543	0.2889734	0.5253523	1.0	3151	tags=19%, list=14%, signal=21%
GO_ORGANOPHOSPHATE_BIOSYNTHETIC_PROCESS	GO_ORGANOPHOSPHATE_BIOSYNTHETIC_PROCESS		418	0.2655297	1.0727261	0.26653308	0.5250004	1.0	3614	tags=20%, list=17%, signal=23%
GO_CELLULAR_SENESCENCE	GO_CELLULAR_SENESCENCE		32	0.37628284	1.0718741	0.3234714	0.5263538	1.0	3970	tags=28%, list=18%, signal=34%
GO_POSITIVE_REGULATION_OF_CALCIUM_MEDIATED_SIGNALING	GO_POSITIVE_REGULATION_OF_CALCIUM_MEDIATED_SIGNALING		36	0.46004447	1.0715744	0.35841584	0.5265685	1.0	914	tags=17%, list=4%, signal=17%
GO_NEGATIVE_REGULATION_OF_RESPONSE_TO_CYTOKINE_STIMULUS	GO_NEGATIVE_REGULATION_OF_RESPONSE_TO_CYTOKINE_STIMULUS		41	0.39387965	1.0701166	0.3234127	0.52901065	1.0	2605	tags=29%, list=12%, signal=33%
GO_GLYCEROPHOSPHOLIPID_METABOLIC_PROCESS	GO_GLYCEROPHOSPHOLIPID_METABOLIC_PROCESS		282	0.29490995	1.0700824	0.2929293	0.5286745	1.0	4723	tags=32%, list=22%, signal=41%
GO_REGULATION_OF_SPROUTING_ANGIOGENESIS	GO_REGULATION_OF_SPROUTING_ANGIOGENESIS		27	0.42928666	1.0695155	0.36561266	0.5293797	1.0	4124	tags=33%, list=19%, signal=41%
GO_ANTIGEN_PROCESSING_AND_PRESENTATION_VIA_MHC_CLASS_IB	GO_ANTIGEN_PROCESSING_AND_PRESENTATION_VIA_MHC_CLASS_IB		15	0.53903306	1.0675182	0.40421456	0.5330694	1.0	2564	tags=40%, list=12%, signal=45%
GO_SMOOTH_MUSCLE_TISSUE_DEVELOPMENT	GO_SMOOTH_MUSCLE_TISSUE_DEVELOPMENT		18	0.46220896	1.0667639	0.36703297	0.53427553	1.0	3031	tags=39%, list=14%, signal=45%
GO_NEGATIVE_REGULATION_OF_GTPASE_ACTIVITY	GO_NEGATIVE_REGULATION_OF_GTPASE_ACTIVITY		39	0.39345592	1.0654737	0.3613963	0.53647226	1.0	4437	tags=38%, list=20%, signal=48%
GO_NEGATIVE_REGULATION_OF_AMINE_TRANSPORT	GO_NEGATIVE_REGULATION_OF_AMINE_TRANSPORT		24	0.4178861	1.0644733	0.39473686	0.53816724	1.0	4670	tags=38%, list=21%, signal=48%
GO_RETINA_DEVELOPMENT_IN_CAMERA_TYPE_EYE	GO_RETINA_DEVELOPMENT_IN_CAMERA_TYPE_EYE		126	0.34072974	1.064236	0.3480084	0.5382185	1.0	2971	tags=21%, list=14%, signal=24%
GO_CHONDROCYTE_DIFFERENTIATION	GO_CHONDROCYTE_DIFFERENTIATION		57	0.42994323	1.0634185	0.35306555	0.5394218	1.0	3533	tags=32%, list=16%, signal=38%
GO_VENTRAL_SPINAL_CORD_DEVELOPMENT	GO_VENTRAL_SPINAL_CORD_DEVELOPMENT		44	0.3977525	1.0631087	0.35157895	0.5396415	1.0	3975	tags=25%, list=18%, signal=31%
GO_REGULATION_OF_GLIOGENESIS	GO_REGULATION_OF_GLIOGENESIS		89	0.3502791	1.0630285	0.3313253	0.53940237	1.0	3782	tags=28%, list=17%, signal=34%
GO_RETROGRADE_TRANSPORT_ENDOSOME_TO_GOLGI	GO_RETROGRADE_TRANSPORT_ENDOSOME_TO_GOLGI		64	0.30544308	1.0617957	0.34325397	0.5414941	1.0	4350	tags=28%, list=20%, signal=35%
GO_POSITIVE_REGULATION_OF_EXOCYTOSIS	GO_POSITIVE_REGULATION_OF_EXOCYTOSIS		80	0.30472526	1.0609001	0.31669867	0.5429956	1.0	4472	tags=30%, list=21%, signal=38%
GO_DETECTION_OF_STIMULUS	GO_DETECTION_OF_STIMULUS		312	0.25894928	1.0607368	0.3262548	0.5429173	1.0	2728	tags=7%, list=13%, signal=8%
GO_POSITIVE_REGULATION_OF_PHOSPHOLIPID_METABOLIC_PROCESS	GO_POSITIVE_REGULATION_OF_PHOSPHOLIPID_METABOLIC_PROCESS		40	0.40073892	1.0606842	0.35700575	0.5426131	1.0	2854	tags=23%, list=13%, signal=26%
GO_FAT_SOLUBLE_VITAMIN_METABOLIC_PROCESS	GO_FAT_SOLUBLE_VITAMIN_METABOLIC_PROCESS		30	0.4299564	1.0606397	0.36491936	0.54230297	1.0	3840	tags=33%, list=18%, signal=40%
GO_AMMONIUM_TRANSMEMBRANE_TRANSPORT	GO_AMMONIUM_TRANSMEMBRANE_TRANSPORT		22	0.44881636	1.0604967	0.37525356	0.5421772	1.0	3436	tags=32%, list=16%, signal=38%
GO_MEMBRANE_LIPID_METABOLIC_PROCESS	GO_MEMBRANE_LIPID_METABOLIC_PROCESS		168	0.3113668	1.060409	0.33805668	0.5419537	1.0	3816	tags=26%, list=18%, signal=31%
GO_MONOSACCHARIDE_METABOLIC_PROCESS	GO_MONOSACCHARIDE_METABOLIC_PROCESS		179	0.32239416	1.060231	0.31198347	0.5419201	1.0	3857	tags=25%, list=18%, signal=30%
GO_ASTROCYTE_DEVELOPMENT	GO_ASTROCYTE_DEVELOPMENT		19	0.44436756	1.0596827	0.39688715	0.5426508	1.0	3312	tags=32%, list=15%, signal=37%
GO_POSITIVE_REGULATION_OF_PROTEIN_ACETYLATION	GO_POSITIVE_REGULATION_OF_PROTEIN_ACETYLATION		36	0.35019365	1.0596281	0.33551198	0.5423713	1.0	3616	tags=31%, list=17%, signal=37%
GO_REGULATION_OF_ENDOTHELIAL_CELL_DIFFERENTIATION	GO_REGULATION_OF_ENDOTHELIAL_CELL_DIFFERENTIATION		27	0.42914745	1.0588994	0.3593429	0.5434477	1.0	1790	tags=22%, list=8%, signal=24%
GO_REGULATION_OF_POSITIVE_CHEMOTAXIS	GO_REGULATION_OF_POSITIVE_CHEMOTAXIS		22	0.47410223	1.0581667	0.37474543	0.54463327	1.0	1769	tags=23%, list=8%, signal=25%
GO_GLAND_MORPHOGENESIS	GO_GLAND_MORPHOGENESIS		95	0.3616814	1.0580114	0.33333334	0.54453677	1.0	3178	tags=26%, list=15%, signal=31%
GO_RESPONSE_TO_NUTRIENT	GO_RESPONSE_TO_NUTRIENT		189	0.3194747	1.0576987	0.2931727	0.544769	1.0	2069	tags=16%, list=10%, signal=18%
GO_POSITIVE_REGULATION_OF_CELL_SUBSTRATE_ADHESION	GO_POSITIVE_REGULATION_OF_CELL_SUBSTRATE_ADHESION		94	0.37943098	1.0570215	0.3510848	0.5457894	1.0	2399	tags=23%, list=11%, signal=26%
GO_RESPONSE_TO_TEMPERATURE_STIMULUS	GO_RESPONSE_TO_TEMPERATURE_STIMULUS		140	0.3336173	1.0568495	0.3391473	0.54574937	1.0	2751	tags=15%, list=13%, signal=17%
GO_POSITIVE_REGULATION_OF_DENDRITIC_SPINE_DEVELOPMENT	GO_POSITIVE_REGULATION_OF_DENDRITIC_SPINE_DEVELOPMENT		33	0.36334324	1.0565128	0.37291667	0.54602355	1.0	4056	tags=33%, list=19%, signal=41%
GO_UNSATURATED_FATTY_ACID_METABOLIC_PROCESS	GO_UNSATURATED_FATTY_ACID_METABOLIC_PROCESS		100	0.40792453	1.0554475	0.396728	0.54778886	1.0	4219	tags=37%, list=19%, signal=46%
GO_NEGATIVE_REGULATION_OF_EPITHELIAL_TO_MESENCHYMAL_TRANSITION	GO_NEGATIVE_REGULATION_OF_EPITHELIAL_TO_MESENCHYMAL_TRANSITION		22	0.4083449	1.0553908	0.35845214	0.54750234	1.0	2483	tags=18%, list=11%, signal=21%
GO_FATTY_ACID_BIOSYNTHETIC_PROCESS	GO_FATTY_ACID_BIOSYNTHETIC_PROCESS		98	0.37143156	1.0552757	0.35112935	0.547328	1.0	3554	tags=29%, list=16%, signal=34%
GO_PHOSPHATIDYLGLYCEROL_ACYL_CHAIN_REMODELING	GO_PHOSPHATIDYLGLYCEROL_ACYL_CHAIN_REMODELING		16	0.51164526	1.0550909	0.40763053	0.54731864	1.0	1701	tags=25%, list=8%, signal=27%
GO_PHOTORECEPTOR_CELL_MAINTENANCE	GO_PHOTORECEPTOR_CELL_MAINTENANCE		33	0.3653505	1.0546188	0.35860655	0.5479268	1.0	3173	tags=18%, list=15%, signal=21%
GO_NEGATIVE_REGULATION_OF_TRANSFORMING_GROWTH_FACTOR_BETA_RECEPTOR_SIGNALING_PATHWAY	GO_NEGATIVE_REGULATION_OF_TRANSFORMING_GROWTH_FACTOR_BETA_RECEPTOR_SIGNALING_PATHWAY		63	0.38544413	1.0543045	0.41188523	0.5481492	1.0	3828	tags=25%, list=18%, signal=31%
GO_REGULATION_OF_PH	GO_REGULATION_OF_PH		84	0.33253106	1.0537465	0.36935166	0.5489015	1.0	2215	tags=14%, list=10%, signal=16%
GO_MOTOR_NEURON_AXON_GUIDANCE	GO_MOTOR_NEURON_AXON_GUIDANCE		27	0.39983636	1.0533539	0.376	0.5493052	1.0	4431	tags=33%, list=20%, signal=42%
GO_ACIDIC_AMINO_ACID_TRANSPORT	GO_ACIDIC_AMINO_ACID_TRANSPORT		21	0.3781461	1.0526221	0.3436853	0.55041474	1.0	2614	tags=24%, list=12%, signal=27%
GO_CELLULAR_RESPONSE_TO_OXYGEN_LEVELS	GO_CELLULAR_RESPONSE_TO_OXYGEN_LEVELS		137	0.31223315	1.0520918	0.34960938	0.5510492	1.0	2764	tags=21%, list=13%, signal=24%
GO_FORMATION_OF_PRIMARY_GERM_LAYER	GO_FORMATION_OF_PRIMARY_GERM_LAYER		105	0.36688307	1.0511552	0.37525773	0.55254316	1.0	4478	tags=37%, list=21%, signal=47%
GO_ENDODERM_DEVELOPMENT	GO_ENDODERM_DEVELOPMENT		68	0.3922967	1.0509428	0.38047808	0.5525786	1.0	3994	tags=32%, list=18%, signal=40%
GO_DORSAL_VENTRAL_AXIS_SPECIFICATION	GO_DORSAL_VENTRAL_AXIS_SPECIFICATION		19	0.42535353	1.0509304	0.3715415	0.55219567	1.0	1894	tags=21%, list=9%, signal=23%
GO_SMOOTHENED_SIGNALING_PATHWAY	GO_SMOOTHENED_SIGNALING_PATHWAY		68	0.37259367	1.0507318	0.3783784	0.55222505	1.0	4893	tags=41%, list=22%, signal=53%
GO_NEURON_DEATH	GO_NEURON_DEATH		46	0.33199465	1.0502439	0.34647304	0.55284387	1.0	2543	tags=17%, list=12%, signal=20%
GO_REGULATION_OF_MITOCHONDRIAL_DEPOLARIZATION	GO_REGULATION_OF_MITOCHONDRIAL_DEPOLARIZATION		17	0.48946425	1.050218	0.38526314	0.5524953	1.0	1961	tags=24%, list=9%, signal=26%
GO_POSITIVE_REGULATION_OF_WNT_SIGNALING_PATHWAY	GO_POSITIVE_REGULATION_OF_WNT_SIGNALING_PATHWAY		144	0.29762238	1.0496502	0.371134	0.5532353	1.0	4511	tags=28%, list=21%, signal=35%
GO_PHOSPHATIDYLINOSITOL_BIOSYNTHETIC_PROCESS	GO_PHOSPHATIDYLINOSITOL_BIOSYNTHETIC_PROCESS		117	0.276014	1.0491511	0.34639177	0.55386966	1.0	4777	tags=30%, list=22%, signal=38%
GO_POSITIVE_REGULATION_OF_EPITHELIAL_CELL_MIGRATION	GO_POSITIVE_REGULATION_OF_EPITHELIAL_CELL_MIGRATION		99	0.37716013	1.0491254	0.3802817	0.5535232	1.0	4558	tags=33%, list=21%, signal=42%
GO_ORGANIC_HYDROXY_COMPOUND_METABOLIC_PROCESS	GO_ORGANIC_HYDROXY_COMPOUND_METABOLIC_PROCESS		462	0.30918005	1.0484285	0.35523614	0.55457836	1.0	3840	tags=23%, list=18%, signal=27%
GO_EMBRYONIC_PATTERN_SPECIFICATION	GO_EMBRYONIC_PATTERN_SPECIFICATION		55	0.3596502	1.0475271	0.35841584	0.55602944	1.0	3602	tags=25%, list=17%, signal=30%
GO_ALCOHOL_METABOLIC_PROCESS	GO_ALCOHOL_METABOLIC_PROCESS		333	0.30971637	1.0475026	0.34210527	0.5556622	1.0	3774	tags=24%, list=17%, signal=28%
GO_REGULATION_OF_MYELOID_CELL_APOPTOTIC_PROCESS	GO_REGULATION_OF_MYELOID_CELL_APOPTOTIC_PROCESS		21	0.44266033	1.047493	0.4107143	0.55527425	1.0	598	tags=14%, list=3%, signal=15%
GO_RENAL_SYSTEM_VASCULATURE_DEVELOPMENT	GO_RENAL_SYSTEM_VASCULATURE_DEVELOPMENT		19	0.4847547	1.0468787	0.40194175	0.5560895	1.0	4246	tags=47%, list=20%, signal=59%
GO_REGULATION_OF_CELLULAR_RESPONSE_TO_INSULIN_STIMULUS	GO_REGULATION_OF_CELLULAR_RESPONSE_TO_INSULIN_STIMULUS		55	0.33716115	1.046783	0.36960986	0.5558792	1.0	5614	tags=36%, list=26%, signal=49%
GO_REGULATION_OF_MAP_KINASE_ACTIVITY	GO_REGULATION_OF_MAP_KINASE_ACTIVITY		306	0.3046627	1.0467823	0.35387674	0.5554696	1.0	3050	tags=19%, list=14%, signal=22%
GO_RESPONSE_TO_AXON_INJURY	GO_RESPONSE_TO_AXON_INJURY		45	0.3646717	1.0464778	0.3805668	0.5556935	1.0	2513	tags=22%, list=12%, signal=25%
GO_REGULATION_OF_P38MAPK_CASCADE	GO_REGULATION_OF_P38MAPK_CASCADE		23	0.42527202	1.0449771	0.37683824	0.5583684	1.0	1664	tags=17%, list=8%, signal=19%
GO_PEPTIDYL_PROLINE_MODIFICATION	GO_PEPTIDYL_PROLINE_MODIFICATION		46	0.3301058	1.0449418	0.40078586	0.5580298	1.0	3898	tags=24%, list=18%, signal=29%
GO_REGULATION_OF_CELL_PROJECTION_ASSEMBLY	GO_REGULATION_OF_CELL_PROJECTION_ASSEMBLY		141	0.30157292	1.0432868	0.353167	0.561066	1.0	4042	tags=30%, list=19%, signal=36%
GO_NEURON_PROJECTION_REGENERATION	GO_NEURON_PROJECTION_REGENERATION		30	0.4110468	1.0431939	0.37924153	0.5608517	1.0	2513	tags=20%, list=12%, signal=23%
GO_POSITIVE_REGULATION_OF_CARDIAC_MUSCLE_CELL_PROLIFERATION	GO_POSITIVE_REGULATION_OF_CARDIAC_MUSCLE_CELL_PROLIFERATION		19	0.46790814	1.0425624	0.38636363	0.56178045	1.0	1651	tags=26%, list=8%, signal=28%
GO_PURINE_NUCLEOBASE_METABOLIC_PROCESS	GO_PURINE_NUCLEOBASE_METABOLIC_PROCESS		20	0.431751	1.0425129	0.36842105	0.56146026	1.0	197	tags=10%, list=1%, signal=10%
GO_INOSITOL_PHOSPHATE_METABOLIC_PROCESS	GO_INOSITOL_PHOSPHATE_METABOLIC_PROCESS		55	0.30991292	1.0413471	0.35943776	0.5634573	1.0	3366	tags=24%, list=15%, signal=28%
GO_NEURONAL_STEM_CELL_POPULATION_MAINTENANCE	GO_NEURONAL_STEM_CELL_POPULATION_MAINTENANCE		19	0.43305594	1.041242	0.388	0.56327397	1.0	2128	tags=32%, list=10%, signal=35%
GO_REGULATION_OF_VESICLE_MEDIATED_TRANSPORT	GO_REGULATION_OF_VESICLE_MEDIATED_TRANSPORT		435	0.28663963	1.041073	0.361829	0.563211	1.0	5158	tags=29%, list=24%, signal=38%
GO_LIPOPROTEIN_BIOSYNTHETIC_PROCESS	GO_LIPOPROTEIN_BIOSYNTHETIC_PROCESS		82	0.2938547	1.041021	0.38723403	0.562918	1.0	4649	tags=28%, list=21%, signal=36%
GO_REGULATION_OF_PEPTIDYL_SERINE_PHOSPHORYLATION	GO_REGULATION_OF_PEPTIDYL_SERINE_PHOSPHORYLATION		113	0.31442422	1.040965	0.37328094	0.5626281	1.0	3165	tags=19%, list=15%, signal=23%
GO_ORGANIC_HYDROXY_COMPOUND_TRANSPORT	GO_ORGANIC_HYDROXY_COMPOUND_TRANSPORT		143	0.31412026	1.0406861	0.33950618	0.56279206	1.0	3436	tags=24%, list=16%, signal=28%
GO_EYE_MORPHOGENESIS	GO_EYE_MORPHOGENESIS		131	0.33917525	1.0405741	0.36363637	0.5625975	1.0	3294	tags=24%, list=15%, signal=28%
GO_NEGATIVE_REGULATION_OF_RESPONSE_TO_WOUNDING	GO_NEGATIVE_REGULATION_OF_RESPONSE_TO_WOUNDING		146	0.3421014	1.0405569	0.35270542	0.56221634	1.0	3814	tags=27%, list=18%, signal=32%
GO_CELLULAR_HORMONE_METABOLIC_PROCESS	GO_CELLULAR_HORMONE_METABOLIC_PROCESS		90	0.37753335	1.0382746	0.39235413	0.56654966	1.0	3990	tags=27%, list=18%, signal=33%
GO_REGULATION_OF_RESPONSE_TO_OXIDATIVE_STRESS	GO_REGULATION_OF_RESPONSE_TO_OXIDATIVE_STRESS		61	0.3179955	1.0382366	0.37903225	0.5662034	1.0	4512	tags=30%, list=21%, signal=37%
GO_PROTEIN_TARGETING	GO_PROTEIN_TARGETING		363	0.21721917	1.0379288	0.35714287	0.566438	1.0	4210	tags=17%, list=19%, signal=21%
GO_POSITIVE_REGULATION_OF_DEPHOSPHORYLATION	GO_POSITIVE_REGULATION_OF_DEPHOSPHORYLATION		42	0.37683257	1.0376986	0.38679245	0.566516	1.0	1614	tags=17%, list=7%, signal=18%
GO_REGULATION_OF_ENDOTHELIAL_CELL_APOPTOTIC_PROCESS	GO_REGULATION_OF_ENDOTHELIAL_CELL_APOPTOTIC_PROCESS		40	0.43176174	1.0371243	0.40816328	0.567298	1.0	2387	tags=30%, list=11%, signal=34%
GO_POSITIVE_REGULATION_OF_VASCULATURE_DEVELOPMENT	GO_POSITIVE_REGULATION_OF_VASCULATURE_DEVELOPMENT		125	0.39744434	1.0362359	0.4055666	0.5686865	1.0	3738	tags=29%, list=17%, signal=35%
GO_ACYLGLYCEROL_HOMEOSTASIS	GO_ACYLGLYCEROL_HOMEOSTASIS		28	0.37696186	1.0356774	0.40304184	0.56948006	1.0	3059	tags=21%, list=14%, signal=25%
GO_REGULATION_OF_MEGAKARYOCYTE_DIFFERENTIATION	GO_REGULATION_OF_MEGAKARYOCYTE_DIFFERENTIATION		22	0.3901987	1.035516	0.4070981	0.5694248	1.0	1218	tags=14%, list=6%, signal=14%
GO_NEGATIVE_REGULATION_OF_TRANSFERASE_ACTIVITY	GO_NEGATIVE_REGULATION_OF_TRANSFERASE_ACTIVITY		328	0.25917345	1.0351154	0.36032388	0.5698548	1.0	3085	tags=16%, list=14%, signal=19%
GO_POSITIVE_REGULATION_OF_INTRACELLULAR_TRANSPORT	GO_POSITIVE_REGULATION_OF_INTRACELLULAR_TRANSPORT		338	0.2842567	1.0350382	0.35959595	0.5695936	1.0	3799	tags=22%, list=17%, signal=27%
GO_RESPONSE_TO_COCAINE	GO_RESPONSE_TO_COCAINE		45	0.32629013	1.0348705	0.3983051	0.5695232	1.0	3043	tags=20%, list=14%, signal=23%
GO_CELLULAR_RESPONSE_TO_ALCOHOL	GO_CELLULAR_RESPONSE_TO_ALCOHOL		111	0.3291307	1.034763	0.35470942	0.56934255	1.0	1793	tags=18%, list=8%, signal=20%
GO_POSITIVE_REGULATION_OF_HEART_GROWTH	GO_POSITIVE_REGULATION_OF_HEART_GROWTH		26	0.4443245	1.0346422	0.4057377	0.5691775	1.0	1651	tags=23%, list=8%, signal=25%
GO_HINDBRAIN_DEVELOPMENT	GO_HINDBRAIN_DEVELOPMENT		134	0.29866767	1.0345544	0.38429752	0.5689394	1.0	5555	tags=34%, list=26%, signal=45%
GO_RESPONSE_TO_EXTRACELLULAR_STIMULUS	GO_RESPONSE_TO_EXTRACELLULAR_STIMULUS		426	0.28475806	1.0329968	0.3425532	0.57179826	1.0	2911	tags=16%, list=13%, signal=19%
GO_NEGATIVE_REGULATION_OF_ORGAN_GROWTH	GO_NEGATIVE_REGULATION_OF_ORGAN_GROWTH		21	0.39828587	1.0323281	0.4173077	0.57280886	1.0	1812	tags=14%, list=8%, signal=16%
GO_DRUG_TRANSMEMBRANE_TRANSPORT	GO_DRUG_TRANSMEMBRANE_TRANSPORT		19	0.4887149	1.0316664	0.41811174	0.5737975	1.0	1579	tags=21%, list=7%, signal=23%
GO_METANEPHROS_MORPHOGENESIS	GO_METANEPHROS_MORPHOGENESIS		27	0.4294858	1.0312248	0.3921162	0.5743032	1.0	3312	tags=33%, list=15%, signal=39%
GO_LIVER_REGENERATION	GO_LIVER_REGENERATION		19	0.390866	1.0307488	0.40413535	0.5749143	1.0	2001	tags=21%, list=9%, signal=23%
GO_REGULATION_OF_LIPID_METABOLIC_PROCESS	GO_REGULATION_OF_LIPID_METABOLIC_PROCESS		260	0.3013249	1.0305356	0.37278107	0.57494235	1.0	3590	tags=21%, list=17%, signal=25%
GO_REGULATION_OF_INSULIN_RECEPTOR_SIGNALING_PATHWAY	GO_REGULATION_OF_INSULIN_RECEPTOR_SIGNALING_PATHWAY		41	0.33810762	1.0302173	0.38842976	0.5751983	1.0	2854	tags=17%, list=13%, signal=20%
GO_SMALL_MOLECULE_BIOSYNTHETIC_PROCESS	GO_SMALL_MOLECULE_BIOSYNTHETIC_PROCESS		412	0.29417744	1.029718	0.36065573	0.5757941	1.0	3576	tags=21%, list=16%, signal=25%
GO_SPHINGOLIPID_METABOLIC_PROCESS	GO_SPHINGOLIPID_METABOLIC_PROCESS		124	0.32317728	1.0294057	0.38276553	0.57601875	1.0	3610	tags=27%, list=17%, signal=33%
GO_POSITIVE_REGULATION_OF_ANION_TRANSPORT	GO_POSITIVE_REGULATION_OF_ANION_TRANSPORT		55	0.35227886	1.0293934	0.39711934	0.5756348	1.0	3807	tags=29%, list=18%, signal=35%
GO_REGULATION_OF_INSULIN_SECRETION_INVOLVED_IN_CELLULAR_RESPONSE_TO_GLUCOSE_STIMULUS	GO_REGULATION_OF_INSULIN_SECRETION_INVOLVED_IN_CELLULAR_RESPONSE_TO_GLUCOSE_STIMULUS		50	0.34717503	1.0284711	0.38528138	0.57717764	1.0	3805	tags=26%, list=17%, signal=31%
GO_METENCEPHALON_DEVELOPMENT	GO_METENCEPHALON_DEVELOPMENT		98	0.30659935	1.0272882	0.3877551	0.5791449	1.0	4108	tags=23%, list=19%, signal=29%
GO_REGULATION_OF_PROTEIN_TARGETING_TO_MEMBRANE	GO_REGULATION_OF_PROTEIN_TARGETING_TO_MEMBRANE		20	0.34444016	1.0268497	0.40524194	0.5796071	1.0	3861	tags=25%, list=18%, signal=30%
GO_SPINAL_CORD_PATTERNING	GO_SPINAL_CORD_PATTERNING		23	0.4164192	1.0260378	0.4180328	0.58089024	1.0	4731	tags=30%, list=22%, signal=39%
GO_NEURAL_RETINA_DEVELOPMENT	GO_NEURAL_RETINA_DEVELOPMENT		49	0.3511812	1.0260258	0.4048583	0.5805005	1.0	2917	tags=18%, list=13%, signal=21%
GO_POSITIVE_REGULATION_OF_RECEPTOR_MEDIATED_ENDOCYTOSIS	GO_POSITIVE_REGULATION_OF_RECEPTOR_MEDIATED_ENDOCYTOSIS		44	0.3924915	1.024794	0.42031872	0.5826043	1.0	2613	tags=23%, list=12%, signal=26%
GO_NEGATIVE_REGULATION_OF_NEUROLOGICAL_SYSTEM_PROCESS	GO_NEGATIVE_REGULATION_OF_NEUROLOGICAL_SYSTEM_PROCESS		15	0.42291546	1.0246285	0.41960785	0.5825501	1.0	2543	tags=27%, list=12%, signal=30%
GO_ORGANIC_ACID_TRANSMEMBRANE_TRANSPORT	GO_ORGANIC_ACID_TRANSMEMBRANE_TRANSPORT		92	0.3232157	1.0240214	0.38791424	0.58334863	1.0	3436	tags=17%, list=16%, signal=21%
GO_PHOSPHOLIPID_CATABOLIC_PROCESS	GO_PHOSPHOLIPID_CATABOLIC_PROCESS		28	0.4130533	1.0238003	0.4288618	0.5833881	1.0	3743	tags=39%, list=17%, signal=47%
GO_CILIUM_MOVEMENT	GO_CILIUM_MOVEMENT		30	0.38641512	1.0231017	0.40725806	0.584479	1.0	3737	tags=27%, list=17%, signal=32%
GO_POSITIVE_REGULATION_OF_STEM_CELL_DIFFERENTIATION	GO_POSITIVE_REGULATION_OF_STEM_CELL_DIFFERENTIATION		49	0.3933153	1.0222489	0.412731	0.5858518	1.0	2584	tags=29%, list=12%, signal=32%
GO_POSITIVE_REGULATION_OF_VASOCONSTRICTION	GO_POSITIVE_REGULATION_OF_VASOCONSTRICTION		35	0.37598652	1.0216826	0.4052953	0.58668244	1.0	4395	tags=31%, list=20%, signal=39%
GO_WATER_SOLUBLE_VITAMIN_METABOLIC_PROCESS	GO_WATER_SOLUBLE_VITAMIN_METABOLIC_PROCESS		80	0.33732343	1.0214574	0.41020408	0.5867376	1.0	1481	tags=13%, list=7%, signal=13%
GO_NEGATIVE_REGULATION_OF_PROTEIN_KINASE_B_SIGNALING	GO_NEGATIVE_REGULATION_OF_PROTEIN_KINASE_B_SIGNALING		34	0.32941008	1.0207418	0.38742393	0.58791643	1.0	5465	tags=41%, list=25%, signal=55%
GO_PHOSPHATIDYLINOSITOL_METABOLIC_PROCESS	GO_PHOSPHATIDYLINOSITOL_METABOLIC_PROCESS		183	0.28928682	1.0205517	0.3838384	0.5879163	1.0	3077	tags=21%, list=14%, signal=24%
GO_PHOSPHATIDIC_ACID_METABOLIC_PROCESS	GO_PHOSPHATIDIC_ACID_METABOLIC_PROCESS		30	0.40869707	1.020542	0.40582526	0.5875184	1.0	2263	tags=23%, list=10%, signal=26%
GO_NEGATIVE_REGULATION_OF_STRESS_FIBER_ASSEMBLY	GO_NEGATIVE_REGULATION_OF_STRESS_FIBER_ASSEMBLY		16	0.4252441	1.0201308	0.41336116	0.587974	1.0	1961	tags=25%, list=9%, signal=27%
GO_POSITIVE_REGULATION_OF_CALCIUM_ION_TRANSPORT	GO_POSITIVE_REGULATION_OF_CALCIUM_ION_TRANSPORT		99	0.3556122	1.0200558	0.418	0.58771294	1.0	1551	tags=15%, list=7%, signal=16%
GO_POSITIVE_REGULATION_OF_FATTY_ACID_METABOLIC_PROCESS	GO_POSITIVE_REGULATION_OF_FATTY_ACID_METABOLIC_PROCESS		33	0.4002135	1.0200164	0.41199225	0.58737254	1.0	2867	tags=24%, list=13%, signal=28%
GO_POSITIVE_REGULATION_OF_CARDIAC_MUSCLE_TISSUE_DEVELOPMENT	GO_POSITIVE_REGULATION_OF_CARDIAC_MUSCLE_TISSUE_DEVELOPMENT		27	0.4253544	1.0198013	0.4147844	0.58740187	1.0	1651	tags=22%, list=8%, signal=24%
GO_REGULATION_OF_KIDNEY_DEVELOPMENT	GO_REGULATION_OF_KIDNEY_DEVELOPMENT		55	0.37487042	1.0197227	0.4185567	0.58712786	1.0	3312	tags=27%, list=15%, signal=32%
GO_POSITIVE_REGULATION_OF_KINASE_ACTIVITY	GO_POSITIVE_REGULATION_OF_KINASE_ACTIVITY		455	0.27932915	1.0194466	0.40316206	0.5873027	1.0	3083	tags=18%, list=14%, signal=21%
GO_INTRASPECIES_INTERACTION_BETWEEN_ORGANISMS	GO_INTRASPECIES_INTERACTION_BETWEEN_ORGANISMS		45	0.3632577	1.0189772	0.43724698	0.5879065	1.0	4602	tags=36%, list=21%, signal=45%
GO_REGULATION_OF_VIRAL_RELEASE_FROM_HOST_CELL	GO_REGULATION_OF_VIRAL_RELEASE_FROM_HOST_CELL		30	0.3416296	1.0186982	0.416499	0.5880768	1.0	3622	tags=33%, list=17%, signal=40%
GO_NEGATIVE_REGULATION_OF_DNA_BINDING	GO_NEGATIVE_REGULATION_OF_DNA_BINDING		46	0.34741148	1.01863	0.43538767	0.5878135	1.0	4298	tags=33%, list=20%, signal=41%
GO_NEGATIVE_REGULATION_OF_LIPID_CATABOLIC_PROCESS	GO_NEGATIVE_REGULATION_OF_LIPID_CATABOLIC_PROCESS		18	0.4590624	1.0176421	0.44117647	0.58946675	1.0	1011	tags=17%, list=5%, signal=17%
GO_NUCLEOSIDE_DIPHOSPHATE_METABOLIC_PROCESS	GO_NUCLEOSIDE_DIPHOSPHATE_METABOLIC_PROCESS		75	0.3084976	1.0165197	0.41493776	0.591404	1.0	3705	tags=21%, list=17%, signal=26%
GO_TRACHEA_DEVELOPMENT	GO_TRACHEA_DEVELOPMENT		20	0.3840792	1.0162311	0.42918456	0.5916047	1.0	5925	tags=50%, list=27%, signal=69%
GO_RESPONSE_TO_PH	GO_RESPONSE_TO_PH		35	0.36027977	1.0158564	0.4183267	0.59195733	1.0	3722	tags=23%, list=17%, signal=28%
GO_ADIPOSE_TISSUE_DEVELOPMENT	GO_ADIPOSE_TISSUE_DEVELOPMENT		31	0.40156665	1.015775	0.42682928	0.59171164	1.0	5069	tags=52%, list=23%, signal=67%
GO_ASTROCYTE_DIFFERENTIATION	GO_ASTROCYTE_DIFFERENTIATION		38	0.36011684	1.0155393	0.4318182	0.59182405	1.0	4060	tags=32%, list=19%, signal=39%
GO_PHOSPHATIDYLSERINE_METABOLIC_PROCESS	GO_PHOSPHATIDYLSERINE_METABOLIC_PROCESS		26	0.43021184	1.0154735	0.43222004	0.59154063	1.0	3610	tags=35%, list=17%, signal=41%
GO_GLYCOPROTEIN_METABOLIC_PROCESS	GO_GLYCOPROTEIN_METABOLIC_PROCESS		332	0.31150964	1.0151852	0.4369748	0.59173566	1.0	3896	tags=25%, list=18%, signal=30%
GO_ORGANOPHOSPHATE_CATABOLIC_PROCESS	GO_ORGANOPHOSPHATE_CATABOLIC_PROCESS		107	0.2875793	1.015053	0.3880309	0.5916054	1.0	3743	tags=24%, list=17%, signal=29%
GO_CELLULAR_RESPONSE_TO_GLUCAGON_STIMULUS	GO_CELLULAR_RESPONSE_TO_GLUCAGON_STIMULUS		38	0.36098373	1.0143936	0.4288618	0.59262383	1.0	2062	tags=16%, list=9%, signal=17%
GO_NEGATIVE_REGULATION_OF_REGULATED_SECRETORY_PATHWAY	GO_NEGATIVE_REGULATION_OF_REGULATED_SECRETORY_PATHWAY		20	0.46884254	1.0135994	0.46881288	0.5939262	1.0	2346	tags=25%, list=11%, signal=28%
GO_REGULATION_OF_CHONDROCYTE_DIFFERENTIATION	GO_REGULATION_OF_CHONDROCYTE_DIFFERENTIATION		43	0.4307181	1.0131246	0.42105263	0.5944614	1.0	4645	tags=51%, list=21%, signal=65%
GO_CEREBRAL_CORTEX_NEURON_DIFFERENTIATION	GO_CEREBRAL_CORTEX_NEURON_DIFFERENTIATION		22	0.39201045	1.0118349	0.42632613	0.5966639	1.0	2971	tags=23%, list=14%, signal=26%
GO_NEGATIVE_REGULATION_OF_EXOCYTOSIS	GO_NEGATIVE_REGULATION_OF_EXOCYTOSIS		26	0.43092826	1.0115583	0.4243028	0.5968484	1.0	3043	tags=31%, list=14%, signal=36%
GO_ORGANIC_CATION_TRANSPORT	GO_ORGANIC_CATION_TRANSPORT		18	0.42987615	1.0106035	0.44308943	0.598497	1.0	1054	tags=17%, list=5%, signal=18%
GO_REGULATION_OF_PROTEIN_SERINE_THREONINE_KINASE_ACTIVITY	GO_REGULATION_OF_PROTEIN_SERINE_THREONINE_KINASE_ACTIVITY		448	0.27751383	1.0104955	0.4181818	0.5982923	1.0	3085	tags=19%, list=14%, signal=22%
GO_POSITIVE_REGULATION_OF_PROTEIN_BINDING	GO_POSITIVE_REGULATION_OF_PROTEIN_BINDING		69	0.3183226	1.0104753	0.43434343	0.59791094	1.0	4419	tags=30%, list=20%, signal=38%
GO_NUCLEOSIDE_BISPHOSPHATE_METABOLIC_PROCESS	GO_NUCLEOSIDE_BISPHOSPHATE_METABOLIC_PROCESS		35	0.37117243	1.0104635	0.44639376	0.59751546	1.0	1940	tags=17%, list=9%, signal=19%
GO_RESPONSE_TO_FLUID_SHEAR_STRESS	GO_RESPONSE_TO_FLUID_SHEAR_STRESS		33	0.4104781	1.0101343	0.46138996	0.5977737	1.0	3722	tags=33%, list=17%, signal=40%
GO_REGULATION_OF_ORGAN_FORMATION	GO_REGULATION_OF_ORGAN_FORMATION		30	0.41772214	1.0097958	0.4428858	0.5981043	1.0	3616	tags=27%, list=17%, signal=32%
GO_REGULATION_OF_RECEPTOR_MEDIATED_ENDOCYTOSIS	GO_REGULATION_OF_RECEPTOR_MEDIATED_ENDOCYTOSIS		75	0.32257542	1.009048	0.45059288	0.5992595	1.0	2613	tags=19%, list=12%, signal=21%
GO_POSITIVE_REGULATION_OF_CYTOPLASMIC_TRANSPORT	GO_POSITIVE_REGULATION_OF_CYTOPLASMIC_TRANSPORT		263	0.2854301	1.008722	0.4039604	0.5995073	1.0	4105	tags=25%, list=19%, signal=31%
GO_ORGANIC_ACID_BIOSYNTHETIC_PROCESS	GO_ORGANIC_ACID_BIOSYNTHETIC_PROCESS		246	0.30365643	1.0084807	0.39748955	0.59956944	1.0	3810	tags=25%, list=18%, signal=30%
GO_RECEPTOR_MEDIATED_ENDOCYTOSIS	GO_RECEPTOR_MEDIATED_ENDOCYTOSIS		200	0.3216865	1.0071137	0.43195266	0.6020539	1.0	3399	tags=23%, list=16%, signal=26%
GO_POSITIVE_REGULATION_OF_PROTEIN_TARGETING_TO_MEMBRANE	GO_POSITIVE_REGULATION_OF_PROTEIN_TARGETING_TO_MEMBRANE		15	0.3921398	1.006911	0.4517454	0.60204524	1.0	1949	tags=20%, list=9%, signal=22%
GO_DETOXIFICATION	GO_DETOXIFICATION		70	0.35423523	1.0061938	0.43340382	0.6031434	1.0	3615	tags=26%, list=17%, signal=31%
GO_VITAMIN_METABOLIC_PROCESS	GO_VITAMIN_METABOLIC_PROCESS		110	0.3253647	1.0060692	0.45528457	0.6030026	1.0	2105	tags=15%, list=10%, signal=16%
GO_NEGATIVE_REGULATION_OF_LEUKOCYTE_MIGRATION	GO_NEGATIVE_REGULATION_OF_LEUKOCYTE_MIGRATION		29	0.4582514	1.005695	0.44467214	0.60337806	1.0	2346	tags=28%, list=11%, signal=31%
GO_NEURONAL_ACTION_POTENTIAL	GO_NEURONAL_ACTION_POTENTIAL		26	0.39350748	1.0044976	0.47272727	0.6054518	1.0	1949	tags=12%, list=9%, signal=13%
GO_COENZYME_A_METABOLIC_PROCESS	GO_COENZYME_A_METABOLIC_PROCESS		17	0.42835838	1.0038464	0.46226415	0.60640275	1.0	1940	tags=24%, list=9%, signal=26%
GO_FLUID_TRANSPORT	GO_FLUID_TRANSPORT		25	0.41996694	1.003269	0.4486373	0.6072477	1.0	1746	tags=16%, list=8%, signal=17%
GO_MICROTUBULE_BUNDLE_FORMATION	GO_MICROTUBULE_BUNDLE_FORMATION		56	0.3333118	1.0030874	0.44642857	0.60719174	1.0	3977	tags=25%, list=18%, signal=31%
GO_POSITIVE_REGULATION_OF_CALCIUM_ION_TRANSPORT_INTO_CYTOSOL	GO_POSITIVE_REGULATION_OF_CALCIUM_ION_TRANSPORT_INTO_CYTOSOL		48	0.38496608	1.002166	0.4688716	0.6087563	1.0	3356	tags=27%, list=15%, signal=32%
GO_REGULATION_OF_INTRACELLULAR_ESTROGEN_RECEPTOR_SIGNALING_PATHWAY	GO_REGULATION_OF_INTRACELLULAR_ESTROGEN_RECEPTOR_SIGNALING_PATHWAY		25	0.35552207	1.0020282	0.4562118	0.60864556	1.0	3616	tags=28%, list=17%, signal=34%
GO_REGULATION_OF_LONG_TERM_SYNAPTIC_POTENTIATION	GO_REGULATION_OF_LONG_TERM_SYNAPTIC_POTENTIATION		19	0.42172632	1.0017582	0.4781746	0.60879755	1.0	1752	tags=16%, list=8%, signal=17%
GO_NEGATIVE_REGULATION_OF_MYOBLAST_DIFFERENTIATION	GO_NEGATIVE_REGULATION_OF_MYOBLAST_DIFFERENTIATION		23	0.42952722	1.0016829	0.45219123	0.6085358	1.0	1432	tags=17%, list=7%, signal=19%
GO_VESICLE_DOCKING	GO_VESICLE_DOCKING		54	0.31053463	1.0002837	0.43333334	0.611074	1.0	931	tags=9%, list=4%, signal=10%
GO_REGULATION_OF_COAGULATION	GO_REGULATION_OF_COAGULATION		85	0.37186697	1.0001724	0.4616896	0.6109023	1.0	3814	tags=35%, list=18%, signal=43%
GO_POSITIVE_REGULATION_OF_PROTEIN_SERINE_THREONINE_KINASE_ACTIVITY	GO_POSITIVE_REGULATION_OF_PROTEIN_SERINE_THREONINE_KINASE_ACTIVITY		272	0.28051412	0.9997456	0.444668	0.61140513	1.0	3043	tags=19%, list=14%, signal=22%
GO_POSITIVE_REGULATION_OF_STRESS_ACTIVATED_PROTEIN_KINASE_SIGNALING_CASCADE	GO_POSITIVE_REGULATION_OF_STRESS_ACTIVATED_PROTEIN_KINASE_SIGNALING_CASCADE		129	0.31237733	0.9991566	0.44672132	0.61214775	1.0	4776	tags=34%, list=22%, signal=43%
GO_CELLULAR_METABOLIC_COMPOUND_SALVAGE	GO_CELLULAR_METABOLIC_COMPOUND_SALVAGE		35	0.3512686	0.99817556	0.4452555	0.6137965	1.0	3612	tags=20%, list=17%, signal=24%
GO_NEGATIVE_REGULATION_OF_INTRINSIC_APOPTOTIC_SIGNALING_PATHWAY	GO_NEGATIVE_REGULATION_OF_INTRINSIC_APOPTOTIC_SIGNALING_PATHWAY		79	0.28304535	0.99751675	0.45748988	0.61469954	1.0	4706	tags=25%, list=22%, signal=32%
GO_CILIUM_MORPHOGENESIS	GO_CILIUM_MORPHOGENESIS		180	0.2948667	0.99654436	0.4493927	0.6164003	1.0	4190	tags=26%, list=19%, signal=32%
GO_RESPONSE_TO_ZINC_ION	GO_RESPONSE_TO_ZINC_ION		51	0.35966235	0.99637604	0.45454547	0.61631984	1.0	1756	tags=14%, list=8%, signal=15%
GO_REGULATION_OF_NITRIC_OXIDE_SYNTHASE_ACTIVITY	GO_REGULATION_OF_NITRIC_OXIDE_SYNTHASE_ACTIVITY		47	0.31921276	0.9963351	0.44594595	0.61598206	1.0	3559	tags=26%, list=16%, signal=30%
GO_MULTICELLULAR_ORGANISMAL_RESPONSE_TO_STRESS	GO_MULTICELLULAR_ORGANISMAL_RESPONSE_TO_STRESS		66	0.32910004	0.9961706	0.4389234	0.61588794	1.0	2194	tags=15%, list=10%, signal=17%
GO_CELLULAR_RESPONSE_TO_REACTIVE_NITROGEN_SPECIES	GO_CELLULAR_RESPONSE_TO_REACTIVE_NITROGEN_SPECIES		19	0.38189933	0.99552596	0.44689378	0.6168351	1.0	1437	tags=16%, list=7%, signal=17%
GO_MAINTENANCE_OF_LOCATION_IN_CELL	GO_MAINTENANCE_OF_LOCATION_IN_CELL		91	0.27599913	0.9948078	0.46718147	0.61794794	1.0	3165	tags=19%, list=15%, signal=22%
GO_POSITIVE_REGULATION_OF_RESPONSE_TO_EXTRACELLULAR_STIMULUS	GO_POSITIVE_REGULATION_OF_RESPONSE_TO_EXTRACELLULAR_STIMULUS		47	0.29240817	0.9946801	0.45436892	0.6178321	1.0	2188	tags=15%, list=10%, signal=17%
GO_REACTIVE_OXYGEN_SPECIES_METABOLIC_PROCESS	GO_REACTIVE_OXYGEN_SPECIES_METABOLIC_PROCESS		94	0.3484873	0.9944199	0.45714286	0.61796004	1.0	3266	tags=24%, list=15%, signal=29%
GO_MESODERMAL_CELL_DIFFERENTIATION	GO_MESODERMAL_CELL_DIFFERENTIATION		25	0.41049862	0.99424994	0.48817205	0.6179084	1.0	5282	tags=44%, list=24%, signal=58%
GO_PYRIMIDINE_NUCLEOSIDE_METABOLIC_PROCESS	GO_PYRIMIDINE_NUCLEOSIDE_METABOLIC_PROCESS		41	0.3297239	0.99388826	0.46577945	0.61828494	1.0	245	tags=5%, list=1%, signal=5%
GO_PLACENTA_BLOOD_VESSEL_DEVELOPMENT	GO_PLACENTA_BLOOD_VESSEL_DEVELOPMENT		27	0.357483	0.99378395	0.46391752	0.6180846	1.0	4045	tags=33%, list=19%, signal=41%
GO_CELLULAR_RESPONSE_TO_IONIZING_RADIATION	GO_CELLULAR_RESPONSE_TO_IONIZING_RADIATION		50	0.3343725	0.9931787	0.46481878	0.6188917	1.0	2587	tags=14%, list=12%, signal=16%
GO_PARASYMPATHETIC_NERVOUS_SYSTEM_DEVELOPMENT	GO_PARASYMPATHETIC_NERVOUS_SYSTEM_DEVELOPMENT		16	0.44472757	0.9930795	0.45471698	0.6186967	1.0	5337	tags=50%, list=25%, signal=66%
GO_POSITIVE_REGULATION_OF_PEPTIDYL_TYROSINE_PHOSPHORYLATION	GO_POSITIVE_REGULATION_OF_PEPTIDYL_TYROSINE_PHOSPHORYLATION		154	0.33156168	0.99253696	0.4647303	0.6193522	1.0	1483	tags=12%, list=7%, signal=13%
GO_REGULATION_OF_MORPHOGENESIS_OF_A_BRANCHING_STRUCTURE	GO_REGULATION_OF_MORPHOGENESIS_OF_A_BRANCHING_STRUCTURE		53	0.40139717	0.9915498	0.45748988	0.62101084	1.0	2167	tags=21%, list=10%, signal=23%
GO_AMMONIUM_TRANSPORT	GO_AMMONIUM_TRANSPORT		54	0.34964877	0.99135727	0.4360587	0.6209991	1.0	3436	tags=31%, list=16%, signal=37%
GO_NEGATIVE_REGULATION_OF_NEURON_APOPTOTIC_PROCESS	GO_NEGATIVE_REGULATION_OF_NEURON_APOPTOTIC_PROCESS		129	0.32345158	0.99068403	0.45341614	0.6220704	1.0	4722	tags=33%, list=22%, signal=41%
GO_REGULATION_OF_HORMONE_BIOSYNTHETIC_PROCESS	GO_REGULATION_OF_HORMONE_BIOSYNTHETIC_PROCESS		16	0.4206668	0.9901769	0.4597701	0.6227585	1.0	2579	tags=25%, list=12%, signal=28%
GO_CELLULAR_RESPONSE_TO_AMINO_ACID_STARVATION	GO_CELLULAR_RESPONSE_TO_AMINO_ACID_STARVATION		24	0.35006452	0.9896607	0.47357723	0.6233857	1.0	627	tags=8%, list=3%, signal=9%
GO_NEGATIVE_REGULATION_OF_RESPONSE_TO_EXTERNAL_STIMULUS	GO_NEGATIVE_REGULATION_OF_RESPONSE_TO_EXTERNAL_STIMULUS		254	0.30487865	0.989544	0.462	0.62321186	1.0	4431	tags=29%, list=20%, signal=36%
GO_RESPONSE_TO_REACTIVE_OXYGEN_SPECIES	GO_RESPONSE_TO_REACTIVE_OXYGEN_SPECIES		186	0.3055418	0.98849714	0.4569672	0.6250097	1.0	4412	tags=29%, list=20%, signal=36%
GO_POSITIVE_REGULATION_OF_MESENCHYMAL_CELL_PROLIFERATION	GO_POSITIVE_REGULATION_OF_MESENCHYMAL_CELL_PROLIFERATION		27	0.4285472	0.9877194	0.47629312	0.6262604	1.0	3312	tags=41%, list=15%, signal=48%
GO_POSITIVE_REGULATION_OF_SMOOTH_MUSCLE_CELL_PROLIFERATION	GO_POSITIVE_REGULATION_OF_SMOOTH_MUSCLE_CELL_PROLIFERATION		59	0.35857812	0.9873979	0.4707113	0.62648475	1.0	2745	tags=25%, list=13%, signal=29%
GO_NEGATIVE_REGULATION_OF_NEURON_DEATH	GO_NEGATIVE_REGULATION_OF_NEURON_DEATH		162	0.31107724	0.98722464	0.45182014	0.62643665	1.0	4722	tags=31%, list=22%, signal=40%
GO_REGULATION_OF_PEPTIDE_SECRETION	GO_REGULATION_OF_PEPTIDE_SECRETION		200	0.26873803	0.98718	0.4989011	0.6261068	1.0	4424	tags=28%, list=20%, signal=34%
GO_RETINAL_GANGLION_CELL_AXON_GUIDANCE	GO_RETINAL_GANGLION_CELL_AXON_GUIDANCE		18	0.44501057	0.98715585	0.4702381	0.6257358	1.0	4042	tags=50%, list=19%, signal=61%
GO_POSITIVE_REGULATION_OF_MAP_KINASE_ACTIVITY	GO_POSITIVE_REGULATION_OF_MAP_KINASE_ACTIVITY		197	0.292717	0.9868366	0.45526838	0.62593555	1.0	2987	tags=20%, list=14%, signal=23%
GO_ADENYLATE_CYCLASE_MODULATING_G_PROTEIN_COUPLED_RECEPTOR_SIGNALING_PATHWAY	GO_ADENYLATE_CYCLASE_MODULATING_G_PROTEIN_COUPLED_RECEPTOR_SIGNALING_PATHWAY		133	0.282527	0.98640174	0.4792531	0.6264295	1.0	3396	tags=16%, list=16%, signal=19%
GO_POSITIVE_REGULATION_OF_CELLULAR_RESPONSE_TO_INSULIN_STIMULUS	GO_POSITIVE_REGULATION_OF_CELLULAR_RESPONSE_TO_INSULIN_STIMULUS		20	0.3748153	0.98580873	0.46652266	0.62730515	1.0	4777	tags=40%, list=22%, signal=51%
GO_IRE1_MEDIATED_UNFOLDED_PROTEIN_RESPONSE	GO_IRE1_MEDIATED_UNFOLDED_PROTEIN_RESPONSE		51	0.31112224	0.98571694	0.47142857	0.62707037	1.0	5746	tags=37%, list=26%, signal=51%
GO_POSITIVE_REGULATION_OF_EPITHELIAL_CELL_DIFFERENTIATION	GO_POSITIVE_REGULATION_OF_EPITHELIAL_CELL_DIFFERENTIATION		55	0.3308299	0.98383045	0.46624473	0.6305963	1.0	3627	tags=22%, list=17%, signal=26%
GO_ER_ASSOCIATED_UBIQUITIN_DEPENDENT_PROTEIN_CATABOLIC_PROCESS	GO_ER_ASSOCIATED_UBIQUITIN_DEPENDENT_PROTEIN_CATABOLIC_PROCESS		59	0.2881021	0.9835171	0.4556701	0.6308443	1.0	5156	tags=31%, list=24%, signal=40%
GO_RESPONSE_TO_LIGHT_STIMULUS	GO_RESPONSE_TO_LIGHT_STIMULUS		264	0.24440876	0.9830644	0.50209206	0.63137114	1.0	3970	tags=17%, list=18%, signal=21%
GO_NITROGEN_CYCLE_METABOLIC_PROCESS	GO_NITROGEN_CYCLE_METABOLIC_PROCESS		15	0.45778182	0.98286355	0.4762846	0.6313575	1.0	2014	tags=27%, list=9%, signal=29%
GO_NEGATIVE_REGULATION_OF_CARBOHYDRATE_METABOLIC_PROCESS	GO_NEGATIVE_REGULATION_OF_CARBOHYDRATE_METABOLIC_PROCESS		45	0.35670364	0.98242885	0.47257385	0.6318386	1.0	2899	tags=20%, list=13%, signal=23%
GO_ALDITOL_PHOSPHATE_METABOLIC_PROCESS	GO_ALDITOL_PHOSPHATE_METABOLIC_PROCESS		33	0.41224003	0.97963905	0.48046875	0.6372515	1.0	3610	tags=33%, list=17%, signal=40%
GO_PEPTIDYL_CYSTEINE_MODIFICATION	GO_PEPTIDYL_CYSTEINE_MODIFICATION		20	0.38778695	0.9786992	0.47609562	0.6389356	1.0	4085	tags=40%, list=19%, signal=49%
GO_CELLULAR_RESPONSE_TO_VASCULAR_ENDOTHELIAL_GROWTH_FACTOR_STIMULUS	GO_CELLULAR_RESPONSE_TO_VASCULAR_ENDOTHELIAL_GROWTH_FACTOR_STIMULUS		30	0.41105002	0.97862947	0.4889336	0.63865197	1.0	3653	tags=33%, list=17%, signal=40%
GO_NEGATIVE_REGULATION_OF_SECRETION	GO_NEGATIVE_REGULATION_OF_SECRETION		188	0.30380738	0.9783461	0.508	0.6388094	1.0	3233	tags=21%, list=15%, signal=24%
GO_POSITIVE_REGULATION_OF_PHOSPHATIDYLINOSITOL_3_KINASE_SIGNALING	GO_POSITIVE_REGULATION_OF_PHOSPHATIDYLINOSITOL_3_KINASE_SIGNALING		60	0.39172658	0.977741	0.5199203	0.6397383	1.0	2604	tags=23%, list=12%, signal=26%
GO_G_PROTEIN_COUPLED_RECEPTOR_SIGNALING_PATHWAY_COUPLED_TO_CYCLIC_NUCLEOTIDE_SECOND_MESSENGER	GO_G_PROTEIN_COUPLED_RECEPTOR_SIGNALING_PATHWAY_COUPLED_TO_CYCLIC_NUCLEOTIDE_SECOND_MESSENGER		159	0.2727783	0.97757244	0.51552796	0.63968027	1.0	2706	tags=11%, list=12%, signal=13%
GO_REGULATION_OF_PROTEIN_ACETYLATION	GO_REGULATION_OF_PROTEIN_ACETYLATION		62	0.28882682	0.9773745	0.49784482	0.63966316	1.0	5383	tags=37%, list=25%, signal=49%
GO_RESPONSE_TO_TOXIC_SUBSTANCE	GO_RESPONSE_TO_TOXIC_SUBSTANCE		229	0.2857159	0.9769782	0.5	0.6400647	1.0	4060	tags=25%, list=19%, signal=30%
GO_REGULATION_OF_ENDOCRINE_PROCESS	GO_REGULATION_OF_ENDOCRINE_PROCESS		47	0.36550772	0.9769425	0.4661017	0.6397168	1.0	2126	tags=15%, list=10%, signal=16%
GO_NEGATIVE_REGULATION_OF_PROTEIN_SECRETION	GO_NEGATIVE_REGULATION_OF_PROTEIN_SECRETION		101	0.32249254	0.97683704	0.48906562	0.63954324	1.0	2543	tags=19%, list=12%, signal=21%
GO_EMBRYONIC_PLACENTA_DEVELOPMENT	GO_EMBRYONIC_PLACENTA_DEVELOPMENT		82	0.28753564	0.97653514	0.49183673	0.6397179	1.0	4263	tags=28%, list=20%, signal=35%
GO_METANEPHRIC_NEPHRON_DEVELOPMENT	GO_METANEPHRIC_NEPHRON_DEVELOPMENT		31	0.41210657	0.97501326	0.5030675	0.6425386	1.0	4469	tags=42%, list=21%, signal=53%
GO_ACTIVATION_OF_MAPK_ACTIVITY	GO_ACTIVATION_OF_MAPK_ACTIVITY		130	0.30084383	0.9749935	0.50403225	0.64215076	1.0	4167	tags=27%, list=19%, signal=33%
GO_REGULATION_OF_CELL_SHAPE	GO_REGULATION_OF_CELL_SHAPE		131	0.33251023	0.9748688	0.50101835	0.6419719	1.0	3096	tags=21%, list=14%, signal=25%
GO_IRON_ION_HOMEOSTASIS	GO_IRON_ION_HOMEOSTASIS		65	0.32006085	0.9743077	0.4781746	0.64267635	1.0	2477	tags=14%, list=11%, signal=16%
GO_NEGATIVE_REGULATION_OF_KIDNEY_DEVELOPMENT	GO_NEGATIVE_REGULATION_OF_KIDNEY_DEVELOPMENT		17	0.41351575	0.97373056	0.4909091	0.6434617	1.0	1288	tags=18%, list=6%, signal=19%
GO_PYRIMIDINE_CONTAINING_COMPOUND_METABOLIC_PROCESS	GO_PYRIMIDINE_CONTAINING_COMPOUND_METABOLIC_PROCESS		66	0.29556414	0.97332644	0.5057252	0.6439157	1.0	1927	tags=9%, list=9%, signal=10%
GO_REGULATION_OF_PROTEIN_BINDING	GO_REGULATION_OF_PROTEIN_BINDING		163	0.2754693	0.9732961	0.51497006	0.64354676	1.0	4419	tags=29%, list=20%, signal=37%
GO_REGULATION_OF_NEURON_DEATH	GO_REGULATION_OF_NEURON_DEATH		239	0.28061405	0.9726105	0.5074627	0.64456344	1.0	4722	tags=29%, list=22%, signal=36%
GO_MALE_GENITALIA_DEVELOPMENT	GO_MALE_GENITALIA_DEVELOPMENT		21	0.36257163	0.97230333	0.48	0.64480406	1.0	4692	tags=38%, list=22%, signal=49%
GO_STEROID_METABOLIC_PROCESS	GO_STEROID_METABOLIC_PROCESS		222	0.29253393	0.97218215	0.48508945	0.6446473	1.0	3910	tags=22%, list=18%, signal=26%
GO_POSITIVE_REGULATION_OF_CARTILAGE_DEVELOPMENT	GO_POSITIVE_REGULATION_OF_CARTILAGE_DEVELOPMENT		27	0.4035503	0.97141093	0.48510638	0.6458515	1.0	4124	tags=41%, list=19%, signal=50%
GO_REGULATION_OF_PROTEIN_IMPORT_INTO_NUCLEUS_TRANSLOCATION	GO_REGULATION_OF_PROTEIN_IMPORT_INTO_NUCLEUS_TRANSLOCATION		21	0.37966987	0.9705145	0.48031497	0.647295	1.0	242	tags=10%, list=1%, signal=10%
GO_MONOAMINE_TRANSPORT	GO_MONOAMINE_TRANSPORT		22	0.3793357	0.970146	0.51703405	0.6476472	1.0	3043	tags=32%, list=14%, signal=37%
GO_GLYCOLIPID_BIOSYNTHETIC_PROCESS	GO_GLYCOLIPID_BIOSYNTHETIC_PROCESS		59	0.29446828	0.97005165	0.4957265	0.64742786	1.0	3411	tags=22%, list=16%, signal=26%
GO_PHAGOCYTOSIS_RECOGNITION	GO_PHAGOCYTOSIS_RECOGNITION		22	0.4967098	0.96935016	0.53265303	0.64852226	1.0	4794	tags=45%, list=22%, signal=58%
GO_REGULATION_OF_RESPONSE_TO_REACTIVE_OXYGEN_SPECIES	GO_REGULATION_OF_RESPONSE_TO_REACTIVE_OXYGEN_SPECIES		32	0.3489577	0.9690995	0.48418972	0.6486295	1.0	1264	tags=19%, list=6%, signal=20%
GO_PHOSPHATIDYLINOSITOL_3_PHOSPHATE_BIOSYNTHETIC_PROCESS	GO_PHOSPHATIDYLINOSITOL_3_PHOSPHATE_BIOSYNTHETIC_PROCESS		49	0.3201383	0.96736115	0.48614073	0.6518954	1.0	4777	tags=35%, list=22%, signal=44%
GO_RESPONSE_TO_GLUCAGON	GO_RESPONSE_TO_GLUCAGON		48	0.32396224	0.9671961	0.505176	0.65183157	1.0	2062	tags=15%, list=9%, signal=16%
GO_NEURAL_PRECURSOR_CELL_PROLIFERATION	GO_NEURAL_PRECURSOR_CELL_PROLIFERATION		69	0.31818175	0.96692723	0.48643005	0.6519628	1.0	3391	tags=20%, list=16%, signal=24%
GO_CELLULAR_COMPONENT_DISASSEMBLY	GO_CELLULAR_COMPONENT_DISASSEMBLY		490	0.2488025	0.96671945	0.5077821	0.65194654	1.0	3387	tags=18%, list=16%, signal=21%
GO_REGULATION_OF_HUMORAL_IMMUNE_RESPONSE	GO_REGULATION_OF_HUMORAL_IMMUNE_RESPONSE		45	0.39661804	0.9665256	0.5207469	0.6519405	1.0	2673	tags=24%, list=12%, signal=28%
GO_RESPONSE_TO_ARSENIC_CONTAINING_SUBSTANCE	GO_RESPONSE_TO_ARSENIC_CONTAINING_SUBSTANCE		28	0.38272178	0.96601737	0.50401604	0.6526059	1.0	3970	tags=29%, list=18%, signal=35%
GO_REGULATION_OF_ANOIKIS	GO_REGULATION_OF_ANOIKIS		24	0.3526737	0.9657815	0.495671	0.65268695	1.0	5687	tags=50%, list=26%, signal=68%
GO_NEGATIVE_REGULATION_OF_CELL_CYCLE_G1_S_PHASE_TRANSITION	GO_NEGATIVE_REGULATION_OF_CELL_CYCLE_G1_S_PHASE_TRANSITION		93	0.28461915	0.9647305	0.51276594	0.65455794	1.0	3782	tags=20%, list=17%, signal=25%
GO_REGULATION_OF_PROTEIN_COMPLEX_DISASSEMBLY	GO_REGULATION_OF_PROTEIN_COMPLEX_DISASSEMBLY		196	0.30544162	0.9640894	0.51814514	0.6555097	1.0	700	tags=8%, list=3%, signal=8%
GO_ESTROUS_CYCLE	GO_ESTROUS_CYCLE		19	0.43858263	0.96369576	0.50927836	0.6559297	1.0	2238	tags=26%, list=10%, signal=29%
GO_LOCALIZATION_WITHIN_MEMBRANE	GO_LOCALIZATION_WITHIN_MEMBRANE		118	0.27454662	0.9623555	0.52929294	0.65833735	1.0	4952	tags=32%, list=23%, signal=41%
GO_NUCLEOBASE_METABOLIC_PROCESS	GO_NUCLEOBASE_METABOLIC_PROCESS		37	0.34952632	0.96207565	0.5440313	0.6584923	1.0	1927	tags=14%, list=9%, signal=15%
GO_REGULATION_OF_RESPONSE_TO_EXTRACELLULAR_STIMULUS	GO_REGULATION_OF_RESPONSE_TO_EXTRACELLULAR_STIMULUS		165	0.22478418	0.9616678	0.5141243	0.65892625	1.0	5354	tags=28%, list=25%, signal=37%
GO_PLASMA_LIPOPROTEIN_PARTICLE_CLEARANCE	GO_PLASMA_LIPOPROTEIN_PARTICLE_CLEARANCE		21	0.4369555	0.9610745	0.53267324	0.6597451	1.0	1093	tags=19%, list=5%, signal=20%
GO_PHASIC_SMOOTH_MUSCLE_CONTRACTION	GO_PHASIC_SMOOTH_MUSCLE_CONTRACTION		16	0.44368184	0.96049577	0.50630254	0.6605674	1.0	2948	tags=31%, list=14%, signal=36%
GO_INOSITOL_PHOSPHATE_MEDIATED_SIGNALING	GO_INOSITOL_PHOSPHATE_MEDIATED_SIGNALING		18	0.39111292	0.96017826	0.52208835	0.66080976	1.0	4385	tags=39%, list=20%, signal=49%
GO_PROTEIN_MATURATION	GO_PROTEIN_MATURATION		248	0.27696925	0.9590926	0.5402062	0.6627348	1.0	2210	tags=13%, list=10%, signal=15%
GO_REGULATION_OF_GLIAL_CELL_PROLIFERATION	GO_REGULATION_OF_GLIAL_CELL_PROLIFERATION		21	0.36902258	0.9584013	0.5081633	0.66375554	1.0	1292	tags=14%, list=6%, signal=15%
GO_NEUTRAL_LIPID_BIOSYNTHETIC_PROCESS	GO_NEUTRAL_LIPID_BIOSYNTHETIC_PROCESS		26	0.40623003	0.9582317	0.50769234	0.66369545	1.0	1777	tags=19%, list=8%, signal=21%
GO_REGULATION_OF_NEURON_APOPTOTIC_PROCESS	GO_REGULATION_OF_NEURON_APOPTOTIC_PROCESS		183	0.29079413	0.9581774	0.5494737	0.66337353	1.0	4722	tags=30%, list=22%, signal=37%
GO_SPROUTING_ANGIOGENESIS	GO_SPROUTING_ANGIOGENESIS		42	0.3823862	0.95787144	0.50403225	0.66367364	1.0	5131	tags=50%, list=24%, signal=65%
GO_CELLULAR_RESPONSE_TO_FLUID_SHEAR_STRESS	GO_CELLULAR_RESPONSE_TO_FLUID_SHEAR_STRESS		19	0.41709062	0.95721155	0.54011744	0.6645802	1.0	3609	tags=32%, list=17%, signal=38%
GO_REGULATION_OF_CARDIAC_MUSCLE_CELL_PROLIFERATION	GO_REGULATION_OF_CARDIAC_MUSCLE_CELL_PROLIFERATION		29	0.39339104	0.9569181	0.5010225	0.66476184	1.0	1812	tags=21%, list=8%, signal=23%
GO_CALCIUM_ION_IMPORT_INTO_CYTOSOL	GO_CALCIUM_ION_IMPORT_INTO_CYTOSOL		38	0.4037389	0.9568848	0.5264188	0.6643961	1.0	3031	tags=26%, list=14%, signal=31%
GO_PROTEIN_ACTIVATION_CASCADE	GO_PROTEIN_ACTIVATION_CASCADE		73	0.4057679	0.95681655	0.5168067	0.66413224	1.0	3546	tags=27%, list=16%, signal=33%
GO_REGULATION_OF_RECEPTOR_BIOSYNTHETIC_PROCESS	GO_REGULATION_OF_RECEPTOR_BIOSYNTHETIC_PROCESS		21	0.3741279	0.9561194	0.5184466	0.6651833	1.0	5799	tags=48%, list=27%, signal=65%
GO_NEGATIVE_REGULATION_OF_SEQUENCE_SPECIFIC_DNA_BINDING_TRANSCRIPTION_FACTOR_ACTIVITY	GO_NEGATIVE_REGULATION_OF_SEQUENCE_SPECIFIC_DNA_BINDING_TRANSCRIPTION_FACTOR_ACTIVITY		126	0.28024077	0.95474714	0.53009707	0.66764116	1.0	2766	tags=14%, list=13%, signal=16%
GO_GLYCOSPHINGOLIPID_BIOSYNTHETIC_PROCESS	GO_GLYCOSPHINGOLIPID_BIOSYNTHETIC_PROCESS		23	0.374167	0.9521648	0.5185185	0.67269844	1.0	3816	tags=39%, list=18%, signal=47%
GO_POSITIVE_REGULATION_OF_CELL_MATRIX_ADHESION	GO_POSITIVE_REGULATION_OF_CELL_MATRIX_ADHESION		40	0.3450248	0.9518386	0.5416667	0.67293656	1.0	2720	tags=28%, list=13%, signal=31%
GO_PHENOL_CONTAINING_COMPOUND_METABOLIC_PROCESS	GO_PHENOL_CONTAINING_COMPOUND_METABOLIC_PROCESS		76	0.3197779	0.9517888	0.51814514	0.67260796	1.0	3266	tags=18%, list=15%, signal=22%
GO_LUNG_ALVEOLUS_DEVELOPMENT	GO_LUNG_ALVEOLUS_DEVELOPMENT		41	0.3640748	0.9506551	0.55150217	0.6746524	1.0	2247	tags=24%, list=10%, signal=27%
GO_POSITIVE_REGULATION_OF_ADHERENS_JUNCTION_ORGANIZATION	GO_POSITIVE_REGULATION_OF_ADHERENS_JUNCTION_ORGANIZATION		21	0.3669194	0.9505569	0.54474705	0.67442244	1.0	1961	tags=24%, list=9%, signal=26%
GO_RESPONSE_TO_VITAMIN_D	GO_RESPONSE_TO_VITAMIN_D		32	0.39851552	0.9501892	0.55795676	0.67473304	1.0	1582	tags=28%, list=7%, signal=30%
GO_EMBRYONIC_DIGIT_MORPHOGENESIS	GO_EMBRYONIC_DIGIT_MORPHOGENESIS		59	0.34644493	0.95012087	0.5487288	0.67443883	1.0	1861	tags=15%, list=9%, signal=17%
GO_RESPONSE_TO_THYROID_HORMONE	GO_RESPONSE_TO_THYROID_HORMONE		19	0.38681608	0.9496606	0.5449102	0.674988	1.0	3605	tags=26%, list=17%, signal=32%
GO_NEGATIVE_REGULATION_OF_CHONDROCYTE_DIFFERENTIATION	GO_NEGATIVE_REGULATION_OF_CHONDROCYTE_DIFFERENTIATION		19	0.45164698	0.9496435	0.5169492	0.6745895	1.0	4528	tags=47%, list=21%, signal=60%
GO_POLYOL_METABOLIC_PROCESS	GO_POLYOL_METABOLIC_PROCESS		92	0.27508217	0.9495192	0.5502958	0.6744401	1.0	3515	tags=22%, list=16%, signal=26%
GO_CELLULAR_RESPONSE_TO_STEROID_HORMONE_STIMULUS	GO_CELLULAR_RESPONSE_TO_STEROID_HORMONE_STIMULUS		208	0.26597863	0.9489127	0.59375	0.67538035	1.0	2177	tags=13%, list=10%, signal=14%
GO_GENETIC_IMPRINTING	GO_GENETIC_IMPRINTING		19	0.40605795	0.94750714	0.5073069	0.67800003	1.0	2717	tags=26%, list=12%, signal=30%
GO_PEPTIDYL_TYROSINE_MODIFICATION	GO_PEPTIDYL_TYROSINE_MODIFICATION		183	0.2866065	0.9471559	0.55	0.67827773	1.0	2291	tags=15%, list=11%, signal=17%
GO_RESPONSE_TO_RADIATION	GO_RESPONSE_TO_RADIATION		388	0.24164125	0.9457214	0.5759494	0.68088317	1.0	2700	tags=12%, list=12%, signal=14%
GO_REGULATION_OF_EPITHELIAL_CELL_DIFFERENTIATION_INVOLVED_IN_KIDNEY_DEVELOPMENT	GO_REGULATION_OF_EPITHELIAL_CELL_DIFFERENTIATION_INVOLVED_IN_KIDNEY_DEVELOPMENT		15	0.4368948	0.9454724	0.5277778	0.6809673	1.0	1502	tags=20%, list=7%, signal=21%
GO_REGULATION_OF_GLUCONEOGENESIS	GO_REGULATION_OF_GLUCONEOGENESIS		33	0.35567576	0.9454334	0.5467197	0.6806142	1.0	1955	tags=18%, list=9%, signal=20%
GO_CELLULAR_RESPONSE_TO_OXIDATIVE_STRESS	GO_CELLULAR_RESPONSE_TO_OXIDATIVE_STRESS		177	0.26652333	0.9449655	0.57740587	0.6811469	1.0	4419	tags=25%, list=20%, signal=32%
GO_ANTERIOR_POSTERIOR_AXIS_SPECIFICATION	GO_ANTERIOR_POSTERIOR_AXIS_SPECIFICATION		46	0.31267077	0.9448371	0.5524017	0.681019	1.0	335	tags=4%, list=2%, signal=4%
GO_CELLULAR_TRANSITION_METAL_ION_HOMEOSTASIS	GO_CELLULAR_TRANSITION_METAL_ION_HOMEOSTASIS		74	0.2917555	0.9447797	0.5342742	0.6807061	1.0	2477	tags=12%, list=11%, signal=14%
GO_REGULATION_OF_TISSUE_REMODELING	GO_REGULATION_OF_TISSUE_REMODELING		58	0.34021717	0.94474775	0.54198474	0.68035203	1.0	2136	tags=17%, list=10%, signal=19%
GO_POLYOL_TRANSPORT	GO_POLYOL_TRANSPORT		16	0.3936398	0.9430622	0.5346535	0.683533	1.0	1348	tags=19%, list=6%, signal=20%
GO_REGULATION_OF_MITOCHONDRIAL_FISSION	GO_REGULATION_OF_MITOCHONDRIAL_FISSION		15	0.38261464	0.9418407	0.5540797	0.68579715	1.0	4419	tags=40%, list=20%, signal=50%
GO_NEGATIVE_REGULATION_OF_ORGANELLE_ASSEMBLY	GO_NEGATIVE_REGULATION_OF_ORGANELLE_ASSEMBLY		22	0.34304652	0.94139576	0.5403846	0.68633425	1.0	3763	tags=36%, list=17%, signal=44%
GO_BRANCHED_CHAIN_AMINO_ACID_METABOLIC_PROCESS	GO_BRANCHED_CHAIN_AMINO_ACID_METABOLIC_PROCESS		23	0.3874258	0.94127196	0.52868855	0.68617094	1.0	1284	tags=13%, list=6%, signal=14%
GO_RESPONSE_TO_ENDOPLASMIC_RETICULUM_STRESS	GO_RESPONSE_TO_ENDOPLASMIC_RETICULUM_STRESS		220	0.23476115	0.94087404	0.54564315	0.68664175	1.0	5156	tags=25%, list=24%, signal=33%
GO_NEGATIVE_REGULATION_OF_BLOOD_VESSEL_ENDOTHELIAL_CELL_MIGRATION	GO_NEGATIVE_REGULATION_OF_BLOOD_VESSEL_ENDOTHELIAL_CELL_MIGRATION		23	0.3648981	0.9407774	0.5267327	0.6864058	1.0	2905	tags=22%, list=13%, signal=25%
GO_MAMMARY_GLAND_EPITHELIAL_CELL_DIFFERENTIATION	GO_MAMMARY_GLAND_EPITHELIAL_CELL_DIFFERENTIATION		16	0.41698587	0.9407248	0.525	0.6860788	1.0	3312	tags=25%, list=15%, signal=29%
GO_REGULATION_OF_CELLULAR_KETONE_METABOLIC_PROCESS	GO_REGULATION_OF_CELLULAR_KETONE_METABOLIC_PROCESS		160	0.2527873	0.9403665	0.592233	0.6863901	1.0	3421	tags=18%, list=16%, signal=21%
GO_REGULATION_OF_PLATELET_AGGREGATION	GO_REGULATION_OF_PLATELET_AGGREGATION		16	0.422387	0.9402444	0.5644172	0.68623585	1.0	3814	tags=56%, list=18%, signal=68%
GO_REGULATION_OF_HEMATOPOIETIC_PROGENITOR_CELL_DIFFERENTIATION	GO_REGULATION_OF_HEMATOPOIETIC_PROGENITOR_CELL_DIFFERENTIATION		35	0.31537232	0.9399569	0.5481928	0.6864076	1.0	2165	tags=14%, list=10%, signal=16%
GO_DRUG_TRANSPORT	GO_DRUG_TRANSPORT		25	0.4093454	0.9396113	0.56213015	0.6867069	1.0	1579	tags=16%, list=7%, signal=17%
GO_REGULATION_OF_RELEASE_OF_CYTOCHROME_C_FROM_MITOCHONDRIA	GO_REGULATION_OF_RELEASE_OF_CYTOCHROME_C_FROM_MITOCHONDRIA		42	0.31527808	0.9394621	0.5690722	0.68660104	1.0	1912	tags=12%, list=9%, signal=13%
GO_NEGATIVE_REGULATION_OF_EPITHELIAL_CELL_MIGRATION	GO_NEGATIVE_REGULATION_OF_EPITHELIAL_CELL_MIGRATION		50	0.33644426	0.9389692	0.52734375	0.68722296	1.0	2381	tags=20%, list=11%, signal=22%
GO_POSITIVE_REGULATION_OF_SECRETION	GO_POSITIVE_REGULATION_OF_SECRETION		353	0.27291924	0.93800616	0.59356135	0.6889141	1.0	3814	tags=22%, list=18%, signal=26%
GO_ESTABLISHMENT_OF_ENDOTHELIAL_BARRIER	GO_ESTABLISHMENT_OF_ENDOTHELIAL_BARRIER		29	0.32819805	0.9375665	0.55	0.6894451	1.0	4137	tags=28%, list=19%, signal=34%
GO_NEGATIVE_REGULATION_OF_ENDOTHELIAL_CELL_PROLIFERATION	GO_NEGATIVE_REGULATION_OF_ENDOTHELIAL_CELL_PROLIFERATION		30	0.3789529	0.93750423	0.5533981	0.68914163	1.0	3722	tags=33%, list=17%, signal=40%
GO_CARBOHYDRATE_TRANSPORT	GO_CARBOHYDRATE_TRANSPORT		90	0.28004223	0.9374476	0.58691204	0.6888325	1.0	2986	tags=20%, list=14%, signal=23%
GO_POSITIVE_REGULATION_OF_REGULATED_SECRETORY_PATHWAY	GO_POSITIVE_REGULATION_OF_REGULATED_SECRETORY_PATHWAY		47	0.29873115	0.9372554	0.59099805	0.6888166	1.0	1887	tags=13%, list=9%, signal=14%
GO_GLAND_DEVELOPMENT	GO_GLAND_DEVELOPMENT		379	0.2717773	0.9371462	0.6266376	0.688612	1.0	3178	tags=19%, list=15%, signal=22%
GO_DENDRITIC_SPINE_DEVELOPMENT	GO_DENDRITIC_SPINE_DEVELOPMENT		19	0.35446256	0.9366426	0.5503876	0.689252	1.0	5044	tags=37%, list=23%, signal=48%
GO_REGULATION_OF_RESPONSE_TO_FOOD	GO_REGULATION_OF_RESPONSE_TO_FOOD		18	0.3439884	0.93627214	0.55643564	0.6896371	1.0	4615	tags=28%, list=21%, signal=35%
GO_CARBOHYDRATE_HOMEOSTASIS	GO_CARBOHYDRATE_HOMEOSTASIS		161	0.27105537	0.93498063	0.6080808	0.69199365	1.0	5069	tags=30%, list=23%, signal=39%
GO_EPITHELIAL_CELL_MORPHOGENESIS	GO_EPITHELIAL_CELL_MORPHOGENESIS		42	0.3428752	0.9348056	0.5791757	0.69196117	1.0	3471	tags=31%, list=16%, signal=37%
GO_RIBONUCLEOTIDE_CATABOLIC_PROCESS	GO_RIBONUCLEOTIDE_CATABOLIC_PROCESS		27	0.37278116	0.93476284	0.54303277	0.6916223	1.0	3612	tags=30%, list=17%, signal=35%
GO_REGULATION_OF_FIBROBLAST_PROLIFERATION	GO_REGULATION_OF_FIBROBLAST_PROLIFERATION		78	0.30876932	0.9340435	0.5814889	0.6927075	1.0	2825	tags=19%, list=13%, signal=22%
GO_NEGATIVE_REGULATION_OF_ORGANIC_ACID_TRANSPORT	GO_NEGATIVE_REGULATION_OF_ORGANIC_ACID_TRANSPORT		17	0.39075306	0.93300194	0.552	0.6945524	1.0	5044	tags=47%, list=23%, signal=61%
GO_NEGATIVE_REGULATION_OF_STRESS_ACTIVATED_PROTEIN_KINASE_SIGNALING_CASCADE	GO_NEGATIVE_REGULATION_OF_STRESS_ACTIVATED_PROTEIN_KINASE_SIGNALING_CASCADE		40	0.3289951	0.9327496	0.56640625	0.6946563	1.0	3918	tags=28%, list=18%, signal=33%
GO_INOSITOL_LIPID_MEDIATED_SIGNALING	GO_INOSITOL_LIPID_MEDIATED_SIGNALING		116	0.2841357	0.93082416	0.6119096	0.6983542	1.0	2967	tags=22%, list=14%, signal=25%
GO_RESPONSE_TO_INCREASED_OXYGEN_LEVELS	GO_RESPONSE_TO_INCREASED_OXYGEN_LEVELS		23	0.3575402	0.93028504	0.5604839	0.6990467	1.0	4412	tags=35%, list=20%, signal=44%
GO_REGULATION_OF_MYELINATION	GO_REGULATION_OF_MYELINATION		29	0.33100098	0.92971474	0.59163344	0.69982195	1.0	3253	tags=31%, list=15%, signal=36%
GO_CELLULAR_RESPONSE_TO_AMINO_ACID_STIMULUS	GO_CELLULAR_RESPONSE_TO_AMINO_ACID_STIMULUS		49	0.33030865	0.92953056	0.5641548	0.69980514	1.0	2106	tags=20%, list=10%, signal=23%
GO_ACTIN_FILAMENT_BUNDLE_ORGANIZATION	GO_ACTIN_FILAMENT_BUNDLE_ORGANIZATION		46	0.31788978	0.9291432	0.5833333	0.7002178	1.0	3225	tags=22%, list=15%, signal=25%
GO_REGULATION_OF_LIPID_CATABOLIC_PROCESS	GO_REGULATION_OF_LIPID_CATABOLIC_PROCESS		48	0.32216784	0.92818224	0.6080508	0.70182914	1.0	4320	tags=25%, list=20%, signal=31%
GO_RESPONSE_TO_CORTICOSTEROID	GO_RESPONSE_TO_CORTICOSTEROID		171	0.29162005	0.9261825	0.6475584	0.7057368	1.0	4089	tags=27%, list=19%, signal=33%
GO_HINDBRAIN_MORPHOGENESIS	GO_HINDBRAIN_MORPHOGENESIS		38	0.3420076	0.92507553	0.5691383	0.7076491	1.0	3312	tags=26%, list=15%, signal=31%
GO_NITRIC_OXIDE_METABOLIC_PROCESS	GO_NITRIC_OXIDE_METABOLIC_PROCESS		15	0.43198684	0.9245529	0.60126585	0.70833004	1.0	3738	tags=47%, list=17%, signal=56%
GO_POSITIVE_REGULATION_OF_HORMONE_SECRETION	GO_POSITIVE_REGULATION_OF_HORMONE_SECRETION		114	0.27487922	0.92440516	0.6195652	0.7082391	1.0	4424	tags=30%, list=20%, signal=37%
GO_SYNAPSE_ASSEMBLY	GO_SYNAPSE_ASSEMBLY		64	0.35139364	0.9236133	0.5683168	0.7094409	1.0	3692	tags=28%, list=17%, signal=34%
GO_NONRIBOSOMAL_PEPTIDE_BIOSYNTHETIC_PROCESS	GO_NONRIBOSOMAL_PEPTIDE_BIOSYNTHETIC_PROCESS		16	0.406296	0.9235168	0.560241	0.7092023	1.0	3376	tags=38%, list=16%, signal=44%
GO_BRANCHING_INVOLVED_IN_SALIVARY_GLAND_MORPHOGENESIS	GO_BRANCHING_INVOLVED_IN_SALIVARY_GLAND_MORPHOGENESIS		16	0.39356834	0.92341536	0.5708502	0.70897186	1.0	3692	tags=31%, list=17%, signal=38%
GO_RECEPTOR_CLUSTERING	GO_RECEPTOR_CLUSTERING		40	0.32283637	0.9225796	0.60816324	0.7102966	1.0	4933	tags=38%, list=23%, signal=48%
GO_ACTIVATION_OF_PROTEIN_KINASE_ACTIVITY	GO_ACTIVATION_OF_PROTEIN_KINASE_ACTIVITY		268	0.2587727	0.92153263	0.65182185	0.71212196	1.0	2973	tags=17%, list=14%, signal=19%
GO_RESPONSE_TO_CAMP	GO_RESPONSE_TO_CAMP		101	0.28840873	0.92134416	0.59922177	0.71206146	1.0	3519	tags=22%, list=16%, signal=26%
GO_REGULATION_OF_BLOOD_VESSEL_ENDOTHELIAL_CELL_MIGRATION	GO_REGULATION_OF_BLOOD_VESSEL_ENDOTHELIAL_CELL_MIGRATION		50	0.33782798	0.9212214	0.5531062	0.71190274	1.0	5158	tags=38%, list=24%, signal=50%
GO_RESPONSE_TO_ETHANOL	GO_RESPONSE_TO_ETHANOL		134	0.27586928	0.919632	0.62689805	0.71499807	1.0	4422	tags=23%, list=20%, signal=29%
GO_RESPONSE_TO_WATER	GO_RESPONSE_TO_WATER		17	0.35480493	0.91835004	0.5851703	0.7173185	1.0	3699	tags=24%, list=17%, signal=28%
GO_RESPONSE_TO_AMINO_ACID	GO_RESPONSE_TO_AMINO_ACID		107	0.28467658	0.91801924	0.6128364	0.71759206	1.0	3480	tags=22%, list=16%, signal=27%
GO_REGULATION_OF_PEPTIDE_TRANSPORT	GO_REGULATION_OF_PEPTIDE_TRANSPORT		244	0.24999508	0.917693	0.7171717	0.717855	1.0	4461	tags=27%, list=21%, signal=34%
GO_NUCLEOSIDE_SALVAGE	GO_NUCLEOSIDE_SALVAGE		15	0.41868883	0.91754705	0.59322035	0.7177412	1.0	3079	tags=20%, list=14%, signal=23%
GO_INTRINSIC_APOPTOTIC_SIGNALING_PATHWAY_BY_P53_CLASS_MEDIATOR	GO_INTRINSIC_APOPTOTIC_SIGNALING_PATHWAY_BY_P53_CLASS_MEDIATOR		51	0.28499308	0.9175026	0.5717213	0.71738744	1.0	4071	tags=33%, list=19%, signal=41%
GO_NEUROTROPHIN_TRK_RECEPTOR_SIGNALING_PATHWAY	GO_NEUROTROPHIN_TRK_RECEPTOR_SIGNALING_PATHWAY		15	0.3716439	0.9175009	0.572	0.71694875	1.0	736	tags=13%, list=3%, signal=14%
GO_RESPONSE_TO_MINERALOCORTICOID	GO_RESPONSE_TO_MINERALOCORTICOID		33	0.3619737	0.91732186	0.5803758	0.716907	1.0	4602	tags=42%, list=21%, signal=54%
GO_PEPTIDYL_GLUTAMIC_ACID_MODIFICATION	GO_PEPTIDYL_GLUTAMIC_ACID_MODIFICATION		27	0.33969113	0.9171813	0.5801688	0.71676606	1.0	3546	tags=22%, list=16%, signal=27%
GO_SYNAPTIC_TRANSMISSION_DOPAMINERGIC	GO_SYNAPTIC_TRANSMISSION_DOPAMINERGIC		17	0.38836643	0.91588706	0.5797665	0.71910286	1.0	4314	tags=24%, list=20%, signal=29%
GO_SPLEEN_DEVELOPMENT	GO_SPLEEN_DEVELOPMENT		37	0.33420646	0.9153542	0.60169494	0.7197729	1.0	589	tags=11%, list=3%, signal=11%
GO_POLYOL_BIOSYNTHETIC_PROCESS	GO_POLYOL_BIOSYNTHETIC_PROCESS		25	0.36255118	0.91515857	0.55888224	0.71971613	1.0	3515	tags=20%, list=16%, signal=24%
GO_HOMOTYPIC_CELL_CELL_ADHESION	GO_HOMOTYPIC_CELL_CELL_ADHESION		48	0.30302447	0.9140461	0.661157	0.7216654	1.0	4395	tags=33%, list=20%, signal=42%
GO_CELL_DIFFERENTIATION_IN_HINDBRAIN	GO_CELL_DIFFERENTIATION_IN_HINDBRAIN		20	0.3581532	0.9137515	0.5913556	0.7218525	1.0	3134	tags=25%, list=14%, signal=29%
GO_SUBSTRATE_ADHESION_DEPENDENT_CELL_SPREADING	GO_SUBSTRATE_ADHESION_DEPENDENT_CELL_SPREADING		38	0.36291474	0.9126854	0.5897436	0.72368824	1.0	2747	tags=29%, list=13%, signal=33%
GO_GANGLIOSIDE_METABOLIC_PROCESS	GO_GANGLIOSIDE_METABOLIC_PROCESS		25	0.33725268	0.91230637	0.56363636	0.7240806	1.0	4344	tags=36%, list=20%, signal=45%
GO_RHYTHMIC_PROCESS	GO_RHYTHMIC_PROCESS		285	0.25453198	0.91229045	0.64270616	0.7236778	1.0	3536	tags=19%, list=16%, signal=23%
GO_ACTIN_FILAMENT_POLYMERIZATION	GO_ACTIN_FILAMENT_POLYMERIZATION		21	0.39024872	0.9118725	0.6103093	0.7241272	1.0	2504	tags=24%, list=12%, signal=27%
GO_ORGANIC_HYDROXY_COMPOUND_BIOSYNTHETIC_PROCESS	GO_ORGANIC_HYDROXY_COMPOUND_BIOSYNTHETIC_PROCESS		169	0.28120318	0.9116789	0.6399177	0.7241198	1.0	4743	tags=27%, list=22%, signal=34%
GO_REGULATION_OF_PROTEIN_COMPLEX_ASSEMBLY	GO_REGULATION_OF_PROTEIN_COMPLEX_ASSEMBLY		348	0.23912425	0.9114619	0.6792079	0.7241639	1.0	3486	tags=17%, list=16%, signal=20%
GO_REGULATION_OF_PHOSPHOPROTEIN_PHOSPHATASE_ACTIVITY	GO_REGULATION_OF_PHOSPHOPROTEIN_PHOSPHATASE_ACTIVITY		55	0.2728956	0.91130507	0.59332025	0.7240333	1.0	4643	tags=36%, list=21%, signal=46%
GO_REGULATION_OF_RESPONSE_TO_WOUNDING	GO_REGULATION_OF_RESPONSE_TO_WOUNDING		388	0.30757102	0.91068125	0.6407186	0.7249469	1.0	2728	tags=20%, list=13%, signal=22%
GO_POSITIVE_REGULATION_OF_INSULIN_SECRETION	GO_POSITIVE_REGULATION_OF_INSULIN_SECRETION		62	0.27248338	0.9083101	0.6487069	0.72951216	1.0	4424	tags=31%, list=20%, signal=38%
GO_RESPONSE_TO_TESTOSTERONE	GO_RESPONSE_TO_TESTOSTERONE		36	0.33270264	0.9080625	0.6130952	0.7295816	1.0	2001	tags=14%, list=9%, signal=15%
GO_REPRODUCTIVE_SYSTEM_DEVELOPMENT	GO_REPRODUCTIVE_SYSTEM_DEVELOPMENT		392	0.25651366	0.90787303	0.7278761	0.7295407	1.0	4263	tags=25%, list=20%, signal=31%
GO_REGULATION_OF_SMAD_PROTEIN_IMPORT_INTO_NUCLEUS	GO_REGULATION_OF_SMAD_PROTEIN_IMPORT_INTO_NUCLEUS		15	0.42203367	0.9069907	0.5833333	0.73098195	1.0	3828	tags=33%, list=18%, signal=40%
GO_REGULATION_OF_OSTEOBLAST_PROLIFERATION	GO_REGULATION_OF_OSTEOBLAST_PROLIFERATION		22	0.4022786	0.9066463	0.6417004	0.73129743	1.0	4003	tags=45%, list=18%, signal=56%
GO_POSITIVE_REGULATION_OF_MAPK_CASCADE	GO_POSITIVE_REGULATION_OF_MAPK_CASCADE		438	0.2799579	0.90661013	0.6886598	0.73092633	1.0	3028	tags=19%, list=14%, signal=22%
GO_NEGATIVE_REGULATION_OF_CHEMOTAXIS	GO_NEGATIVE_REGULATION_OF_CHEMOTAXIS		47	0.35781595	0.90658414	0.6189516	0.7305413	1.0	4431	tags=32%, list=20%, signal=40%
GO_REGULATION_OF_PEPTIDYL_TYROSINE_PHOSPHORYLATION	GO_REGULATION_OF_PEPTIDYL_TYROSINE_PHOSPHORYLATION		202	0.29154658	0.9056146	0.6983471	0.7321529	1.0	1483	tags=11%, list=7%, signal=12%
GO_RESPONSE_TO_CARBOHYDRATE	GO_RESPONSE_TO_CARBOHYDRATE		162	0.25707066	0.9054875	0.6447368	0.73198617	1.0	5069	tags=30%, list=23%, signal=38%
GO_AUTONOMIC_NERVOUS_SYSTEM_DEVELOPMENT	GO_AUTONOMIC_NERVOUS_SYSTEM_DEVELOPMENT		41	0.36218348	0.90532565	0.61403507	0.7319184	1.0	3005	tags=27%, list=14%, signal=31%
GO_PLASMA_MEMBRANE_FUSION	GO_PLASMA_MEMBRANE_FUSION		23	0.34075066	0.9046929	0.5942623	0.73282695	1.0	3547	tags=26%, list=16%, signal=31%
GO_CELLULAR_RESPONSE_TO_RADIATION	GO_CELLULAR_RESPONSE_TO_RADIATION		131	0.25762603	0.9046762	0.6388889	0.7324189	1.0	3839	tags=19%, list=18%, signal=23%
GO_OLIGOSACCHARIDE_METABOLIC_PROCESS	GO_OLIGOSACCHARIDE_METABOLIC_PROCESS		63	0.32060722	0.9037136	0.5708333	0.73399097	1.0	5470	tags=40%, list=25%, signal=53%
GO_RESPONSE_TO_LEAD_ION	GO_RESPONSE_TO_LEAD_ION		20	0.33000922	0.9036421	0.5975104	0.73370844	1.0	3615	tags=30%, list=17%, signal=36%
GO_GLUTAMINE_FAMILY_AMINO_ACID_CATABOLIC_PROCESS	GO_GLUTAMINE_FAMILY_AMINO_ACID_CATABOLIC_PROCESS		23	0.3538583	0.9035639	0.6196319	0.73342514	1.0	4194	tags=30%, list=19%, signal=38%
GO_NEURON_FATE_COMMITMENT	GO_NEURON_FATE_COMMITMENT		65	0.32391205	0.90356165	0.607362	0.7329857	1.0	3672	tags=23%, list=17%, signal=28%
GO_TRIVALENT_INORGANIC_CATION_TRANSPORT	GO_TRIVALENT_INORGANIC_CATION_TRANSPORT		37	0.32446262	0.9027538	0.58483034	0.7342684	1.0	2140	tags=14%, list=10%, signal=15%
GO_MULTI_ORGANISM_MEMBRANE_ORGANIZATION	GO_MULTI_ORGANISM_MEMBRANE_ORGANIZATION		28	0.30924636	0.9026214	0.5891784	0.73409885	1.0	5167	tags=43%, list=24%, signal=56%
GO_REGULATION_OF_DEPHOSPHORYLATION	GO_REGULATION_OF_DEPHOSPHORYLATION		142	0.24618895	0.90174603	0.694332	0.73548883	1.0	3756	tags=22%, list=17%, signal=26%
GO_PYRIMIDINE_NUCLEOBASE_METABOLIC_PROCESS	GO_PYRIMIDINE_NUCLEOBASE_METABOLIC_PROCESS		18	0.3454238	0.9007061	0.59922177	0.7373038	1.0	1927	tags=17%, list=9%, signal=18%
GO_CELLULAR_RESPONSE_TO_INTERLEUKIN_6	GO_CELLULAR_RESPONSE_TO_INTERLEUKIN_6		21	0.36077043	0.9006719	0.5711382	0.7369262	1.0	2772	tags=24%, list=13%, signal=27%
GO_CELLULAR_RESPONSE_TO_FATTY_ACID	GO_CELLULAR_RESPONSE_TO_FATTY_ACID		48	0.34965393	0.8998653	0.62873137	0.73827094	1.0	2766	tags=23%, list=13%, signal=26%
GO_REGULATION_OF_INTRINSIC_APOPTOTIC_SIGNALING_PATHWAY_BY_P53_CLASS_MEDIATOR	GO_REGULATION_OF_INTRINSIC_APOPTOTIC_SIGNALING_PATHWAY_BY_P53_CLASS_MEDIATOR		21	0.34170598	0.8995995	0.609375	0.7383986	1.0	1978	tags=14%, list=9%, signal=16%
GO_MEMBRANE_BUDDING	GO_MEMBRANE_BUDDING		109	0.2231865	0.89887905	0.6392157	0.7394469	1.0	5580	tags=34%, list=26%, signal=45%
GO_ENTRAINMENT_OF_CIRCADIAN_CLOCK	GO_ENTRAINMENT_OF_CIRCADIAN_CLOCK		25	0.3178595	0.898393	0.6155462	0.7400537	1.0	4910	tags=24%, list=23%, signal=31%
GO_RESPONSE_TO_EPINEPHRINE	GO_RESPONSE_TO_EPINEPHRINE		16	0.41380358	0.8983145	0.6049618	0.7397569	1.0	3873	tags=44%, list=18%, signal=53%
GO_REGULATION_OF_FILOPODIUM_ASSEMBLY	GO_REGULATION_OF_FILOPODIUM_ASSEMBLY		34	0.34907007	0.8983048	0.6513026	0.7393379	1.0	2851	tags=24%, list=13%, signal=27%
GO_NEGATIVE_REGULATION_OF_HOMEOSTATIC_PROCESS	GO_NEGATIVE_REGULATION_OF_HOMEOSTATIC_PROCESS		117	0.2936547	0.897823	0.6310484	0.73991024	1.0	3031	tags=16%, list=14%, signal=19%
GO_PHOSPHATIDYLETHANOLAMINE_METABOLIC_PROCESS	GO_PHOSPHATIDYLETHANOLAMINE_METABOLIC_PROCESS		17	0.36662072	0.8973244	0.62391305	0.740497	1.0	1931	tags=18%, list=9%, signal=19%
GO_HEMATOPOIETIC_PROGENITOR_CELL_DIFFERENTIATION	GO_HEMATOPOIETIC_PROGENITOR_CELL_DIFFERENTIATION		96	0.28062084	0.8967634	0.686	0.74124473	1.0	2112	tags=13%, list=10%, signal=14%
GO_POSITIVE_REGULATION_OF_FIBROBLAST_PROLIFERATION	GO_POSITIVE_REGULATION_OF_FIBROBLAST_PROLIFERATION		51	0.33726367	0.8963304	0.6231579	0.74169916	1.0	2825	tags=22%, list=13%, signal=25%
GO_NEGATIVE_REGULATION_OF_TRANSLATIONAL_INITIATION	GO_NEGATIVE_REGULATION_OF_TRANSLATIONAL_INITIATION		18	0.33023545	0.89592797	0.58921164	0.7421047	1.0	4949	tags=22%, list=23%, signal=29%
GO_AMELOGENESIS	GO_AMELOGENESIS		19	0.38810316	0.89580065	0.6012146	0.7419308	1.0	4412	tags=37%, list=20%, signal=46%
GO_RUFFLE_ORGANIZATION	GO_RUFFLE_ORGANIZATION		19	0.3810897	0.89573777	0.62398374	0.7416049	1.0	978	tags=16%, list=4%, signal=17%
GO_REGULATION_OF_RECEPTOR_BINDING	GO_REGULATION_OF_RECEPTOR_BINDING		17	0.39504147	0.8954504	0.65483236	0.7417689	1.0	3313	tags=41%, list=15%, signal=49%
GO_NEGATIVE_REGULATION_OF_BIOMINERAL_TISSUE_DEVELOPMENT	GO_NEGATIVE_REGULATION_OF_BIOMINERAL_TISSUE_DEVELOPMENT		18	0.40481302	0.89429253	0.6231579	0.7438171	1.0	1288	tags=17%, list=6%, signal=18%
GO_REGULATION_OF_ORGAN_GROWTH	GO_REGULATION_OF_ORGAN_GROWTH		70	0.31463838	0.8942336	0.63241106	0.74350196	1.0	1812	tags=14%, list=8%, signal=16%
GO_CYCLIC_NUCLEOTIDE_CATABOLIC_PROCESS	GO_CYCLIC_NUCLEOTIDE_CATABOLIC_PROCESS		16	0.4023905	0.89294463	0.6027944	0.74579823	1.0	3261	tags=31%, list=15%, signal=37%
GO_MORPHOGENESIS_OF_AN_ENDOTHELIUM	GO_MORPHOGENESIS_OF_AN_ENDOTHELIUM		16	0.3705034	0.89049906	0.6	0.7506738	1.0	2905	tags=19%, list=13%, signal=22%
GO_RESPONSE_TO_HYDROPEROXIDE	GO_RESPONSE_TO_HYDROPEROXIDE		15	0.42830357	0.88899535	0.6040404	0.7533089	1.0	1093	tags=20%, list=5%, signal=21%
GO_MONOSACCHARIDE_TRANSPORT	GO_MONOSACCHARIDE_TRANSPORT		53	0.29678464	0.8887935	0.6673428	0.75329876	1.0	2847	tags=23%, list=13%, signal=26%
GO_ETHANOLAMINE_CONTAINING_COMPOUND_METABOLIC_PROCESS	GO_ETHANOLAMINE_CONTAINING_COMPOUND_METABOLIC_PROCESS		81	0.30658177	0.8887182	0.65966386	0.7530072	1.0	2963	tags=21%, list=14%, signal=24%
GO_POSITIVE_REGULATION_OF_KIDNEY_DEVELOPMENT	GO_POSITIVE_REGULATION_OF_KIDNEY_DEVELOPMENT		41	0.3548998	0.88849723	0.6727273	0.7530112	1.0	3312	tags=29%, list=15%, signal=34%
GO_CALCIUM_INDEPENDENT_CELL_CELL_ADHESION_VIA_PLASMA_MEMBRANE_CELL_ADHESION_MOLECULES	GO_CALCIUM_INDEPENDENT_CELL_CELL_ADHESION_VIA_PLASMA_MEMBRANE_CELL_ADHESION_MOLECULES		20	0.41518134	0.8877918	0.6484716	0.7540286	1.0	2230	tags=25%, list=10%, signal=28%
GO_NEGATIVE_REGULATION_OF_INTRINSIC_APOPTOTIC_SIGNALING_PATHWAY_IN_RESPONSE_TO_DNA_DAMAGE	GO_NEGATIVE_REGULATION_OF_INTRINSIC_APOPTOTIC_SIGNALING_PATHWAY_IN_RESPONSE_TO_DNA_DAMAGE		23	0.3397915	0.8874377	0.6481481	0.7543499	1.0	3008	tags=22%, list=14%, signal=25%
GO_REGULATION_OF_EXOCYTOSIS	GO_REGULATION_OF_EXOCYTOSIS		176	0.25692105	0.88716906	0.7465887	0.7544677	1.0	4472	tags=25%, list=21%, signal=31%
GO_POSITIVE_REGULATION_OF_LOCOMOTION	GO_POSITIVE_REGULATION_OF_LOCOMOTION		392	0.30875918	0.88629615	0.6565041	0.7558956	1.0	3792	tags=28%, list=17%, signal=33%
GO_CARTILAGE_DEVELOPMENT_INVOLVED_IN_ENDOCHONDRAL_BONE_MORPHOGENESIS	GO_CARTILAGE_DEVELOPMENT_INVOLVED_IN_ENDOCHONDRAL_BONE_MORPHOGENESIS		19	0.41471455	0.88616854	0.61491936	0.75569946	1.0	1894	tags=26%, list=9%, signal=29%
GO_ENDODERM_FORMATION	GO_ENDODERM_FORMATION		48	0.37660486	0.8860468	0.6287425	0.7555194	1.0	3653	tags=31%, list=17%, signal=37%
GO_POSITIVE_REGULATION_OF_INTRACELLULAR_PROTEIN_TRANSPORT	GO_POSITIVE_REGULATION_OF_INTRACELLULAR_PROTEIN_TRANSPORT		231	0.24248245	0.88586885	0.7392197	0.7554413	1.0	4105	tags=23%, list=19%, signal=28%
GO_SMALL_MOLECULE_CATABOLIC_PROCESS	GO_SMALL_MOLECULE_CATABOLIC_PROCESS		308	0.27009967	0.8854796	0.6700611	0.7558208	1.0	4765	tags=31%, list=22%, signal=39%
GO_IN_UTERO_EMBRYONIC_DEVELOPMENT	GO_IN_UTERO_EMBRYONIC_DEVELOPMENT		296	0.23893431	0.8850331	0.7473684	0.7563589	1.0	3595	tags=20%, list=17%, signal=23%
GO_RESPONSE_TO_VITAMIN	GO_RESPONSE_TO_VITAMIN		97	0.2990206	0.8849005	0.747495	0.75618964	1.0	1757	tags=18%, list=8%, signal=19%
GO_PROTEIN_ACYLATION	GO_PROTEIN_ACYLATION		141	0.22092092	0.8844604	0.6531049	0.7566633	1.0	6266	tags=40%, list=29%, signal=55%
GO_REGULATION_OF_PHOSPHATIDYLINOSITOL_3_KINASE_SIGNALING	GO_REGULATION_OF_PHOSPHATIDYLINOSITOL_3_KINASE_SIGNALING		136	0.3056536	0.8844411	0.7010309	0.7562585	1.0	4777	tags=36%, list=22%, signal=46%
GO_INTEGRIN_MEDIATED_SIGNALING_PATHWAY	GO_INTEGRIN_MEDIATED_SIGNALING_PATHWAY		79	0.344384	0.8841538	0.62674654	0.7564203	1.0	2106	tags=19%, list=10%, signal=21%
GO_NEGATIVE_REGULATION_OF_REPRODUCTIVE_PROCESS	GO_NEGATIVE_REGULATION_OF_REPRODUCTIVE_PROCESS		47	0.3212674	0.88278735	0.69957983	0.7588311	1.0	2800	tags=17%, list=13%, signal=19%
GO_NEUROTROPHIN_SIGNALING_PATHWAY	GO_NEUROTROPHIN_SIGNALING_PATHWAY		23	0.3310309	0.8825659	0.6561845	0.7588621	1.0	1301	tags=13%, list=6%, signal=14%
GO_MEMBRANE_DOCKING	GO_MEMBRANE_DOCKING		65	0.26603544	0.8812427	0.66262627	0.7612453	1.0	931	tags=8%, list=4%, signal=8%
GO_POSITIVE_REGULATION_OF_ORGAN_GROWTH	GO_POSITIVE_REGULATION_OF_ORGAN_GROWTH		36	0.34708184	0.8807392	0.6532258	0.76186126	1.0	1651	tags=17%, list=8%, signal=18%
GO_SULFATION	GO_SULFATION		15	0.40274101	0.87968886	0.6403162	0.76363796	1.0	5338	tags=47%, list=25%, signal=62%
GO_DIGESTION	GO_DIGESTION		117	0.3249092	0.87948513	0.66945606	0.7636217	1.0	2016	tags=17%, list=9%, signal=19%
GO_NEGATIVE_REGULATION_OF_NF_KAPPAB_TRANSCRIPTION_FACTOR_ACTIVITY	GO_NEGATIVE_REGULATION_OF_NF_KAPPAB_TRANSCRIPTION_FACTOR_ACTIVITY		60	0.28605294	0.8787946	0.6555773	0.76463425	1.0	2613	tags=13%, list=12%, signal=15%
GO_AMIDE_TRANSPORT	GO_AMIDE_TRANSPORT		90	0.26678172	0.8787246	0.72597134	0.76433676	1.0	2365	tags=16%, list=11%, signal=17%
GO_OVULATION_CYCLE	GO_OVULATION_CYCLE		109	0.29342005	0.87838614	0.6781116	0.76458204	1.0	4615	tags=29%, list=21%, signal=37%
GO_CELLULAR_RESPONSE_TO_UV	GO_CELLULAR_RESPONSE_TO_UV		65	0.27533823	0.8780836	0.7091295	0.7647446	1.0	3970	tags=28%, list=18%, signal=34%
GO_ENDOCYTOSIS	GO_ENDOCYTOSIS		453	0.26711807	0.8778291	0.6692015	0.7648412	1.0	2831	tags=16%, list=13%, signal=18%
GO_PRESYNAPTIC_PROCESS_INVOLVED_IN_SYNAPTIC_TRANSMISSION	GO_PRESYNAPTIC_PROCESS_INVOLVED_IN_SYNAPTIC_TRANSMISSION		107	0.28496796	0.87749094	0.69214875	0.7651147	1.0	4501	tags=28%, list=21%, signal=35%
GO_RESPONSE_TO_VITAMIN_A	GO_RESPONSE_TO_VITAMIN_A		20	0.3514788	0.87732	0.6486486	0.76503867	1.0	4029	tags=30%, list=19%, signal=37%
GO_REGULATION_OF_DNA_TEMPLATED_TRANSCRIPTION_INITIATION	GO_REGULATION_OF_DNA_TEMPLATED_TRANSCRIPTION_INITIATION		31	0.2814745	0.87728256	0.6199187	0.7646756	1.0	2191	tags=13%, list=10%, signal=14%
GO_REGULATION_OF_STEM_CELL_PROLIFERATION	GO_REGULATION_OF_STEM_CELL_PROLIFERATION		84	0.3039218	0.8769775	0.6944444	0.7648836	1.0	2971	tags=24%, list=14%, signal=27%
GO_AXIS_SPECIFICATION	GO_AXIS_SPECIFICATION		88	0.2764336	0.876118	0.7218814	0.766205	1.0	3602	tags=17%, list=17%, signal=20%
GO_SULFUR_AMINO_ACID_BIOSYNTHETIC_PROCESS	GO_SULFUR_AMINO_ACID_BIOSYNTHETIC_PROCESS		19	0.33786997	0.87549907	0.66049385	0.76704895	1.0	2383	tags=16%, list=11%, signal=18%
GO_STEROL_BIOSYNTHETIC_PROCESS	GO_STEROL_BIOSYNTHETIC_PROCESS		41	0.3298709	0.87535006	0.589942	0.7669014	1.0	3910	tags=27%, list=18%, signal=33%
GO_AMINO_ACID_TRANSMEMBRANE_TRANSPORT	GO_AMINO_ACID_TRANSMEMBRANE_TRANSPORT		61	0.28592947	0.87360173	0.6778656	0.7701033	1.0	2614	tags=11%, list=12%, signal=13%
GO_REGULATION_OF_HORMONE_METABOLIC_PROCESS	GO_REGULATION_OF_HORMONE_METABOLIC_PROCESS		24	0.3427257	0.8733673	0.68442625	0.77018195	1.0	2579	tags=25%, list=12%, signal=28%
GO_SECONDARY_METABOLIC_PROCESS	GO_SECONDARY_METABOLIC_PROCESS		44	0.33918592	0.8730774	0.6860215	0.7703316	1.0	2452	tags=18%, list=11%, signal=20%
GO_POSITIVE_REGULATION_OF_NUCLEOCYTOPLASMIC_TRANSPORT	GO_POSITIVE_REGULATION_OF_NUCLEOCYTOPLASMIC_TRANSPORT		116	0.27921405	0.87100214	0.74846625	0.7742758	1.0	4461	tags=32%, list=21%, signal=40%
GO_POSITIVE_REGULATION_OF_ORGANIC_ACID_TRANSPORT	GO_POSITIVE_REGULATION_OF_ORGANIC_ACID_TRANSPORT		28	0.3400317	0.8703147	0.7197581	0.7752405	1.0	4167	tags=39%, list=19%, signal=49%
GO_LENS_FIBER_CELL_DIFFERENTIATION	GO_LENS_FIBER_CELL_DIFFERENTIATION		25	0.35408503	0.8699218	0.66477275	0.77561647	1.0	3608	tags=28%, list=17%, signal=34%
GO_LIPOSACCHARIDE_METABOLIC_PROCESS	GO_LIPOSACCHARIDE_METABOLIC_PROCESS		106	0.2537568	0.8698573	0.716129	0.77527684	1.0	3533	tags=22%, list=16%, signal=26%
GO_REGULATION_OF_PROTEIN_PHOSPHATASE_TYPE_2A_ACTIVITY	GO_REGULATION_OF_PROTEIN_PHOSPHATASE_TYPE_2A_ACTIVITY		23	0.31395242	0.86935514	0.6272545	0.7758635	1.0	4643	tags=48%, list=21%, signal=61%
GO_RETINA_HOMEOSTASIS	GO_RETINA_HOMEOSTASIS		58	0.3424547	0.86879337	0.62857145	0.7765766	1.0	3301	tags=19%, list=15%, signal=22%
GO_AXO_DENDRITIC_TRANSPORT	GO_AXO_DENDRITIC_TRANSPORT		32	0.27820915	0.86843765	0.65940595	0.7768575	1.0	2513	tags=16%, list=12%, signal=18%
GO_SUBPALLIUM_DEVELOPMENT	GO_SUBPALLIUM_DEVELOPMENT		22	0.35503107	0.8683281	0.668008	0.77664375	1.0	3817	tags=32%, list=18%, signal=39%
GO_REGULATION_OF_ANION_TRANSPORT	GO_REGULATION_OF_ANION_TRANSPORT		129	0.2536256	0.86821556	0.83531743	0.7764258	1.0	3826	tags=21%, list=18%, signal=25%
GO_TRANSITION_METAL_ION_HOMEOSTASIS	GO_TRANSITION_METAL_ION_HOMEOSTASIS		102	0.25424358	0.86777097	0.6967871	0.7768931	1.0	2477	tags=12%, list=11%, signal=13%
GO_PLACENTA_DEVELOPMENT	GO_PLACENTA_DEVELOPMENT		135	0.2606279	0.86737293	0.7692308	0.7772712	1.0	4263	tags=27%, list=20%, signal=34%
GO_EXCRETION	GO_EXCRETION		41	0.32532606	0.8671955	0.6614173	0.7771614	1.0	1060	tags=10%, list=5%, signal=10%
GO_POSITIVE_REGULATION_OF_PROTEIN_KINASE_B_SIGNALING	GO_POSITIVE_REGULATION_OF_PROTEIN_KINASE_B_SIGNALING		76	0.32014033	0.86715245	0.7559055	0.77680445	1.0	3999	tags=32%, list=18%, signal=39%
GO_GLUTAMATE_METABOLIC_PROCESS	GO_GLUTAMATE_METABOLIC_PROCESS		26	0.3325636	0.86655647	0.70384616	0.7776039	1.0	5318	tags=38%, list=24%, signal=51%
GO_POSITIVE_REGULATION_OF_SYNAPTIC_TRANSMISSION_GLUTAMATERGIC	GO_POSITIVE_REGULATION_OF_SYNAPTIC_TRANSMISSION_GLUTAMATERGIC		17	0.3680584	0.866122	0.66322315	0.77805984	1.0	2206	tags=24%, list=10%, signal=26%
GO_HETEROPHILIC_CELL_CELL_ADHESION_VIA_PLASMA_MEMBRANE_CELL_ADHESION_MOLECULES	GO_HETEROPHILIC_CELL_CELL_ADHESION_VIA_PLASMA_MEMBRANE_CELL_ADHESION_MOLECULES		38	0.37710148	0.86583734	0.65909094	0.7782018	1.0	3678	tags=26%, list=17%, signal=32%
GO_REACTIVE_NITROGEN_SPECIES_METABOLIC_PROCESS	GO_REACTIVE_NITROGEN_SPECIES_METABOLIC_PROCESS		17	0.39599633	0.86545426	0.69067794	0.778522	1.0	3738	tags=41%, list=17%, signal=50%
GO_DORSAL_VENTRAL_PATTERN_FORMATION	GO_DORSAL_VENTRAL_PATTERN_FORMATION		85	0.31313577	0.8646282	0.6721992	0.77978647	1.0	2455	tags=18%, list=11%, signal=20%
GO_BILE_ACID_BIOSYNTHETIC_PROCESS	GO_BILE_ACID_BIOSYNTHETIC_PROCESS		20	0.3601918	0.86406404	0.70190275	0.78049546	1.0	1567	tags=10%, list=7%, signal=11%
GO_NEGATIVE_REGULATION_OF_CELL_ADHESION	GO_NEGATIVE_REGULATION_OF_CELL_ADHESION		213	0.28442875	0.8637341	0.75793654	0.78074074	1.0	3814	tags=26%, list=18%, signal=32%
GO_SULFUR_AMINO_ACID_METABOLIC_PROCESS	GO_SULFUR_AMINO_ACID_METABOLIC_PROCESS		39	0.29222587	0.8637021	0.7188755	0.7803606	1.0	3542	tags=23%, list=16%, signal=28%
GO_IRON_ION_TRANSPORT	GO_IRON_ION_TRANSPORT		51	0.2977266	0.86347663	0.68537074	0.7803915	1.0	2140	tags=14%, list=10%, signal=15%
GO_POSITIVE_REGULATION_OF_TYROSINE_PHOSPHORYLATION_OF_STAT3_PROTEIN	GO_POSITIVE_REGULATION_OF_TYROSINE_PHOSPHORYLATION_OF_STAT3_PROTEIN		37	0.3434399	0.8614704	0.7689243	0.7841491	1.0	2687	tags=19%, list=12%, signal=22%
GO_NEGATIVE_REGULATION_OF_PROTEIN_LOCALIZATION_TO_CELL_PERIPHERY	GO_NEGATIVE_REGULATION_OF_PROTEIN_LOCALIZATION_TO_CELL_PERIPHERY		19	0.35382378	0.8611508	0.6645299	0.78438294	1.0	2851	tags=26%, list=13%, signal=30%
GO_RESPONSE_TO_TRANSITION_METAL_NANOPARTICLE	GO_RESPONSE_TO_TRANSITION_METAL_NANOPARTICLE		141	0.24839585	0.8610057	0.80353636	0.7842488	1.0	4314	tags=22%, list=20%, signal=27%
GO_GASTRULATION_WITH_MOUTH_FORMING_SECOND	GO_GASTRULATION_WITH_MOUTH_FORMING_SECOND		26	0.2876107	0.8607913	0.67021275	0.78425825	1.0	3518	tags=19%, list=16%, signal=23%
GO_EXOCRINE_SYSTEM_DEVELOPMENT	GO_EXOCRINE_SYSTEM_DEVELOPMENT		44	0.33135203	0.86064035	0.68522483	0.78414357	1.0	4558	tags=36%, list=21%, signal=46%
GO_RESPONSE_TO_AUDITORY_STIMULUS	GO_RESPONSE_TO_AUDITORY_STIMULUS		22	0.33588776	0.8590197	0.7154471	0.78698826	1.0	2503	tags=27%, list=12%, signal=31%
GO_POSITIVE_REGULATION_OF_PROTEIN_IMPORT	GO_POSITIVE_REGULATION_OF_PROTEIN_IMPORT		99	0.28852805	0.85898507	0.74898785	0.7865967	1.0	3502	tags=24%, list=16%, signal=29%
GO_POSITIVE_REGULATION_OF_LIPID_CATABOLIC_PROCESS	GO_POSITIVE_REGULATION_OF_LIPID_CATABOLIC_PROCESS		25	0.3158252	0.85868454	0.6497065	0.7867722	1.0	2867	tags=20%, list=13%, signal=23%
GO_SIGNAL_RELEASE	GO_SIGNAL_RELEASE		161	0.25225955	0.8583426	0.771134	0.7870617	1.0	4981	tags=29%, list=23%, signal=37%
GO_HYALURONAN_METABOLIC_PROCESS	GO_HYALURONAN_METABOLIC_PROCESS		29	0.35094398	0.8562605	0.6825397	0.79084224	1.0	1582	tags=17%, list=7%, signal=19%
GO_NEGATIVE_REGULATION_OF_INFLAMMATORY_RESPONSE	GO_NEGATIVE_REGULATION_OF_INFLAMMATORY_RESPONSE		91	0.29448795	0.8559421	0.7610442	0.7910236	1.0	3059	tags=21%, list=14%, signal=24%
GO_CIRCADIAN_REGULATION_OF_GENE_EXPRESSION	GO_CIRCADIAN_REGULATION_OF_GENE_EXPRESSION		53	0.25697803	0.85585237	0.72637796	0.7907671	1.0	4604	tags=28%, list=21%, signal=36%
GO_REGULATION_OF_ALTERNATIVE_MRNA_SPLICING_VIA_SPLICEOSOME	GO_REGULATION_OF_ALTERNATIVE_MRNA_SPLICING_VIA_SPLICEOSOME		31	0.2502236	0.8535685	0.6438632	0.7951125	1.0	2296	tags=10%, list=11%, signal=11%
GO_REGULATION_OF_MITOCHONDRIAL_MEMBRANE_PERMEABILITY_INVOLVED_IN_APOPTOTIC_PROCESS	GO_REGULATION_OF_MITOCHONDRIAL_MEMBRANE_PERMEABILITY_INVOLVED_IN_APOPTOTIC_PROCESS		21	0.29377362	0.85353464	0.7169043	0.7947174	1.0	4514	tags=29%, list=21%, signal=36%
GO_PROTEIN_LOCALIZATION_TO_CILIUM	GO_PROTEIN_LOCALIZATION_TO_CILIUM		24	0.3044457	0.85268027	0.6320939	0.7959915	1.0	5515	tags=42%, list=25%, signal=56%
GO_RESPONSE_TO_INTERLEUKIN_1	GO_RESPONSE_TO_INTERLEUKIN_1		102	0.3132759	0.85219526	0.7	0.79653686	1.0	3797	tags=30%, list=17%, signal=37%
GO_MICROTUBULE_ANCHORING	GO_MICROTUBULE_ANCHORING		17	0.295946	0.8521389	0.6753507	0.79621845	1.0	5644	tags=35%, list=26%, signal=48%
GO_CELL_CELL_RECOGNITION	GO_CELL_CELL_RECOGNITION		53	0.3110292	0.85184276	0.6626506	0.796339	1.0	2948	tags=17%, list=14%, signal=20%
GO_NEGATIVE_REGULATION_OF_PEPTIDYL_TYROSINE_PHOSPHORYLATION	GO_NEGATIVE_REGULATION_OF_PEPTIDYL_TYROSINE_PHOSPHORYLATION		37	0.2881383	0.85074186	0.7338403	0.7981605	1.0	3870	tags=30%, list=18%, signal=36%
GO_SYNAPTIC_TRANSMISSION_CHOLINERGIC	GO_SYNAPTIC_TRANSMISSION_CHOLINERGIC		33	0.33954445	0.8506559	0.71785027	0.7978686	1.0	1077	tags=9%, list=5%, signal=10%
GO_ENDODERMAL_CELL_DIFFERENTIATION	GO_ENDODERMAL_CELL_DIFFERENTIATION		38	0.38327077	0.85061157	0.6706827	0.79750544	1.0	3994	tags=34%, list=18%, signal=42%
GO_PURINE_RIBONUCLEOSIDE_BISPHOSPHATE_METABOLIC_PROCESS	GO_PURINE_RIBONUCLEOSIDE_BISPHOSPHATE_METABOLIC_PROCESS		18	0.3626175	0.85030836	0.68650794	0.7976477	1.0	900	tags=11%, list=4%, signal=12%
GO_POSITIVE_REGULATION_OF_STEROID_METABOLIC_PROCESS	GO_POSITIVE_REGULATION_OF_STEROID_METABOLIC_PROCESS		23	0.37298372	0.84896886	0.72571427	0.7999412	1.0	1437	tags=13%, list=7%, signal=14%
GO_CILIUM_ORGANIZATION	GO_CILIUM_ORGANIZATION		164	0.2600748	0.8487715	0.7113402	0.79989576	1.0	3820	tags=23%, list=18%, signal=28%
GO_ANTIMICROBIAL_HUMORAL_RESPONSE	GO_ANTIMICROBIAL_HUMORAL_RESPONSE		42	0.35859546	0.8482033	0.6805252	0.8005938	1.0	1942	tags=10%, list=9%, signal=10%
GO_PURINE_CONTAINING_COMPOUND_CATABOLIC_PROCESS	GO_PURINE_CONTAINING_COMPOUND_CATABOLIC_PROCESS		47	0.28901345	0.8477996	0.75	0.8009435	1.0	3615	tags=23%, list=17%, signal=28%
GO_REGULATION_OF_REGULATED_SECRETORY_PATHWAY	GO_REGULATION_OF_REGULATED_SECRETORY_PATHWAY		121	0.2585369	0.8461931	0.7792969	0.8037885	1.0	2725	tags=14%, list=13%, signal=16%
GO_REGULATION_OF_PHOSPHATIDYLINOSITOL_3_KINASE_ACTIVITY	GO_REGULATION_OF_PHOSPHATIDYLINOSITOL_3_KINASE_ACTIVITY		39	0.3389508	0.8458002	0.6926316	0.8040941	1.0	4777	tags=33%, list=22%, signal=43%
GO_SALIVARY_GLAND_DEVELOPMENT	GO_SALIVARY_GLAND_DEVELOPMENT		32	0.34081507	0.845754	0.74626863	0.80372155	1.0	3096	tags=25%, list=14%, signal=29%
GO_REGULATION_OF_MITOCHONDRION_ORGANIZATION	GO_REGULATION_OF_MITOCHONDRION_ORGANIZATION		196	0.21724515	0.844102	0.8293173	0.8065867	1.0	4294	tags=21%, list=20%, signal=26%
GO_LIPID_STORAGE	GO_LIPID_STORAGE		25	0.34631315	0.8434567	0.72447014	0.80738556	1.0	1093	tags=16%, list=5%, signal=17%
GO_HETEROTYPIC_CELL_CELL_ADHESION	GO_HETEROTYPIC_CELL_CELL_ADHESION		26	0.36373892	0.84248227	0.7209776	0.8089141	1.0	2564	tags=31%, list=12%, signal=35%
GO_N_GLYCAN_PROCESSING	GO_N_GLYCAN_PROCESSING		19	0.36923012	0.84055454	0.65810275	0.8122568	1.0	5470	tags=53%, list=25%, signal=70%
GO_POSITIVE_REGULATION_OF_CHONDROCYTE_DIFFERENTIATION	GO_POSITIVE_REGULATION_OF_CHONDROCYTE_DIFFERENTIATION		18	0.3641996	0.8394924	0.7068607	0.8139122	1.0	3064	tags=33%, list=14%, signal=39%
GO_POSITIVE_REGULATION_OF_PHOSPHATASE_ACTIVITY	GO_POSITIVE_REGULATION_OF_PHOSPHATASE_ACTIVITY		26	0.34954634	0.83828	0.74224806	0.81589353	1.0	1614	tags=15%, list=7%, signal=17%
GO_ENTRAINMENT_OF_CIRCADIAN_CLOCK_BY_PHOTOPERIOD	GO_ENTRAINMENT_OF_CIRCADIAN_CLOCK_BY_PHOTOPERIOD		18	0.32473654	0.838237	0.6863544	0.8155107	1.0	4251	tags=22%, list=20%, signal=28%
GO_SIGNAL_TRANSDUCTION_INVOLVED_IN_REGULATION_OF_GENE_EXPRESSION	GO_SIGNAL_TRANSDUCTION_INVOLVED_IN_REGULATION_OF_GENE_EXPRESSION		18	0.34691623	0.83705455	0.69020504	0.817427	1.0	1569	tags=11%, list=7%, signal=12%
GO_GLYCOSYLATION	GO_GLYCOSYLATION		246	0.25916466	0.8349117	0.73150104	0.82131374	1.0	4835	tags=28%, list=22%, signal=36%
GO_FATTY_ACID_DERIVATIVE_TRANSPORT	GO_FATTY_ACID_DERIVATIVE_TRANSPORT		20	0.38486907	0.83432174	0.7118998	0.8219734	1.0	1829	tags=20%, list=8%, signal=22%
GO_ESTABLISHMENT_OF_PROTEIN_LOCALIZATION_TO_VACUOLE	GO_ESTABLISHMENT_OF_PROTEIN_LOCALIZATION_TO_VACUOLE		29	0.24888116	0.8329977	0.674812	0.8241969	1.0	5488	tags=31%, list=25%, signal=41%
GO_UNSATURATED_FATTY_ACID_BIOSYNTHETIC_PROCESS	GO_UNSATURATED_FATTY_ACID_BIOSYNTHETIC_PROCESS		52	0.32886592	0.83271146	0.7758985	0.8243182	1.0	3743	tags=35%, list=17%, signal=42%
GO_FATTY_ACID_DERIVATIVE_BIOSYNTHETIC_PROCESS	GO_FATTY_ACID_DERIVATIVE_BIOSYNTHETIC_PROCESS		41	0.34592348	0.8323974	0.7631579	0.82447994	1.0	4175	tags=39%, list=19%, signal=48%
GO_EATING_BEHAVIOR	GO_EATING_BEHAVIOR		29	0.31670576	0.83238435	0.7163561	0.8240439	1.0	1633	tags=10%, list=8%, signal=11%
GO_REGULATION_OF_ENDOCYTOSIS	GO_REGULATION_OF_ENDOCYTOSIS		189	0.2572773	0.8314054	0.75595236	0.82546747	1.0	2613	tags=14%, list=12%, signal=15%
GO_REGULATION_OF_VACUOLE_ORGANIZATION	GO_REGULATION_OF_VACUOLE_ORGANIZATION		40	0.24754196	0.8302536	0.76447874	0.82728064	1.0	5049	tags=38%, list=23%, signal=49%
GO_REFLEX	GO_REFLEX		19	0.3433898	0.83015805	0.6836518	0.82699543	1.0	1134	tags=11%, list=5%, signal=11%
GO_POSITIVE_REGULATION_OF_MUSCLE_CONTRACTION	GO_POSITIVE_REGULATION_OF_MUSCLE_CONTRACTION		43	0.29927486	0.8296925	0.80375785	0.8274931	1.0	2894	tags=19%, list=13%, signal=21%
GO_NEGATIVE_REGULATION_OF_ENDOTHELIAL_CELL_MIGRATION	GO_NEGATIVE_REGULATION_OF_ENDOTHELIAL_CELL_MIGRATION		36	0.31960106	0.8292851	0.68615985	0.8278414	1.0	1895	tags=19%, list=9%, signal=21%
GO_GAMMA_AMINOBUTYRIC_ACID_SIGNALING_PATHWAY	GO_GAMMA_AMINOBUTYRIC_ACID_SIGNALING_PATHWAY		21	0.29965717	0.8291575	0.7246094	0.82763225	1.0	4713	tags=29%, list=22%, signal=36%
GO_RESPONSE_TO_MONOAMINE	GO_RESPONSE_TO_MONOAMINE		35	0.3141889	0.8287597	0.741483	0.82793623	1.0	3873	tags=26%, list=18%, signal=31%
GO_MESODERM_MORPHOGENESIS	GO_MESODERM_MORPHOGENESIS		63	0.2827309	0.82758874	0.7789256	0.82984066	1.0	5056	tags=37%, list=23%, signal=47%
GO_POSITIVE_REGULATION_OF_PEPTIDYL_SERINE_PHOSPHORYLATION	GO_POSITIVE_REGULATION_OF_PEPTIDYL_SERINE_PHOSPHORYLATION		86	0.25978124	0.8273133	0.833002	0.8299152	1.0	3165	tags=17%, list=15%, signal=20%
GO_POSITIVE_REGULATION_OF_CIRCADIAN_RHYTHM	GO_POSITIVE_REGULATION_OF_CIRCADIAN_RHYTHM		20	0.32123068	0.8264364	0.7267327	0.8311154	1.0	3678	tags=20%, list=17%, signal=24%
GO_REGULATION_OF_PHOSPHOLIPID_METABOLIC_PROCESS	GO_REGULATION_OF_PHOSPHOLIPID_METABOLIC_PROCESS		58	0.29289404	0.8263582	0.765625	0.8308113	1.0	2854	tags=17%, list=13%, signal=20%
GO_FEMALE_SEX_DIFFERENTIATION	GO_FEMALE_SEX_DIFFERENTIATION		112	0.26063257	0.8254907	0.8993711	0.8320461	1.0	1741	tags=10%, list=8%, signal=11%
GO_REGULATION_OF_INTRINSIC_APOPTOTIC_SIGNALING_PATHWAY	GO_REGULATION_OF_INTRINSIC_APOPTOTIC_SIGNALING_PATHWAY		131	0.2205995	0.8248582	0.87829614	0.83279794	1.0	3165	tags=14%, list=15%, signal=16%
GO_CELLULAR_RESPONSE_TO_NITRIC_OXIDE	GO_CELLULAR_RESPONSE_TO_NITRIC_OXIDE		15	0.34195018	0.82381326	0.68356997	0.83424157	1.0	1040	tags=13%, list=5%, signal=14%
GO_INSULIN_SECRETION	GO_INSULIN_SECRETION		36	0.29907578	0.8225178	0.7358871	0.8362402	1.0	2855	tags=19%, list=13%, signal=22%
GO_REGULATION_OF_HEART_MORPHOGENESIS	GO_REGULATION_OF_HEART_MORPHOGENESIS		27	0.3690825	0.8216951	0.6947791	0.8373268	1.0	1861	tags=19%, list=9%, signal=20%
GO_TISSUE_HOMEOSTASIS	GO_TISSUE_HOMEOSTASIS		155	0.2649687	0.8204055	0.81449896	0.8392675	1.0	3887	tags=22%, list=18%, signal=27%
GO_POSITIVE_REGULATION_OF_ENDOCYTOSIS	GO_POSITIVE_REGULATION_OF_ENDOCYTOSIS		108	0.28517482	0.8194376	0.75409836	0.84063226	1.0	3741	tags=21%, list=17%, signal=26%
GO_PHOSPHOLIPID_TRANSPORT	GO_PHOSPHOLIPID_TRANSPORT		53	0.27284333	0.819372	0.82306165	0.8402976	1.0	4134	tags=23%, list=19%, signal=28%
GO_POSITIVE_REGULATION_OF_CANONICAL_WNT_SIGNALING_PATHWAY	GO_POSITIVE_REGULATION_OF_CANONICAL_WNT_SIGNALING_PATHWAY		112	0.2245757	0.8191151	0.8659794	0.84028685	1.0	4511	tags=24%, list=21%, signal=30%
GO_DENTATE_GYRUS_DEVELOPMENT	GO_DENTATE_GYRUS_DEVELOPMENT		15	0.36488414	0.8186914	0.76875	0.8406512	1.0	3648	tags=27%, list=17%, signal=32%
GO_POSITIVE_CHEMOTAXIS	GO_POSITIVE_CHEMOTAXIS		31	0.34120724	0.8184003	0.74691355	0.8407322	1.0	2623	tags=19%, list=12%, signal=22%
GO_RIBOSOMAL_LARGE_SUBUNIT_ASSEMBLY	GO_RIBOSOMAL_LARGE_SUBUNIT_ASSEMBLY		22	0.30388427	0.8180701	0.6390532	0.84090686	1.0	281	tags=5%, list=1%, signal=5%
GO_ORGAN_INDUCTION	GO_ORGAN_INDUCTION		15	0.3909608	0.81752455	0.72978306	0.8414201	1.0	1734	tags=20%, list=8%, signal=22%
GO_REGULATION_OF_TRANSCRIPTION_INITIATION_FROM_RNA_POLYMERASE_II_PROMOTER	GO_REGULATION_OF_TRANSCRIPTION_INITIATION_FROM_RNA_POLYMERASE_II_PROMOTER		23	0.26032475	0.81750345	0.7184265	0.84099424	1.0	2191	tags=9%, list=10%, signal=10%
GO_PURINE_CONTAINING_COMPOUND_SALVAGE	GO_PURINE_CONTAINING_COMPOUND_SALVAGE		16	0.34781617	0.81747794	0.76448596	0.84058374	1.0	232	tags=6%, list=1%, signal=6%
GO_APOPTOTIC_CELL_CLEARANCE	GO_APOPTOTIC_CELL_CLEARANCE		26	0.36067942	0.8169763	0.72243345	0.8410337	1.0	1741	tags=19%, list=8%, signal=21%
GO_POSITIVE_REGULATION_OF_GLIAL_CELL_DIFFERENTIATION	GO_POSITIVE_REGULATION_OF_GLIAL_CELL_DIFFERENTIATION		31	0.31888977	0.8169092	0.7808765	0.8407113	1.0	3782	tags=19%, list=17%, signal=23%
GO_AMMONIUM_ION_METABOLIC_PROCESS	GO_AMMONIUM_ION_METABOLIC_PROCESS		162	0.24951184	0.8167427	0.8435518	0.8405386	1.0	4743	tags=27%, list=22%, signal=34%
GO_NEUROMUSCULAR_PROCESS_CONTROLLING_BALANCE	GO_NEUROMUSCULAR_PROCESS_CONTROLLING_BALANCE		47	0.23342791	0.8165328	0.7964427	0.84048665	1.0	2513	tags=11%, list=12%, signal=12%
GO_FIBROBLAST_GROWTH_FACTOR_RECEPTOR_SIGNALING_PATHWAY	GO_FIBROBLAST_GROWTH_FACTOR_RECEPTOR_SIGNALING_PATHWAY		81	0.24309608	0.8149024	0.74846625	0.8430777	1.0	4124	tags=20%, list=19%, signal=24%
GO_REGULATION_OF_CGMP_METABOLIC_PROCESS	GO_REGULATION_OF_CGMP_METABOLIC_PROCESS		28	0.3212791	0.813125	0.7519531	0.84596497	1.0	1752	tags=11%, list=8%, signal=12%
GO_CELL_PROLIFERATION_IN_FOREBRAIN	GO_CELL_PROLIFERATION_IN_FOREBRAIN		26	0.3057572	0.8127245	0.72256726	0.8462638	1.0	3391	tags=19%, list=16%, signal=23%
GO_PROTEIN_ACETYLATION	GO_PROTEIN_ACETYLATION		112	0.20963806	0.8126646	0.775	0.84591275	1.0	5960	tags=36%, list=27%, signal=49%
GO_POSITIVE_REGULATION_OF_EPITHELIAL_CELL_APOPTOTIC_PROCESS	GO_POSITIVE_REGULATION_OF_EPITHELIAL_CELL_APOPTOTIC_PROCESS		22	0.35117128	0.81254625	0.76282054	0.84567297	1.0	1902	tags=23%, list=9%, signal=25%
GO_VESICLE_DOCKING_INVOLVED_IN_EXOCYTOSIS	GO_VESICLE_DOCKING_INVOLVED_IN_EXOCYTOSIS		34	0.25750816	0.81239426	0.7638889	0.84549063	1.0	4176	tags=26%, list=19%, signal=33%
GO_POSITIVE_REGULATION_OF_AUTOPHAGY	GO_POSITIVE_REGULATION_OF_AUTOPHAGY		73	0.24332063	0.8122204	0.79041916	0.8453603	1.0	5168	tags=33%, list=24%, signal=43%
GO_PROTEIN_HETEROOLIGOMERIZATION	GO_PROTEIN_HETEROOLIGOMERIZATION		99	0.24985543	0.8119746	0.8612335	0.84537005	1.0	2905	tags=16%, list=13%, signal=19%
GO_GAS_TRANSPORT	GO_GAS_TRANSPORT		17	0.39209634	0.8115777	0.75359344	0.8456637	1.0	2477	tags=24%, list=11%, signal=27%
GO_OSTEOCLAST_DIFFERENTIATION	GO_OSTEOCLAST_DIFFERENTIATION		28	0.29849094	0.8111594	0.74302787	0.84597355	1.0	1001	tags=7%, list=5%, signal=7%
GO_POSITIVE_REGULATION_OF_RESPONSE_TO_DNA_DAMAGE_STIMULUS	GO_POSITIVE_REGULATION_OF_RESPONSE_TO_DNA_DAMAGE_STIMULUS		59	0.24668859	0.81053054	0.7889344	0.84666955	1.0	4584	tags=27%, list=21%, signal=34%
GO_BONE_REMODELING	GO_BONE_REMODELING		35	0.30130965	0.8092278	0.7217899	0.8486458	1.0	4781	tags=40%, list=22%, signal=51%
GO_TRANSITION_METAL_ION_TRANSPORT	GO_TRANSITION_METAL_ION_TRANSPORT		100	0.24898078	0.8092244	0.81287724	0.84818643	1.0	2147	tags=12%, list=10%, signal=13%
GO_RESPONSE_TO_VITAMIN_E	GO_RESPONSE_TO_VITAMIN_E		15	0.35227075	0.8088994	0.8069106	0.84832114	1.0	3615	tags=47%, list=17%, signal=56%
GO_REGULATION_OF_VASCULAR_ENDOTHELIAL_GROWTH_FACTOR_RECEPTOR_SIGNALING_PATHWAY	GO_REGULATION_OF_VASCULAR_ENDOTHELIAL_GROWTH_FACTOR_RECEPTOR_SIGNALING_PATHWAY		25	0.3289049	0.8083619	0.73913044	0.8488434	1.0	5465	tags=44%, list=25%, signal=59%
GO_ECTODERM_DEVELOPMENT	GO_ECTODERM_DEVELOPMENT		20	0.29748788	0.80747515	0.7464503	0.85000855	1.0	2193	tags=15%, list=10%, signal=17%
GO_REGULATION_OF_CIRCADIAN_SLEEP_WAKE_CYCLE	GO_REGULATION_OF_CIRCADIAN_SLEEP_WAKE_CYCLE		24	0.29367617	0.8065652	0.75243664	0.8511729	1.0	1505	tags=13%, list=7%, signal=13%
GO_REGULATION_OF_NEURON_MIGRATION	GO_REGULATION_OF_NEURON_MIGRATION		24	0.3041943	0.8060379	0.71290946	0.85164154	1.0	2741	tags=25%, list=13%, signal=29%
GO_L_ALPHA_AMINO_ACID_TRANSMEMBRANE_TRANSPORT	GO_L_ALPHA_AMINO_ACID_TRANSMEMBRANE_TRANSPORT		31	0.2867966	0.8051559	0.8064516	0.8527653	1.0	2614	tags=13%, list=12%, signal=15%
GO_PROSTANOID_BIOSYNTHETIC_PROCESS	GO_PROSTANOID_BIOSYNTHETIC_PROCESS		18	0.36340806	0.8029768	0.8263598	0.8562505	1.0	2894	tags=33%, list=13%, signal=38%
GO_THIOESTER_METABOLIC_PROCESS	GO_THIOESTER_METABOLIC_PROCESS		73	0.24587625	0.8025836	0.8566108	0.8565073	1.0	5044	tags=32%, list=23%, signal=41%
GO_QUATERNARY_AMMONIUM_GROUP_TRANSPORT	GO_QUATERNARY_AMMONIUM_GROUP_TRANSPORT		17	0.36820987	0.80174184	0.75301206	0.8575327	1.0	3436	tags=29%, list=16%, signal=35%
GO_ERYTHROCYTE_HOMEOSTASIS	GO_ERYTHROCYTE_HOMEOSTASIS		70	0.24992418	0.80137545	0.77710843	0.85771424	1.0	535	tags=4%, list=2%, signal=4%
GO_REGULATION_OF_FATTY_ACID_BIOSYNTHETIC_PROCESS	GO_REGULATION_OF_FATTY_ACID_BIOSYNTHETIC_PROCESS		35	0.28336588	0.799463	0.8172888	0.8606906	1.0	897	tags=9%, list=4%, signal=9%
GO_REGULATION_OF_RECEPTOR_RECYCLING	GO_REGULATION_OF_RECEPTOR_RECYCLING		19	0.3081668	0.799401	0.8339768	0.86032206	1.0	3043	tags=21%, list=14%, signal=24%
GO_RESPONSE_TO_NITRIC_OXIDE	GO_RESPONSE_TO_NITRIC_OXIDE		21	0.33705342	0.79881734	0.75569355	0.8608773	1.0	1752	tags=19%, list=8%, signal=21%
GO_GPI_ANCHOR_METABOLIC_PROCESS	GO_GPI_ANCHOR_METABOLIC_PROCESS		32	0.28016487	0.798346	0.7348178	0.8612472	1.0	3533	tags=19%, list=16%, signal=22%
GO_HEMOSTASIS	GO_HEMOSTASIS		293	0.23592441	0.79747623	0.82684827	0.8623087	1.0	4060	tags=21%, list=19%, signal=26%
GO_PROTEIN_HOMOTRIMERIZATION	GO_PROTEIN_HOMOTRIMERIZATION		19	0.31810793	0.79744333	0.8032129	0.8619034	1.0	1756	tags=16%, list=8%, signal=17%
GO_BINDING_OF_SPERM_TO_ZONA_PELLUCIDA	GO_BINDING_OF_SPERM_TO_ZONA_PELLUCIDA		30	0.2686701	0.79700696	0.7348485	0.86217755	1.0	2099	tags=10%, list=10%, signal=11%
GO_REGULATION_OF_GENE_EXPRESSION_BY_GENETIC_IMPRINTING	GO_REGULATION_OF_GENE_EXPRESSION_BY_GENETIC_IMPRINTING		15	0.34537786	0.7966756	0.77091634	0.86228454	1.0	2717	tags=27%, list=12%, signal=30%
GO_LIPID_TRANSLOCATION	GO_LIPID_TRANSLOCATION		21	0.32460687	0.796416	0.791498	0.8622594	1.0	4134	tags=33%, list=19%, signal=41%
GO_SUPEROXIDE_METABOLIC_PROCESS	GO_SUPEROXIDE_METABOLIC_PROCESS		32	0.30394685	0.7962325	0.804	0.8621218	1.0	2285	tags=16%, list=11%, signal=17%
GO_NEGATIVE_REGULATION_OF_NF_KAPPAB_IMPORT_INTO_NUCLEUS	GO_NEGATIVE_REGULATION_OF_NF_KAPPAB_IMPORT_INTO_NUCLEUS		16	0.3094812	0.79585904	0.76458335	0.86232424	1.0	1459	tags=13%, list=7%, signal=13%
GO_ORGANIC_HYDROXY_COMPOUND_CATABOLIC_PROCESS	GO_ORGANIC_HYDROXY_COMPOUND_CATABOLIC_PROCESS		71	0.267559	0.7957997	0.8172888	0.8619616	1.0	3750	tags=27%, list=17%, signal=32%
GO_REGULATION_OF_OXIDATIVE_STRESS_INDUCED_CELL_DEATH	GO_REGULATION_OF_OXIDATIVE_STRESS_INDUCED_CELL_DEATH		43	0.2407628	0.79577005	0.816	0.86155325	1.0	4419	tags=21%, list=20%, signal=26%
GO_EMBRYO_IMPLANTATION	GO_EMBRYO_IMPLANTATION		35	0.32440594	0.79575175	0.81891346	0.861115	1.0	1938	tags=17%, list=9%, signal=19%
GO_RETINA_MORPHOGENESIS_IN_CAMERA_TYPE_EYE	GO_RETINA_MORPHOGENESIS_IN_CAMERA_TYPE_EYE		43	0.31116366	0.7954698	0.8181818	0.86114	1.0	2917	tags=21%, list=13%, signal=24%
GO_POSITIVE_REGULATION_OF_ACTIN_CYTOSKELETON_REORGANIZATION	GO_POSITIVE_REGULATION_OF_ACTIN_CYTOSKELETON_REORGANIZATION		16	0.3365452	0.79474	0.83170253	0.86193955	1.0	2468	tags=25%, list=11%, signal=28%
GO_VENTRICULAR_SYSTEM_DEVELOPMENT	GO_VENTRICULAR_SYSTEM_DEVELOPMENT		25	0.2957112	0.7939978	0.77110696	0.8626869	1.0	2473	tags=20%, list=11%, signal=23%
GO_POSITIVE_REGULATION_OF_TRANSFORMING_GROWTH_FACTOR_BETA_PRODUCTION	GO_POSITIVE_REGULATION_OF_TRANSFORMING_GROWTH_FACTOR_BETA_PRODUCTION		16	0.35127717	0.7935125	0.80798477	0.86305255	1.0	2748	tags=25%, list=13%, signal=29%
GO_REGULATION_OF_INTRINSIC_APOPTOTIC_SIGNALING_PATHWAY_IN_RESPONSE_TO_DNA_DAMAGE	GO_REGULATION_OF_INTRINSIC_APOPTOTIC_SIGNALING_PATHWAY_IN_RESPONSE_TO_DNA_DAMAGE		30	0.28407604	0.7933448	0.82708335	0.8628596	1.0	3008	tags=17%, list=14%, signal=19%
GO_POSITIVE_REGULATION_OF_LIPID_TRANSPORT	GO_POSITIVE_REGULATION_OF_LIPID_TRANSPORT		49	0.27901316	0.79297656	0.89183676	0.8630279	1.0	3814	tags=27%, list=18%, signal=32%
GO_JAK_STAT_CASCADE_INVOLVED_IN_GROWTH_HORMONE_SIGNALING_PATHWAY	GO_JAK_STAT_CASCADE_INVOLVED_IN_GROWTH_HORMONE_SIGNALING_PATHWAY		15	0.35260645	0.7920346	0.7248996	0.8641886	1.0	283	tags=7%, list=1%, signal=7%
GO_REGULATION_OF_DIGESTIVE_SYSTEM_PROCESS	GO_REGULATION_OF_DIGESTIVE_SYSTEM_PROCESS		34	0.24411866	0.79179007	0.8275154	0.864127	1.0	5841	tags=26%, list=27%, signal=36%
GO_NERVE_DEVELOPMENT	GO_NERVE_DEVELOPMENT		63	0.29000586	0.7916673	0.812749	0.86386883	1.0	4722	tags=33%, list=22%, signal=42%
GO_NEGATIVE_REGULATION_OF_NEURAL_PRECURSOR_CELL_PROLIFERATION	GO_NEGATIVE_REGULATION_OF_NEURAL_PRECURSOR_CELL_PROLIFERATION		20	0.3028564	0.79115653	0.83160084	0.8642443	1.0	7519	tags=70%, list=35%, signal=107%
GO_REGULATION_OF_THYMOCYTE_AGGREGATION	GO_REGULATION_OF_THYMOCYTE_AGGREGATION		25	0.32305118	0.7899258	0.8469388	0.8658943	1.0	1056	tags=16%, list=5%, signal=17%
GO_METANEPHRIC_NEPHRON_MORPHOGENESIS	GO_METANEPHRIC_NEPHRON_MORPHOGENESIS		20	0.3428194	0.7898695	0.8111332	0.8655196	1.0	4442	tags=40%, list=20%, signal=50%
GO_POSITIVE_REGULATION_OF_PROTEIN_LOCALIZATION_TO_NUCLEUS	GO_POSITIVE_REGULATION_OF_PROTEIN_LOCALIZATION_TO_NUCLEUS		122	0.25062335	0.7861993	0.9275654	0.8711703	1.0	3502	tags=20%, list=16%, signal=24%
GO_REGULATION_OF_ERK1_AND_ERK2_CASCADE	GO_REGULATION_OF_ERK1_AND_ERK2_CASCADE		221	0.26695684	0.7854353	0.89068824	0.87196547	1.0	3165	tags=21%, list=15%, signal=24%
GO_WATER_TRANSPORT	GO_WATER_TRANSPORT		18	0.32940003	0.78528243	0.7852998	0.87176377	1.0	1060	tags=11%, list=5%, signal=12%
GO_ORGANIC_ACID_CATABOLIC_PROCESS	GO_ORGANIC_ACID_CATABOLIC_PROCESS		192	0.2553921	0.7831161	0.86503065	0.8748636	1.0	4765	tags=32%, list=22%, signal=40%
GO_NEGATIVE_REGULATION_OF_RESPONSE_TO_ENDOPLASMIC_RETICULUM_STRESS	GO_NEGATIVE_REGULATION_OF_RESPONSE_TO_ENDOPLASMIC_RETICULUM_STRESS		33	0.2876892	0.7829987	0.721519	0.87459004	1.0	5564	tags=30%, list=26%, signal=41%
GO_POSITIVE_REGULATION_OF_PROTEASOMAL_PROTEIN_CATABOLIC_PROCESS	GO_POSITIVE_REGULATION_OF_PROTEASOMAL_PROTEIN_CATABOLIC_PROCESS		96	0.21196108	0.782525	0.92156863	0.8748863	1.0	3854	tags=19%, list=18%, signal=23%
GO_STEROID_BIOSYNTHETIC_PROCESS	GO_STEROID_BIOSYNTHETIC_PROCESS		107	0.2547398	0.78236794	0.8499025	0.8746734	1.0	3910	tags=21%, list=18%, signal=26%
GO_CELLULAR_RESPONSE_TO_LIGHT_STIMULUS	GO_CELLULAR_RESPONSE_TO_LIGHT_STIMULUS		87	0.22452529	0.780558	0.8684211	0.87722903	1.0	3970	tags=22%, list=18%, signal=27%
GO_ALCOHOL_BIOSYNTHETIC_PROCESS	GO_ALCOHOL_BIOSYNTHETIC_PROCESS		107	0.25329214	0.7800783	0.88142294	0.8775838	1.0	4727	tags=28%, list=22%, signal=36%
GO_PROTEIN_K63_LINKED_DEUBIQUITINATION	GO_PROTEIN_K63_LINKED_DEUBIQUITINATION		23	0.27089575	0.7797234	0.7966102	0.87769336	1.0	3089	tags=17%, list=14%, signal=20%
GO_REGULATION_OF_RHODOPSIN_MEDIATED_SIGNALING_PATHWAY	GO_REGULATION_OF_RHODOPSIN_MEDIATED_SIGNALING_PATHWAY		27	0.28753102	0.7785372	0.79922026	0.8791586	1.0	4677	tags=26%, list=22%, signal=33%
GO_CELL_AGGREGATION	GO_CELL_AGGREGATION		19	0.3900669	0.77837276	0.784	0.878977	1.0	3134	tags=32%, list=14%, signal=37%
GO_PIGMENT_GRANULE_LOCALIZATION	GO_PIGMENT_GRANULE_LOCALIZATION		23	0.29838046	0.77788633	0.8119002	0.87928176	1.0	4879	tags=35%, list=22%, signal=45%
GO_CELLULAR_RESPONSE_TO_HYDROGEN_PEROXIDE	GO_CELLULAR_RESPONSE_TO_HYDROGEN_PEROXIDE		60	0.25209194	0.77722716	0.83366734	0.87988	1.0	4412	tags=28%, list=20%, signal=35%
GO_NEGATIVE_REGULATION_OF_PROTEIN_TYROSINE_KINASE_ACTIVITY	GO_NEGATIVE_REGULATION_OF_PROTEIN_TYROSINE_KINASE_ACTIVITY		19	0.2953504	0.77527845	0.75763357	0.8825415	1.0	3870	tags=32%, list=18%, signal=38%
GO_CYTOSKELETON_DEPENDENT_INTRACELLULAR_TRANSPORT	GO_CYTOSKELETON_DEPENDENT_INTRACELLULAR_TRANSPORT		107	0.21617733	0.77452826	0.8613281	0.8832497	1.0	2729	tags=17%, list=13%, signal=19%
GO_NEGATIVE_REGULATION_OF_MEIOTIC_CELL_CYCLE	GO_NEGATIVE_REGULATION_OF_MEIOTIC_CELL_CYCLE		18	0.32237867	0.7737938	0.822314	0.8839543	1.0	4348	tags=33%, list=20%, signal=42%
GO_NEGATIVE_REGULATION_OF_ERBB_SIGNALING_PATHWAY	GO_NEGATIVE_REGULATION_OF_ERBB_SIGNALING_PATHWAY		44	0.23722066	0.7731153	0.80761904	0.8846078	1.0	3870	tags=16%, list=18%, signal=19%
GO_RESPONSE_TO_CORTICOSTERONE	GO_RESPONSE_TO_CORTICOSTERONE		25	0.33245265	0.7721195	0.84842104	0.8857163	1.0	4271	tags=40%, list=20%, signal=50%
GO_NOTCH_RECEPTOR_PROCESSING	GO_NOTCH_RECEPTOR_PROCESSING		16	0.31790224	0.7689444	0.762	0.89015883	1.0	3062	tags=25%, list=14%, signal=29%
GO_PROSTANOID_METABOLIC_PROCESS	GO_PROSTANOID_METABOLIC_PROCESS		25	0.3221328	0.76894265	0.8636364	0.8896884	1.0	2894	tags=28%, list=13%, signal=32%
GO_LEUKOTRIENE_METABOLIC_PROCESS	GO_LEUKOTRIENE_METABOLIC_PROCESS		30	0.35111386	0.76874894	0.78881985	0.88950884	1.0	4175	tags=37%, list=19%, signal=45%
GO_ER_NUCLEUS_SIGNALING_PATHWAY	GO_ER_NUCLEUS_SIGNALING_PATHWAY		32	0.25938255	0.76776636	0.77896994	0.89063257	1.0	5865	tags=41%, list=27%, signal=56%
GO_CELL_FATE_COMMITMENT_INVOLVED_IN_FORMATION_OF_PRIMARY_GERM_LAYER	GO_CELL_FATE_COMMITMENT_INVOLVED_IN_FORMATION_OF_PRIMARY_GERM_LAYER		26	0.30485523	0.7671621	0.8372093	0.89107513	1.0	2487	tags=23%, list=11%, signal=26%
GO_PEPTIDE_SECRETION	GO_PEPTIDE_SECRETION		56	0.25763515	0.76528114	0.8399168	0.89343	1.0	3130	tags=18%, list=14%, signal=21%
GO_HEME_METABOLIC_PROCESS	GO_HEME_METABOLIC_PROCESS		28	0.2479563	0.76527977	0.8020408	0.8929571	1.0	4779	tags=25%, list=22%, signal=32%
GO_ZINC_II_ION_TRANSPORT	GO_ZINC_II_ION_TRANSPORT		26	0.26344797	0.7645753	0.79079497	0.8935155	1.0	6005	tags=38%, list=28%, signal=53%
GO_NEGATIVE_REGULATION_OF_FATTY_ACID_METABOLIC_PROCESS	GO_NEGATIVE_REGULATION_OF_FATTY_ACID_METABOLIC_PROCESS		23	0.30852556	0.76426643	0.81628394	0.89348763	1.0	3055	tags=22%, list=14%, signal=25%
GO_AMINE_METABOLIC_PROCESS	GO_AMINE_METABOLIC_PROCESS		124	0.24492274	0.7640328	0.9578313	0.89331996	1.0	2519	tags=16%, list=12%, signal=18%
GO_GLYCOPROTEIN_CATABOLIC_PROCESS	GO_GLYCOPROTEIN_CATABOLIC_PROCESS		15	0.30373475	0.76387924	0.8510204	0.89307773	1.0	3799	tags=33%, list=17%, signal=40%
GO_REGULATION_OF_CLATHRIN_MEDIATED_ENDOCYTOSIS	GO_REGULATION_OF_CLATHRIN_MEDIATED_ENDOCYTOSIS		16	0.28118742	0.7623281	0.8056075	0.894924	1.0	4787	tags=31%, list=22%, signal=40%
GO_CELLULAR_RESPONSE_TO_CARBOHYDRATE_STIMULUS	GO_CELLULAR_RESPONSE_TO_CARBOHYDRATE_STIMULUS		72	0.25252417	0.7623229	0.8913044	0.89445734	1.0	5528	tags=38%, list=25%, signal=50%
GO_CELLULAR_RESPONSE_TO_INTERLEUKIN_1	GO_CELLULAR_RESPONSE_TO_INTERLEUKIN_1		77	0.29701078	0.7611879	0.8787879	0.89566755	1.0	1970	tags=21%, list=9%, signal=23%
GO_POSITIVE_REGULATION_OF_EXTRINSIC_APOPTOTIC_SIGNALING_PATHWAY	GO_POSITIVE_REGULATION_OF_EXTRINSIC_APOPTOTIC_SIGNALING_PATHWAY		50	0.29346967	0.760268	0.8229167	0.8965825	1.0	1708	tags=10%, list=8%, signal=11%
GO_S_ADENOSYLMETHIONINE_METABOLIC_PROCESS	GO_S_ADENOSYLMETHIONINE_METABOLIC_PROCESS		18	0.28311825	0.7591709	0.7891566	0.8977371	1.0	2904	tags=22%, list=13%, signal=26%
GO_PEPTIDE_CATABOLIC_PROCESS	GO_PEPTIDE_CATABOLIC_PROCESS		22	0.3118479	0.75880307	0.8429119	0.8977915	1.0	4105	tags=23%, list=19%, signal=28%
GO_REGULATION_OF_TYROSINE_PHOSPHORYLATION_OF_STAT3_PROTEIN	GO_REGULATION_OF_TYROSINE_PHOSPHORYLATION_OF_STAT3_PROTEIN		44	0.288539	0.7580786	0.9481038	0.8983523	1.0	2687	tags=16%, list=12%, signal=18%
GO_RESPONSE_TO_FIBROBLAST_GROWTH_FACTOR	GO_RESPONSE_TO_FIBROBLAST_GROWTH_FACTOR		111	0.22351906	0.7578263	0.9074074	0.89824235	1.0	4205	tags=23%, list=19%, signal=28%
GO_CELLULAR_RESPONSE_TO_REACTIVE_OXYGEN_SPECIES	GO_CELLULAR_RESPONSE_TO_REACTIVE_OXYGEN_SPECIES		102	0.23043013	0.7577509	0.88594705	0.8978718	1.0	4509	tags=24%, list=21%, signal=30%
GO_TETRAPYRROLE_BIOSYNTHETIC_PROCESS	GO_TETRAPYRROLE_BIOSYNTHETIC_PROCESS		27	0.25113901	0.75573516	0.78967494	0.90031177	1.0	4779	tags=26%, list=22%, signal=33%
GO_DOPAMINE_RECEPTOR_SIGNALING_PATHWAY	GO_DOPAMINE_RECEPTOR_SIGNALING_PATHWAY		29	0.23534298	0.755215	0.75784755	0.90060496	1.0	6513	tags=38%, list=30%, signal=54%
GO_INTESTINAL_ABSORPTION	GO_INTESTINAL_ABSORPTION		26	0.32219568	0.7545345	0.8259958	0.90116537	1.0	1945	tags=12%, list=9%, signal=13%
GO_ENDOCRINE_SYSTEM_DEVELOPMENT	GO_ENDOCRINE_SYSTEM_DEVELOPMENT		121	0.23992664	0.7542104	0.96480334	0.90116495	1.0	5056	tags=29%, list=23%, signal=37%
GO_CYTOPLASMIC_SEQUESTERING_OF_PROTEIN	GO_CYTOPLASMIC_SEQUESTERING_OF_PROTEIN		39	0.23394872	0.7537051	0.78969073	0.90147	1.0	4976	tags=28%, list=23%, signal=37%
GO_POSITIVE_REGULATION_OF_MESONEPHROS_DEVELOPMENT	GO_POSITIVE_REGULATION_OF_MESONEPHROS_DEVELOPMENT		22	0.33492172	0.7513371	0.8607843	0.9043141	1.0	3312	tags=27%, list=15%, signal=32%
GO_KIDNEY_MESENCHYME_DEVELOPMENT	GO_KIDNEY_MESENCHYME_DEVELOPMENT		17	0.33478367	0.7508593	0.9145299	0.90451115	1.0	819	tags=12%, list=4%, signal=12%
GO_SPINAL_CORD_MOTOR_NEURON_DIFFERENTIATION	GO_SPINAL_CORD_MOTOR_NEURON_DIFFERENTIATION		33	0.3033754	0.7494745	0.83227175	0.90595204	1.0	3616	tags=21%, list=17%, signal=25%
GO_REGULATION_OF_CHOLESTEROL_METABOLIC_PROCESS	GO_REGULATION_OF_CHOLESTEROL_METABOLIC_PROCESS		22	0.31621134	0.7494478	0.8455446	0.9055064	1.0	3347	tags=23%, list=15%, signal=27%
GO_POST_GOLGI_VESICLE_MEDIATED_TRANSPORT	GO_POST_GOLGI_VESICLE_MEDIATED_TRANSPORT		80	0.20087375	0.74605787	0.9148515	0.90976304	1.0	3817	tags=19%, list=18%, signal=23%
GO_PROTEIN_DEGLYCOSYLATION	GO_PROTEIN_DEGLYCOSYLATION		20	0.2946793	0.7460376	0.7659138	0.90932566	1.0	5470	tags=35%, list=25%, signal=47%
GO_NUCLEOSIDE_BISPHOSPHATE_BIOSYNTHETIC_PROCESS	GO_NUCLEOSIDE_BISPHOSPHATE_BIOSYNTHETIC_PROCESS		16	0.29739517	0.74583465	0.8046875	0.90913695	1.0	1940	tags=13%, list=9%, signal=14%
GO_PROTEIN_DESTABILIZATION	GO_PROTEIN_DESTABILIZATION		33	0.26768577	0.74430573	0.85365856	0.9106909	1.0	5780	tags=36%, list=27%, signal=49%
GO_REGULATION_OF_MEIOTIC_CELL_CYCLE	GO_REGULATION_OF_MEIOTIC_CELL_CYCLE		38	0.26246047	0.7436253	0.9217759	0.9111469	1.0	4348	tags=29%, list=20%, signal=36%
GO_REGULATION_OF_PROTEIN_ACTIVATION_CASCADE	GO_REGULATION_OF_PROTEIN_ACTIVATION_CASCADE		31	0.30479467	0.74337554	0.7886179	0.91098744	1.0	2673	tags=19%, list=12%, signal=22%
GO_POSITIVE_REGULATION_OF_LAMELLIPODIUM_ASSEMBLY	GO_POSITIVE_REGULATION_OF_LAMELLIPODIUM_ASSEMBLY		15	0.27432972	0.7425497	0.7443182	0.91162324	1.0	5516	tags=33%, list=25%, signal=45%
GO_NEURON_CELL_CELL_ADHESION	GO_NEURON_CELL_CELL_ADHESION		16	0.33609155	0.73929584	0.9133858	0.91540676	1.0	3678	tags=38%, list=17%, signal=45%
GO_ADRENAL_GLAND_DEVELOPMENT	GO_ADRENAL_GLAND_DEVELOPMENT		23	0.2993912	0.7392008	0.9208925	0.9150514	1.0	4320	tags=35%, list=20%, signal=43%
GO_SPERM_EGG_RECOGNITION	GO_SPERM_EGG_RECOGNITION		38	0.2299569	0.73822415	0.8320158	0.9158936	1.0	2099	tags=8%, list=10%, signal=9%
GO_REACTIVE_OXYGEN_SPECIES_BIOSYNTHETIC_PROCESS	GO_REACTIVE_OXYGEN_SPECIES_BIOSYNTHETIC_PROCESS		23	0.33294064	0.73790663	0.85215604	0.9158502	1.0	3738	tags=39%, list=17%, signal=47%
GO_NEGATIVE_REGULATION_OF_LIPID_TRANSPORT	GO_NEGATIVE_REGULATION_OF_LIPID_TRANSPORT		25	0.2813452	0.7373403	0.8543307	0.9161203	1.0	5044	tags=32%, list=23%, signal=42%
GO_PROTEIN_DEALKYLATION	GO_PROTEIN_DEALKYLATION		27	0.24480964	0.7364276	0.8384458	0.9168146	1.0	4993	tags=37%, list=23%, signal=48%
GO_COFACTOR_METABOLIC_PROCESS	GO_COFACTOR_METABOLIC_PROCESS		308	0.20958862	0.73581964	0.94368935	0.91712815	1.0	3576	tags=16%, list=16%, signal=19%
GO_FATTY_ACYL_COA_METABOLIC_PROCESS	GO_FATTY_ACYL_COA_METABOLIC_PROCESS		45	0.25010243	0.7349138	0.91714835	0.9177608	1.0	5044	tags=27%, list=23%, signal=35%
GO_JNK_CASCADE	GO_JNK_CASCADE		80	0.22030354	0.7332307	0.98034936	0.9193989	1.0	4087	tags=19%, list=19%, signal=23%
GO_METANEPHRIC_EPITHELIUM_DEVELOPMENT	GO_METANEPHRIC_EPITHELIUM_DEVELOPMENT		19	0.3168963	0.73309875	0.88605106	0.91908723	1.0	1483	tags=16%, list=7%, signal=17%
GO_RESPONSE_TO_ACIDIC_PH	GO_RESPONSE_TO_ACIDIC_PH		16	0.28799435	0.73301125	0.84305835	0.9187226	1.0	1467	tags=13%, list=7%, signal=13%
GO_OLIGOSACCHARIDE_LIPID_INTERMEDIATE_BIOSYNTHETIC_PROCESS	GO_OLIGOSACCHARIDE_LIPID_INTERMEDIATE_BIOSYNTHETIC_PROCESS		20	0.2762657	0.7316911	0.81584156	0.9199565	1.0	3372	tags=30%, list=16%, signal=35%
GO_VENTRAL_SPINAL_CORD_INTERNEURON_DIFFERENTIATION	GO_VENTRAL_SPINAL_CORD_INTERNEURON_DIFFERENTIATION		16	0.3105579	0.7313942	0.829918	0.9198748	1.0	4574	tags=25%, list=21%, signal=32%
GO_COLUMNAR_CUBOIDAL_EPITHELIAL_CELL_DEVELOPMENT	GO_COLUMNAR_CUBOIDAL_EPITHELIAL_CELL_DEVELOPMENT		45	0.24333274	0.7300424	0.95416665	0.92106724	1.0	3970	tags=27%, list=18%, signal=33%
GO_COFACTOR_TRANSPORT	GO_COFACTOR_TRANSPORT		26	0.2666168	0.7298763	0.93762183	0.92082524	1.0	2394	tags=19%, list=11%, signal=22%
GO_ECTODERMAL_PLACODE_DEVELOPMENT	GO_ECTODERMAL_PLACODE_DEVELOPMENT		15	0.320994	0.72858363	0.791498	0.92200166	1.0	2020	tags=13%, list=9%, signal=15%
GO_NEGATIVE_REGULATION_OF_FIBROBLAST_PROLIFERATION	GO_NEGATIVE_REGULATION_OF_FIBROBLAST_PROLIFERATION		26	0.2604367	0.72706294	0.88622755	0.923367	1.0	2674	tags=19%, list=12%, signal=22%
GO_GLYCOSIDE_METABOLIC_PROCESS	GO_GLYCOSIDE_METABOLIC_PROCESS		15	0.3452436	0.7266847	0.81704783	0.92333406	1.0	3857	tags=20%, list=18%, signal=24%
GO_RESPONSE_TO_COLD	GO_RESPONSE_TO_COLD		41	0.2588581	0.72524506	0.94538605	0.92459583	1.0	4949	tags=32%, list=23%, signal=41%
GO_INNERVATION	GO_INNERVATION		22	0.29964456	0.72479224	0.9080235	0.9246436	1.0	2020	tags=18%, list=9%, signal=20%
GO_ACETYL_COA_METABOLIC_PROCESS	GO_ACETYL_COA_METABOLIC_PROCESS		24	0.26525083	0.721331	0.9168357	0.9283289	1.0	5945	tags=42%, list=27%, signal=57%
GO_INACTIVATION_OF_MAPK_ACTIVITY	GO_INACTIVATION_OF_MAPK_ACTIVITY		25	0.2946473	0.7163492	0.8634538	0.93352365	1.0	4348	tags=32%, list=20%, signal=40%
GO_RESPONSE_TO_AMPHETAMINE	GO_RESPONSE_TO_AMPHETAMINE		29	0.25605077	0.7162237	0.9171717	0.93318576	1.0	2318	tags=14%, list=11%, signal=15%
GO_NEURAL_TUBE_PATTERNING	GO_NEURAL_TUBE_PATTERNING		31	0.27423128	0.7156484	0.88125	0.9333762	1.0	5515	tags=39%, list=25%, signal=52%
GO_REGULATION_OF_ENDOTHELIAL_CELL_CHEMOTAXIS	GO_REGULATION_OF_ENDOTHELIAL_CELL_CHEMOTAXIS		17	0.3322883	0.7143806	0.86128366	0.9343209	1.0	909	tags=12%, list=4%, signal=12%
GO_CELLULAR_ALDEHYDE_METABOLIC_PROCESS	GO_CELLULAR_ALDEHYDE_METABOLIC_PROCESS		79	0.24314731	0.71416956	0.8367347	0.9340453	1.0	5233	tags=27%, list=24%, signal=35%
GO_PORPHYRIN_CONTAINING_COMPOUND_METABOLIC_PROCESS	GO_PORPHYRIN_CONTAINING_COMPOUND_METABOLIC_PROCESS		35	0.23699574	0.7140339	0.88640976	0.93371564	1.0	4779	tags=26%, list=22%, signal=33%
GO_PANCREAS_DEVELOPMENT	GO_PANCREAS_DEVELOPMENT		70	0.2415363	0.7140064	0.9558824	0.933262	1.0	5041	tags=31%, list=23%, signal=41%
GO_EPITHELIAL_CILIUM_MOVEMENT	GO_EPITHELIAL_CILIUM_MOVEMENT		16	0.3131636	0.71359175	0.9016736	0.93322384	1.0	3737	tags=31%, list=17%, signal=38%
GO_MAMMARY_GLAND_DEVELOPMENT	GO_MAMMARY_GLAND_DEVELOPMENT		109	0.23033904	0.7132071	0.99141634	0.9331525	1.0	2224	tags=14%, list=10%, signal=15%
GO_PHOSPHATIDYLCHOLINE_BIOSYNTHETIC_PROCESS	GO_PHOSPHATIDYLCHOLINE_BIOSYNTHETIC_PROCESS		26	0.28323784	0.7130502	0.8784648	0.93284786	1.0	5519	tags=38%, list=25%, signal=51%
GO_PHAGOSOME_ACIDIFICATION	GO_PHAGOSOME_ACIDIFICATION		25	0.2704842	0.71233547	0.8769841	0.9331668	1.0	1787	tags=12%, list=8%, signal=13%
GO_DENDRITIC_SPINE_ORGANIZATION	GO_DENDRITIC_SPINE_ORGANIZATION		17	0.3082822	0.7120288	0.8853755	0.93301344	1.0	3134	tags=24%, list=14%, signal=27%
GO_POSITIVE_REGULATION_OF_EMBRYONIC_DEVELOPMENT	GO_POSITIVE_REGULATION_OF_EMBRYONIC_DEVELOPMENT		29	0.28253818	0.7110284	0.930131	0.9336675	1.0	678	tags=7%, list=3%, signal=7%
GO_SYMPATHETIC_NERVOUS_SYSTEM_DEVELOPMENT	GO_SYMPATHETIC_NERVOUS_SYSTEM_DEVELOPMENT		21	0.30044028	0.70957184	0.8994083	0.93477154	1.0	4608	tags=29%, list=21%, signal=36%
GO_CEREBELLAR_CORTEX_MORPHOGENESIS	GO_CEREBELLAR_CORTEX_MORPHOGENESIS		29	0.28827223	0.7077507	0.88271606	0.9362509	1.0	3312	tags=28%, list=15%, signal=32%
GO_REGULATION_OF_EPIDERMAL_CELL_DIFFERENTIATION	GO_REGULATION_OF_EPIDERMAL_CELL_DIFFERENTIATION		42	0.25719646	0.7074963	0.95983934	0.93603915	1.0	1528	tags=10%, list=7%, signal=10%
GO_REGULATION_OF_DNA_TEMPLATED_TRANSCRIPTION_IN_RESPONSE_TO_STRESS	GO_REGULATION_OF_DNA_TEMPLATED_TRANSCRIPTION_IN_RESPONSE_TO_STRESS		66	0.20456918	0.7072406	0.9634146	0.93583155	1.0	5114	tags=24%, list=24%, signal=32%
GO_CEREBELLAR_CORTEX_FORMATION	GO_CEREBELLAR_CORTEX_FORMATION		21	0.27103618	0.7067588	0.87134504	0.9358446	1.0	5648	tags=38%, list=26%, signal=51%
GO_COBALAMIN_METABOLIC_PROCESS	GO_COBALAMIN_METABOLIC_PROCESS		19	0.26683122	0.70551896	0.89917696	0.93664074	1.0	1319	tags=11%, list=6%, signal=11%
GO_CELLULAR_COMPONENT_MAINTENANCE	GO_CELLULAR_COMPONENT_MAINTENANCE		18	0.283042	0.70383704	0.936255	0.9378926	1.0	4970	tags=44%, list=23%, signal=58%
GO_DETECTION_OF_LIGHT_STIMULUS_INVOLVED_IN_SENSORY_PERCEPTION	GO_DETECTION_OF_LIGHT_STIMULUS_INVOLVED_IN_SENSORY_PERCEPTION		18	0.23962611	0.7013908	0.8360324	0.9399497	1.0	1431	tags=6%, list=7%, signal=6%
GO_CELL_DIFFERENTIATION_IN_SPINAL_CORD	GO_CELL_DIFFERENTIATION_IN_SPINAL_CORD		50	0.24514957	0.70102125	0.89285713	0.9398044	1.0	5512	tags=26%, list=25%, signal=35%
GO_REGULATION_OF_EPIDERMIS_DEVELOPMENT	GO_REGULATION_OF_EPIDERMIS_DEVELOPMENT		60	0.25375736	0.70001304	0.9901768	0.9403336	1.0	1528	tags=12%, list=7%, signal=13%
GO_REGULATION_OF_MRNA_CATABOLIC_PROCESS	GO_REGULATION_OF_MRNA_CATABOLIC_PROCESS		24	0.21376263	0.69967675	0.878	0.94018847	1.0	5439	tags=29%, list=25%, signal=39%
GO_URONIC_ACID_METABOLIC_PROCESS	GO_URONIC_ACID_METABOLIC_PROCESS		16	0.3586678	0.6987553	0.8291139	0.9406399	1.0	2187	tags=13%, list=10%, signal=14%
GO_PROTEIN_TRANSMEMBRANE_TRANSPORT	GO_PROTEIN_TRANSMEMBRANE_TRANSPORT		45	0.22073814	0.69744235	0.8851485	0.9413695	1.0	2586	tags=9%, list=12%, signal=10%
GO_SINGLE_ORGANISM_MEMBRANE_BUDDING	GO_SINGLE_ORGANISM_MEMBRANE_BUDDING		70	0.19926852	0.6952348	0.9389764	0.94298744	1.0	5505	tags=34%, list=25%, signal=46%
GO_TETRAPYRROLE_METABOLIC_PROCESS	GO_TETRAPYRROLE_METABOLIC_PROCESS		54	0.21986638	0.69019836	0.93473685	0.9471828	1.0	4779	tags=24%, list=22%, signal=31%
GO_CELLULAR_PIGMENTATION	GO_CELLULAR_PIGMENTATION		43	0.22324304	0.6896979	0.96139705	0.9471623	1.0	6386	tags=40%, list=29%, signal=56%
GO_EPITHELIAL_STRUCTURE_MAINTENANCE	GO_EPITHELIAL_STRUCTURE_MAINTENANCE		21	0.28501162	0.6888282	0.9514768	0.94751084	1.0	2016	tags=14%, list=9%, signal=16%
GO_COMPLEMENT_ACTIVATION	GO_COMPLEMENT_ACTIVATION		51	0.32207823	0.6881901	0.8649789	0.94757074	1.0	3505	tags=24%, list=16%, signal=28%
GO_SECRETORY_GRANULE_ORGANIZATION	GO_SECRETORY_GRANULE_ORGANIZATION		24	0.23956722	0.6874791	0.8820116	0.94769853	1.0	2640	tags=13%, list=12%, signal=14%
GO_SENSORY_PERCEPTION_OF_TEMPERATURE_STIMULUS	GO_SENSORY_PERCEPTION_OF_TEMPERATURE_STIMULUS		19	0.2826233	0.6874079	0.9182796	0.94728017	1.0	361	tags=5%, list=2%, signal=5%
GO_MESENCHYMAL_TO_EPITHELIAL_TRANSITION	GO_MESENCHYMAL_TO_EPITHELIAL_TRANSITION		15	0.31681412	0.6873426	0.9460581	0.94685924	1.0	1288	tags=13%, list=6%, signal=14%
GO_CHONDROCYTE_DEVELOPMENT	GO_CHONDROCYTE_DEVELOPMENT		21	0.35572764	0.6860107	0.8128898	0.9475676	1.0	2247	tags=19%, list=10%, signal=21%
GO_GLUTAMINE_METABOLIC_PROCESS	GO_GLUTAMINE_METABOLIC_PROCESS		22	0.2781224	0.68473965	0.9339019	0.948217	1.0	5279	tags=41%, list=24%, signal=54%
GO_REGULATION_OF_MEIOTIC_NUCLEAR_DIVISION	GO_REGULATION_OF_MEIOTIC_NUCLEAR_DIVISION		28	0.26461428	0.6827611	0.94372296	0.9494622	1.0	3687	tags=25%, list=17%, signal=30%
GO_REGULATION_OF_MESONEPHROS_DEVELOPMENT	GO_REGULATION_OF_MESONEPHROS_DEVELOPMENT		26	0.29491106	0.6825872	0.9576613	0.94911236	1.0	2167	tags=15%, list=10%, signal=17%
GO_NUCLEOTIDE_SUGAR_METABOLIC_PROCESS	GO_NUCLEOTIDE_SUGAR_METABOLIC_PROCESS		31	0.25431266	0.68231577	0.9018789	0.9488688	1.0	2820	tags=19%, list=13%, signal=22%
GO_ISOPRENOID_BIOSYNTHETIC_PROCESS	GO_ISOPRENOID_BIOSYNTHETIC_PROCESS		23	0.29143104	0.67951834	0.89271253	0.9507399	1.0	3164	tags=22%, list=15%, signal=25%
GO_PROTEIN_O_LINKED_GLYCOSYLATION	GO_PROTEIN_O_LINKED_GLYCOSYLATION		89	0.24774387	0.67768174	0.95416665	0.9518012	1.0	4835	tags=27%, list=22%, signal=35%
GO_RHYTHMIC_BEHAVIOR	GO_RHYTHMIC_BEHAVIOR		17	0.2901619	0.6754403	0.936345	0.9531214	1.0	384	tags=6%, list=2%, signal=6%
GO_AMINO_ACID_BETAINE_METABOLIC_PROCESS	GO_AMINO_ACID_BETAINE_METABOLIC_PROCESS		18	0.27324593	0.6701728	0.9522863	0.956766	1.0	4743	tags=33%, list=22%, signal=43%
GO_REGULATION_OF_LAMELLIPODIUM_ASSEMBLY	GO_REGULATION_OF_LAMELLIPODIUM_ASSEMBLY		25	0.22254263	0.6668378	0.91917294	0.95879924	1.0	6239	tags=40%, list=29%, signal=56%
GO_BICELLULAR_TIGHT_JUNCTION_ASSEMBLY	GO_BICELLULAR_TIGHT_JUNCTION_ASSEMBLY		29	0.25950313	0.658547	0.9433962	0.9642906	1.0	5056	tags=45%, list=23%, signal=58%
GO_REGULATION_OF_LIPOPOLYSACCHARIDE_MEDIATED_SIGNALING_PATHWAY	GO_REGULATION_OF_LIPOPOLYSACCHARIDE_MEDIATED_SIGNALING_PATHWAY		17	0.2746824	0.65560055	0.9202454	0.9658273	1.0	340	tags=6%, list=2%, signal=6%
GO_PLATELET_DERIVED_GROWTH_FACTOR_RECEPTOR_SIGNALING_PATHWAY	GO_PLATELET_DERIVED_GROWTH_FACTOR_RECEPTOR_SIGNALING_PATHWAY		34	0.2506933	0.65436834	0.9368836	0.96614456	1.0	4505	tags=26%, list=21%, signal=33%
GO_PROTEIN_MANNOSYLATION	GO_PROTEIN_MANNOSYLATION		17	0.27188516	0.6542602	0.90674603	0.9657273	1.0	4594	tags=29%, list=21%, signal=37%
GO_REGULATION_OF_CELLULAR_SENESCENCE	GO_REGULATION_OF_CELLULAR_SENESCENCE		26	0.25561473	0.6534564	0.9238683	0.9657853	1.0	3109	tags=19%, list=14%, signal=22%
GO_REGULATION_OF_LAMELLIPODIUM_ORGANIZATION	GO_REGULATION_OF_LAMELLIPODIUM_ORGANIZATION		33	0.2037835	0.6513697	0.93499047	0.9666337	1.0	6239	tags=36%, list=29%, signal=51%
GO_ASPARTATE_FAMILY_AMINO_ACID_BIOSYNTHETIC_PROCESS	GO_ASPARTATE_FAMILY_AMINO_ACID_BIOSYNTHETIC_PROCESS		23	0.24261588	0.6497419	0.924	0.9671832	1.0	6920	tags=52%, list=32%, signal=76%
GO_NOTOCHORD_DEVELOPMENT	GO_NOTOCHORD_DEVELOPMENT		17	0.30589887	0.6495156	0.9728155	0.9668344	1.0	3608	tags=35%, list=17%, signal=42%
GO_RESPONSE_TO_MANGANESE_ION	GO_RESPONSE_TO_MANGANESE_ION		16	0.2685552	0.6469802	0.9634888	0.9679083	1.0	4949	tags=31%, list=23%, signal=40%
GO_REGULATION_OF_PROTEIN_AUTOPHOSPHORYLATION	GO_REGULATION_OF_PROTEIN_AUTOPHOSPHORYLATION		34	0.25282443	0.64470494	0.93333334	0.96883726	1.0	4246	tags=29%, list=20%, signal=36%
GO_FOREBRAIN_REGIONALIZATION	GO_FOREBRAIN_REGIONALIZATION		22	0.2846986	0.6398887	0.9770833	0.9712788	1.0	1614	tags=9%, list=7%, signal=10%
GO_ESTABLISHMENT_OF_PROTEIN_LOCALIZATION_TO_ENDOPLASMIC_RETICULUM	GO_ESTABLISHMENT_OF_PROTEIN_LOCALIZATION_TO_ENDOPLASMIC_RETICULUM		87	0.14005719	0.6379247	0.83233535	0.9719016	1.0	281	tags=1%, list=1%, signal=1%
GO_CRANIAL_NERVE_DEVELOPMENT	GO_CRANIAL_NERVE_DEVELOPMENT		40	0.2525862	0.63741714	0.98630136	0.97169757	1.0	4722	tags=33%, list=22%, signal=41%
GO_MACROPHAGE_DIFFERENTIATION	GO_MACROPHAGE_DIFFERENTIATION		19	0.26396176	0.6301223	0.9837067	0.97519493	1.0	3148	tags=21%, list=14%, signal=25%
GO_REGULATION_OF_HYDROGEN_PEROXIDE_INDUCED_CELL_DEATH	GO_REGULATION_OF_HYDROGEN_PEROXIDE_INDUCED_CELL_DEATH		17	0.22925855	0.62576705	0.97115386	0.9768508	1.0	4419	tags=24%, list=20%, signal=30%
GO_DOPAMINE_METABOLIC_PROCESS	GO_DOPAMINE_METABOLIC_PROCESS		25	0.22739892	0.62505406	0.980198	0.9766992	1.0	5305	tags=32%, list=24%, signal=42%
GO_IONOTROPIC_GLUTAMATE_RECEPTOR_SIGNALING_PATHWAY	GO_IONOTROPIC_GLUTAMATE_RECEPTOR_SIGNALING_PATHWAY		23	0.22930153	0.6249986	0.954023	0.9762437	1.0	1845	tags=9%, list=8%, signal=9%
GO_NEUROTRANSMITTER_METABOLIC_PROCESS	GO_NEUROTRANSMITTER_METABOLIC_PROCESS		23	0.26797876	0.62359554	0.9795501	0.97644556	1.0	5831	tags=48%, list=27%, signal=65%
GO_PIGMENT_GRANULE_ORGANIZATION	GO_PIGMENT_GRANULE_ORGANIZATION		20	0.24160627	0.6197415	0.9722772	0.9778094	1.0	2452	tags=10%, list=11%, signal=11%
GO_NEPHRON_TUBULE_FORMATION	GO_NEPHRON_TUBULE_FORMATION		18	0.28719434	0.61885124	0.98214287	0.97771955	1.0	1812	tags=17%, list=8%, signal=18%
[truncated: 22 more rows]
