# Supplementary material for: Identification and validation of key modules and hub genes associated with the pathological stage of oral squamous cell carcinoma by weighted gene co-expression network analysis
Source: PeerJ. 2020 Feb 4;8:e8505. doi: 10.7717/peerj.8505 (PMC7006519; doi:10.7717/peerj.8505)
Supplement: File S6 [file peerj-08-8505-s006.zip › my_analysis_209283_BP.Gsea.1570106107776/gsea_report_for_L_1570106107776.xls]

NAME	GS<br> follow link to MSigDB	GS DETAILS	SIZE	ES	NES	NOM p-val	FDR q-val	FWER p-val	RANK AT MAX	LEADING EDGE
GO_TETRAHYDROFOLATE_METABOLIC_PROCESS	GO_TETRAHYDROFOLATE_METABOLIC_PROCESS	Details ...	18	-0.7746496	-2.028754	0.0	0.055004384	0.039	2940	tags=56%, list=14%, signal=64%
GO_FOLIC_ACID_CONTAINING_COMPOUND_METABOLIC_PROCESS	GO_FOLIC_ACID_CONTAINING_COMPOUND_METABOLIC_PROCESS	Details ...	26	-0.67921	-1.9127214	0.0	0.12956965	0.151	2940	tags=46%, list=14%, signal=53%
GO_SPINDLE_ASSEMBLY	GO_SPINDLE_ASSEMBLY	Details ...	66	-0.6893647	-1.8075861	0.0	0.36120912	0.478	2983	tags=47%, list=14%, signal=54%
GO_PTERIDINE_CONTAINING_COMPOUND_METABOLIC_PROCESS	GO_PTERIDINE_CONTAINING_COMPOUND_METABOLIC_PROCESS	Details ...	32	-0.6264604	-1.7987334	0.0	0.30461216	0.514	4384	tags=50%, list=20%, signal=63%
GO_AROMATIC_AMINO_ACID_FAMILY_CATABOLIC_PROCESS	GO_AROMATIC_AMINO_ACID_FAMILY_CATABOLIC_PROCESS	Details ...	18	-0.84795165	-1.7654692	0.0	0.38434657	0.646	443	tags=33%, list=2%, signal=34%
GO_REGULATION_OF_DNA_RECOMBINATION	GO_REGULATION_OF_DNA_RECOMBINATION	Details ...	54	-0.62857246	-1.7648989	0.0019880715	0.3231965	0.65	3671	tags=41%, list=17%, signal=49%
GO_MICROTUBULE_ORGANIZING_CENTER_ORGANIZATION	GO_MICROTUBULE_ORGANIZING_CENTER_ORGANIZATION	Details ...	79	-0.61437196	-1.7607523	0.0	0.2923205	0.666	4099	tags=52%, list=19%, signal=64%
GO_CENTROSOME_CYCLE	GO_CENTROSOME_CYCLE	Details ...	44	-0.6797621	-1.7543579	0.0019379845	0.2781356	0.696	3190	tags=50%, list=15%, signal=58%
GO_TRNA_TRANSPORT	GO_TRNA_TRANSPORT	Details ...	31	-0.64752346	-1.7479874	0.011650485	0.26742986	0.722	5993	tags=77%, list=28%, signal=107%
GO_MITOTIC_SPINDLE_ASSEMBLY	GO_MITOTIC_SPINDLE_ASSEMBLY	Details ...	38	-0.7387786	-1.7455617	0.0	0.24711996	0.732	2983	tags=53%, list=14%, signal=61%
GO_POSITIVE_REGULATION_OF_DNA_RECOMBINATION	GO_POSITIVE_REGULATION_OF_DNA_RECOMBINATION	Details ...	18	-0.7606357	-1.7332934	0.0020325202	0.26331097	0.774	1745	tags=39%, list=8%, signal=42%
GO_CENTROSOME_DUPLICATION	GO_CENTROSOME_DUPLICATION	Details ...	31	-0.6846831	-1.7267809	0.0	0.26211506	0.796	4060	tags=61%, list=19%, signal=75%
GO_DISRUPTION_OF_CELLS_OF_OTHER_ORGANISM	GO_DISRUPTION_OF_CELLS_OF_OTHER_ORGANISM	Details ...	24	-0.74225616	-1.7242147	0.0	0.2502757	0.799	2151	tags=33%, list=10%, signal=37%
GO_REGULATION_OF_ISOTYPE_SWITCHING	GO_REGULATION_OF_ISOTYPE_SWITCHING	Details ...	24	-0.70029664	-1.7193753	0.0	0.24703538	0.815	2579	tags=42%, list=12%, signal=47%
GO_AROMATIC_AMINO_ACID_FAMILY_METABOLIC_PROCESS	GO_AROMATIC_AMINO_ACID_FAMILY_METABOLIC_PROCESS	Details ...	26	-0.70760286	-1.696941	0.004132231	0.30615327	0.878	443	tags=23%, list=2%, signal=24%
GO_NEGATIVE_REGULATION_OF_DNA_REPLICATION	GO_NEGATIVE_REGULATION_OF_DNA_REPLICATION	Details ...	53	-0.56475306	-1.6897928	0.005859375	0.31363338	0.892	3759	tags=42%, list=17%, signal=50%
GO_DNA_BIOSYNTHETIC_PROCESS	GO_DNA_BIOSYNTHETIC_PROCESS	Details ...	110	-0.61559665	-1.677724	0.0058708414	0.3422369	0.913	3999	tags=46%, list=18%, signal=57%
GO_DNA_RECOMBINATION	GO_DNA_RECOMBINATION	Details ...	190	-0.5858048	-1.6740494	0.0077220076	0.33963314	0.923	4228	tags=41%, list=19%, signal=51%
GO_RNA_CATABOLIC_PROCESS	GO_RNA_CATABOLIC_PROCESS	Details ...	194	-0.39264244	-1.6690961	0.009940358	0.34105825	0.929	5583	tags=35%, list=26%, signal=46%
GO_RNA_SPLICING_VIA_TRANSESTERIFICATION_REACTIONS	GO_RNA_SPLICING_VIA_TRANSESTERIFICATION_REACTIONS	Details ...	247	-0.45328104	-1.666202	0.033797216	0.33556175	0.934	7217	tags=56%, list=33%, signal=83%
GO_REGULATION_OF_CHROMOSOME_SEGREGATION	GO_REGULATION_OF_CHROMOSOME_SEGREGATION		80	-0.6572492	-1.6646916	0.007751938	0.3259938	0.939	2507	tags=38%, list=12%, signal=42%
GO_CHROMOSOME_SEGREGATION	GO_CHROMOSOME_SEGREGATION		248	-0.61730033	-1.6631068	0.017408123	0.31706104	0.942	3552	tags=43%, list=16%, signal=51%
GO_REGULATION_OF_TRANSCRIPTION_INVOLVED_IN_G1_S_TRANSITION_OF_MITOTIC_CELL_CYCLE	GO_REGULATION_OF_TRANSCRIPTION_INVOLVED_IN_G1_S_TRANSITION_OF_MITOTIC_CELL_CYCLE		25	-0.79795957	-1.6619818	0.0019417476	0.30774415	0.943	1947	tags=48%, list=9%, signal=53%
GO_MITOTIC_NUCLEAR_DIVISION	GO_MITOTIC_NUCLEAR_DIVISION		334	-0.5874921	-1.6586175	0.0116959065	0.30744085	0.951	2118	tags=32%, list=10%, signal=35%
GO_NEGATIVE_REGULATION_OF_DNA_DEPENDENT_DNA_REPLICATION	GO_NEGATIVE_REGULATION_OF_DNA_DEPENDENT_DNA_REPLICATION		16	-0.7270127	-1.6586077	0.00952381	0.29517534	0.951	1112	tags=31%, list=5%, signal=33%
GO_DNA_SYNTHESIS_INVOLVED_IN_DNA_REPAIR	GO_DNA_SYNTHESIS_INVOLVED_IN_DNA_REPAIR		70	-0.6596941	-1.6575422	0.007707129	0.28708452	0.954	3999	tags=50%, list=18%, signal=61%
GO_RIBOSOMAL_SMALL_SUBUNIT_ASSEMBLY	GO_RIBOSOMAL_SMALL_SUBUNIT_ASSEMBLY		15	-0.5927216	-1.6573673	0.03976143	0.2771764	0.954	6829	tags=60%, list=31%, signal=87%
GO_REGULATION_OF_TYPE_I_INTERFERON_PRODUCTION	GO_REGULATION_OF_TYPE_I_INTERFERON_PRODUCTION		107	-0.59533024	-1.6532865	0.018218623	0.280357	0.956	3015	tags=39%, list=14%, signal=45%
GO_CYTOCHROME_COMPLEX_ASSEMBLY	GO_CYTOCHROME_COMPLEX_ASSEMBLY		15	-0.5961906	-1.651718	0.041322313	0.27527612	0.956	7098	tags=73%, list=33%, signal=109%
GO_ANAPHASE_PROMOTING_COMPLEX_DEPENDENT_CATABOLIC_PROCESS	GO_ANAPHASE_PROMOTING_COMPLEX_DEPENDENT_CATABOLIC_PROCESS		72	-0.6486646	-1.6505904	0.024291499	0.26933008	0.956	3458	tags=42%, list=16%, signal=49%
GO_MITOCHONDRIAL_TRANSLATION	GO_MITOCHONDRIAL_TRANSLATION		101	-0.5815623	-1.6448696	0.041666668	0.27963355	0.959	6952	tags=63%, list=32%, signal=93%
GO_RNA_3_END_PROCESSING	GO_RNA_3_END_PROCESSING		85	-0.49391806	-1.6433091	0.04263566	0.27622485	0.959	6605	tags=55%, list=30%, signal=79%
GO_REGULATION_OF_CELL_CYCLE_CHECKPOINT	GO_REGULATION_OF_CELL_CYCLE_CHECKPOINT		26	-0.62089956	-1.6403129	0.025540275	0.2774759	0.961	3597	tags=42%, list=17%, signal=51%
GO_FOLIC_ACID_METABOLIC_PROCESS	GO_FOLIC_ACID_METABOLIC_PROCESS		16	-0.649782	-1.6374737	0.01183432	0.27826503	0.968	4384	tags=56%, list=20%, signal=70%
GO_POSITIVE_REGULATION_OF_VIRAL_GENOME_REPLICATION	GO_POSITIVE_REGULATION_OF_VIRAL_GENOME_REPLICATION		29	-0.5518456	-1.6371338	0.026923077	0.2713277	0.968	6042	tags=52%, list=28%, signal=72%
GO_IMMUNOGLOBULIN_PRODUCTION	GO_IMMUNOGLOBULIN_PRODUCTION		42	-0.60882163	-1.6356082	0.013333334	0.2678887	0.968	4415	tags=48%, list=20%, signal=60%
GO_ORGANELLE_FISSION	GO_ORGANELLE_FISSION		452	-0.53908515	-1.6329713	0.027079303	0.26798522	0.97	3287	tags=34%, list=15%, signal=39%
GO_TELOMERE_ORGANIZATION	GO_TELOMERE_ORGANIZATION		91	-0.59329754	-1.6308408	0.00998004	0.26695827	0.97	3999	tags=48%, list=18%, signal=59%
GO_MITOTIC_SPINDLE_ORGANIZATION	GO_MITOTIC_SPINDLE_ORGANIZATION		62	-0.65565765	-1.630517	0.012269938	0.26099467	0.97	3204	tags=50%, list=15%, signal=58%
GO_NUCLEAR_TRANSCRIBED_MRNA_CATABOLIC_PROCESS_EXONUCLEOLYTIC	GO_NUCLEAR_TRANSCRIBED_MRNA_CATABOLIC_PROCESS_EXONUCLEOLYTIC		30	-0.58568454	-1.6298752	0.018255578	0.2562725	0.97	4421	tags=50%, list=20%, signal=63%
GO_INNATE_IMMUNE_RESPONSE_ACTIVATING_CELL_SURFACE_RECEPTOR_SIGNALING_PATHWAY	GO_INNATE_IMMUNE_RESPONSE_ACTIVATING_CELL_SURFACE_RECEPTOR_SIGNALING_PATHWAY		99	-0.51843846	-1.628353	0.026052104	0.25459263	0.972	6392	tags=54%, list=29%, signal=75%
GO_DNA_GEOMETRIC_CHANGE	GO_DNA_GEOMETRIC_CHANGE		78	-0.6193848	-1.6264721	0.0139442235	0.25322095	0.974	3976	tags=51%, list=18%, signal=63%
GO_ACTIVATION_OF_ANAPHASE_PROMOTING_COMPLEX_ACTIVITY	GO_ACTIVATION_OF_ANAPHASE_PROMOTING_COMPLEX_ACTIVITY		15	-0.77710086	-1.620951	0.005988024	0.26344118	0.978	2308	tags=47%, list=11%, signal=52%
GO_RIBOSOMAL_SMALL_SUBUNIT_BIOGENESIS	GO_RIBOSOMAL_SMALL_SUBUNIT_BIOGENESIS		52	-0.56746274	-1.6207201	0.059304703	0.2580372	0.978	5188	tags=46%, list=24%, signal=60%
GO_NEGATIVE_REGULATION_OF_MRNA_METABOLIC_PROCESS	GO_NEGATIVE_REGULATION_OF_MRNA_METABOLIC_PROCESS		32	-0.4178409	-1.620689	0.04725898	0.25235134	0.978	7947	tags=56%, list=37%, signal=88%
GO_SISTER_CHROMATID_COHESION	GO_SISTER_CHROMATID_COHESION		100	-0.71164876	-1.6169282	0.01934236	0.25741118	0.981	3552	tags=54%, list=16%, signal=64%
GO_REGULATION_OF_SISTER_CHROMATID_SEGREGATION	GO_REGULATION_OF_SISTER_CHROMATID_SEGREGATION		63	-0.63526744	-1.6150333	0.009881423	0.2572643	0.982	2507	tags=37%, list=12%, signal=41%
GO_RIBONUCLEOPROTEIN_COMPLEX_LOCALIZATION	GO_RIBONUCLEOPROTEIN_COMPLEX_LOCALIZATION		105	-0.49487337	-1.6123493	0.049808428	0.2594645	0.985	6024	tags=49%, list=28%, signal=67%
GO_PTERIDINE_CONTAINING_COMPOUND_BIOSYNTHETIC_PROCESS	GO_PTERIDINE_CONTAINING_COMPOUND_BIOSYNTHETIC_PROCESS		15	-0.6696543	-1.6121393	0.021231422	0.25468072	0.985	2940	tags=53%, list=14%, signal=62%
GO_INTERSTRAND_CROSS_LINK_REPAIR	GO_INTERSTRAND_CROSS_LINK_REPAIR		38	-0.5799892	-1.6074337	0.043809526	0.26353174	0.986	3976	tags=42%, list=18%, signal=51%
GO_KETONE_BIOSYNTHETIC_PROCESS	GO_KETONE_BIOSYNTHETIC_PROCESS		23	-0.66419196	-1.6020334	0.016877636	0.2738323	0.992	3795	tags=43%, list=17%, signal=53%
GO_DNA_DEPENDENT_DNA_REPLICATION_MAINTENANCE_OF_FIDELITY	GO_DNA_DEPENDENT_DNA_REPLICATION_MAINTENANCE_OF_FIDELITY		19	-0.68874544	-1.6011992	0.027504912	0.2707081	0.992	3844	tags=58%, list=18%, signal=70%
GO_NUCLEAR_CHROMOSOME_SEGREGATION	GO_NUCLEAR_CHROMOSOME_SEGREGATION		205	-0.6095201	-1.6002702	0.034548946	0.26827055	0.992	3552	tags=42%, list=16%, signal=50%
GO_NEGATIVE_REGULATION_OF_TELOMERE_MAINTENANCE_VIA_TELOMERE_LENGTHENING	GO_NEGATIVE_REGULATION_OF_TELOMERE_MAINTENANCE_VIA_TELOMERE_LENGTHENING		17	-0.57126945	-1.597006	0.05284553	0.2729282	0.993	3550	tags=41%, list=16%, signal=49%
GO_DNA_TEMPLATED_TRANSCRIPTION_TERMINATION	GO_DNA_TEMPLATED_TRANSCRIPTION_TERMINATION		88	-0.5223977	-1.5968384	0.053784862	0.26839885	0.993	6638	tags=60%, list=31%, signal=86%
GO_AMINE_CATABOLIC_PROCESS	GO_AMINE_CATABOLIC_PROCESS		20	-0.6532429	-1.5965663	0.014705882	0.26427564	0.993	439	tags=20%, list=2%, signal=20%
GO_POSITIVE_REGULATION_OF_TYPE_I_INTERFERON_PRODUCTION	GO_POSITIVE_REGULATION_OF_TYPE_I_INTERFERON_PRODUCTION		70	-0.5762141	-1.5937642	0.03265306	0.26775616	0.993	2705	tags=33%, list=12%, signal=37%
GO_DNA_REPAIR	GO_DNA_REPAIR		429	-0.49892986	-1.5924386	0.030828517	0.26670748	0.994	4252	tags=35%, list=20%, signal=43%
GO_SOMATIC_DIVERSIFICATION_OF_IMMUNOGLOBULINS	GO_SOMATIC_DIVERSIFICATION_OF_IMMUNOGLOBULINS		27	-0.6052296	-1.5923316	0.021611001	0.262542	0.994	2457	tags=30%, list=11%, signal=33%
GO_NEGATIVE_REGULATION_OF_CELLULAR_PROTEIN_CATABOLIC_PROCESS	GO_NEGATIVE_REGULATION_OF_CELLULAR_PROTEIN_CATABOLIC_PROCESS		57	-0.5092772	-1.5891364	0.025291828	0.2670697	0.994	3405	tags=32%, list=16%, signal=37%
GO_TELOMERE_MAINTENANCE_VIA_RECOMBINATION	GO_TELOMERE_MAINTENANCE_VIA_RECOMBINATION		32	-0.7383426	-1.5860022	0.021235522	0.27106053	0.994	4228	tags=69%, list=19%, signal=85%
GO_DOUBLE_STRAND_BREAK_REPAIR	GO_DOUBLE_STRAND_BREAK_REPAIR		148	-0.5578567	-1.5858617	0.029239766	0.2670592	0.994	3999	tags=41%, list=18%, signal=49%
GO_MATURATION_OF_SSU_RRNA	GO_MATURATION_OF_SSU_RRNA		38	-0.6209982	-1.5844911	0.048625793	0.26651707	0.994	4929	tags=53%, list=23%, signal=68%
GO_TRANSLESION_SYNTHESIS	GO_TRANSLESION_SYNTHESIS		37	-0.5944992	-1.5840237	0.02739726	0.26360133	0.994	3392	tags=43%, list=16%, signal=51%
GO_DEOXYRIBONUCLEOSIDE_TRIPHOSPHATE_METABOLIC_PROCESS	GO_DEOXYRIBONUCLEOSIDE_TRIPHOSPHATE_METABOLIC_PROCESS		16	-0.69088876	-1.5807523	0.014285714	0.26916352	0.994	2974	tags=50%, list=14%, signal=58%
GO_ISOTYPE_SWITCHING	GO_ISOTYPE_SWITCHING		16	-0.6335559	-1.579802	0.034749035	0.2676285	0.994	5033	tags=56%, list=23%, signal=73%
GO_REGULATION_OF_UBIQUITIN_PROTEIN_LIGASE_ACTIVITY	GO_REGULATION_OF_UBIQUITIN_PROTEIN_LIGASE_ACTIVITY		17	-0.68713945	-1.5794232	0.013671875	0.26473257	0.994	818	tags=29%, list=4%, signal=31%
GO_I_KAPPAB_KINASE_NF_KAPPAB_SIGNALING	GO_I_KAPPAB_KINASE_NF_KAPPAB_SIGNALING		66	-0.5569566	-1.5777867	0.01775148	0.2650348	0.995	3247	tags=35%, list=15%, signal=41%
GO_MEIOTIC_CELL_CYCLE	GO_MEIOTIC_CELL_CYCLE		167	-0.51192385	-1.5771921	0.031558186	0.26267302	0.995	3283	tags=31%, list=15%, signal=36%
GO_REGULATION_OF_GENE_SILENCING	GO_REGULATION_OF_GENE_SILENCING		47	-0.54248005	-1.5770588	0.022514071	0.25927532	0.995	5404	tags=47%, list=25%, signal=62%
GO_MITOTIC_RECOMBINATION	GO_MITOTIC_RECOMBINATION		41	-0.70454085	-1.5764242	0.024856597	0.25746614	0.995	4228	tags=61%, list=19%, signal=76%
GO_CHROMOSOME_LOCALIZATION	GO_CHROMOSOME_LOCALIZATION		56	-0.6369566	-1.5749834	0.031558186	0.2582131	0.995	1083	tags=27%, list=5%, signal=28%
GO_DNA_DEPENDENT_DNA_REPLICATION	GO_DNA_DEPENDENT_DNA_REPLICATION		90	-0.68610466	-1.5749142	0.028846154	0.25483155	0.995	3844	tags=57%, list=18%, signal=69%
GO_REGULATION_OF_DNA_DEPENDENT_DNA_REPLICATION	GO_REGULATION_OF_DNA_DEPENDENT_DNA_REPLICATION		40	-0.6614268	-1.5739555	0.027184466	0.2536223	0.995	4054	tags=52%, list=19%, signal=64%
GO_GENE_SILENCING_BY_RNA	GO_GENE_SILENCING_BY_RNA		116	-0.47394645	-1.5735028	0.033009708	0.25128478	0.995	5993	tags=47%, list=28%, signal=65%
GO_RIBONUCLEOPROTEIN_COMPLEX_BIOGENESIS	GO_RIBONUCLEOPROTEIN_COMPLEX_BIOGENESIS		383	-0.43773782	-1.5702363	0.07157464	0.25637165	0.996	6122	tags=44%, list=28%, signal=61%
GO_ACTIVATION_OF_INNATE_IMMUNE_RESPONSE	GO_ACTIVATION_OF_INNATE_IMMUNE_RESPONSE		194	-0.548218	-1.5696422	0.033464566	0.25470522	0.996	3976	tags=40%, list=18%, signal=49%
GO_PRODUCTION_OF_MOLECULAR_MEDIATOR_OF_IMMUNE_RESPONSE	GO_PRODUCTION_OF_MOLECULAR_MEDIATOR_OF_IMMUNE_RESPONSE		59	-0.550811	-1.569616	0.013084112	0.25149053	0.996	4415	tags=46%, list=20%, signal=57%
GO_MEMBRANE_PROTEIN_INTRACELLULAR_DOMAIN_PROTEOLYSIS	GO_MEMBRANE_PROTEIN_INTRACELLULAR_DOMAIN_PROTEOLYSIS		16	-0.5944026	-1.5693499	0.039447732	0.24889721	0.996	5930	tags=56%, list=27%, signal=77%
GO_NECROTIC_CELL_DEATH	GO_NECROTIC_CELL_DEATH		27	-0.6167788	-1.5686207	0.020992367	0.24770631	0.996	5962	tags=67%, list=27%, signal=92%
GO_RNA_POLYADENYLATION	GO_RNA_POLYADENYLATION		28	-0.47743946	-1.566383	0.06963249	0.25027415	0.996	6106	tags=50%, list=28%, signal=69%
GO_NIK_NF_KAPPAB_SIGNALING	GO_NIK_NF_KAPPAB_SIGNALING		80	-0.5091916	-1.5639974	0.06720977	0.25285122	0.997	6107	tags=56%, list=28%, signal=78%
GO_NEGATIVE_REGULATION_OF_CHROMOSOME_ORGANIZATION	GO_NEGATIVE_REGULATION_OF_CHROMOSOME_ORGANIZATION		93	-0.4704479	-1.563912	0.028462999	0.24994054	0.997	5022	tags=42%, list=23%, signal=54%
GO_LEUKOCYTE_APOPTOTIC_PROCESS	GO_LEUKOCYTE_APOPTOTIC_PROCESS		21	-0.64703906	-1.563902	0.02053388	0.24700767	0.997	1777	tags=38%, list=8%, signal=41%
GO_RRNA_METABOLIC_PROCESS	GO_RRNA_METABOLIC_PROCESS		217	-0.4472546	-1.5632555	0.0797546	0.24593894	0.997	5594	tags=41%, list=26%, signal=54%
GO_GENE_SILENCING	GO_GENE_SILENCING		173	-0.43629888	-1.5577885	0.03065134	0.25621688	0.998	6003	tags=43%, list=28%, signal=59%
GO_MEMBRANE_DISASSEMBLY	GO_MEMBRANE_DISASSEMBLY		44	-0.573058	-1.5577435	0.023715414	0.25340566	0.998	5721	tags=66%, list=26%, signal=89%
GO_NUCLEAR_TRANSCRIBED_MRNA_CATABOLIC_PROCESS_DEADENYLATION_DEPENDENT_DECAY	GO_NUCLEAR_TRANSCRIBED_MRNA_CATABOLIC_PROCESS_DEADENYLATION_DEPENDENT_DECAY		52	-0.4750487	-1.5575995	0.036363635	0.2508426	0.998	4421	tags=38%, list=20%, signal=48%
GO_REGULATION_OF_NUCLEASE_ACTIVITY	GO_REGULATION_OF_NUCLEASE_ACTIVITY		21	-0.6241879	-1.5556828	0.032323234	0.252712	0.998	7337	tags=76%, list=34%, signal=115%
GO_DNA_REPLICATION	GO_DNA_REPLICATION		194	-0.5793026	-1.5551213	0.043396227	0.2513604	0.998	4070	tags=51%, list=19%, signal=62%
GO_STRAND_DISPLACEMENT	GO_STRAND_DISPLACEMENT		26	-0.75237554	-1.5523589	0.018726591	0.25539473	0.998	3714	tags=62%, list=17%, signal=74%
GO_NCRNA_METABOLIC_PROCESS	GO_NCRNA_METABOLIC_PROCESS		462	-0.43977988	-1.5520583	0.070993915	0.25337258	0.998	5738	tags=42%, list=26%, signal=56%
GO_TERMINATION_OF_RNA_POLYMERASE_II_TRANSCRIPTION	GO_TERMINATION_OF_RNA_POLYMERASE_II_TRANSCRIPTION		53	-0.5014764	-1.5516372	0.08123791	0.25162485	0.998	7459	tags=66%, list=34%, signal=100%
GO_SPERMATID_NUCLEUS_DIFFERENTIATION	GO_SPERMATID_NUCLEUS_DIFFERENTIATION		17	-0.4848997	-1.551566	0.07185629	0.24904768	0.998	6546	tags=47%, list=30%, signal=67%
GO_PROTEIN_SUMOYLATION	GO_PROTEIN_SUMOYLATION		110	-0.48144394	-1.551138	0.033519555	0.24737734	0.998	4231	tags=43%, list=19%, signal=53%
GO_MULTI_ORGANISM_METABOLIC_PROCESS	GO_MULTI_ORGANISM_METABOLIC_PROCESS		119	-0.3489105	-1.5507845	0.08730159	0.24568082	0.999	7970	tags=50%, list=37%, signal=79%
GO_HISTONE_EXCHANGE	GO_HISTONE_EXCHANGE		42	-0.68779755	-1.5504193	0.02357564	0.24392146	0.999	3183	tags=52%, list=15%, signal=61%
GO_SPLICEOSOMAL_COMPLEX_ASSEMBLY	GO_SPLICEOSOMAL_COMPLEX_ASSEMBLY		49	-0.45376742	-1.5502266	0.06339468	0.24188781	0.999	6172	tags=49%, list=28%, signal=68%
GO_CELL_DIVISION	GO_CELL_DIVISION		422	-0.50487036	-1.5495154	0.035433073	0.24127063	0.999	3356	tags=33%, list=15%, signal=39%
GO_ATP_DEPENDENT_CHROMATIN_REMODELING	GO_ATP_DEPENDENT_CHROMATIN_REMODELING		63	-0.5826873	-1.547045	0.036608864	0.24458197	0.999	4002	tags=41%, list=18%, signal=50%
GO_POSITIVE_REGULATION_OF_LIGASE_ACTIVITY	GO_POSITIVE_REGULATION_OF_LIGASE_ACTIVITY		102	-0.5114701	-1.5462925	0.04897959	0.24394329	0.999	4028	tags=33%, list=19%, signal=41%
GO_REGULATION_OF_B_CELL_APOPTOTIC_PROCESS	GO_REGULATION_OF_B_CELL_APOPTOTIC_PROCESS		18	-0.6731365	-1.5436481	0.010373444	0.24773042	0.999	1777	tags=39%, list=8%, signal=42%
GO_POSITIVE_REGULATION_OF_CYTOKINESIS	GO_POSITIVE_REGULATION_OF_CYTOKINESIS		31	-0.6068513	-1.5425589	0.055876687	0.24791121	0.999	1760	tags=23%, list=8%, signal=25%
GO_NUCLEOBASE_BIOSYNTHETIC_PROCESS	GO_NUCLEOBASE_BIOSYNTHETIC_PROCESS		18	-0.6058895	-1.5423859	0.03696498	0.24591981	0.999	5059	tags=56%, list=23%, signal=72%
GO_METAPHASE_PLATE_CONGRESSION	GO_METAPHASE_PLATE_CONGRESSION		40	-0.6771469	-1.5390499	0.031128405	0.25124833	0.999	1083	tags=33%, list=5%, signal=34%
GO_RNA_PHOSPHODIESTER_BOND_HYDROLYSIS_EXONUCLEOLYTIC	GO_RNA_PHOSPHODIESTER_BOND_HYDROLYSIS_EXONUCLEOLYTIC		32	-0.52056664	-1.5381191	0.041501977	0.2511593	0.999	6122	tags=53%, list=28%, signal=74%
GO_NEGATIVE_REGULATION_OF_DNA_METABOLIC_PROCESS	GO_NEGATIVE_REGULATION_OF_DNA_METABOLIC_PROCESS		104	-0.43644825	-1.5371888	0.015594542	0.25104848	0.999	3759	tags=33%, list=17%, signal=39%
GO_MEIOTIC_CHROMOSOME_SEGREGATION	GO_MEIOTIC_CHROMOSOME_SEGREGATION		52	-0.5264931	-1.5361817	0.050290134	0.2512265	0.999	4045	tags=33%, list=19%, signal=40%
GO_RRNA_CATABOLIC_PROCESS	GO_RRNA_CATABOLIC_PROCESS		16	-0.6081608	-1.5346744	0.040618956	0.25258547	0.999	6590	tags=75%, list=30%, signal=108%
GO_MATURATION_OF_SSU_RRNA_FROM_TRICISTRONIC_RRNA_TRANSCRIPT_SSU_RRNA_5_8S_RRNA_LSU_RRNA_	GO_MATURATION_OF_SSU_RRNA_FROM_TRICISTRONIC_RRNA_TRANSCRIPT_SSU_RRNA_5_8S_RRNA_LSU_RRNA_		32	-0.607122	-1.533874	0.073529415	0.2522765	0.999	4929	tags=50%, list=23%, signal=65%
GO_POSITIVE_REGULATION_OF_CYSTEINE_TYPE_ENDOPEPTIDASE_ACTIVITY_INVOLVED_IN_APOPTOTIC_SIGNALING_PATHWAY	GO_POSITIVE_REGULATION_OF_CYSTEINE_TYPE_ENDOPEPTIDASE_ACTIVITY_INVOLVED_IN_APOPTOTIC_SIGNALING_PATHWAY		17	-0.65865797	-1.531291	0.036511157	0.2564349	0.999	5424	tags=71%, list=25%, signal=94%
GO_POSITIVE_REGULATION_OF_LYMPHOCYTE_APOPTOTIC_PROCESS	GO_POSITIVE_REGULATION_OF_LYMPHOCYTE_APOPTOTIC_PROCESS		18	-0.6971101	-1.5307744	0.032818533	0.25541386	0.999	3272	tags=44%, list=15%, signal=52%
GO_CENTROMERE_COMPLEX_ASSEMBLY	GO_CENTROMERE_COMPLEX_ASSEMBLY		37	-0.7395391	-1.5288367	0.019379845	0.25743607	0.999	1894	tags=54%, list=9%, signal=59%
GO_POSITIVE_REGULATION_OF_LEUKOCYTE_MEDIATED_IMMUNITY	GO_POSITIVE_REGULATION_OF_LEUKOCYTE_MEDIATED_IMMUNITY		82	-0.6183557	-1.52822	0.028169014	0.2566649	0.999	2446	tags=40%, list=11%, signal=45%
GO_LIPOPOLYSACCHARIDE_MEDIATED_SIGNALING_PATHWAY	GO_LIPOPOLYSACCHARIDE_MEDIATED_SIGNALING_PATHWAY		30	-0.6630788	-1.5282118	0.046153847	0.25443986	0.999	2846	tags=47%, list=13%, signal=54%
GO_PROTEIN_LOCALIZATION_TO_CHROMOSOME	GO_PROTEIN_LOCALIZATION_TO_CHROMOSOME		37	-0.6110882	-1.5266005	0.04423077	0.25629136	0.999	3074	tags=41%, list=14%, signal=47%
GO_SOMATIC_DIVERSIFICATION_OF_IMMUNE_RECEPTORS	GO_SOMATIC_DIVERSIFICATION_OF_IMMUNE_RECEPTORS		39	-0.5416922	-1.525752	0.0503876	0.2561413	0.999	3559	tags=33%, list=16%, signal=40%
GO_RECOMBINATIONAL_REPAIR	GO_RECOMBINATIONAL_REPAIR		70	-0.5829125	-1.5251926	0.05928854	0.25516808	0.999	5516	tags=50%, list=25%, signal=67%
GO_G2_DNA_DAMAGE_CHECKPOINT	GO_G2_DNA_DAMAGE_CHECKPOINT		33	-0.6341414	-1.5241461	0.046692606	0.25560996	0.999	3005	tags=42%, list=14%, signal=49%
GO_POSITIVE_REGULATION_OF_INTERLEUKIN_1_PRODUCTION	GO_POSITIVE_REGULATION_OF_INTERLEUKIN_1_PRODUCTION		34	-0.6709483	-1.5238901	0.016771488	0.2541135	0.999	3015	tags=44%, list=14%, signal=51%
GO_NEGATIVE_REGULATION_OF_MITOTIC_NUCLEAR_DIVISION	GO_NEGATIVE_REGULATION_OF_MITOTIC_NUCLEAR_DIVISION		33	-0.62711006	-1.5237131	0.025390625	0.25249338	0.999	2507	tags=48%, list=12%, signal=55%
GO_RESPONSE_TO_AMMONIUM_ION	GO_RESPONSE_TO_AMMONIUM_ION		49	-0.469881	-1.5236727	0.01369863	0.2505389	0.999	1307	tags=16%, list=6%, signal=17%
GO_REGULATION_OF_INTERLEUKIN_6_BIOSYNTHETIC_PROCESS	GO_REGULATION_OF_INTERLEUKIN_6_BIOSYNTHETIC_PROCESS		15	-0.71158487	-1.5234896	0.029469548	0.24896522	0.999	2090	tags=40%, list=10%, signal=44%
GO_POSTREPLICATION_REPAIR	GO_POSTREPLICATION_REPAIR		48	-0.5558037	-1.5233653	0.07254902	0.2472067	0.999	2914	tags=35%, list=13%, signal=41%
GO_TUMOR_NECROSIS_FACTOR_MEDIATED_SIGNALING_PATHWAY	GO_TUMOR_NECROSIS_FACTOR_MEDIATED_SIGNALING_PATHWAY		112	-0.5195521	-1.5205759	0.033663366	0.25150195	0.999	4521	tags=45%, list=21%, signal=56%
GO_POSITIVE_REGULATION_OF_TOLL_LIKE_RECEPTOR_SIGNALING_PATHWAY	GO_POSITIVE_REGULATION_OF_TOLL_LIKE_RECEPTOR_SIGNALING_PATHWAY		18	-0.7396314	-1.5204742	0.018	0.24975477	0.999	1532	tags=39%, list=7%, signal=42%
GO_INDOLALKYLAMINE_METABOLIC_PROCESS	GO_INDOLALKYLAMINE_METABOLIC_PROCESS		16	-0.7192379	-1.5197856	0.024291499	0.24949557	0.999	439	tags=25%, list=2%, signal=25%
GO_REGULATION_OF_IMMUNOGLOBULIN_PRODUCTION	GO_REGULATION_OF_IMMUNOGLOBULIN_PRODUCTION		47	-0.58375305	-1.5197779	0.018181818	0.24757037	0.999	2579	tags=36%, list=12%, signal=41%
GO_DEOXYRIBONUCLEOTIDE_METABOLIC_PROCESS	GO_DEOXYRIBONUCLEOTIDE_METABOLIC_PROCESS		32	-0.55014306	-1.5181528	0.03629032	0.24926405	0.999	6143	tags=59%, list=28%, signal=83%
GO_TRANSLATIONAL_TERMINATION	GO_TRANSLATIONAL_TERMINATION		90	-0.5236164	-1.5178672	0.10950413	0.24796145	0.999	6952	tags=61%, list=32%, signal=89%
GO_SISTER_CHROMATID_SEGREGATION	GO_SISTER_CHROMATID_SEGREGATION		161	-0.6304036	-1.5174267	0.07587548	0.2469905	0.999	3552	tags=47%, list=16%, signal=56%
GO_CENTRIOLE_ASSEMBLY	GO_CENTRIOLE_ASSEMBLY		18	-0.64798313	-1.5173677	0.04347826	0.24526158	0.999	4060	tags=56%, list=19%, signal=68%
GO_POSITIVE_REGULATION_OF_LYMPHOCYTE_MEDIATED_IMMUNITY	GO_POSITIVE_REGULATION_OF_LYMPHOCYTE_MEDIATED_IMMUNITY		66	-0.6270517	-1.5164912	0.032520324	0.24544068	0.999	2446	tags=41%, list=11%, signal=46%
GO_MITOTIC_SISTER_CHROMATID_SEGREGATION	GO_MITOTIC_SISTER_CHROMATID_SEGREGATION		86	-0.6442647	-1.516004	0.06420233	0.24474198	0.999	1126	tags=35%, list=5%, signal=37%
GO_RIBOSOME_BIOGENESIS	GO_RIBOSOME_BIOGENESIS		265	-0.45278892	-1.5155756	0.094339624	0.24384217	0.999	5738	tags=43%, list=26%, signal=57%
GO_REGULATION_OF_CELLULAR_AMINE_METABOLIC_PROCESS	GO_REGULATION_OF_CELLULAR_AMINE_METABOLIC_PROCESS		85	-0.43176788	-1.5154661	0.044025157	0.24223456	0.999	6107	tags=47%, list=28%, signal=65%
GO_NEGATIVE_REGULATION_OF_TYPE_I_INTERFERON_PRODUCTION	GO_NEGATIVE_REGULATION_OF_TYPE_I_INTERFERON_PRODUCTION		37	-0.64414597	-1.5150567	0.042	0.24135192	0.999	2900	tags=49%, list=13%, signal=56%
GO_MATURATION_OF_5_8S_RRNA_FROM_TRICISTRONIC_RRNA_TRANSCRIPT_SSU_RRNA_5_8S_RRNA_LSU_RRNA_	GO_MATURATION_OF_5_8S_RRNA_FROM_TRICISTRONIC_RRNA_TRANSCRIPT_SSU_RRNA_5_8S_RRNA_LSU_RRNA_		17	-0.64463913	-1.513978	0.06680585	0.24177584	0.999	5263	tags=59%, list=24%, signal=78%
GO_POSITIVE_REGULATION_OF_TRANSLATIONAL_INITIATION	GO_POSITIVE_REGULATION_OF_TRANSLATIONAL_INITIATION		21	-0.5600065	-1.513217	0.042424243	0.24154183	0.999	1662	tags=19%, list=8%, signal=21%
GO_NCRNA_3_END_PROCESSING	GO_NCRNA_3_END_PROCESSING		17	-0.6098876	-1.5130283	0.052313883	0.24023011	0.999	6590	tags=76%, list=30%, signal=110%
GO_CELL_CYCLE_PHASE_TRANSITION	GO_CELL_CYCLE_PHASE_TRANSITION		245	-0.51894796	-1.5127912	0.059615385	0.23902376	0.999	3016	tags=36%, list=14%, signal=42%
GO_HISTONE_MRNA_METABOLIC_PROCESS	GO_HISTONE_MRNA_METABOLIC_PROCESS		28	-0.52497137	-1.512647	0.065868266	0.23766732	0.999	7488	tags=68%, list=34%, signal=103%
GO_RESPONSE_TO_PROTOZOAN	GO_RESPONSE_TO_PROTOZOAN		19	-0.72248334	-1.5110638	0.043137256	0.23937285	1.0	3382	tags=58%, list=16%, signal=68%
GO_REGULATION_OF_CHROMATIN_SILENCING	GO_REGULATION_OF_CHROMATIN_SILENCING		20	-0.603298	-1.5104058	0.043956045	0.23924693	1.0	5404	tags=60%, list=25%, signal=80%
GO_CYTOKINESIS	GO_CYTOKINESIS		79	-0.51346445	-1.509927	0.047058824	0.23871967	1.0	4063	tags=34%, list=19%, signal=42%
GO_REGULATION_OF_INTERLEUKIN_1_PRODUCTION	GO_REGULATION_OF_INTERLEUKIN_1_PRODUCTION		53	-0.625226	-1.5086571	0.030927835	0.23980586	1.0	3015	tags=38%, list=14%, signal=44%
GO_CELL_ACTIVATION_INVOLVED_IN_IMMUNE_RESPONSE	GO_CELL_ACTIVATION_INVOLVED_IN_IMMUNE_RESPONSE		136	-0.5853843	-1.5064187	0.044573642	0.24293709	1.0	2744	tags=37%, list=13%, signal=42%
GO_REGULATION_OF_INTERFERON_BETA_PRODUCTION	GO_REGULATION_OF_INTERFERON_BETA_PRODUCTION		43	-0.6016692	-1.5062389	0.04819277	0.24172717	1.0	2900	tags=51%, list=13%, signal=59%
GO_NEGATIVE_REGULATION_OF_NUCLEAR_DIVISION	GO_NEGATIVE_REGULATION_OF_NUCLEAR_DIVISION		45	-0.5827283	-1.5061634	0.032319393	0.24028136	1.0	2507	tags=42%, list=12%, signal=48%
GO_DSRNA_FRAGMENTATION	GO_DSRNA_FRAGMENTATION		17	-0.58685917	-1.5043575	0.062626265	0.24261919	1.0	5624	tags=47%, list=26%, signal=63%
GO_POSTTRANSCRIPTIONAL_GENE_SILENCING	GO_POSTTRANSCRIPTIONAL_GENE_SILENCING		36	-0.46005732	-1.5038588	0.03883495	0.24211273	1.0	7709	tags=50%, list=35%, signal=77%
GO_SNRNA_METABOLIC_PROCESS	GO_SNRNA_METABOLIC_PROCESS		73	-0.4722466	-1.503738	0.06490872	0.24074826	1.0	4452	tags=32%, list=20%, signal=39%
GO_REGULATION_OF_RNA_STABILITY	GO_REGULATION_OF_RNA_STABILITY		129	-0.37903133	-1.5036494	0.055555556	0.23938438	1.0	5178	tags=41%, list=24%, signal=54%
GO_MYD88_INDEPENDENT_TOLL_LIKE_RECEPTOR_SIGNALING_PATHWAY	GO_MYD88_INDEPENDENT_TOLL_LIKE_RECEPTOR_SIGNALING_PATHWAY		29	-0.59693754	-1.501141	0.050583657	0.24348874	1.0	3247	tags=38%, list=15%, signal=45%
GO_REGULATION_OF_TOLL_LIKE_RECEPTOR_SIGNALING_PATHWAY	GO_REGULATION_OF_TOLL_LIKE_RECEPTOR_SIGNALING_PATHWAY		45	-0.6525071	-1.5009947	0.02584493	0.24226575	1.0	2321	tags=40%, list=11%, signal=45%
GO_REGULATION_OF_CYTOKINESIS	GO_REGULATION_OF_CYTOKINESIS		58	-0.517596	-1.5009851	0.072265625	0.24073677	1.0	1760	tags=22%, list=8%, signal=24%
GO_PYRIMIDINE_DEOXYRIBONUCLEOTIDE_METABOLIC_PROCESS	GO_PYRIMIDINE_DEOXYRIBONUCLEOTIDE_METABOLIC_PROCESS		15	-0.603872	-1.500637	0.06496063	0.23998767	1.0	6633	tags=73%, list=30%, signal=105%
GO_NCRNA_PROCESSING	GO_NCRNA_PROCESSING		332	-0.44273433	-1.4980708	0.09896907	0.24390948	1.0	6630	tags=48%, list=30%, signal=69%
GO_REGULATION_OF_TUMOR_NECROSIS_FACTOR_BIOSYNTHETIC_PROCESS	GO_REGULATION_OF_TUMOR_NECROSIS_FACTOR_BIOSYNTHETIC_PROCESS		16	-0.74751586	-1.4977239	0.033663366	0.24324363	1.0	2141	tags=38%, list=10%, signal=42%
GO_POSITIVE_REGULATION_OF_CHROMOSOME_SEGREGATION	GO_POSITIVE_REGULATION_OF_CHROMOSOME_SEGREGATION		23	-0.6233938	-1.497081	0.041257367	0.24302827	1.0	2343	tags=30%, list=11%, signal=34%
GO_SPINDLE_CHECKPOINT	GO_SPINDLE_CHECKPOINT		23	-0.7313564	-1.4958476	0.048262548	0.24409199	1.0	2507	tags=48%, list=12%, signal=54%
GO_SPLICEOSOMAL_SNRNP_ASSEMBLY	GO_SPLICEOSOMAL_SNRNP_ASSEMBLY		36	-0.54001975	-1.4948951	0.09690721	0.24441546	1.0	6172	tags=67%, list=28%, signal=93%
GO_MATURATION_OF_5_8S_RRNA	GO_MATURATION_OF_5_8S_RRNA		26	-0.5937056	-1.4926189	0.10570825	0.24763146	1.0	6846	tags=69%, list=31%, signal=101%
GO_CELLULAR_RESPONSE_TO_DSRNA	GO_CELLULAR_RESPONSE_TO_DSRNA		33	-0.5211571	-1.4905014	0.038539555	0.25067273	1.0	5768	tags=55%, list=27%, signal=74%
GO_POSITIVE_REGULATION_OF_ADAPTIVE_IMMUNE_RESPONSE	GO_POSITIVE_REGULATION_OF_ADAPTIVE_IMMUNE_RESPONSE		71	-0.5859366	-1.4884068	0.042857144	0.25359616	1.0	2447	tags=39%, list=11%, signal=44%
GO_ANTIGEN_PROCESSING_AND_PRESENTATION_OF_PEPTIDE_ANTIGEN	GO_ANTIGEN_PROCESSING_AND_PRESENTATION_OF_PEPTIDE_ANTIGEN		165	-0.45468864	-1.4883165	0.07171315	0.2522917	1.0	3478	tags=36%, list=16%, signal=42%
GO_NEGATIVE_REGULATION_OF_CHROMOSOME_SEGREGATION	GO_NEGATIVE_REGULATION_OF_CHROMOSOME_SEGREGATION		27	-0.6460228	-1.4853308	0.07170542	0.25714195	1.0	2507	tags=41%, list=12%, signal=46%
GO_DNA_DAMAGE_RESPONSE_DETECTION_OF_DNA_DAMAGE	GO_DNA_DAMAGE_RESPONSE_DETECTION_OF_DNA_DAMAGE		36	-0.57646847	-1.4843491	0.07185629	0.25777143	1.0	4228	tags=44%, list=19%, signal=55%
GO_NCRNA_TRANSCRIPTION	GO_NCRNA_TRANSCRIPTION		79	-0.43885306	-1.4835159	0.068686865	0.2581588	1.0	4506	tags=32%, list=21%, signal=40%
GO_REGULATION_OF_LYMPHOCYTE_APOPTOTIC_PROCESS	GO_REGULATION_OF_LYMPHOCYTE_APOPTOTIC_PROCESS		52	-0.60391915	-1.4816148	0.037698414	0.26064694	1.0	4725	tags=52%, list=22%, signal=66%
GO_RELEASE_OF_CYTOCHROME_C_FROM_MITOCHONDRIA	GO_RELEASE_OF_CYTOCHROME_C_FROM_MITOCHONDRIA		21	-0.61540765	-1.481476	0.05533597	0.25941595	1.0	2599	tags=43%, list=12%, signal=49%
GO_REGULATION_OF_CYSTEINE_TYPE_ENDOPEPTIDASE_ACTIVITY_INVOLVED_IN_APOPTOTIC_SIGNALING_PATHWAY	GO_REGULATION_OF_CYSTEINE_TYPE_ENDOPEPTIDASE_ACTIVITY_INVOLVED_IN_APOPTOTIC_SIGNALING_PATHWAY		22	-0.6239745	-1.4812874	0.06557377	0.258295	1.0	5424	tags=68%, list=25%, signal=91%
GO_REGULATION_OF_LIGASE_ACTIVITY	GO_REGULATION_OF_LIGASE_ACTIVITY		122	-0.46675777	-1.479075	0.071283095	0.26156583	1.0	4054	tags=32%, list=19%, signal=39%
GO_DNA_REPLICATION_INITIATION	GO_DNA_REPLICATION_INITIATION		28	-0.7867932	-1.4782041	0.039923955	0.2620004	1.0	2719	tags=68%, list=12%, signal=77%
GO_NECROPTOTIC_PROCESS	GO_NECROPTOTIC_PROCESS		20	-0.62365663	-1.4770504	0.04527559	0.26301074	1.0	5962	tags=75%, list=27%, signal=103%
GO_POSITIVE_REGULATION_OF_IMMUNOGLOBULIN_PRODUCTION	GO_POSITIVE_REGULATION_OF_IMMUNOGLOBULIN_PRODUCTION		31	-0.61949354	-1.4763674	0.026	0.26313967	1.0	2225	tags=39%, list=10%, signal=43%
GO_POSITIVE_REGULATION_OF_INNATE_IMMUNE_RESPONSE	GO_POSITIVE_REGULATION_OF_INNATE_IMMUNE_RESPONSE		235	-0.5210546	-1.4763538	0.057768926	0.26167655	1.0	3510	tags=35%, list=16%, signal=42%
GO_RNA_SPLICING	GO_RNA_SPLICING		331	-0.3743136	-1.4755377	0.08447937	0.26208454	1.0	7238	tags=54%, list=33%, signal=79%
GO_RIBONUCLEOPROTEIN_COMPLEX_SUBUNIT_ORGANIZATION	GO_RIBONUCLEOPROTEIN_COMPLEX_SUBUNIT_ORGANIZATION		177	-0.4040704	-1.4745172	0.09572301	0.2626928	1.0	5556	tags=40%, list=26%, signal=53%
GO_DNA_STRAND_ELONGATION	GO_DNA_STRAND_ELONGATION		30	-0.7212263	-1.4736017	0.051587302	0.2631599	1.0	3999	tags=70%, list=18%, signal=86%
GO_REGULATION_OF_ANION_TRANSMEMBRANE_TRANSPORT	GO_REGULATION_OF_ANION_TRANSMEMBRANE_TRANSPORT		27	-0.48781556	-1.4726942	0.0392562	0.2636746	1.0	1671	tags=19%, list=8%, signal=20%
GO_PHOTOTRANSDUCTION	GO_PHOTOTRANSDUCTION		39	-0.4637526	-1.4725952	0.06412826	0.26251137	1.0	5217	tags=38%, list=24%, signal=51%
GO_POSITIVE_REGULATION_OF_TELOMERE_CAPPING	GO_POSITIVE_REGULATION_OF_TELOMERE_CAPPING		15	-0.57882243	-1.4724805	0.043650795	0.26126844	1.0	81	tags=13%, list=0%, signal=13%
GO_REGULATION_OF_INNATE_IMMUNE_RESPONSE	GO_REGULATION_OF_INNATE_IMMUNE_RESPONSE		338	-0.513986	-1.471335	0.056565657	0.26228637	1.0	3510	tags=35%, list=16%, signal=41%
GO_T_CELL_DIFFERENTIATION_INVOLVED_IN_IMMUNE_RESPONSE	GO_T_CELL_DIFFERENTIATION_INVOLVED_IN_IMMUNE_RESPONSE		28	-0.71771556	-1.4698626	0.036072146	0.26422492	1.0	1680	tags=46%, list=8%, signal=50%
GO_MITOTIC_CYTOKINESIS	GO_MITOTIC_CYTOKINESIS		30	-0.6016355	-1.4688249	0.05068226	0.265105	1.0	1414	tags=27%, list=7%, signal=28%
GO_NEGATIVE_REGULATION_OF_PROTEIN_CATABOLIC_PROCESS	GO_NEGATIVE_REGULATION_OF_PROTEIN_CATABOLIC_PROCESS		101	-0.4087403	-1.4686325	0.01778656	0.26406136	1.0	3405	tags=25%, list=16%, signal=29%
GO_RNA_PHOSPHODIESTER_BOND_HYDROLYSIS	GO_RNA_PHOSPHODIESTER_BOND_HYDROLYSIS		99	-0.43501845	-1.4685787	0.043137256	0.26278317	1.0	6486	tags=61%, list=30%, signal=86%
GO_DNA_TEMPLATED_TRANSCRIPTION_ELONGATION	GO_DNA_TEMPLATED_TRANSCRIPTION_ELONGATION		88	-0.46604258	-1.4675406	0.10515464	0.263638	1.0	7373	tags=55%, list=34%, signal=82%
GO_NEGATIVE_REGULATION_OF_GENE_EXPRESSION_EPIGENETIC	GO_NEGATIVE_REGULATION_OF_GENE_EXPRESSION_EPIGENETIC		84	-0.4670551	-1.4667251	0.0877193	0.26393676	1.0	4439	tags=38%, list=20%, signal=48%
GO_T_CELL_ACTIVATION_INVOLVED_IN_IMMUNE_RESPONSE	GO_T_CELL_ACTIVATION_INVOLVED_IN_IMMUNE_RESPONSE		59	-0.62823266	-1.4663737	0.053784862	0.26342186	1.0	2589	tags=37%, list=12%, signal=42%
GO_RNA_SECONDARY_STRUCTURE_UNWINDING	GO_RNA_SECONDARY_STRUCTURE_UNWINDING		37	-0.48998007	-1.465148	0.08902691	0.264631	1.0	6040	tags=49%, list=28%, signal=67%
GO_REGULATION_OF_VIRAL_GENOME_REPLICATION	GO_REGULATION_OF_VIRAL_GENOME_REPLICATION		69	-0.59456515	-1.4639	0.07920792	0.26592037	1.0	3843	tags=43%, list=18%, signal=53%
GO_DNA_REPLICATION_INDEPENDENT_NUCLEOSOME_ORGANIZATION	GO_DNA_REPLICATION_INDEPENDENT_NUCLEOSOME_ORGANIZATION		41	-0.660271	-1.463604	0.077220075	0.26525018	1.0	4002	tags=59%, list=18%, signal=72%
GO_CLEAVAGE_INVOLVED_IN_RRNA_PROCESSING	GO_CLEAVAGE_INVOLVED_IN_RRNA_PROCESSING		17	-0.63525516	-1.4635465	0.102564104	0.26401475	1.0	5263	tags=59%, list=24%, signal=78%
GO_MRNA_3_END_PROCESSING	GO_MRNA_3_END_PROCESSING		63	-0.44082347	-1.4623027	0.13152805	0.26507878	1.0	7292	tags=56%, list=34%, signal=83%
GO_REGULATION_OF_INTERLEUKIN_1_SECRETION	GO_REGULATION_OF_INTERLEUKIN_1_SECRETION		28	-0.68899083	-1.4622531	0.037894737	0.2638977	1.0	2703	tags=39%, list=12%, signal=45%
GO_LYMPHOCYTE_ACTIVATION_INVOLVED_IN_IMMUNE_RESPONSE	GO_LYMPHOCYTE_ACTIVATION_INVOLVED_IN_IMMUNE_RESPONSE		96	-0.57050526	-1.4617808	0.05357143	0.26364565	1.0	3728	tags=40%, list=17%, signal=48%
GO_REGULATION_OF_CYTOKINE_BIOSYNTHETIC_PROCESS	GO_REGULATION_OF_CYTOKINE_BIOSYNTHETIC_PROCESS		91	-0.56402725	-1.4614233	0.056862745	0.2631074	1.0	2516	tags=34%, list=12%, signal=38%
GO_NUCLEAR_EXPORT	GO_NUCLEAR_EXPORT		130	-0.4279111	-1.4612616	0.099616855	0.2621168	1.0	6030	tags=45%, list=28%, signal=61%
GO_MACROPHAGE_ACTIVATION	GO_MACROPHAGE_ACTIVATION		31	-0.6802247	-1.4612377	0.06042885	0.2608572	1.0	2612	tags=52%, list=12%, signal=59%
GO_REGULATION_OF_TYPE_I_INTERFERON_MEDIATED_SIGNALING_PATHWAY	GO_REGULATION_OF_TYPE_I_INTERFERON_MEDIATED_SIGNALING_PATHWAY		38	-0.508373	-1.4585707	0.12667947	0.26522622	1.0	5768	tags=45%, list=27%, signal=61%
GO_AMINE_BIOSYNTHETIC_PROCESS	GO_AMINE_BIOSYNTHETIC_PROCESS		20	-0.5365655	-1.4562054	0.08863199	0.26928496	1.0	2248	tags=25%, list=10%, signal=28%
GO_IMMUNOGLOBULIN_PRODUCTION_INVOLVED_IN_IMMUNOGLOBULIN_MEDIATED_IMMUNE_RESPONSE	GO_IMMUNOGLOBULIN_PRODUCTION_INVOLVED_IN_IMMUNOGLOBULIN_MEDIATED_IMMUNE_RESPONSE		22	-0.5733738	-1.4558328	0.054820415	0.26872948	1.0	5033	tags=50%, list=23%, signal=65%
GO_CELL_CYCLE_G1_S_PHASE_TRANSITION	GO_CELL_CYCLE_G1_S_PHASE_TRANSITION		107	-0.5809902	-1.4554102	0.08183633	0.26820594	1.0	3009	tags=40%, list=14%, signal=46%
GO_UTERUS_DEVELOPMENT	GO_UTERUS_DEVELOPMENT		17	-0.6059335	-1.4548756	0.042682927	0.26811138	1.0	1337	tags=24%, list=6%, signal=25%
GO_CHROMOSOME_SEPARATION	GO_CHROMOSOME_SEPARATION		17	-0.5833015	-1.454574	0.11089866	0.26745054	1.0	1991	tags=24%, list=9%, signal=26%
GO_INDOLE_CONTAINING_COMPOUND_METABOLIC_PROCESS	GO_INDOLE_CONTAINING_COMPOUND_METABOLIC_PROCESS		25	-0.60843164	-1.4544678	0.037199125	0.26643112	1.0	439	tags=16%, list=2%, signal=16%
GO_CYTOSKELETON_DEPENDENT_CYTOKINESIS	GO_CYTOSKELETON_DEPENDENT_CYTOKINESIS		38	-0.5837654	-1.4522606	0.05811623	0.2696568	1.0	1414	tags=24%, list=7%, signal=25%
GO_POSITIVE_REGULATION_OF_DNA_TEMPLATED_TRANSCRIPTION_ELONGATION	GO_POSITIVE_REGULATION_OF_DNA_TEMPLATED_TRANSCRIPTION_ELONGATION		21	-0.5297173	-1.4512863	0.09856263	0.2705511	1.0	4185	tags=33%, list=19%, signal=41%
GO_MITOCHONDRIAL_RNA_METABOLIC_PROCESS	GO_MITOCHONDRIAL_RNA_METABOLIC_PROCESS		23	-0.6122567	-1.4499869	0.116935484	0.27201942	1.0	6653	tags=70%, list=31%, signal=100%
GO_REGULATION_OF_RESPONSE_TO_INTERFERON_GAMMA	GO_REGULATION_OF_RESPONSE_TO_INTERFERON_GAMMA		22	-0.65303516	-1.4495769	0.06404959	0.27153865	1.0	5654	tags=73%, list=26%, signal=98%
GO_RNA_CAPPING	GO_RNA_CAPPING		33	-0.53604615	-1.4492251	0.115226336	0.2710502	1.0	7292	tags=64%, list=34%, signal=96%
GO_RESPONSE_TO_TYPE_I_INTERFERON	GO_RESPONSE_TO_TYPE_I_INTERFERON		67	-0.73101115	-1.4489202	0.05212355	0.27044788	1.0	3843	tags=57%, list=18%, signal=69%
GO_POSITIVE_REGULATION_OF_CYTOKINE_BIOSYNTHETIC_PROCESS	GO_POSITIVE_REGULATION_OF_CYTOKINE_BIOSYNTHETIC_PROCESS		57	-0.62226784	-1.4487879	0.06464647	0.26945454	1.0	2321	tags=37%, list=11%, signal=41%
GO_MITOTIC_G2_M_TRANSITION_CHECKPOINT	GO_MITOTIC_G2_M_TRANSITION_CHECKPOINT		18	-0.62809885	-1.4470962	0.076771654	0.27172735	1.0	2956	tags=39%, list=14%, signal=45%
GO_REGULATION_OF_CENTROSOME_CYCLE	GO_REGULATION_OF_CENTROSOME_CYCLE		36	-0.5633383	-1.4469455	0.10810811	0.27074978	1.0	1803	tags=33%, list=8%, signal=36%
GO_ANTIGEN_PROCESSING_AND_PRESENTATION_OF_EXOGENOUS_PEPTIDE_ANTIGEN_VIA_MHC_CLASS_I	GO_ANTIGEN_PROCESSING_AND_PRESENTATION_OF_EXOGENOUS_PEPTIDE_ANTIGEN_VIA_MHC_CLASS_I		62	-0.5197724	-1.4460067	0.14688128	0.27138245	1.0	5865	tags=60%, list=27%, signal=81%
GO_PROTEIN_LOCALIZATION_TO_CENTROSOME	GO_PROTEIN_LOCALIZATION_TO_CENTROSOME		15	-0.6340904	-1.4452876	0.09803922	0.27163348	1.0	1008	tags=33%, list=5%, signal=35%
GO_RESPONSE_TO_INTERFERON_ALPHA	GO_RESPONSE_TO_INTERFERON_ALPHA		20	-0.7841045	-1.4451756	0.052427184	0.27063757	1.0	3027	tags=70%, list=14%, signal=81%
GO_RNA_PHOSPHODIESTER_BOND_HYDROLYSIS_ENDONUCLEOLYTIC	GO_RNA_PHOSPHODIESTER_BOND_HYDROLYSIS_ENDONUCLEOLYTIC		47	-0.4728423	-1.4417814	0.06822612	0.27651432	1.0	6486	tags=70%, list=30%, signal=100%
GO_METALLO_SULFUR_CLUSTER_ASSEMBLY	GO_METALLO_SULFUR_CLUSTER_ASSEMBLY		18	-0.47821757	-1.4416547	0.100823045	0.2755684	1.0	6058	tags=44%, list=28%, signal=62%
GO_REGULATION_OF_TELOMERE_CAPPING	GO_REGULATION_OF_TELOMERE_CAPPING		21	-0.4951352	-1.4399513	0.044265594	0.2779683	1.0	81	tags=10%, list=0%, signal=10%
GO_MULTI_ORGANISM_LOCALIZATION	GO_MULTI_ORGANISM_LOCALIZATION		61	-0.44615775	-1.4396964	0.108986616	0.27725914	1.0	6218	tags=52%, list=29%, signal=73%
GO_NON_RECOMBINATIONAL_REPAIR	GO_NON_RECOMBINATIONAL_REPAIR		61	-0.4927623	-1.4377875	0.09311741	0.28016797	1.0	3999	tags=41%, list=18%, signal=50%
GO_REGULATION_OF_DNA_METABOLIC_PROCESS	GO_REGULATION_OF_DNA_METABOLIC_PROCESS		316	-0.41398528	-1.4372278	0.023391813	0.28011456	1.0	3897	tags=32%, list=18%, signal=38%
GO_MEIOTIC_CELL_CYCLE_PROCESS	GO_MEIOTIC_CELL_CYCLE_PROCESS		136	-0.4684543	-1.4368571	0.07212476	0.2796732	1.0	3249	tags=29%, list=15%, signal=34%
GO_PEPTIDYL_LYSINE_TRIMETHYLATION	GO_PEPTIDYL_LYSINE_TRIMETHYLATION		18	-0.5788628	-1.4365351	0.06563707	0.27915198	1.0	2803	tags=33%, list=13%, signal=38%
GO_REGULATION_OF_INTERFERON_ALPHA_PRODUCTION	GO_REGULATION_OF_INTERFERON_ALPHA_PRODUCTION		19	-0.7607944	-1.4359987	0.049382716	0.2791508	1.0	2403	tags=68%, list=11%, signal=77%
GO_POSITIVE_REGULATION_OF_CELL_KILLING	GO_POSITIVE_REGULATION_OF_CELL_KILLING		37	-0.67686117	-1.4338268	0.053719006	0.2824882	1.0	2446	tags=46%, list=11%, signal=52%
GO_PEPTIDYL_LYSINE_METHYLATION	GO_PEPTIDYL_LYSINE_METHYLATION		62	-0.4109899	-1.4336187	0.041275796	0.2817564	1.0	3244	tags=29%, list=15%, signal=34%
GO_MITOCHONDRIAL_ELECTRON_TRANSPORT_CYTOCHROME_C_TO_OXYGEN	GO_MITOCHONDRIAL_ELECTRON_TRANSPORT_CYTOCHROME_C_TO_OXYGEN		16	-0.5080277	-1.430406	0.16460906	0.28748912	1.0	4676	tags=38%, list=21%, signal=48%
GO_NEGATIVE_REGULATION_OF_CELL_DIVISION	GO_NEGATIVE_REGULATION_OF_CELL_DIVISION		59	-0.5637601	-1.4303088	0.06066536	0.2864913	1.0	2186	tags=39%, list=10%, signal=43%
GO_NUCLEOTIDE_EXCISION_REPAIR_DNA_INCISION	GO_NUCLEOTIDE_EXCISION_REPAIR_DNA_INCISION		38	-0.481117	-1.4302449	0.12745099	0.28540236	1.0	4228	tags=37%, list=19%, signal=46%
GO_TOLL_LIKE_RECEPTOR_SIGNALING_PATHWAY	GO_TOLL_LIKE_RECEPTOR_SIGNALING_PATHWAY		83	-0.5649465	-1.4294733	0.07212476	0.28599644	1.0	2857	tags=37%, list=13%, signal=43%
GO_DEFENSE_RESPONSE_TO_VIRUS	GO_DEFENSE_RESPONSE_TO_VIRUS		150	-0.6091991	-1.4293009	0.083333336	0.2851603	1.0	3027	tags=44%, list=14%, signal=51%
GO_REGULATION_OF_INTERLEUKIN_2_BIOSYNTHETIC_PROCESS	GO_REGULATION_OF_INTERLEUKIN_2_BIOSYNTHETIC_PROCESS		17	-0.7203197	-1.4290861	0.07797271	0.28437063	1.0	2090	tags=41%, list=10%, signal=46%
GO_POSITIVE_REGULATION_OF_HISTONE_METHYLATION	GO_POSITIVE_REGULATION_OF_HISTONE_METHYLATION		30	-0.44278052	-1.4283227	0.0626118	0.28470746	1.0	5691	tags=37%, list=26%, signal=50%
GO_RESPONSE_TO_INTERFERON_BETA	GO_RESPONSE_TO_INTERFERON_BETA		21	-0.71659476	-1.4265527	0.104950495	0.28733894	1.0	2363	tags=48%, list=11%, signal=53%
GO_REGULATION_OF_INTERFERON_GAMMA_BIOSYNTHETIC_PROCESS	GO_REGULATION_OF_INTERFERON_GAMMA_BIOSYNTHETIC_PROCESS		16	-0.6530258	-1.4255646	0.09631147	0.28818285	1.0	841	tags=25%, list=4%, signal=26%
GO_DNA_DOUBLE_STRAND_BREAK_PROCESSING	GO_DNA_DOUBLE_STRAND_BREAK_PROCESSING		19	-0.5856812	-1.4253416	0.09242144	0.28748202	1.0	2457	tags=32%, list=11%, signal=36%
GO_REGULATION_OF_MICROTUBULE_POLYMERIZATION_OR_DEPOLYMERIZATION	GO_REGULATION_OF_MICROTUBULE_POLYMERIZATION_OR_DEPOLYMERIZATION		162	-0.45478702	-1.4252275	0.06990291	0.28655767	1.0	2983	tags=30%, list=14%, signal=35%
GO_PYRIMIDINE_NUCLEOSIDE_TRIPHOSPHATE_METABOLIC_PROCESS	GO_PYRIMIDINE_NUCLEOSIDE_TRIPHOSPHATE_METABOLIC_PROCESS		17	-0.5786342	-1.4241171	0.069767445	0.28760874	1.0	2992	tags=35%, list=14%, signal=41%
GO_REGULATION_OF_CHROMOSOME_ORGANIZATION	GO_REGULATION_OF_CHROMOSOME_ORGANIZATION		261	-0.38915542	-1.4238713	0.034883723	0.28694937	1.0	4045	tags=30%, list=19%, signal=37%
GO_MYELOID_CELL_ACTIVATION_INVOLVED_IN_IMMUNE_RESPONSE	GO_MYELOID_CELL_ACTIVATION_INVOLVED_IN_IMMUNE_RESPONSE		40	-0.6272748	-1.4236362	0.06693712	0.2862432	1.0	2744	tags=45%, list=13%, signal=51%
GO_REGULATION_OF_INTERLEUKIN_1_BETA_PRODUCTION	GO_REGULATION_OF_INTERLEUKIN_1_BETA_PRODUCTION		44	-0.58994013	-1.4235103	0.06313646	0.2853538	1.0	3015	tags=36%, list=14%, signal=42%
GO_ACTIVATION_OF_CYSTEINE_TYPE_ENDOPEPTIDASE_ACTIVITY	GO_ACTIVATION_OF_CYSTEINE_TYPE_ENDOPEPTIDASE_ACTIVITY		91	-0.4534557	-1.4232812	0.030549899	0.2846838	1.0	3015	tags=36%, list=14%, signal=42%
GO_SOMATIC_RECOMBINATION_OF_IMMUNOGLOBULIN_GENE_SEGMENTS	GO_SOMATIC_RECOMBINATION_OF_IMMUNOGLOBULIN_GENE_SEGMENTS		21	-0.5369558	-1.423186	0.095703125	0.2837202	1.0	3382	tags=33%, list=16%, signal=39%
GO_REGULATION_OF_MICROTUBULE_BASED_PROCESS	GO_REGULATION_OF_MICROTUBULE_BASED_PROCESS		220	-0.4290726	-1.4226198	0.078095235	0.28382406	1.0	3204	tags=29%, list=15%, signal=33%
GO_NEGATIVE_REGULATION_OF_INTERLEUKIN_10_PRODUCTION	GO_NEGATIVE_REGULATION_OF_INTERLEUKIN_10_PRODUCTION		16	-0.7266214	-1.420621	0.057026476	0.28702036	1.0	537	tags=31%, list=2%, signal=32%
GO_POSITIVE_REGULATION_OF_INTERLEUKIN_1_SECRETION	GO_POSITIVE_REGULATION_OF_INTERLEUKIN_1_SECRETION		22	-0.6812784	-1.4204966	0.060669456	0.28615972	1.0	2703	tags=41%, list=12%, signal=47%
GO_DNA_LIGATION	GO_DNA_LIGATION		16	-0.60599405	-1.4204688	0.08471075	0.2850738	1.0	2537	tags=44%, list=12%, signal=49%
GO_NUCLEOTIDE_EXCISION_REPAIR_DNA_GAP_FILLING	GO_NUCLEOTIDE_EXCISION_REPAIR_DNA_GAP_FILLING		24	-0.58368146	-1.418784	0.13412228	0.2876661	1.0	4228	tags=50%, list=19%, signal=62%
GO_TRANSCRIPTION_ELONGATION_FROM_RNA_POLYMERASE_II_PROMOTER	GO_TRANSCRIPTION_ELONGATION_FROM_RNA_POLYMERASE_II_PROMOTER		73	-0.44041675	-1.4156455	0.13655463	0.29327178	1.0	7373	tags=49%, list=34%, signal=74%
GO_TRNA_METABOLIC_PROCESS	GO_TRNA_METABOLIC_PROCESS		157	-0.46892214	-1.4147935	0.13279678	0.29399934	1.0	5783	tags=50%, list=27%, signal=68%
GO_RESPONSE_TO_STEROL	GO_RESPONSE_TO_STEROL		22	-0.55950266	-1.4147341	0.038306452	0.2929673	1.0	2516	tags=27%, list=12%, signal=31%
GO_REGULATION_OF_TRANSCRIPTION_ELONGATION_FROM_RNA_POLYMERASE_II_PROMOTER	GO_REGULATION_OF_TRANSCRIPTION_ELONGATION_FROM_RNA_POLYMERASE_II_PROMOTER		21	-0.46892652	-1.4142412	0.11881188	0.29289252	1.0	5991	tags=38%, list=28%, signal=53%
GO_SNRNA_PROCESSING	GO_SNRNA_PROCESSING		21	-0.53223795	-1.4141115	0.12653062	0.2920234	1.0	4415	tags=43%, list=20%, signal=54%
GO_DNA_INTEGRITY_CHECKPOINT	GO_DNA_INTEGRITY_CHECKPOINT		139	-0.47665888	-1.413252	0.08429119	0.29284474	1.0	4054	tags=35%, list=19%, signal=42%
GO_NEGATIVE_REGULATION_OF_LIPID_BIOSYNTHETIC_PROCESS	GO_NEGATIVE_REGULATION_OF_LIPID_BIOSYNTHETIC_PROCESS		42	-0.50231713	-1.411196	0.036437247	0.29602224	1.0	3428	tags=36%, list=16%, signal=42%
GO_POSITIVE_REGULATION_OF_INTERLEUKIN_1_BETA_PRODUCTION	GO_POSITIVE_REGULATION_OF_INTERLEUKIN_1_BETA_PRODUCTION		29	-0.62795514	-1.4110149	0.053418804	0.2952958	1.0	3015	tags=41%, list=14%, signal=48%
GO_REGULATION_OF_DNA_REPLICATION	GO_REGULATION_OF_DNA_REPLICATION		153	-0.45322055	-1.4109133	0.06177606	0.29440162	1.0	3894	tags=35%, list=18%, signal=42%
GO_DNA_STRAND_ELONGATION_INVOLVED_IN_DNA_REPLICATION	GO_DNA_STRAND_ELONGATION_INVOLVED_IN_DNA_REPLICATION		25	-0.7181632	-1.4104395	0.091796875	0.29418358	1.0	4392	tags=76%, list=20%, signal=95%
GO_RETINOIC_ACID_RECEPTOR_SIGNALING_PATHWAY	GO_RETINOIC_ACID_RECEPTOR_SIGNALING_PATHWAY		16	-0.55000407	-1.409738	0.086419754	0.29460672	1.0	2533	tags=31%, list=12%, signal=35%
GO_MYELOID_DENDRITIC_CELL_ACTIVATION	GO_MYELOID_DENDRITIC_CELL_ACTIVATION		25	-0.69916254	-1.4086876	0.07453416	0.29565617	1.0	3382	tags=48%, list=16%, signal=57%
GO_RNA_STABILIZATION	GO_RNA_STABILIZATION		28	-0.4251569	-1.4086423	0.0707457	0.29465175	1.0	5483	tags=43%, list=25%, signal=57%
GO_NEGATIVE_REGULATION_OF_RNA_SPLICING	GO_NEGATIVE_REGULATION_OF_RNA_SPLICING		20	-0.44658634	-1.4082805	0.13717695	0.29435843	1.0	8881	tags=70%, list=41%, signal=118%
GO_T_CELL_APOPTOTIC_PROCESS	GO_T_CELL_APOPTOTIC_PROCESS		15	-0.60442317	-1.4074082	0.079918034	0.29509664	1.0	1777	tags=33%, list=8%, signal=36%
GO_PATTERN_RECOGNITION_RECEPTOR_SIGNALING_PATHWAY	GO_PATTERN_RECOGNITION_RECEPTOR_SIGNALING_PATHWAY		105	-0.5455882	-1.4070928	0.059760958	0.29457518	1.0	2857	tags=36%, list=13%, signal=41%
GO_NUCLEIC_ACID_PHOSPHODIESTER_BOND_HYDROLYSIS	GO_NUCLEIC_ACID_PHOSPHODIESTER_BOND_HYDROLYSIS		221	-0.3970654	-1.4062605	0.059615385	0.29518387	1.0	6253	tags=50%, list=29%, signal=70%
GO_AMINO_ACID_ACTIVATION	GO_AMINO_ACID_ACTIVATION		46	-0.49034438	-1.4060792	0.12883435	0.29442692	1.0	5661	tags=50%, list=26%, signal=67%
GO_DNA_CONFORMATION_CHANGE	GO_DNA_CONFORMATION_CHANGE		235	-0.49226618	-1.4053404	0.08737864	0.29492122	1.0	4002	tags=41%, list=18%, signal=50%
GO_POSITIVE_REGULATION_OF_B_CELL_MEDIATED_IMMUNITY	GO_POSITIVE_REGULATION_OF_B_CELL_MEDIATED_IMMUNITY		25	-0.6194842	-1.4043343	0.077844314	0.2960195	1.0	2225	tags=44%, list=10%, signal=49%
GO_DNA_DAMAGE_RESPONSE_SIGNAL_TRANSDUCTION_RESULTING_IN_TRANSCRIPTION	GO_DNA_DAMAGE_RESPONSE_SIGNAL_TRANSDUCTION_RESULTING_IN_TRANSCRIPTION		15	-0.6683721	-1.4036516	0.084269665	0.2963518	1.0	3538	tags=60%, list=16%, signal=72%
GO_MYD88_DEPENDENT_TOLL_LIKE_RECEPTOR_SIGNALING_PATHWAY	GO_MYD88_DEPENDENT_TOLL_LIKE_RECEPTOR_SIGNALING_PATHWAY		32	-0.62658805	-1.4034617	0.08678501	0.2957609	1.0	3247	tags=41%, list=15%, signal=48%
GO_TRANSCRIPTION_FROM_RNA_POLYMERASE_I_PROMOTER	GO_TRANSCRIPTION_FROM_RNA_POLYMERASE_I_PROMOTER		34	-0.5242823	-1.4033618	0.14198783	0.2948932	1.0	6638	tags=68%, list=31%, signal=97%
GO_CELL_CYCLE_G2_M_PHASE_TRANSITION	GO_CELL_CYCLE_G2_M_PHASE_TRANSITION		132	-0.45648468	-1.4032289	0.09375	0.29408023	1.0	3332	tags=34%, list=15%, signal=40%
GO_REGULATION_OF_LEUKOCYTE_MEDIATED_IMMUNITY	GO_REGULATION_OF_LEUKOCYTE_MEDIATED_IMMUNITY		152	-0.5485966	-1.4025731	0.07692308	0.29435647	1.0	2703	tags=36%, list=12%, signal=40%
GO_REGULATION_OF_CELL_KILLING	GO_REGULATION_OF_CELL_KILLING		60	-0.6261419	-1.4022204	0.06910569	0.29400167	1.0	2922	tags=45%, list=13%, signal=52%
GO_REGULATION_OF_B_CELL_MEDIATED_IMMUNITY	GO_REGULATION_OF_B_CELL_MEDIATED_IMMUNITY		40	-0.5554708	-1.4017965	0.06560636	0.29391488	1.0	2964	tags=43%, list=14%, signal=49%
GO_PROTEIN_MONOUBIQUITINATION	GO_PROTEIN_MONOUBIQUITINATION		50	-0.41895866	-1.4016733	0.10246679	0.29309753	1.0	4028	tags=28%, list=19%, signal=34%
GO_NEGATIVE_REGULATION_OF_TELOMERE_MAINTENANCE	GO_NEGATIVE_REGULATION_OF_TELOMERE_MAINTENANCE		26	-0.4326307	-1.401594	0.10570825	0.29221636	1.0	3550	tags=31%, list=16%, signal=37%
GO_EXTRINSIC_APOPTOTIC_SIGNALING_PATHWAY	GO_EXTRINSIC_APOPTOTIC_SIGNALING_PATHWAY		96	-0.47553965	-1.4007448	0.045454547	0.29308736	1.0	2955	tags=33%, list=14%, signal=38%
GO_RRNA_TRANSCRIPTION	GO_RRNA_TRANSCRIPTION		16	-0.5212096	-1.4004717	0.08514851	0.29260376	1.0	5020	tags=56%, list=23%, signal=73%
GO_REGULATION_OF_INTERLEUKIN_2_PRODUCTION	GO_REGULATION_OF_INTERLEUKIN_2_PRODUCTION		45	-0.5934424	-1.4003531	0.07459678	0.2918327	1.0	2225	tags=40%, list=10%, signal=44%
GO_REGULATION_OF_PEPTIDYL_SERINE_PHOSPHORYLATION_OF_STAT_PROTEIN	GO_REGULATION_OF_PEPTIDYL_SERINE_PHOSPHORYLATION_OF_STAT_PROTEIN		21	-0.6010971	-1.3995806	0.0968421	0.29248044	1.0	2778	tags=24%, list=13%, signal=27%
GO_REGULATION_OF_MACROPHAGE_CHEMOTAXIS	GO_REGULATION_OF_MACROPHAGE_CHEMOTAXIS		16	-0.7259035	-1.3984934	0.067729086	0.2936256	1.0	4148	tags=69%, list=19%, signal=85%
GO_POSITIVE_REGULATION_OF_NATURAL_KILLER_CELL_MEDIATED_IMMUNITY	GO_POSITIVE_REGULATION_OF_NATURAL_KILLER_CELL_MEDIATED_IMMUNITY		19	-0.76000834	-1.3976504	0.07531381	0.2942956	1.0	1328	tags=37%, list=6%, signal=39%
GO_POSITIVE_REGULATION_OF_TISSUE_REMODELING	GO_POSITIVE_REGULATION_OF_TISSUE_REMODELING		24	-0.5749646	-1.3960994	0.08172043	0.29641443	1.0	2282	tags=33%, list=10%, signal=37%
GO_MITOCHONDRIAL_FUSION	GO_MITOCHONDRIAL_FUSION		15	-0.5851888	-1.3956462	0.09185804	0.29619804	1.0	3992	tags=53%, list=18%, signal=65%
GO_POSITIVE_REGULATION_OF_INTERLEUKIN_2_PRODUCTION	GO_POSITIVE_REGULATION_OF_INTERLEUKIN_2_PRODUCTION		29	-0.6445612	-1.3955148	0.08739837	0.2954762	1.0	2090	tags=38%, list=10%, signal=42%
GO_POSITIVE_REGULATION_OF_T_CELL_MEDIATED_IMMUNITY	GO_POSITIVE_REGULATION_OF_T_CELL_MEDIATED_IMMUNITY		30	-0.57750744	-1.3948816	0.065476194	0.29585114	1.0	3247	tags=43%, list=15%, signal=51%
GO_NUCLEOBASE_CONTAINING_COMPOUND_TRANSPORT	GO_NUCLEOBASE_CONTAINING_COMPOUND_TRANSPORT		176	-0.3749542	-1.3938236	0.084745765	0.29695183	1.0	6030	tags=43%, list=28%, signal=59%
GO_MRNA_SPLICE_SITE_SELECTION	GO_MRNA_SPLICE_SITE_SELECTION		25	-0.4501927	-1.3932986	0.118503116	0.29701814	1.0	7064	tags=52%, list=32%, signal=77%
GO_DENDRITIC_CELL_DIFFERENTIATION	GO_DENDRITIC_CELL_DIFFERENTIATION		32	-0.6785037	-1.3931196	0.088176355	0.29632732	1.0	3382	tags=53%, list=16%, signal=63%
GO_MISMATCH_REPAIR	GO_MISMATCH_REPAIR		28	-0.54440755	-1.3930036	0.1362764	0.29556364	1.0	2085	tags=25%, list=10%, signal=28%
GO_REGULATION_OF_EXIT_FROM_MITOSIS	GO_REGULATION_OF_EXIT_FROM_MITOSIS		15	-0.6767727	-1.3923194	0.088757396	0.29588613	1.0	1835	tags=47%, list=8%, signal=51%
GO_PHOTOTRANSDUCTION_VISIBLE_LIGHT	GO_PHOTOTRANSDUCTION_VISIBLE_LIGHT		20	-0.5425765	-1.3920836	0.10337972	0.2954547	1.0	5217	tags=45%, list=24%, signal=59%
GO_HOMOLOGOUS_CHROMOSOME_SEGREGATION	GO_HOMOLOGOUS_CHROMOSOME_SEGREGATION		39	-0.5017644	-1.390443	0.1023166	0.2977672	1.0	2554	tags=23%, list=12%, signal=26%
GO_REGULATION_OF_SYMBIOSIS_ENCOMPASSING_MUTUALISM_THROUGH_PARASITISM	GO_REGULATION_OF_SYMBIOSIS_ENCOMPASSING_MUTUALISM_THROUGH_PARASITISM		190	-0.4352443	-1.3904333	0.10826772	0.29679146	1.0	3843	tags=29%, list=18%, signal=35%
GO_CELL_CYCLE_CHECKPOINT	GO_CELL_CYCLE_CHECKPOINT		182	-0.48433045	-1.3898029	0.11900192	0.29709178	1.0	1931	tags=25%, list=9%, signal=28%
GO_TRNA_MODIFICATION	GO_TRNA_MODIFICATION		52	-0.5015126	-1.3894737	0.13772455	0.296714	1.0	5697	tags=54%, list=26%, signal=73%
GO_ANTIGEN_PROCESSING_AND_PRESENTATION_OF_PEPTIDE_ANTIGEN_VIA_MHC_CLASS_I	GO_ANTIGEN_PROCESSING_AND_PRESENTATION_OF_PEPTIDE_ANTIGEN_VIA_MHC_CLASS_I		87	-0.46160296	-1.3893712	0.15368852	0.29593307	1.0	5865	tags=56%, list=27%, signal=77%
GO_POSITIVE_REGULATION_OF_INTERFERON_GAMMA_PRODUCTION	GO_POSITIVE_REGULATION_OF_INTERFERON_GAMMA_PRODUCTION		59	-0.65416837	-1.3889769	0.07676349	0.2958125	1.0	2774	tags=49%, list=13%, signal=56%
GO_REGULATION_OF_NUCLEAR_DIVISION	GO_REGULATION_OF_NUCLEAR_DIVISION		154	-0.470508	-1.3882589	0.10095238	0.29630595	1.0	2564	tags=31%, list=12%, signal=35%
GO_MYELOID_DENDRITIC_CELL_DIFFERENTIATION	GO_MYELOID_DENDRITIC_CELL_DIFFERENTIATION		19	-0.7043996	-1.3876865	0.08982036	0.29653728	1.0	3382	tags=53%, list=16%, signal=62%
GO_POSITIVE_REGULATION_OF_HEMOPOIESIS	GO_POSITIVE_REGULATION_OF_HEMOPOIESIS		156	-0.4863729	-1.3873407	0.06212425	0.29626274	1.0	2703	tags=28%, list=12%, signal=31%
GO_MYELOID_LEUKOCYTE_ACTIVATION	GO_MYELOID_LEUKOCYTE_ACTIVATION		94	-0.5963204	-1.3866297	0.09127789	0.29675663	1.0	3382	tags=45%, list=16%, signal=53%
GO_NEGATIVE_REGULATION_OF_VIRAL_GENOME_REPLICATION	GO_NEGATIVE_REGULATION_OF_VIRAL_GENOME_REPLICATION		45	-0.65518475	-1.3864777	0.116	0.29615444	1.0	3843	tags=56%, list=18%, signal=67%
GO_NCRNA_CATABOLIC_PROCESS	GO_NCRNA_CATABOLIC_PROCESS		21	-0.54503417	-1.3864088	0.09356725	0.2953226	1.0	5583	tags=57%, list=26%, signal=77%
GO_REGULATION_OF_TELOMERE_MAINTENANCE_VIA_TELOMERE_LENGTHENING	GO_REGULATION_OF_TELOMERE_MAINTENANCE_VIA_TELOMERE_LENGTHENING		46	-0.43018985	-1.386269	0.09572301	0.29463315	1.0	3649	tags=28%, list=17%, signal=34%
GO_CELLULAR_PROTEIN_COMPLEX_DISASSEMBLY	GO_CELLULAR_PROTEIN_COMPLEX_DISASSEMBLY		118	-0.45934168	-1.3839852	0.14583333	0.2984247	1.0	5578	tags=45%, list=26%, signal=60%
GO_INTRINSIC_APOPTOTIC_SIGNALING_PATHWAY_IN_RESPONSE_TO_DNA_DAMAGE	GO_INTRINSIC_APOPTOTIC_SIGNALING_PATHWAY_IN_RESPONSE_TO_DNA_DAMAGE		69	-0.4325942	-1.3830799	0.04708098	0.29939744	1.0	2116	tags=26%, list=10%, signal=29%
GO_FEMALE_MEIOTIC_DIVISION	GO_FEMALE_MEIOTIC_DIVISION		22	-0.60779274	-1.3816069	0.12741312	0.3013905	1.0	1027	tags=23%, list=5%, signal=24%
GO_LYMPHOCYTE_APOPTOTIC_PROCESS	GO_LYMPHOCYTE_APOPTOTIC_PROCESS		18	-0.5615496	-1.3792862	0.08350731	0.30511093	1.0	1777	tags=33%, list=8%, signal=36%
GO_REGULATION_OF_LYMPHOCYTE_MEDIATED_IMMUNITY	GO_REGULATION_OF_LYMPHOCYTE_MEDIATED_IMMUNITY		110	-0.54071295	-1.3789785	0.07984032	0.30483702	1.0	2964	tags=38%, list=14%, signal=44%
GO_B_CELL_ACTIVATION_INVOLVED_IN_IMMUNE_RESPONSE	GO_B_CELL_ACTIVATION_INVOLVED_IN_IMMUNE_RESPONSE		34	-0.53731364	-1.3787779	0.082840234	0.30434018	1.0	4415	tags=44%, list=20%, signal=55%
GO_NUCLEAR_ENVELOPE_ORGANIZATION	GO_NUCLEAR_ENVELOPE_ORGANIZATION		76	-0.425092	-1.3787102	0.084812626	0.30350277	1.0	4916	tags=45%, list=23%, signal=58%
GO_POSITIVE_REGULATION_OF_MYELOID_LEUKOCYTE_DIFFERENTIATION	GO_POSITIVE_REGULATION_OF_MYELOID_LEUKOCYTE_DIFFERENTIATION		46	-0.50987715	-1.378435	0.06147541	0.3031156	1.0	2302	tags=24%, list=11%, signal=27%
GO_POSITIVE_REGULATION_OF_PROTEIN_MODIFICATION_BY_SMALL_PROTEIN_CONJUGATION_OR_REMOVAL	GO_POSITIVE_REGULATION_OF_PROTEIN_MODIFICATION_BY_SMALL_PROTEIN_CONJUGATION_OR_REMOVAL		182	-0.37899148	-1.3769943	0.066	0.3051036	1.0	3458	tags=28%, list=16%, signal=33%
GO_REGULATION_OF_T_CELL_RECEPTOR_SIGNALING_PATHWAY	GO_REGULATION_OF_T_CELL_RECEPTOR_SIGNALING_PATHWAY		27	-0.61027557	-1.3766184	0.11683168	0.3048968	1.0	3036	tags=56%, list=14%, signal=64%
GO_RESPONSE_TO_VIRUS	GO_RESPONSE_TO_VIRUS		228	-0.53912246	-1.3764145	0.10735586	0.30430594	1.0	3027	tags=40%, list=14%, signal=46%
GO_POSITIVE_REGULATION_OF_INTERFERON_BETA_PRODUCTION	GO_POSITIVE_REGULATION_OF_INTERFERON_BETA_PRODUCTION		30	-0.5984675	-1.3752067	0.10144927	0.30584678	1.0	2705	tags=47%, list=12%, signal=53%
GO_POSITIVE_REGULATION_OF_LEUKOCYTE_DIFFERENTIATION	GO_POSITIVE_REGULATION_OF_LEUKOCYTE_DIFFERENTIATION		124	-0.51921654	-1.3749774	0.08266129	0.30536112	1.0	2703	tags=30%, list=12%, signal=34%
GO_NUCLEOTIDE_EXCISION_REPAIR	GO_NUCLEOTIDE_EXCISION_REPAIR		108	-0.41453856	-1.3742316	0.15175097	0.30588487	1.0	5686	tags=38%, list=26%, signal=51%
GO_CELLULAR_RESPONSE_TO_BIOTIC_STIMULUS	GO_CELLULAR_RESPONSE_TO_BIOTIC_STIMULUS		153	-0.51284456	-1.372064	0.098	0.30932754	1.0	2672	tags=37%, list=12%, signal=42%
GO_NEGATIVE_REGULATION_OF_INTERLEUKIN_1_PRODUCTION	GO_NEGATIVE_REGULATION_OF_INTERLEUKIN_1_PRODUCTION		16	-0.6090059	-1.3715147	0.114989735	0.30957183	1.0	1426	tags=19%, list=7%, signal=20%
GO_RNA_LOCALIZATION	GO_RNA_LOCALIZATION		162	-0.3946076	-1.3693963	0.12524085	0.31311923	1.0	6030	tags=47%, list=28%, signal=64%
GO_ERROR_FREE_TRANSLESION_SYNTHESIS	GO_ERROR_FREE_TRANSLESION_SYNTHESIS		18	-0.5576832	-1.3687406	0.20321931	0.3135637	1.0	7023	tags=61%, list=32%, signal=90%
GO_REGULATION_OF_INTERFERON_GAMMA_PRODUCTION	GO_REGULATION_OF_INTERFERON_GAMMA_PRODUCTION		88	-0.60396695	-1.3679013	0.093495935	0.31434175	1.0	2774	tags=48%, list=13%, signal=54%
GO_POSTTRANSCRIPTIONAL_REGULATION_OF_GENE_EXPRESSION	GO_POSTTRANSCRIPTIONAL_REGULATION_OF_GENE_EXPRESSION		400	-0.30277157	-1.3675932	0.04606526	0.31402132	1.0	5635	tags=36%, list=26%, signal=47%
GO_REGULATION_OF_MONONUCLEAR_CELL_MIGRATION	GO_REGULATION_OF_MONONUCLEAR_CELL_MIGRATION		16	-0.725826	-1.3673584	0.0998004	0.31355232	1.0	3331	tags=63%, list=15%, signal=74%
GO_RNA_SPLICING_VIA_ENDONUCLEOLYTIC_CLEAVAGE_AND_LIGATION	GO_RNA_SPLICING_VIA_ENDONUCLEOLYTIC_CLEAVAGE_AND_LIGATION		15	-0.4855646	-1.3648092	0.17120622	0.31790745	1.0	7238	tags=67%, list=33%, signal=100%
GO_POSITIVE_REGULATION_OF_INTERFERON_ALPHA_PRODUCTION	GO_POSITIVE_REGULATION_OF_INTERFERON_ALPHA_PRODUCTION		16	-0.72677517	-1.364683	0.09297521	0.31718683	1.0	2403	tags=63%, list=11%, signal=70%
GO_NEGATIVE_REGULATION_OF_LEUKOCYTE_PROLIFERATION	GO_NEGATIVE_REGULATION_OF_LEUKOCYTE_PROLIFERATION		66	-0.54126424	-1.3642883	0.06365503	0.31710705	1.0	3040	tags=42%, list=14%, signal=49%
GO_NUCLEUS_ORGANIZATION	GO_NUCLEUS_ORGANIZATION		127	-0.35740545	-1.3638645	0.082	0.3169988	1.0	5376	tags=41%, list=25%, signal=54%
GO_REGULATION_OF_TELOMERE_MAINTENANCE	GO_REGULATION_OF_TELOMERE_MAINTENANCE		61	-0.39072013	-1.3635706	0.09494949	0.3166026	1.0	3844	tags=28%, list=18%, signal=34%
GO_ANTIGEN_PROCESSING_AND_PRESENTATION_OF_PEPTIDE_OR_POLYSACCHARIDE_ANTIGEN_VIA_MHC_CLASS_II	GO_ANTIGEN_PROCESSING_AND_PRESENTATION_OF_PEPTIDE_OR_POLYSACCHARIDE_ANTIGEN_VIA_MHC_CLASS_II		86	-0.4376835	-1.3618765	0.08282828	0.31928954	1.0	3250	tags=31%, list=15%, signal=37%
GO_CHROMOSOME_ORGANIZATION_INVOLVED_IN_MEIOTIC_CELL_CYCLE	GO_CHROMOSOME_ORGANIZATION_INVOLVED_IN_MEIOTIC_CELL_CYCLE		41	-0.47359002	-1.3611827	0.12138728	0.31979653	1.0	3714	tags=27%, list=17%, signal=32%
GO_DNA_REPLICATION_DEPENDENT_NUCLEOSOME_ORGANIZATION	GO_DNA_REPLICATION_DEPENDENT_NUCLEOSOME_ORGANIZATION		24	-0.6340309	-1.3609744	0.16827853	0.31927794	1.0	4002	tags=54%, list=18%, signal=66%
GO_NEGATIVE_REGULATION_OF_MRNA_SPLICING_VIA_SPLICEOSOME	GO_NEGATIVE_REGULATION_OF_MRNA_SPLICING_VIA_SPLICEOSOME		17	-0.44589403	-1.359964	0.17348927	0.32037094	1.0	8881	tags=71%, list=41%, signal=119%
GO__DE_NOVO_PROTEIN_FOLDING	GO__DE_NOVO_PROTEIN_FOLDING		15	-0.5194712	-1.3594631	0.13929313	0.32050994	1.0	4507	tags=60%, list=21%, signal=76%
GO_SOMATIC_CELL_DNA_RECOMBINATION	GO_SOMATIC_CELL_DNA_RECOMBINATION		32	-0.47397983	-1.3572311	0.12781955	0.32418248	1.0	3559	tags=31%, list=16%, signal=37%
GO_NEGATIVE_REGULATION_OF_SIGNAL_TRANSDUCTION_IN_ABSENCE_OF_LIGAND	GO_NEGATIVE_REGULATION_OF_SIGNAL_TRANSDUCTION_IN_ABSENCE_OF_LIGAND		30	-0.57530695	-1.3570521	0.0804829	0.32359093	1.0	2538	tags=37%, list=12%, signal=41%
GO_NEGATIVE_REGULATION_OF_T_CELL_PROLIFERATION	GO_NEGATIVE_REGULATION_OF_T_CELL_PROLIFERATION		49	-0.52973324	-1.3557744	0.07459678	0.32542935	1.0	3040	tags=39%, list=14%, signal=45%
GO_REGULATION_OF_MYELOID_LEUKOCYTE_DIFFERENTIATION	GO_REGULATION_OF_MYELOID_LEUKOCYTE_DIFFERENTIATION		100	-0.45931494	-1.3551357	0.10671937	0.32586208	1.0	3381	tags=31%, list=16%, signal=37%
GO_MRNA_PROCESSING	GO_MRNA_PROCESSING		387	-0.33365354	-1.3551311	0.15187377	0.32493237	1.0	7217	tags=51%, list=33%, signal=74%
GO_NEGATIVE_REGULATION_OF_DNA_RECOMBINATION	GO_NEGATIVE_REGULATION_OF_DNA_RECOMBINATION		15	-0.60402346	-1.3546807	0.16032064	0.324946	1.0	3671	tags=40%, list=17%, signal=48%
GO_BASE_EXCISION_REPAIR	GO_BASE_EXCISION_REPAIR		38	-0.5541598	-1.3532273	0.12641509	0.32720503	1.0	4732	tags=42%, list=22%, signal=54%
GO_SIGNAL_TRANSDUCTION_IN_RESPONSE_TO_DNA_DAMAGE	GO_SIGNAL_TRANSDUCTION_IN_RESPONSE_TO_DNA_DAMAGE		91	-0.43753943	-1.3528657	0.092843324	0.32704508	1.0	4342	tags=35%, list=20%, signal=44%
GO_REGULATION_OF_CENTROSOME_DUPLICATION	GO_REGULATION_OF_CENTROSOME_DUPLICATION		29	-0.492484	-1.3523629	0.14671814	0.32721558	1.0	1803	tags=28%, list=8%, signal=30%
GO_POSITIVE_REGULATION_OF_MONOOXYGENASE_ACTIVITY	GO_POSITIVE_REGULATION_OF_MONOOXYGENASE_ACTIVITY		27	-0.51014745	-1.3516476	0.08070866	0.32777867	1.0	2538	tags=33%, list=12%, signal=38%
GO_SIGNAL_TRANSDUCTION_IN_ABSENCE_OF_LIGAND	GO_SIGNAL_TRANSDUCTION_IN_ABSENCE_OF_LIGAND		33	-0.48731464	-1.3478651	0.1007752	0.3348294	1.0	2090	tags=27%, list=10%, signal=30%
GO_NEGATIVE_REGULATION_OF_LYMPHOCYTE_APOPTOTIC_PROCESS	GO_NEGATIVE_REGULATION_OF_LYMPHOCYTE_APOPTOTIC_PROCESS		27	-0.5924284	-1.3462423	0.066945605	0.3372724	1.0	1830	tags=33%, list=8%, signal=36%
GO_REGULATION_OF_CELLULAR_AMINO_ACID_METABOLIC_PROCESS	GO_REGULATION_OF_CELLULAR_AMINO_ACID_METABOLIC_PROCESS		63	-0.42955655	-1.3452853	0.16352202	0.33832532	1.0	3458	tags=29%, list=16%, signal=34%
GO_POSITIVE_REGULATION_OF_MYELOID_CELL_DIFFERENTIATION	GO_POSITIVE_REGULATION_OF_MYELOID_CELL_DIFFERENTIATION		77	-0.44034877	-1.3450558	0.05367793	0.33788455	1.0	2516	tags=22%, list=12%, signal=25%
GO_MEIOSIS_I	GO_MEIOSIS_I		77	-0.4672162	-1.3431388	0.14314115	0.34103063	1.0	2554	tags=25%, list=12%, signal=28%
GO_NEGATIVE_REGULATION_OF_INTERLEUKIN_12_PRODUCTION	GO_NEGATIVE_REGULATION_OF_INTERLEUKIN_12_PRODUCTION		15	-0.7387812	-1.3429633	0.16973415	0.3404754	1.0	3098	tags=53%, list=14%, signal=62%
GO_POSITIVE_REGULATION_OF_OSTEOCLAST_DIFFERENTIATION	GO_POSITIVE_REGULATION_OF_OSTEOCLAST_DIFFERENTIATION		23	-0.58961636	-1.3429388	0.08523908	0.33958358	1.0	686	tags=22%, list=3%, signal=22%
GO_TRNA_PROCESSING	GO_TRNA_PROCESSING		102	-0.46276832	-1.3426396	0.16833667	0.3392585	1.0	6739	tags=59%, list=31%, signal=85%
GO_PYRIMIDINE_NUCLEOTIDE_METABOLIC_PROCESS	GO_PYRIMIDINE_NUCLEOTIDE_METABOLIC_PROCESS		40	-0.4279782	-1.3425066	0.09487666	0.33854744	1.0	5365	tags=40%, list=25%, signal=53%
GO_TRANSCRIPTION_COUPLED_NUCLEOTIDE_EXCISION_REPAIR	GO_TRANSCRIPTION_COUPLED_NUCLEOTIDE_EXCISION_REPAIR		71	-0.42936835	-1.3409966	0.19517103	0.34074506	1.0	5845	tags=39%, list=27%, signal=54%
GO_NEGATIVE_REGULATION_OF_VIRAL_PROCESS	GO_NEGATIVE_REGULATION_OF_VIRAL_PROCESS		83	-0.53111523	-1.3409957	0.16796875	0.3398099	1.0	3027	tags=36%, list=14%, signal=42%
GO_CYTOKINE_MEDIATED_SIGNALING_PATHWAY	GO_CYTOKINE_MEDIATED_SIGNALING_PATHWAY		426	-0.48923922	-1.3393773	0.106090374	0.3424876	1.0	3609	tags=40%, list=17%, signal=47%
GO_REGULATION_OF_T_CELL_APOPTOTIC_PROCESS	GO_REGULATION_OF_T_CELL_APOPTOTIC_PROCESS		31	-0.575058	-1.3390998	0.10420842	0.3420802	1.0	3272	tags=35%, list=15%, signal=42%
GO_REGULATION_OF_TRANSCRIPTION_FROM_RNA_POLYMERASE_I_PROMOTER	GO_REGULATION_OF_TRANSCRIPTION_FROM_RNA_POLYMERASE_I_PROMOTER		23	-0.46176925	-1.336419	0.16909091	0.346898	1.0	7025	tags=52%, list=32%, signal=77%
GO_REGULATION_OF_PROTEIN_UBIQUITINATION_INVOLVED_IN_UBIQUITIN_DEPENDENT_PROTEIN_CATABOLIC_PROCESS	GO_REGULATION_OF_PROTEIN_UBIQUITINATION_INVOLVED_IN_UBIQUITIN_DEPENDENT_PROTEIN_CATABOLIC_PROCESS		96	-0.42236924	-1.3332851	0.1838843	0.35275385	1.0	3458	tags=30%, list=16%, signal=36%
GO_THYMIC_T_CELL_SELECTION	GO_THYMIC_T_CELL_SELECTION		19	-0.6831275	-1.3329545	0.15885948	0.35255072	1.0	4267	tags=63%, list=20%, signal=79%
GO_RETROGRADE_VESICLE_MEDIATED_TRANSPORT_GOLGI_TO_ER	GO_RETROGRADE_VESICLE_MEDIATED_TRANSPORT_GOLGI_TO_ER		72	-0.43086967	-1.3314364	0.12311015	0.35487688	1.0	2929	tags=24%, list=13%, signal=27%
GO_CYTOLYSIS	GO_CYTOLYSIS		23	-0.6507558	-1.3312007	0.16528925	0.35449508	1.0	856	tags=35%, list=4%, signal=36%
GO_REGULATION_OF_DOUBLE_STRAND_BREAK_REPAIR_VIA_HOMOLOGOUS_RECOMBINATION	GO_REGULATION_OF_DOUBLE_STRAND_BREAK_REPAIR_VIA_HOMOLOGOUS_RECOMBINATION		16	-0.6109798	-1.3293654	0.14450867	0.35755813	1.0	3671	tags=50%, list=17%, signal=60%
GO_REGULATION_OF_LEUKOCYTE_MEDIATED_CYTOTOXICITY	GO_REGULATION_OF_LEUKOCYTE_MEDIATED_CYTOTOXICITY		50	-0.60611254	-1.3278562	0.11155379	0.3597566	1.0	2922	tags=44%, list=13%, signal=51%
GO_POSITIVE_REGULATION_OF_PROTEIN_OLIGOMERIZATION	GO_POSITIVE_REGULATION_OF_PROTEIN_OLIGOMERIZATION		16	-0.64443445	-1.3275026	0.1328125	0.35958135	1.0	4267	tags=56%, list=20%, signal=70%
GO_POSITIVE_REGULATION_OF_INTERLEUKIN_8_PRODUCTION	GO_POSITIVE_REGULATION_OF_INTERLEUKIN_8_PRODUCTION		44	-0.5329962	-1.3262726	0.099415205	0.36132732	1.0	2774	tags=32%, list=13%, signal=36%
GO_REGULATION_OF_GENE_EXPRESSION_EPIGENETIC	GO_REGULATION_OF_GENE_EXPRESSION_EPIGENETIC		193	-0.36255255	-1.3262471	0.124045804	0.36040458	1.0	4623	tags=31%, list=21%, signal=39%
GO_REGULATION_OF_DEFENSE_RESPONSE_TO_VIRUS_BY_VIRUS	GO_REGULATION_OF_DEFENSE_RESPONSE_TO_VIRUS_BY_VIRUS		29	-0.5324006	-1.3260304	0.16007905	0.3598977	1.0	4083	tags=41%, list=19%, signal=51%
GO_REGULATION_OF_STEROID_BIOSYNTHETIC_PROCESS	GO_REGULATION_OF_STEROID_BIOSYNTHETIC_PROCESS		48	-0.48860645	-1.3256633	0.06986028	0.35975772	1.0	3600	tags=33%, list=17%, signal=40%
GO_POSITIVE_REGULATION_OF_LYMPHOCYTE_DIFFERENTIATION	GO_POSITIVE_REGULATION_OF_LYMPHOCYTE_DIFFERENTIATION		77	-0.5505166	-1.3227499	0.118236475	0.36517152	1.0	2703	tags=35%, list=12%, signal=40%
GO_NEGATIVE_REGULATION_OF_VIRAL_TRANSCRIPTION	GO_NEGATIVE_REGULATION_OF_VIRAL_TRANSCRIPTION		23	-0.5212424	-1.3225579	0.1541502	0.36463228	1.0	1400	tags=26%, list=6%, signal=28%
GO_MITOTIC_CELL_CYCLE_CHECKPOINT	GO_MITOTIC_CELL_CYCLE_CHECKPOINT		131	-0.44444543	-1.3212422	0.14700194	0.3665456	1.0	1931	tags=22%, list=9%, signal=24%
GO_REGULATION_OF_CAMP_MEDIATED_SIGNALING	GO_REGULATION_OF_CAMP_MEDIATED_SIGNALING		23	-0.55243737	-1.3199174	0.15578948	0.36838996	1.0	1128	tags=22%, list=5%, signal=23%
GO_RESPONSE_TO_ATP	GO_RESPONSE_TO_ATP		28	-0.56108665	-1.3188099	0.12790698	0.36998343	1.0	2437	tags=29%, list=11%, signal=32%
GO_REGULATION_OF_DOUBLE_STRAND_BREAK_REPAIR	GO_REGULATION_OF_DOUBLE_STRAND_BREAK_REPAIR		32	-0.5221993	-1.3157429	0.14368932	0.37594423	1.0	2285	tags=31%, list=11%, signal=35%
GO_SPINDLE_LOCALIZATION	GO_SPINDLE_LOCALIZATION		37	-0.46367097	-1.3122454	0.1532091	0.38290378	1.0	3319	tags=32%, list=15%, signal=38%
GO_REGULATION_OF_HISTONE_METHYLATION	GO_REGULATION_OF_HISTONE_METHYLATION		52	-0.36936846	-1.3119664	0.11173184	0.3826061	1.0	2994	tags=21%, list=14%, signal=24%
GO_POSITIVE_REGULATION_OF_NEUROBLAST_PROLIFERATION	GO_POSITIVE_REGULATION_OF_NEUROBLAST_PROLIFERATION		21	-0.5436377	-1.311921	0.111328125	0.38172808	1.0	3928	tags=38%, list=18%, signal=46%
GO_RESPONSE_TO_INTERFERON_GAMMA	GO_RESPONSE_TO_INTERFERON_GAMMA		131	-0.56802505	-1.310604	0.15247525	0.38374135	1.0	2922	tags=45%, list=13%, signal=52%
GO_REGULATION_OF_INTERLEUKIN_8_PRODUCTION	GO_REGULATION_OF_INTERLEUKIN_8_PRODUCTION		56	-0.49857658	-1.3103275	0.10291262	0.38339832	1.0	2774	tags=29%, list=13%, signal=33%
GO_PEPTIDYL_LYSINE_MODIFICATION	GO_PEPTIDYL_LYSINE_MODIFICATION		280	-0.3442524	-1.3099344	0.10150376	0.38326162	1.0	4252	tags=29%, list=20%, signal=36%
GO_TOLL_LIKE_RECEPTOR_4_SIGNALING_PATHWAY	GO_TOLL_LIKE_RECEPTOR_4_SIGNALING_PATHWAY		17	-0.64353	-1.3082576	0.15353535	0.38612932	1.0	2703	tags=47%, list=12%, signal=54%
GO_RESPONSE_TO_FUNGUS	GO_RESPONSE_TO_FUNGUS		47	-0.50305516	-1.3078961	0.10119048	0.38601887	1.0	2151	tags=26%, list=10%, signal=28%
GO_DEFENSE_RESPONSE_TO_OTHER_ORGANISM	GO_DEFENSE_RESPONSE_TO_OTHER_ORGANISM		441	-0.44921905	-1.3062851	0.10714286	0.3884639	1.0	3852	tags=34%, list=18%, signal=41%
GO_MEMBRANE_FUSION	GO_MEMBRANE_FUSION		139	-0.34318396	-1.303222	0.04621849	0.39459765	1.0	3126	tags=22%, list=14%, signal=25%
GO_POSITIVE_REGULATION_OF_DNA_METABOLIC_PROCESS	GO_POSITIVE_REGULATION_OF_DNA_METABOLIC_PROCESS		174	-0.3931933	-1.3021014	0.099415205	0.3960937	1.0	4248	tags=33%, list=20%, signal=40%
GO_NEGATIVE_REGULATION_OF_MITOTIC_CELL_CYCLE	GO_NEGATIVE_REGULATION_OF_MITOTIC_CELL_CYCLE		187	-0.38269702	-1.3012327	0.12615955	0.39706418	1.0	3283	tags=28%, list=15%, signal=33%
GO_MRNA_CIS_SPLICING_VIA_SPLICEOSOME	GO_MRNA_CIS_SPLICING_VIA_SPLICEOSOME		16	-0.47587758	-1.3011034	0.2104247	0.39636385	1.0	9518	tags=81%, list=44%, signal=144%
GO_INTERLEUKIN_1_PRODUCTION	GO_INTERLEUKIN_1_PRODUCTION		15	-0.651218	-1.3009343	0.1390593	0.39579758	1.0	2388	tags=53%, list=11%, signal=60%
GO_IMMUNE_EFFECTOR_PROCESS	GO_IMMUNE_EFFECTOR_PROCESS		435	-0.49380824	-1.299993	0.14880952	0.39698485	1.0	3849	tags=38%, list=18%, signal=45%
GO_ANTIGEN_PROCESSING_AND_PRESENTATION	GO_ANTIGEN_PROCESSING_AND_PRESENTATION		197	-0.41147292	-1.298841	0.14081633	0.39865798	1.0	3478	tags=35%, list=16%, signal=41%
GO_REGULATION_OF_PROTEASOMAL_UBIQUITIN_DEPENDENT_PROTEIN_CATABOLIC_PROCESS	GO_REGULATION_OF_PROTEASOMAL_UBIQUITIN_DEPENDENT_PROTEIN_CATABOLIC_PROCESS		140	-0.3462771	-1.298411	0.083984375	0.3986347	1.0	3465	tags=24%, list=16%, signal=28%
GO_HISTONE_PHOSPHORYLATION	GO_HISTONE_PHOSPHORYLATION		24	-0.5283972	-1.2972815	0.1392157	0.40026724	1.0	2983	tags=42%, list=14%, signal=48%
GO_ALPHA_BETA_T_CELL_DIFFERENTIATION	GO_ALPHA_BETA_T_CELL_DIFFERENTIATION		44	-0.62212145	-1.2967966	0.17849898	0.4004152	1.0	1680	tags=34%, list=8%, signal=37%
GO_APOPTOTIC_NUCLEAR_CHANGES	GO_APOPTOTIC_NUCLEAR_CHANGES		24	-0.47931594	-1.2962538	0.13617887	0.4005888	1.0	2955	tags=33%, list=14%, signal=39%
GO_OVARIAN_FOLLICLE_DEVELOPMENT	GO_OVARIAN_FOLLICLE_DEVELOPMENT		57	-0.4476029	-1.2960051	0.084645666	0.40016574	1.0	2516	tags=23%, list=12%, signal=26%
GO_REGULATION_OF_INTERLEUKIN_12_PRODUCTION	GO_REGULATION_OF_INTERLEUKIN_12_PRODUCTION		51	-0.5929946	-1.2958332	0.17515275	0.39953223	1.0	3247	tags=45%, list=15%, signal=53%
GO_CELLULAR_PROTEIN_COMPLEX_LOCALIZATION	GO_CELLULAR_PROTEIN_COMPLEX_LOCALIZATION		22	-0.4904186	-1.2943026	0.14779271	0.40203053	1.0	3952	tags=41%, list=18%, signal=50%
GO_POSITIVE_REGULATION_OF_TUMOR_NECROSIS_FACTOR_SUPERFAMILY_CYTOKINE_PRODUCTION	GO_POSITIVE_REGULATION_OF_TUMOR_NECROSIS_FACTOR_SUPERFAMILY_CYTOKINE_PRODUCTION		54	-0.58075136	-1.2942357	0.16297787	0.40121967	1.0	2774	tags=43%, list=13%, signal=49%
GO_T_CELL_SELECTION	GO_T_CELL_SELECTION		36	-0.6292607	-1.2936687	0.19438878	0.40143898	1.0	4267	tags=53%, list=20%, signal=66%
GO_REGULATION_OF_CELL_DIVISION	GO_REGULATION_OF_CELL_DIVISION		252	-0.41524562	-1.2881395	0.13878328	0.4133311	1.0	2564	tags=27%, list=12%, signal=31%
GO_REGULATION_OF_PROTEIN_MODIFICATION_BY_SMALL_PROTEIN_CONJUGATION_OR_REMOVAL	GO_REGULATION_OF_PROTEIN_MODIFICATION_BY_SMALL_PROTEIN_CONJUGATION_OR_REMOVAL		258	-0.34313148	-1.2869761	0.11717172	0.41486636	1.0	3458	tags=25%, list=16%, signal=30%
GO_REGULATION_OF_VIRAL_TRANSCRIPTION	GO_REGULATION_OF_VIRAL_TRANSCRIPTION		56	-0.3799609	-1.2869278	0.16477273	0.41398782	1.0	2393	tags=18%, list=11%, signal=20%
GO_REGULATION_OF_NATURAL_KILLER_CELL_MEDIATED_IMMUNITY	GO_REGULATION_OF_NATURAL_KILLER_CELL_MEDIATED_IMMUNITY		32	-0.63373107	-1.2860155	0.17102616	0.41507518	1.0	2033	tags=34%, list=9%, signal=38%
GO_RESPONSE_TO_FOOD	GO_RESPONSE_TO_FOOD		19	-0.5843012	-1.2859842	0.1444653	0.4141572	1.0	2184	tags=37%, list=10%, signal=41%
GO_REGULATION_OF_ADAPTIVE_IMMUNE_RESPONSE	GO_REGULATION_OF_ADAPTIVE_IMMUNE_RESPONSE		121	-0.48507538	-1.2859436	0.14747475	0.41324735	1.0	2579	tags=36%, list=12%, signal=40%
GO_POSITIVE_REGULATION_OF_MRNA_PROCESSING	GO_POSITIVE_REGULATION_OF_MRNA_PROCESSING		27	-0.38366815	-1.2833111	0.18604651	0.41842216	1.0	5995	tags=37%, list=28%, signal=51%
GO_RESPONSE_TO_DSRNA	GO_RESPONSE_TO_DSRNA		66	-0.4142303	-1.2820162	0.16633664	0.42044002	1.0	3849	tags=32%, list=18%, signal=39%
GO_REGULATION_OF_CELLULAR_PROTEIN_CATABOLIC_PROCESS	GO_REGULATION_OF_CELLULAR_PROTEIN_CATABOLIC_PROCESS		256	-0.32028595	-1.2808449	0.113131315	0.42217764	1.0	3465	tags=24%, list=16%, signal=28%
GO_NUCLEOBASE_CONTAINING_SMALL_MOLECULE_INTERCONVERSION	GO_NUCLEOBASE_CONTAINING_SMALL_MOLECULE_INTERCONVERSION		19	-0.4658009	-1.2806004	0.19921105	0.4217286	1.0	5733	tags=42%, list=26%, signal=57%
GO_ORGANELLE_LOCALIZATION	GO_ORGANELLE_LOCALIZATION		386	-0.31923273	-1.2803425	0.030737706	0.42130524	1.0	2873	tags=19%, list=13%, signal=21%
GO_RECIPROCAL_DNA_RECOMBINATION	GO_RECIPROCAL_DNA_RECOMBINATION		36	-0.46498528	-1.2784963	0.23031496	0.42482427	1.0	6725	tags=44%, list=31%, signal=64%
GO_CHRONIC_INFLAMMATORY_RESPONSE	GO_CHRONIC_INFLAMMATORY_RESPONSE		15	-0.6731073	-1.2782834	0.1614786	0.42430472	1.0	2090	tags=47%, list=10%, signal=52%
GO_NEGATIVE_REGULATION_OF_PROTEIN_MODIFICATION_BY_SMALL_PROTEIN_CONJUGATION_OR_REMOVAL	GO_NEGATIVE_REGULATION_OF_PROTEIN_MODIFICATION_BY_SMALL_PROTEIN_CONJUGATION_OR_REMOVAL		126	-0.39971504	-1.2777209	0.19917865	0.4247086	1.0	3548	tags=28%, list=16%, signal=33%
GO_ORGANIC_CYCLIC_COMPOUND_CATABOLIC_PROCESS	GO_ORGANIC_CYCLIC_COMPOUND_CATABOLIC_PROCESS		380	-0.3069412	-1.2776517	0.059304703	0.4238538	1.0	4947	tags=30%, list=23%, signal=38%
GO_CELLULAR_RESPONSE_TO_HEAT	GO_CELLULAR_RESPONSE_TO_HEAT		33	-0.4975525	-1.2769767	0.11561866	0.42447963	1.0	1671	tags=27%, list=8%, signal=29%
GO_TELOMERE_MAINTENANCE_VIA_TELOMERE_LENGTHENING	GO_TELOMERE_MAINTENANCE_VIA_TELOMERE_LENGTHENING		25	-0.4426153	-1.2761623	0.21428572	0.42537946	1.0	4228	tags=36%, list=19%, signal=45%
GO_ALPHA_BETA_T_CELL_ACTIVATION	GO_ALPHA_BETA_T_CELL_ACTIVATION		52	-0.5975816	-1.2758383	0.17311609	0.4251907	1.0	1874	tags=33%, list=9%, signal=36%
GO_POSITIVE_REGULATION_OF_IMMUNE_EFFECTOR_PROCESS	GO_POSITIVE_REGULATION_OF_IMMUNE_EFFECTOR_PROCESS		148	-0.50476915	-1.2757243	0.16432866	0.42443642	1.0	4544	tags=49%, list=21%, signal=61%
GO_REGULATION_OF_RESPONSE_TO_CYTOKINE_STIMULUS	GO_REGULATION_OF_RESPONSE_TO_CYTOKINE_STIMULUS		135	-0.39875624	-1.2752992	0.126	0.4244722	1.0	3331	tags=31%, list=15%, signal=37%
GO_CHROMOSOME_CONDENSATION	GO_CHROMOSOME_CONDENSATION		29	-0.5558748	-1.2752922	0.25	0.42350668	1.0	1918	tags=38%, list=9%, signal=42%
GO_NEGATIVE_REGULATION_OF_T_CELL_APOPTOTIC_PROCESS	GO_NEGATIVE_REGULATION_OF_T_CELL_APOPTOTIC_PROCESS		16	-0.6297417	-1.2739651	0.14979757	0.4256358	1.0	1830	tags=38%, list=8%, signal=41%
GO_POSITIVE_T_CELL_SELECTION	GO_POSITIVE_T_CELL_SELECTION		21	-0.6550125	-1.2715964	0.22289157	0.43035457	1.0	3917	tags=48%, list=18%, signal=58%
GO_POSITIVE_REGULATION_OF_INTERLEUKIN_12_PRODUCTION	GO_POSITIVE_REGULATION_OF_INTERLEUKIN_12_PRODUCTION		33	-0.58247054	-1.2713914	0.1919192	0.42984867	1.0	2703	tags=42%, list=12%, signal=48%
GO_REGULATION_OF_CYSTEINE_TYPE_ENDOPEPTIDASE_ACTIVITY	GO_REGULATION_OF_CYSTEINE_TYPE_ENDOPEPTIDASE_ACTIVITY		204	-0.365799	-1.2705177	0.1	0.43090692	1.0	3020	tags=28%, list=14%, signal=33%
GO_SINGLE_ORGANISM_MEMBRANE_FUSION	GO_SINGLE_ORGANISM_MEMBRANE_FUSION		114	-0.34357584	-1.270092	0.07805907	0.4309785	1.0	3126	tags=22%, list=14%, signal=25%
GO_REGULATION_OF_ANTIGEN_RECEPTOR_MEDIATED_SIGNALING_PATHWAY	GO_REGULATION_OF_ANTIGEN_RECEPTOR_MEDIATED_SIGNALING_PATHWAY		38	-0.5843199	-1.2700729	0.21428572	0.4300305	1.0	3036	tags=50%, list=14%, signal=58%
GO_POSITIVE_REGULATION_OF_T_CELL_MEDIATED_CYTOTOXICITY	GO_POSITIVE_REGULATION_OF_T_CELL_MEDIATED_CYTOTOXICITY		15	-0.5737811	-1.2684208	0.14541833	0.43290612	1.0	5729	tags=73%, list=26%, signal=99%
GO_NUCLEAR_IMPORT	GO_NUCLEAR_IMPORT		122	-0.33903372	-1.2684137	0.12576064	0.43193135	1.0	3977	tags=35%, list=18%, signal=43%
GO_POSITIVE_REGULATION_OF_ORGANELLE_ASSEMBLY	GO_POSITIVE_REGULATION_OF_ORGANELLE_ASSEMBLY		43	-0.3986951	-1.267924	0.16161616	0.4320727	1.0	2517	tags=21%, list=12%, signal=24%
GO_HISTONE_H3_K4_METHYLATION	GO_HISTONE_H3_K4_METHYLATION		27	-0.43015832	-1.2671338	0.19924098	0.43299052	1.0	2803	tags=19%, list=13%, signal=21%
GO_POSITIVE_REGULATION_OF_CHROMOSOME_ORGANIZATION	GO_POSITIVE_REGULATION_OF_CHROMOSOME_ORGANIZATION		140	-0.33889565	-1.2638072	0.120229006	0.43983588	1.0	3844	tags=26%, list=18%, signal=31%
GO_PYRIMIDINE_NUCLEOTIDE_BIOSYNTHETIC_PROCESS	GO_PYRIMIDINE_NUCLEOTIDE_BIOSYNTHETIC_PROCESS		26	-0.4606644	-1.2629933	0.17288801	0.4408122	1.0	5129	tags=42%, list=24%, signal=55%
GO_PARAXIAL_MESODERM_DEVELOPMENT	GO_PARAXIAL_MESODERM_DEVELOPMENT		15	-0.5506948	-1.2629564	0.1663443	0.43990818	1.0	2736	tags=33%, list=13%, signal=38%
GO_REGULATION_OF_ALPHA_BETA_T_CELL_DIFFERENTIATION	GO_REGULATION_OF_ALPHA_BETA_T_CELL_DIFFERENTIATION		46	-0.54195756	-1.2629141	0.1724138	0.43900752	1.0	2703	tags=33%, list=12%, signal=37%
GO_REGULATION_OF_PROTEASOMAL_PROTEIN_CATABOLIC_PROCESS	GO_REGULATION_OF_PROTEASOMAL_PROTEIN_CATABOLIC_PROCESS		171	-0.31920245	-1.2617446	0.10650887	0.4407855	1.0	3465	tags=22%, list=16%, signal=26%
GO_REGULATION_OF_MITOTIC_CELL_CYCLE	GO_REGULATION_OF_MITOTIC_CELL_CYCLE		442	-0.35575706	-1.2606146	0.17110266	0.44250694	1.0	3486	tags=27%, list=16%, signal=31%
GO_MITOCHONDRIAL_RESPIRATORY_CHAIN_COMPLEX_ASSEMBLY	GO_MITOCHONDRIAL_RESPIRATORY_CHAIN_COMPLEX_ASSEMBLY		60	-0.36981001	-1.2605261	0.23966943	0.44174856	1.0	7098	tags=45%, list=33%, signal=67%
GO_POSITIVE_REGULATION_OF_CELL_CYCLE_PHASE_TRANSITION	GO_POSITIVE_REGULATION_OF_CELL_CYCLE_PHASE_TRANSITION		67	-0.44270822	-1.2603991	0.2003891	0.44109827	1.0	2343	tags=22%, list=11%, signal=25%
GO_POSITIVE_REGULATION_OF_MITOTIC_CELL_CYCLE	GO_POSITIVE_REGULATION_OF_MITOTIC_CELL_CYCLE		118	-0.41586548	-1.2599164	0.16764133	0.44125438	1.0	2507	tags=25%, list=12%, signal=28%
GO_NEGATIVE_REGULATION_OF_CELL_AGING	GO_NEGATIVE_REGULATION_OF_CELL_AGING		16	-0.53862673	-1.2593818	0.20303605	0.441532	1.0	2538	tags=25%, list=12%, signal=28%
GO_NUCLEOTIDE_TRANSPORT	GO_NUCLEOTIDE_TRANSPORT		24	-0.42493787	-1.2588601	0.17816092	0.44175446	1.0	3624	tags=29%, list=17%, signal=35%
GO_T_CELL_PROLIFERATION	GO_T_CELL_PROLIFERATION		34	-0.59926325	-1.2587713	0.2194617	0.4409756	1.0	4760	tags=56%, list=22%, signal=71%
GO_POSITIVE_REGULATION_OF_ALPHA_BETA_T_CELL_DIFFERENTIATION	GO_POSITIVE_REGULATION_OF_ALPHA_BETA_T_CELL_DIFFERENTIATION		37	-0.55852103	-1.2580485	0.16973415	0.44174182	1.0	2703	tags=35%, list=12%, signal=40%
GO_PYRIMIDINE_NUCLEOSIDE_TRIPHOSPHATE_BIOSYNTHETIC_PROCESS	GO_PYRIMIDINE_NUCLEOSIDE_TRIPHOSPHATE_BIOSYNTHETIC_PROCESS		15	-0.5448032	-1.2567447	0.19019608	0.44386718	1.0	2992	tags=33%, list=14%, signal=39%
GO_REGULATION_OF_NATURAL_KILLER_CELL_ACTIVATION	GO_REGULATION_OF_NATURAL_KILLER_CELL_ACTIVATION		26	-0.5218195	-1.2563818	0.13135593	0.44378322	1.0	3848	tags=38%, list=18%, signal=47%
GO_REGULATION_OF_MAMMARY_GLAND_EPITHELIAL_CELL_PROLIFERATION	GO_REGULATION_OF_MAMMARY_GLAND_EPITHELIAL_CELL_PROLIFERATION		16	-0.49456042	-1.2557585	0.17087379	0.44431576	1.0	4693	tags=50%, list=22%, signal=64%
GO_NEGATIVE_REGULATION_OF_TOLL_LIKE_RECEPTOR_SIGNALING_PATHWAY	GO_NEGATIVE_REGULATION_OF_TOLL_LIKE_RECEPTOR_SIGNALING_PATHWAY		25	-0.5523062	-1.2554816	0.1765873	0.4439482	1.0	2857	tags=36%, list=13%, signal=41%
GO_NEGATIVE_REGULATION_OF_GENE_SILENCING	GO_NEGATIVE_REGULATION_OF_GENE_SILENCING		17	-0.48650038	-1.2551563	0.18386492	0.44372976	1.0	5026	tags=53%, list=23%, signal=69%
GO_EXECUTION_PHASE_OF_APOPTOSIS	GO_EXECUTION_PHASE_OF_APOPTOSIS		52	-0.35932365	-1.2542417	0.1125	0.44491833	1.0	4820	tags=33%, list=22%, signal=42%
GO_OXIDATIVE_PHOSPHORYLATION	GO_OXIDATIVE_PHOSPHORYLATION		77	-0.34579667	-1.2537394	0.24324325	0.4450946	1.0	7065	tags=44%, list=32%, signal=65%
GO_PROTEIN_POLYUBIQUITINATION	GO_PROTEIN_POLYUBIQUITINATION		230	-0.31452677	-1.2533569	0.16167665	0.44497043	1.0	3551	tags=23%, list=16%, signal=27%
GO_MODULATION_OF_TRANSCRIPTION_IN_OTHER_ORGANISM_INVOLVED_IN_SYMBIOTIC_INTERACTION	GO_MODULATION_OF_TRANSCRIPTION_IN_OTHER_ORGANISM_INVOLVED_IN_SYMBIOTIC_INTERACTION		21	-0.45794553	-1.2533435	0.18113208	0.44402373	1.0	124	tags=10%, list=1%, signal=10%
GO_MITOTIC_DNA_INTEGRITY_CHECKPOINT	GO_MITOTIC_DNA_INTEGRITY_CHECKPOINT		95	-0.4040104	-1.2523793	0.19807692	0.44535244	1.0	4342	tags=32%, list=20%, signal=39%
GO_ORGANELLE_FUSION	GO_ORGANELLE_FUSION		116	-0.33239695	-1.2517158	0.08453608	0.44598183	1.0	3126	tags=22%, list=14%, signal=25%
GO_GMP_METABOLIC_PROCESS	GO_GMP_METABOLIC_PROCESS		20	-0.4291765	-1.2516998	0.18518518	0.44506037	1.0	5059	tags=45%, list=23%, signal=59%
GO_CELLULAR_COMPONENT_DISASSEMBLY_INVOLVED_IN_EXECUTION_PHASE_OF_APOPTOSIS	GO_CELLULAR_COMPONENT_DISASSEMBLY_INVOLVED_IN_EXECUTION_PHASE_OF_APOPTOSIS		41	-0.3913803	-1.2510798	0.14915967	0.4455806	1.0	4075	tags=32%, list=19%, signal=39%
GO_MACROMOLECULAR_COMPLEX_DISASSEMBLY	GO_MACROMOLECULAR_COMPLEX_DISASSEMBLY		175	-0.35864	-1.250825	0.22903885	0.44524077	1.0	5578	tags=37%, list=26%, signal=50%
GO_PROTEIN_COMPLEX_LOCALIZATION	GO_PROTEIN_COMPLEX_LOCALIZATION		50	-0.41756147	-1.2507411	0.15689981	0.44449103	1.0	4273	tags=36%, list=20%, signal=45%
GO_INTERFERON_GAMMA_MEDIATED_SIGNALING_PATHWAY	GO_INTERFERON_GAMMA_MEDIATED_SIGNALING_PATHWAY		65	-0.5836069	-1.2506051	0.23602484	0.44388685	1.0	4608	tags=63%, list=21%, signal=80%
GO_NEGATIVE_REGULATION_OF_CYTOKINE_BIOSYNTHETIC_PROCESS	GO_NEGATIVE_REGULATION_OF_CYTOKINE_BIOSYNTHETIC_PROCESS		27	-0.5125262	-1.2496748	0.15204678	0.4451113	1.0	1023	tags=26%, list=5%, signal=27%
GO_MODULATION_OF_GROWTH_OF_SYMBIONT_INVOLVED_IN_INTERACTION_WITH_HOST	GO_MODULATION_OF_GROWTH_OF_SYMBIONT_INVOLVED_IN_INTERACTION_WITH_HOST		16	-0.5751351	-1.2495296	0.21149898	0.44446033	1.0	738	tags=19%, list=3%, signal=19%
GO_POSITIVE_REGULATION_OF_TRANSCRIPTION_INITIATION_FROM_RNA_POLYMERASE_II_PROMOTER	GO_POSITIVE_REGULATION_OF_TRANSCRIPTION_INITIATION_FROM_RNA_POLYMERASE_II_PROMOTER		17	-0.45051423	-1.2491192	0.2007874	0.444463	1.0	8144	tags=65%, list=37%, signal=103%
GO_NEGATIVE_REGULATION_OF_MULTI_ORGANISM_PROCESS	GO_NEGATIVE_REGULATION_OF_MULTI_ORGANISM_PROCESS		137	-0.44904867	-1.2490926	0.19009902	0.4436136	1.0	3098	tags=31%, list=14%, signal=36%
GO_POSITIVE_REGULATION_OF_TELOMERE_MAINTENANCE	GO_POSITIVE_REGULATION_OF_TELOMERE_MAINTENANCE		42	-0.376612	-1.2474684	0.17261904	0.44639075	1.0	5456	tags=36%, list=25%, signal=48%
GO_PROTEIN_AUTOUBIQUITINATION	GO_PROTEIN_AUTOUBIQUITINATION		48	-0.36273327	-1.2465011	0.19169961	0.44772986	1.0	1882	tags=17%, list=9%, signal=18%
GO_PIRNA_METABOLIC_PROCESS	GO_PIRNA_METABOLIC_PROCESS		15	-0.6090983	-1.2449783	0.16470589	0.4503814	1.0	3220	tags=47%, list=15%, signal=55%
GO_POSITIVE_REGULATION_OF_NITRIC_OXIDE_SYNTHASE_ACTIVITY	GO_POSITIVE_REGULATION_OF_NITRIC_OXIDE_SYNTHASE_ACTIVITY		20	-0.44725332	-1.2441281	0.15277778	0.45148188	1.0	5521	tags=55%, list=25%, signal=74%
GO_T_CELL_DIFFERENTIATION	GO_T_CELL_DIFFERENTIATION		120	-0.5158487	-1.24365	0.20990099	0.4516918	1.0	1971	tags=28%, list=9%, signal=31%
GO_PROTEIN_LOCALIZATION_TO_MITOCHONDRION	GO_PROTEIN_LOCALIZATION_TO_MITOCHONDRION		60	-0.3546918	-1.2435719	0.17083333	0.45094872	1.0	4709	tags=42%, list=22%, signal=53%
GO_PROTEIN_DNA_COMPLEX_SUBUNIT_ORGANIZATION	GO_PROTEIN_DNA_COMPLEX_SUBUNIT_ORGANIZATION		196	-0.40423	-1.2431682	0.20683111	0.45097506	1.0	4002	tags=33%, list=18%, signal=40%
GO_NEGATIVE_REGULATION_OF_CELL_CYCLE_PROCESS	GO_NEGATIVE_REGULATION_OF_CELL_CYCLE_PROCESS		202	-0.368402	-1.2426581	0.16826004	0.45120245	1.0	3283	tags=28%, list=15%, signal=33%
GO_REGULATION_OF_TOLERANCE_INDUCTION	GO_REGULATION_OF_TOLERANCE_INDUCTION		17	-0.6566245	-1.2418573	0.23298968	0.4521135	1.0	1247	tags=35%, list=6%, signal=37%
GO_REGULATION_OF_DEFENSE_RESPONSE_TO_VIRUS	GO_REGULATION_OF_DEFENSE_RESPONSE_TO_VIRUS		179	-0.37591177	-1.2416915	0.14343435	0.45150515	1.0	3852	tags=31%, list=18%, signal=38%
GO_PROTEASOMAL_PROTEIN_CATABOLIC_PROCESS	GO_PROTEASOMAL_PROTEIN_CATABOLIC_PROCESS		259	-0.3092418	-1.2407858	0.17	0.45269325	1.0	3496	tags=22%, list=16%, signal=26%
GO_BLASTOCYST_DEVELOPMENT	GO_BLASTOCYST_DEVELOPMENT		55	-0.38765332	-1.2402229	0.13372093	0.45309722	1.0	4502	tags=36%, list=21%, signal=46%
GO_CHROMATIN_SILENCING	GO_CHROMATIN_SILENCING		68	-0.42153198	-1.2391905	0.24701196	0.45459592	1.0	4388	tags=34%, list=20%, signal=42%
GO_CELLULAR_RESPONSE_TO_INTERFERON_GAMMA	GO_CELLULAR_RESPONSE_TO_INTERFERON_GAMMA		109	-0.54728353	-1.2378072	0.20874752	0.45685986	1.0	2922	tags=43%, list=13%, signal=50%
GO_HISTONE_METHYLATION	GO_HISTONE_METHYLATION		75	-0.35262823	-1.2370787	0.14822134	0.45768824	1.0	4255	tags=33%, list=20%, signal=41%
GO_PROTEIN_K11_LINKED_UBIQUITINATION	GO_PROTEIN_K11_LINKED_UBIQUITINATION		26	-0.42870462	-1.2370429	0.26272914	0.45682633	1.0	3044	tags=23%, list=14%, signal=27%
GO_REGULATION_OF_LEUKOCYTE_DIFFERENTIATION	GO_REGULATION_OF_LEUKOCYTE_DIFFERENTIATION		220	-0.43552613	-1.2365291	0.18217821	0.45704314	1.0	3511	tags=32%, list=16%, signal=38%
GO_NUCLEOSIDE_TRIPHOSPHATE_BIOSYNTHETIC_PROCESS	GO_NUCLEOSIDE_TRIPHOSPHATE_BIOSYNTHETIC_PROCESS		52	-0.36344373	-1.2363049	0.1762295	0.45665923	1.0	5129	tags=35%, list=24%, signal=45%
GO_MODULATION_BY_VIRUS_OF_HOST_MORPHOLOGY_OR_PHYSIOLOGY	GO_MODULATION_BY_VIRUS_OF_HOST_MORPHOLOGY_OR_PHYSIOLOGY		35	-0.3810913	-1.2359177	0.1734694	0.45665798	1.0	3348	tags=23%, list=15%, signal=27%
GO_REGULATION_OF_IMMUNE_EFFECTOR_PROCESS	GO_REGULATION_OF_IMMUNE_EFFECTOR_PROCESS		400	-0.4184054	-1.2358812	0.16568047	0.45582548	1.0	3852	tags=35%, list=18%, signal=42%
GO_LEUKOCYTE_CELL_CELL_ADHESION	GO_LEUKOCYTE_CELL_CELL_ADHESION		248	-0.4948294	-1.2352456	0.20841683	0.45637658	1.0	2814	tags=30%, list=13%, signal=34%
GO_CHEMOKINE_MEDIATED_SIGNALING_PATHWAY	GO_CHEMOKINE_MEDIATED_SIGNALING_PATHWAY		62	-0.6077827	-1.2349701	0.20355731	0.4561903	1.0	2865	tags=48%, list=13%, signal=56%
GO_PROTEIN_IMPORT_INTO_NUCLEUS_TRANSLOCATION	GO_PROTEIN_IMPORT_INTO_NUCLEUS_TRANSLOCATION		27	-0.42815915	-1.2346247	0.18032786	0.45606098	1.0	3650	tags=30%, list=17%, signal=36%
GO_SCF_DEPENDENT_PROTEASOMAL_UBIQUITIN_DEPENDENT_PROTEIN_CATABOLIC_PROCESS	GO_SCF_DEPENDENT_PROTEASOMAL_UBIQUITIN_DEPENDENT_PROTEIN_CATABOLIC_PROCESS		23	-0.44662195	-1.2324721	0.16157205	0.46006548	1.0	1699	tags=22%, list=8%, signal=24%
GO_DNA_PACKAGING	GO_DNA_PACKAGING		159	-0.44215614	-1.231886	0.2326923	0.460539	1.0	4091	tags=37%, list=19%, signal=45%
GO_ZYMOGEN_ACTIVATION	GO_ZYMOGEN_ACTIVATION		108	-0.386749	-1.2305942	0.11042945	0.46253526	1.0	3015	tags=32%, list=14%, signal=37%
GO_POSITIVE_REGULATION_OF_ACUTE_INFLAMMATORY_RESPONSE	GO_POSITIVE_REGULATION_OF_ACUTE_INFLAMMATORY_RESPONSE		26	-0.59997576	-1.2293174	0.18307087	0.4645975	1.0	2744	tags=50%, list=13%, signal=57%
GO_CELL_KILLING	GO_CELL_KILLING		50	-0.4889668	-1.2286859	0.19675456	0.46510857	1.0	3026	tags=32%, list=14%, signal=37%
GO_NUCLEOTIDE_BINDING_DOMAIN_LEUCINE_RICH_REPEAT_CONTAINING_RECEPTOR_SIGNALING_PATHWAY	GO_NUCLEOTIDE_BINDING_DOMAIN_LEUCINE_RICH_REPEAT_CONTAINING_RECEPTOR_SIGNALING_PATHWAY		26	-0.41482013	-1.2283943	0.23091602	0.46486938	1.0	6392	tags=54%, list=29%, signal=76%
GO_NEGATIVE_REGULATION_OF_DEPHOSPHORYLATION	GO_NEGATIVE_REGULATION_OF_DEPHOSPHORYLATION		68	-0.3780413	-1.2280653	0.13011153	0.4647377	1.0	3941	tags=28%, list=18%, signal=34%
GO_CYTOPLASMIC_PATTERN_RECOGNITION_RECEPTOR_SIGNALING_PATHWAY	GO_CYTOPLASMIC_PATTERN_RECOGNITION_RECEPTOR_SIGNALING_PATHWAY		31	-0.4544691	-1.227702	0.22137405	0.46463072	1.0	6392	tags=55%, list=29%, signal=78%
GO_RESPONSE_TO_TUMOR_NECROSIS_FACTOR	GO_RESPONSE_TO_TUMOR_NECROSIS_FACTOR		210	-0.4245721	-1.2275776	0.17718941	0.46400174	1.0	3495	tags=34%, list=16%, signal=40%
GO_REGULATION_OF_T_CELL_PROLIFERATION	GO_REGULATION_OF_T_CELL_PROLIFERATION		141	-0.47750998	-1.2273865	0.20594059	0.46351814	1.0	3040	tags=33%, list=14%, signal=38%
GO_LEUKOCYTE_ACTIVATION	GO_LEUKOCYTE_ACTIVATION		399	-0.4796706	-1.2266543	0.21343873	0.46447882	1.0	3917	tags=37%, list=18%, signal=44%
GO_NEGATIVE_REGULATION_OF_DEFENSE_RESPONSE_TO_VIRUS	GO_NEGATIVE_REGULATION_OF_DEFENSE_RESPONSE_TO_VIRUS		17	-0.5494003	-1.2259351	0.21247563	0.46536663	1.0	577	tags=29%, list=3%, signal=30%
GO_COENZYME_BIOSYNTHETIC_PROCESS	GO_COENZYME_BIOSYNTHETIC_PROCESS		110	-0.3847479	-1.225819	0.17521368	0.46467793	1.0	3799	tags=28%, list=17%, signal=34%
GO_REGULATION_OF_B_CELL_DIFFERENTIATION	GO_REGULATION_OF_B_CELL_DIFFERENTIATION		22	-0.6069685	-1.2233987	0.25948104	0.46941277	1.0	3695	tags=50%, list=17%, signal=60%
GO_POSITIVE_REGULATION_OF_PROTEOLYSIS	GO_POSITIVE_REGULATION_OF_PROTEOLYSIS		344	-0.3197718	-1.2224725	0.125	0.4705657	1.0	3538	tags=26%, list=16%, signal=31%
GO_REGULATION_OF_ALPHA_BETA_T_CELL_ACTIVATION	GO_REGULATION_OF_ALPHA_BETA_T_CELL_ACTIVATION		68	-0.5233382	-1.2218193	0.24007936	0.47121215	1.0	2703	tags=32%, list=12%, signal=37%
GO_ESTABLISHMENT_OF_PROTEIN_LOCALIZATION_TO_ORGANELLE	GO_ESTABLISHMENT_OF_PROTEIN_LOCALIZATION_TO_ORGANELLE		318	-0.25668946	-1.2207127	0.14164905	0.4728335	1.0	5376	tags=31%, list=25%, signal=40%
GO_REGULATION_OF_TOLL_LIKE_RECEPTOR_4_SIGNALING_PATHWAY	GO_REGULATION_OF_TOLL_LIKE_RECEPTOR_4_SIGNALING_PATHWAY		16	-0.54662526	-1.2195243	0.21084337	0.474748	1.0	1426	tags=25%, list=7%, signal=27%
GO_CELLULAR_KETONE_METABOLIC_PROCESS	GO_CELLULAR_KETONE_METABOLIC_PROCESS		62	-0.4425628	-1.2187271	0.20481928	0.47566694	1.0	3390	tags=24%, list=16%, signal=29%
GO_REGULATION_OF_CELL_CYCLE_PHASE_TRANSITION	GO_REGULATION_OF_CELL_CYCLE_PHASE_TRANSITION		307	-0.35211256	-1.2187268	0.21414538	0.4747433	1.0	3597	tags=27%, list=17%, signal=32%
GO_NEGATIVE_REGULATION_OF_CELLULAR_CATABOLIC_PROCESS	GO_NEGATIVE_REGULATION_OF_CELLULAR_CATABOLIC_PROCESS		145	-0.29953074	-1.2181745	0.09607843	0.47512773	1.0	3528	tags=21%, list=16%, signal=25%
GO_CYTOKINE_PRODUCTION_INVOLVED_IN_IMMUNE_RESPONSE	GO_CYTOKINE_PRODUCTION_INVOLVED_IN_IMMUNE_RESPONSE		17	-0.5218232	-1.215616	0.2	0.48022336	1.0	2403	tags=41%, list=11%, signal=46%
GO_REGULATION_OF_OSTEOCLAST_DIFFERENTIATION	GO_REGULATION_OF_OSTEOCLAST_DIFFERENTIATION		58	-0.47502294	-1.2134569	0.22338204	0.48439372	1.0	3381	tags=33%, list=16%, signal=39%
GO_PROTEIN_DEPOLYMERIZATION	GO_PROTEIN_DEPOLYMERIZATION		23	-0.5376547	-1.2131662	0.24947146	0.48409328	1.0	237	tags=17%, list=1%, signal=18%
GO_POSITIVE_REGULATION_OF_VIRAL_PROCESS	GO_POSITIVE_REGULATION_OF_VIRAL_PROCESS		84	-0.32523778	-1.2126853	0.1923077	0.4843494	1.0	3757	tags=23%, list=17%, signal=27%
GO_REGULATION_OF_LEUKOCYTE_PROLIFERATION	GO_REGULATION_OF_LEUKOCYTE_PROLIFERATION		198	-0.47149852	-1.2123376	0.21696253	0.4842382	1.0	3695	tags=38%, list=17%, signal=46%
GO_RRNA_MODIFICATION	GO_RRNA_MODIFICATION		21	-0.43964478	-1.2110286	0.3030303	0.48636353	1.0	8493	tags=76%, list=39%, signal=125%
GO_LEUKOCYTE_CHEMOTAXIS	GO_LEUKOCYTE_CHEMOTAXIS		107	-0.53820187	-1.2107302	0.22420634	0.48621053	1.0	2460	tags=39%, list=11%, signal=44%
GO_POSITIVE_REGULATION_OF_RESPONSE_TO_OXIDATIVE_STRESS	GO_POSITIVE_REGULATION_OF_RESPONSE_TO_OXIDATIVE_STRESS		15	-0.51538044	-1.2103872	0.23781677	0.4861191	1.0	2293	tags=27%, list=11%, signal=30%
GO_REGULATION_OF_ERYTHROCYTE_DIFFERENTIATION	GO_REGULATION_OF_ERYTHROCYTE_DIFFERENTIATION		36	-0.42056692	-1.210323	0.19635628	0.48534885	1.0	3695	tags=28%, list=17%, signal=33%
GO_ACTIVATION_OF_IMMUNE_RESPONSE	GO_ACTIVATION_OF_IMMUNE_RESPONSE		384	-0.45774207	-1.2101334	0.25440314	0.48489523	1.0	3897	tags=37%, list=18%, signal=44%
GO_CELLULAR_DEFENSE_RESPONSE	GO_CELLULAR_DEFENSE_RESPONSE		56	-0.5613469	-1.2098173	0.23203285	0.48477253	1.0	3285	tags=43%, list=15%, signal=50%
GO_REGULATION_OF_MRNA_METABOLIC_PROCESS	GO_REGULATION_OF_MRNA_METABOLIC_PROCESS		106	-0.28092042	-1.2093623	0.21568628	0.4848802	1.0	5995	tags=37%, list=28%, signal=51%
GO_RESPONSE_TO_MOLECULE_OF_BACTERIAL_ORIGIN	GO_RESPONSE_TO_MOLECULE_OF_BACTERIAL_ORIGIN		306	-0.4311073	-1.2092476	0.198	0.48427308	1.0	2994	tags=34%, list=14%, signal=39%
GO_POSITIVE_REGULATION_OF_RESPONSE_TO_CYTOKINE_STIMULUS	GO_POSITIVE_REGULATION_OF_RESPONSE_TO_CYTOKINE_STIMULUS		29	-0.47470433	-1.2086966	0.24439919	0.48460814	1.0	3478	tags=41%, list=16%, signal=49%
GO_POSITIVE_REGULATION_OF_NIK_NF_KAPPAB_SIGNALING	GO_POSITIVE_REGULATION_OF_NIK_NF_KAPPAB_SIGNALING		29	-0.4703212	-1.2085094	0.20696722	0.48412308	1.0	3352	tags=45%, list=15%, signal=53%
GO_ACROSOME_REACTION	GO_ACROSOME_REACTION		16	-0.49325997	-1.20409	0.23076923	0.49335465	1.0	557	tags=13%, list=3%, signal=13%
GO_POSITIVE_REGULATION_OF_CYTOKINE_PRODUCTION	GO_POSITIVE_REGULATION_OF_CYTOKINE_PRODUCTION		349	-0.42845413	-1.2031374	0.21230158	0.49472165	1.0	2774	tags=29%, list=13%, signal=33%
GO_TOR_SIGNALING	GO_TOR_SIGNALING		16	-0.44763833	-1.2030729	0.21576764	0.49394396	1.0	4786	tags=44%, list=22%, signal=56%
GO_SERTOLI_CELL_DIFFERENTIATION	GO_SERTOLI_CELL_DIFFERENTIATION		18	-0.47361508	-1.2025801	0.24016564	0.4942071	1.0	5026	tags=50%, list=23%, signal=65%
GO_INTRACELLULAR_RECEPTOR_SIGNALING_PATHWAY	GO_INTRACELLULAR_RECEPTOR_SIGNALING_PATHWAY		159	-0.31044808	-1.2023551	0.12678936	0.49381533	1.0	3729	tags=27%, list=17%, signal=32%
GO_POSITIVE_REGULATION_OF_PROTEIN_LOCALIZATION_TO_CELL_PERIPHERY	GO_POSITIVE_REGULATION_OF_PROTEIN_LOCALIZATION_TO_CELL_PERIPHERY		34	-0.4262286	-1.2015586	0.15444015	0.49469286	1.0	2865	tags=29%, list=13%, signal=34%
GO_MAST_CELL_ACTIVATION	GO_MAST_CELL_ACTIVATION		21	-0.59479684	-1.2005845	0.22580644	0.49611443	1.0	1527	tags=38%, list=7%, signal=41%
GO_POSITIVE_REGULATION_OF_INTERLEUKIN_6_PRODUCTION	GO_POSITIVE_REGULATION_OF_INTERLEUKIN_6_PRODUCTION		64	-0.46717262	-1.1998948	0.17515275	0.49672896	1.0	2403	tags=36%, list=11%, signal=40%
GO_NEGATIVE_REGULATION_OF_CHROMATIN_MODIFICATION	GO_NEGATIVE_REGULATION_OF_CHROMATIN_MODIFICATION		43	-0.36696473	-1.1996167	0.22037037	0.4964453	1.0	7068	tags=58%, list=32%, signal=86%
GO_DEOXYRIBOSE_PHOSPHATE_CATABOLIC_PROCESS	GO_DEOXYRIBOSE_PHOSPHATE_CATABOLIC_PROCESS		20	-0.4290572	-1.1992079	0.2529412	0.496529	1.0	6633	tags=60%, list=30%, signal=86%
GO_POSITIVE_REGULATION_OF_T_CELL_PROLIFERATION	GO_POSITIVE_REGULATION_OF_T_CELL_PROLIFERATION		92	-0.5145443	-1.1990651	0.24850895	0.4959309	1.0	3695	tags=40%, list=17%, signal=48%
GO_REGULATION_OF_TRANSLATION_IN_RESPONSE_TO_STRESS	GO_REGULATION_OF_TRANSLATION_IN_RESPONSE_TO_STRESS		19	-0.41131738	-1.1990167	0.2145749	0.49512357	1.0	2220	tags=16%, list=10%, signal=18%
GO_POSITIVE_REGULATION_OF_LYMPHOCYTE_MIGRATION	GO_POSITIVE_REGULATION_OF_LYMPHOCYTE_MIGRATION		25	-0.59880304	-1.1987762	0.25	0.49476925	1.0	2576	tags=52%, list=12%, signal=59%
GO_ERROR_PRONE_TRANSLESION_SYNTHESIS	GO_ERROR_PRONE_TRANSLESION_SYNTHESIS		19	-0.5092692	-1.1986877	0.31746033	0.49406883	1.0	4228	tags=53%, list=19%, signal=65%
GO_T_CELL_RECEPTOR_SIGNALING_PATHWAY	GO_T_CELL_RECEPTOR_SIGNALING_PATHWAY		136	-0.46859205	-1.1964592	0.28270042	0.49852964	1.0	5191	tags=46%, list=24%, signal=60%
GO_NEGATIVE_REGULATION_OF_B_CELL_ACTIVATION	GO_NEGATIVE_REGULATION_OF_B_CELL_ACTIVATION		30	-0.52415353	-1.1959239	0.25050917	0.49890375	1.0	2955	tags=43%, list=14%, signal=50%
GO_POSITIVE_REGULATION_OF_CD4_POSITIVE_ALPHA_BETA_T_CELL_ACTIVATION	GO_POSITIVE_REGULATION_OF_CD4_POSITIVE_ALPHA_BETA_T_CELL_ACTIVATION		27	-0.5760714	-1.1959003	0.24539877	0.49803683	1.0	2703	tags=41%, list=12%, signal=46%
GO_REGULATION_OF_CD4_POSITIVE_ALPHA_BETA_T_CELL_ACTIVATION	GO_REGULATION_OF_CD4_POSITIVE_ALPHA_BETA_T_CELL_ACTIVATION		38	-0.54161304	-1.1935912	0.22535211	0.502575	1.0	2703	tags=34%, list=12%, signal=39%
GO_NEGATIVE_REGULATION_OF_B_CELL_PROLIFERATION	GO_NEGATIVE_REGULATION_OF_B_CELL_PROLIFERATION		15	-0.55404365	-1.1935633	0.24448898	0.5017542	1.0	1544	tags=40%, list=7%, signal=43%
GO_POSITIVE_REGULATION_OF_LEUKOCYTE_MIGRATION	GO_POSITIVE_REGULATION_OF_LEUKOCYTE_MIGRATION		105	-0.5106845	-1.1933799	0.22266401	0.5012554	1.0	2703	tags=40%, list=12%, signal=45%
GO_REGULATION_OF_TELOMERASE_ACTIVITY	GO_REGULATION_OF_TELOMERASE_ACTIVITY		39	-0.38914075	-1.1932104	0.20761904	0.5007458	1.0	3272	tags=26%, list=15%, signal=30%
GO_CHROMATIN_REMODELING	GO_CHROMATIN_REMODELING		137	-0.3585221	-1.1928474	0.23062016	0.500711	1.0	4002	tags=31%, list=18%, signal=37%
GO_PYRIMIDINE_CONTAINING_COMPOUND_BIOSYNTHETIC_PROCESS	GO_PYRIMIDINE_CONTAINING_COMPOUND_BIOSYNTHETIC_PROCESS		35	-0.41788906	-1.1918706	0.19723865	0.50204414	1.0	2992	tags=31%, list=14%, signal=36%
GO_CHROMATIN_MODIFICATION	GO_CHROMATIN_MODIFICATION		492	-0.29287732	-1.1918625	0.19165085	0.50115985	1.0	4255	tags=26%, list=20%, signal=32%
GO_RESPONSE_TO_GROWTH_HORMONE	GO_RESPONSE_TO_GROWTH_HORMONE		30	-0.4568831	-1.1909952	0.1889117	0.50221926	1.0	1650	tags=23%, list=8%, signal=25%
GO_MICROTUBULE_CYTOSKELETON_ORGANIZATION	GO_MICROTUBULE_CYTOSKELETON_ORGANIZATION		314	-0.3506008	-1.1908945	0.22309197	0.50156605	1.0	3332	tags=27%, list=15%, signal=31%
GO_TELOMERE_CAPPING	GO_TELOMERE_CAPPING		23	-0.4726801	-1.1901617	0.27929688	0.5024025	1.0	3924	tags=43%, list=18%, signal=53%
GO_REGULATION_OF_EXOSOMAL_SECRETION	GO_REGULATION_OF_EXOSOMAL_SECRETION		16	-0.4479561	-1.1895715	0.24793388	0.50286496	1.0	4038	tags=31%, list=19%, signal=38%
GO_ADAPTIVE_IMMUNE_RESPONSE	GO_ADAPTIVE_IMMUNE_RESPONSE		249	-0.5231491	-1.1894618	0.250497	0.5022274	1.0	3897	tags=43%, list=18%, signal=52%
GO_REGULATION_OF_PROTEIN_CATABOLIC_PROCESS	GO_REGULATION_OF_PROTEIN_CATABOLIC_PROCESS		370	-0.29063022	-1.1886078	0.16297787	0.5033955	1.0	3465	tags=22%, list=16%, signal=26%
GO_MODIFICATION_BY_SYMBIONT_OF_HOST_MORPHOLOGY_OR_PHYSIOLOGY	GO_MODIFICATION_BY_SYMBIONT_OF_HOST_MORPHOLOGY_OR_PHYSIOLOGY		43	-0.36100158	-1.1880676	0.2192623	0.5038191	1.0	3348	tags=21%, list=15%, signal=25%
GO_TRNA_METHYLATION	GO_TRNA_METHYLATION		20	-0.45412454	-1.1876825	0.30417496	0.503868	1.0	5697	tags=60%, list=26%, signal=81%
GO_REGULATION_OF_MULTI_ORGANISM_PROCESS	GO_REGULATION_OF_MULTI_ORGANISM_PROCESS		434	-0.34313425	-1.1875759	0.18016194	0.50322574	1.0	3852	tags=29%, list=18%, signal=34%
GO_REGULATION_OF_HISTONE_H3_K4_METHYLATION	GO_REGULATION_OF_HISTONE_H3_K4_METHYLATION		24	-0.428281	-1.1861063	0.25976562	0.5058983	1.0	6215	tags=50%, list=29%, signal=70%
GO_NEGATIVE_REGULATION_OF_LIPID_STORAGE	GO_NEGATIVE_REGULATION_OF_LIPID_STORAGE		17	-0.4936953	-1.1848924	0.22908367	0.50791	1.0	646	tags=18%, list=3%, signal=18%
GO_POSITIVE_REGULATION_OF_ACTIN_FILAMENT_POLYMERIZATION	GO_POSITIVE_REGULATION_OF_ACTIN_FILAMENT_POLYMERIZATION		63	-0.3857715	-1.1846555	0.19308943	0.5075777	1.0	4311	tags=38%, list=20%, signal=47%
GO_REGULATION_OF_HEMOPOIESIS	GO_REGULATION_OF_HEMOPOIESIS		295	-0.3840634	-1.1840646	0.20662768	0.50817704	1.0	3511	tags=31%, list=16%, signal=36%
GO_CHROMATIN_ASSEMBLY_OR_DISASSEMBLY	GO_CHROMATIN_ASSEMBLY_OR_DISASSEMBLY		144	-0.4159826	-1.1839137	0.2542373	0.5076365	1.0	4777	tags=40%, list=22%, signal=51%
GO_NEGATIVE_REGULATION_OF_MYELOID_LEUKOCYTE_DIFFERENTIATION	GO_NEGATIVE_REGULATION_OF_MYELOID_LEUKOCYTE_DIFFERENTIATION		41	-0.43892145	-1.1836758	0.24457593	0.507312	1.0	3381	tags=37%, list=16%, signal=43%
GO_LYMPHOCYTE_DIFFERENTIATION	GO_LYMPHOCYTE_DIFFERENTIATION		204	-0.45646116	-1.1835978	0.25390625	0.5066342	1.0	3730	tags=32%, list=17%, signal=39%
GO_NEGATIVE_REGULATION_OF_CELL_ACTIVATION	GO_NEGATIVE_REGULATION_OF_CELL_ACTIVATION		150	-0.4423646	-1.1834662	0.2244489	0.5060808	1.0	3971	tags=40%, list=18%, signal=49%
GO_APOPTOTIC_SIGNALING_PATHWAY	GO_APOPTOTIC_SIGNALING_PATHWAY		279	-0.33234674	-1.1830188	0.13026053	0.50619066	1.0	3029	tags=25%, list=14%, signal=29%
GO_MYELOID_LEUKOCYTE_MEDIATED_IMMUNITY	GO_MYELOID_LEUKOCYTE_MEDIATED_IMMUNITY		40	-0.48177657	-1.1829054	0.23404256	0.50558776	1.0	3045	tags=33%, list=14%, signal=38%
GO_EXTRINSIC_APOPTOTIC_SIGNALING_PATHWAY_VIA_DEATH_DOMAIN_RECEPTORS	GO_EXTRINSIC_APOPTOTIC_SIGNALING_PATHWAY_VIA_DEATH_DOMAIN_RECEPTORS		37	-0.41991872	-1.1828989	0.22605364	0.50471956	1.0	4820	tags=41%, list=22%, signal=52%
GO_SINGLE_FERTILIZATION	GO_SINGLE_FERTILIZATION		97	-0.32974127	-1.1828327	0.19298245	0.503966	1.0	2272	tags=11%, list=10%, signal=13%
GO_POSITIVE_REGULATION_OF_REACTIVE_OXYGEN_SPECIES_BIOSYNTHETIC_PROCESS	GO_POSITIVE_REGULATION_OF_REACTIVE_OXYGEN_SPECIES_BIOSYNTHETIC_PROCESS		47	-0.47177038	-1.1828022	0.23274162	0.5031693	1.0	2437	tags=36%, list=11%, signal=41%
GO_REGULATION_OF_TUMOR_NECROSIS_FACTOR_SUPERFAMILY_CYTOKINE_PRODUCTION	GO_REGULATION_OF_TUMOR_NECROSIS_FACTOR_SUPERFAMILY_CYTOKINE_PRODUCTION		91	-0.49862725	-1.1827097	0.26923078	0.5024878	1.0	2857	tags=34%, list=13%, signal=39%
GO_MODIFICATION_OF_MORPHOLOGY_OR_PHYSIOLOGY_OF_OTHER_ORGANISM	GO_MODIFICATION_OF_MORPHOLOGY_OR_PHYSIOLOGY_OF_OTHER_ORGANISM		95	-0.3575861	-1.1812379	0.20857699	0.50505894	1.0	3757	tags=23%, list=17%, signal=28%
GO_REGULATION_OF_CYTOKINE_SECRETION	GO_REGULATION_OF_CYTOKINE_SECRETION		136	-0.47091815	-1.1811814	0.236	0.5043251	1.0	2774	tags=32%, list=13%, signal=36%
GO_REGULATION_OF_NEUROBLAST_PROLIFERATION	GO_REGULATION_OF_NEUROBLAST_PROLIFERATION		27	-0.45247862	-1.1806463	0.22222222	0.5047364	1.0	5039	tags=37%, list=23%, signal=48%
GO_POSITIVE_REGULATION_OF_LEUKOCYTE_PROLIFERATION	GO_POSITIVE_REGULATION_OF_LEUKOCYTE_PROLIFERATION		131	-0.48302844	-1.1802826	0.25742576	0.5047277	1.0	3695	tags=38%, list=17%, signal=46%
GO_POSITIVE_REGULATION_OF_CHROMATIN_MODIFICATION	GO_POSITIVE_REGULATION_OF_CHROMATIN_MODIFICATION		82	-0.33099642	-1.1802202	0.1716418	0.50402683	1.0	3272	tags=27%, list=15%, signal=31%
GO_REGULATION_OF_LYMPHOCYTE_DIFFERENTIATION	GO_REGULATION_OF_LYMPHOCYTE_DIFFERENTIATION		128	-0.45058513	-1.1799161	0.21893491	0.503886	1.0	4760	tags=46%, list=22%, signal=59%
GO_POSITIVE_REGULATION_OF_CELL_CYCLE_PROCESS	GO_POSITIVE_REGULATION_OF_CELL_CYCLE_PROCESS		231	-0.36410415	-1.1798805	0.23791103	0.50310093	1.0	3308	tags=24%, list=15%, signal=28%
GO_POSITIVE_REGULATION_OF_MRNA_METABOLIC_PROCESS	GO_POSITIVE_REGULATION_OF_MRNA_METABOLIC_PROCESS		39	-0.33306277	-1.1797161	0.2616633	0.5026267	1.0	5995	tags=41%, list=28%, signal=57%
GO_REGULATION_OF_EXTRINSIC_APOPTOTIC_SIGNALING_PATHWAY_IN_ABSENCE_OF_LIGAND	GO_REGULATION_OF_EXTRINSIC_APOPTOTIC_SIGNALING_PATHWAY_IN_ABSENCE_OF_LIGAND		44	-0.4778218	-1.1796361	0.23298968	0.5019324	1.0	2778	tags=30%, list=13%, signal=34%
GO_EYE_PHOTORECEPTOR_CELL_DEVELOPMENT	GO_EYE_PHOTORECEPTOR_CELL_DEVELOPMENT		30	-0.41083825	-1.1790824	0.21521336	0.5023633	1.0	5117	tags=43%, list=24%, signal=57%
GO_REGULATION_OF_TUMOR_NECROSIS_FACTOR_MEDIATED_SIGNALING_PATHWAY	GO_REGULATION_OF_TUMOR_NECROSIS_FACTOR_MEDIATED_SIGNALING_PATHWAY		45	-0.3728214	-1.1787266	0.19842829	0.5023596	1.0	2740	tags=24%, list=13%, signal=28%
GO_POSITIVE_REGULATION_OF_T_HELPER_1_TYPE_IMMUNE_RESPONSE	GO_POSITIVE_REGULATION_OF_T_HELPER_1_TYPE_IMMUNE_RESPONSE		15	-0.5719201	-1.1782982	0.25101215	0.5024745	1.0	2446	tags=40%, list=11%, signal=45%
GO_POSITIVE_REGULATION_OF_PEPTIDASE_ACTIVITY	GO_POSITIVE_REGULATION_OF_PEPTIDASE_ACTIVITY		147	-0.3458547	-1.1777205	0.14906833	0.50294214	1.0	3015	tags=28%, list=14%, signal=32%
GO_NEGATIVE_REGULATION_OF_INTERFERON_GAMMA_PRODUCTION	GO_NEGATIVE_REGULATION_OF_INTERFERON_GAMMA_PRODUCTION		32	-0.5380548	-1.1771498	0.25211865	0.50342613	1.0	3444	tags=50%, list=16%, signal=59%
GO_NEGATIVE_REGULATION_OF_ALPHA_BETA_T_CELL_ACTIVATION	GO_NEGATIVE_REGULATION_OF_ALPHA_BETA_T_CELL_ACTIVATION		23	-0.5020067	-1.1771336	0.2777778	0.50260675	1.0	4521	tags=39%, list=21%, signal=49%
GO_T_CELL_HOMEOSTASIS	GO_T_CELL_HOMEOSTASIS		34	-0.43738028	-1.1764733	0.24418604	0.50331455	1.0	4503	tags=41%, list=21%, signal=52%
GO_T_CELL_LINEAGE_COMMITMENT	GO_T_CELL_LINEAGE_COMMITMENT		15	-0.584433	-1.1762363	0.27855712	0.50305027	1.0	1680	tags=27%, list=8%, signal=29%
GO_PYRIDINE_CONTAINING_COMPOUND_BIOSYNTHETIC_PROCESS	GO_PYRIDINE_CONTAINING_COMPOUND_BIOSYNTHETIC_PROCESS		18	-0.4890615	-1.1761291	0.23809524	0.5024514	1.0	2410	tags=22%, list=11%, signal=25%
GO_REGULATION_OF_T_CELL_MEDIATED_IMMUNITY	GO_REGULATION_OF_T_CELL_MEDIATED_IMMUNITY		50	-0.462368	-1.1759915	0.22920893	0.5019294	1.0	4071	tags=40%, list=19%, signal=49%
GO_DNA_TEMPLATED_TRANSCRIPTION_INITIATION	GO_DNA_TEMPLATED_TRANSCRIPTION_INITIATION		192	-0.28836012	-1.1755728	0.17102616	0.50205463	1.0	5473	tags=36%, list=25%, signal=48%
GO_NUCLEAR_TRANSPORT	GO_NUCLEAR_TRANSPORT		324	-0.28182766	-1.1748182	0.18164062	0.50301474	1.0	4354	tags=29%, list=20%, signal=36%
GO_PHOTORECEPTOR_CELL_DEVELOPMENT	GO_PHOTORECEPTOR_CELL_DEVELOPMENT		38	-0.3811321	-1.1745791	0.23719165	0.5027635	1.0	5117	tags=37%, list=24%, signal=48%
GO_LEUKOCYTE_MEDIATED_IMMUNITY	GO_LEUKOCYTE_MEDIATED_IMMUNITY		154	-0.47305417	-1.174485	0.26336634	0.50213397	1.0	4505	tags=42%, list=21%, signal=53%
GO_COFACTOR_BIOSYNTHETIC_PROCESS	GO_COFACTOR_BIOSYNTHETIC_PROCESS		149	-0.34860983	-1.1741141	0.22222222	0.50217783	1.0	4695	tags=30%, list=22%, signal=37%
GO_POSITIVE_REGULATION_OF_PROTEIN_COMPLEX_ASSEMBLY	GO_POSITIVE_REGULATION_OF_PROTEIN_COMPLEX_ASSEMBLY		179	-0.34066164	-1.173867	0.17296223	0.5019419	1.0	3695	tags=28%, list=17%, signal=33%
GO_REGULATION_OF_ALPHA_BETA_T_CELL_PROLIFERATION	GO_REGULATION_OF_ALPHA_BETA_T_CELL_PROLIFERATION		23	-0.59646493	-1.172935	0.288	0.5031762	1.0	5729	tags=74%, list=26%, signal=100%
GO_RIBOSOME_ASSEMBLY	GO_RIBOSOME_ASSEMBLY		46	-0.37805048	-1.1726873	0.3394309	0.50293154	1.0	5298	tags=41%, list=24%, signal=54%
GO_OOCYTE_MATURATION	GO_OOCYTE_MATURATION		18	-0.47849512	-1.1726656	0.23684211	0.5021436	1.0	1027	tags=22%, list=5%, signal=23%
GO_GRANULOCYTE_ACTIVATION	GO_GRANULOCYTE_ACTIVATION		18	-0.5732186	-1.1722213	0.24949698	0.50230557	1.0	3897	tags=56%, list=18%, signal=68%
GO_PROTEIN_UBIQUITINATION_INVOLVED_IN_UBIQUITIN_DEPENDENT_PROTEIN_CATABOLIC_PROCESS	GO_PROTEIN_UBIQUITINATION_INVOLVED_IN_UBIQUITIN_DEPENDENT_PROTEIN_CATABOLIC_PROCESS		127	-0.3297973	-1.171482	0.24131274	0.5032403	1.0	3496	tags=24%, list=16%, signal=28%
GO_REGULATION_OF_DNA_REPAIR	GO_REGULATION_OF_DNA_REPAIR		67	-0.3841242	-1.1714197	0.27005872	0.5025565	1.0	3671	tags=27%, list=17%, signal=32%
GO_POSITIVE_REGULATION_OF_PRODUCTION_OF_MOLECULAR_MEDIATOR_OF_IMMUNE_RESPONSE	GO_POSITIVE_REGULATION_OF_PRODUCTION_OF_MOLECULAR_MEDIATOR_OF_IMMUNE_RESPONSE		61	-0.45646256	-1.1707437	0.25742576	0.50334215	1.0	2225	tags=33%, list=10%, signal=36%
GO_REGULATION_OF_T_CELL_MEDIATED_CYTOTOXICITY	GO_REGULATION_OF_T_CELL_MEDIATED_CYTOTOXICITY		22	-0.5104632	-1.1702671	0.24900399	0.5036202	1.0	2922	tags=41%, list=13%, signal=47%
GO_REGULATION_OF_B_CELL_ACTIVATION	GO_REGULATION_OF_B_CELL_ACTIVATION		108	-0.50456154	-1.1693436	0.2826087	0.50503325	1.0	4066	tags=43%, list=19%, signal=52%
GO_CARBOHYDRATE_TRANSMEMBRANE_TRANSPORT	GO_CARBOHYDRATE_TRANSMEMBRANE_TRANSPORT		23	-0.49526706	-1.1686844	0.21442126	0.5057728	1.0	2460	tags=30%, list=11%, signal=34%
GO_REGULATION_OF_T_CELL_DIFFERENTIATION	GO_REGULATION_OF_T_CELL_DIFFERENTIATION		103	-0.4459955	-1.1685289	0.23449612	0.5052991	1.0	2774	tags=31%, list=13%, signal=35%
GO_MICROTUBULE_NUCLEATION	GO_MICROTUBULE_NUCLEATION		18	-0.4124535	-1.1661516	0.27731094	0.5100307	1.0	2370	tags=22%, list=11%, signal=25%
GO_REGULATION_OF_PROTEIN_OLIGOMERIZATION	GO_REGULATION_OF_PROTEIN_OLIGOMERIZATION		29	-0.4794853	-1.1661359	0.23149905	0.5092461	1.0	4267	tags=38%, list=20%, signal=47%
GO_NEGATIVE_REGULATION_OF_RESPONSE_TO_REACTIVE_OXYGEN_SPECIES	GO_NEGATIVE_REGULATION_OF_RESPONSE_TO_REACTIVE_OXYGEN_SPECIES		17	-0.43919447	-1.166105	0.23012552	0.5084842	1.0	760	tags=12%, list=3%, signal=12%
GO_CELL_DEATH_IN_RESPONSE_TO_OXIDATIVE_STRESS	GO_CELL_DEATH_IN_RESPONSE_TO_OXIDATIVE_STRESS		17	-0.44692847	-1.1651616	0.2402464	0.5098954	1.0	2293	tags=29%, list=11%, signal=33%
GO_POSITIVE_REGULATION_OF_DEFENSE_RESPONSE	GO_POSITIVE_REGULATION_OF_DEFENSE_RESPONSE		344	-0.40917823	-1.1646295	0.24850895	0.51031923	1.0	3510	tags=33%, list=16%, signal=39%
GO_MACROMOLECULE_METHYLATION	GO_MACROMOLECULE_METHYLATION		175	-0.31968313	-1.1637167	0.212	0.5116518	1.0	4485	tags=30%, list=21%, signal=37%
GO_ACTIVATION_OF_NF_KAPPAB_INDUCING_KINASE_ACTIVITY	GO_ACTIVATION_OF_NF_KAPPAB_INDUCING_KINASE_ACTIVITY		17	-0.49006173	-1.1631415	0.25477707	0.5121007	1.0	3352	tags=53%, list=15%, signal=63%
GO_NEGATIVE_REGULATION_OF_LEUKOCYTE_APOPTOTIC_PROCESS	GO_NEGATIVE_REGULATION_OF_LEUKOCYTE_APOPTOTIC_PROCESS		42	-0.5323774	-1.1630644	0.29492188	0.5114549	1.0	1830	tags=33%, list=8%, signal=36%
GO_DETECTION_OF_BIOTIC_STIMULUS	GO_DETECTION_OF_BIOTIC_STIMULUS		24	-0.5467	-1.1626835	0.29375	0.51153105	1.0	2227	tags=38%, list=10%, signal=42%
GO_REGULATION_OF_EXTRINSIC_APOPTOTIC_SIGNALING_PATHWAY_VIA_DEATH_DOMAIN_RECEPTORS	GO_REGULATION_OF_EXTRINSIC_APOPTOTIC_SIGNALING_PATHWAY_VIA_DEATH_DOMAIN_RECEPTORS		52	-0.41210383	-1.1616111	0.21900827	0.5131924	1.0	3346	tags=37%, list=15%, signal=43%
GO_REGULATION_OF_ANTIGEN_PROCESSING_AND_PRESENTATION	GO_REGULATION_OF_ANTIGEN_PROCESSING_AND_PRESENTATION		23	-0.5707694	-1.1612163	0.28456914	0.5132711	1.0	1902	tags=52%, list=9%, signal=57%
GO_REGULATION_OF_SIGNAL_TRANSDUCTION_BY_P53_CLASS_MEDIATOR	GO_REGULATION_OF_SIGNAL_TRANSDUCTION_BY_P53_CLASS_MEDIATOR		158	-0.35528076	-1.1600319	0.2661448	0.5152914	1.0	4054	tags=29%, list=19%, signal=36%
GO_NEGATIVE_REGULATION_OF_INTERLEUKIN_2_PRODUCTION	GO_NEGATIVE_REGULATION_OF_INTERLEUKIN_2_PRODUCTION		16	-0.5305988	-1.1591811	0.26680243	0.5164492	1.0	2225	tags=44%, list=10%, signal=49%
GO_RESPONSE_TO_BACTERIUM	GO_RESPONSE_TO_BACTERIUM		469	-0.39530686	-1.1581556	0.2312253	0.5178783	1.0	2994	tags=29%, list=14%, signal=32%
GO_FC_EPSILON_RECEPTOR_SIGNALING_PATHWAY	GO_FC_EPSILON_RECEPTOR_SIGNALING_PATHWAY		122	-0.35376847	-1.1579574	0.238	0.5174917	1.0	6392	tags=47%, list=29%, signal=66%
GO_REGULATION_OF_BONE_RESORPTION	GO_REGULATION_OF_BONE_RESORPTION		31	-0.46896496	-1.1576159	0.2400835	0.5174554	1.0	3029	tags=35%, list=14%, signal=41%
GO_POSITIVE_REGULATION_OF_NF_KAPPAB_TRANSCRIPTION_FACTOR_ACTIVITY	GO_POSITIVE_REGULATION_OF_NF_KAPPAB_TRANSCRIPTION_FACTOR_ACTIVITY		127	-0.37284184	-1.1568155	0.22440945	0.51851314	1.0	2865	tags=28%, list=13%, signal=32%
GO_POST_TRANSLATIONAL_PROTEIN_MODIFICATION	GO_POST_TRANSLATIONAL_PROTEIN_MODIFICATION		34	-0.35880503	-1.1560168	0.23856859	0.5195912	1.0	3730	tags=26%, list=17%, signal=32%
GO_CD4_POSITIVE_ALPHA_BETA_T_CELL_ACTIVATION	GO_CD4_POSITIVE_ALPHA_BETA_T_CELL_ACTIVATION		33	-0.5277138	-1.1556743	0.29282868	0.51952493	1.0	6408	tags=67%, list=29%, signal=94%
GO_NUCLEOTIDE_EXCISION_REPAIR_PREINCISION_COMPLEX_ASSEMBLY	GO_NUCLEOTIDE_EXCISION_REPAIR_PREINCISION_COMPLEX_ASSEMBLY		28	-0.3761555	-1.1555743	0.29375	0.5189271	1.0	5296	tags=43%, list=24%, signal=57%
GO_NEGATIVE_REGULATION_OF_CELL_CYCLE_PHASE_TRANSITION	GO_NEGATIVE_REGULATION_OF_CELL_CYCLE_PHASE_TRANSITION		139	-0.3468607	-1.1554338	0.259887	0.5184418	1.0	3283	tags=27%, list=15%, signal=31%
GO_REGULATION_OF_RESPONSE_TO_BIOTIC_STIMULUS	GO_REGULATION_OF_RESPONSE_TO_BIOTIC_STIMULUS		220	-0.34852523	-1.1553673	0.21782178	0.51777774	1.0	3852	tags=31%, list=18%, signal=37%
GO_NEGATIVE_REGULATION_OF_CYTOKINE_PRODUCTION	GO_NEGATIVE_REGULATION_OF_CYTOKINE_PRODUCTION		191	-0.419511	-1.1536553	0.22177419	0.5209102	1.0	2900	tags=30%, list=13%, signal=35%
GO_BRANCHING_INVOLVED_IN_MAMMARY_GLAND_DUCT_MORPHOGENESIS	GO_BRANCHING_INVOLVED_IN_MAMMARY_GLAND_DUCT_MORPHOGENESIS		19	-0.48141387	-1.152009	0.27237353	0.52393156	1.0	5377	tags=53%, list=25%, signal=70%
GO_POSITIVE_REGULATION_OF_LEUKOCYTE_CHEMOTAXIS	GO_POSITIVE_REGULATION_OF_LEUKOCYTE_CHEMOTAXIS		78	-0.5137259	-1.1489654	0.2751004	0.5301664	1.0	3478	tags=47%, list=16%, signal=56%
GO_CELL_REDOX_HOMEOSTASIS	GO_CELL_REDOX_HOMEOSTASIS		59	-0.36998653	-1.1487116	0.26487523	0.52991813	1.0	3245	tags=22%, list=15%, signal=26%
GO_REGULATION_OF_PROTEIN_INSERTION_INTO_MITOCHONDRIAL_MEMBRANE_INVOLVED_IN_APOPTOTIC_SIGNALING_PATHWAY	GO_REGULATION_OF_PROTEIN_INSERTION_INTO_MITOCHONDRIAL_MEMBRANE_INVOLVED_IN_APOPTOTIC_SIGNALING_PATHWAY		28	-0.4217488	-1.1474867	0.2581262	0.53191835	1.0	3530	tags=32%, list=16%, signal=38%
GO_REGULATION_OF_T_CELL_CYTOKINE_PRODUCTION	GO_REGULATION_OF_T_CELL_CYTOKINE_PRODUCTION		22	-0.52913904	-1.1474123	0.2875	0.5312501	1.0	4521	tags=45%, list=21%, signal=57%
GO_DEFENSE_RESPONSE_TO_BACTERIUM	GO_DEFENSE_RESPONSE_TO_BACTERIUM		192	-0.42656076	-1.1473244	0.24351297	0.5306435	1.0	2760	tags=26%, list=13%, signal=29%
GO_LYMPHOCYTE_ACTIVATION	GO_LYMPHOCYTE_ACTIVATION		331	-0.45638266	-1.1471802	0.29761904	0.5301598	1.0	4545	tags=40%, list=21%, signal=50%
GO_NEGATIVE_REGULATION_OF_CATABOLIC_PROCESS	GO_NEGATIVE_REGULATION_OF_CATABOLIC_PROCESS		189	-0.28408563	-1.1466771	0.12653062	0.53043675	1.0	3405	tags=20%, list=16%, signal=24%
GO_POSITIVE_REGULATION_OF_VIRAL_TRANSCRIPTION	GO_POSITIVE_REGULATION_OF_VIRAL_TRANSCRIPTION		35	-0.3338796	-1.1463898	0.28875968	0.53027254	1.0	7282	tags=51%, list=33%, signal=77%
GO_REGULATION_OF_TRIGLYCERIDE_METABOLIC_PROCESS	GO_REGULATION_OF_TRIGLYCERIDE_METABOLIC_PROCESS		33	-0.4201396	-1.14586	0.251004	0.5307214	1.0	3410	tags=33%, list=16%, signal=39%
GO_NEGATIVE_REGULATION_OF_RESPONSE_TO_BIOTIC_STIMULUS	GO_NEGATIVE_REGULATION_OF_RESPONSE_TO_BIOTIC_STIMULUS		27	-0.46744236	-1.144348	0.2651072	0.53336686	1.0	3098	tags=37%, list=14%, signal=43%
GO_NEGATIVE_REGULATION_OF_IMMUNE_SYSTEM_PROCESS	GO_NEGATIVE_REGULATION_OF_IMMUNE_SYSTEM_PROCESS		343	-0.39790845	-1.1443052	0.28174603	0.53264976	1.0	3557	tags=34%, list=16%, signal=40%
GO_POSITIVE_REGULATION_OF_ALPHA_BETA_T_CELL_ACTIVATION	GO_POSITIVE_REGULATION_OF_ALPHA_BETA_T_CELL_ACTIVATION		51	-0.5003876	-1.1434194	0.3069307	0.53391474	1.0	2703	tags=31%, list=12%, signal=36%
GO_MICROTUBULE_BASED_MOVEMENT	GO_MICROTUBULE_BASED_MOVEMENT		189	-0.32099077	-1.1428303	0.26476577	0.5344324	1.0	1084	tags=13%, list=5%, signal=13%
GO_G1_DNA_DAMAGE_CHECKPOINT	GO_G1_DNA_DAMAGE_CHECKPOINT		69	-0.3681313	-1.1421283	0.29166666	0.5352449	1.0	4342	tags=32%, list=20%, signal=40%
GO_HISTONE_MONOUBIQUITINATION	GO_HISTONE_MONOUBIQUITINATION		23	-0.36013162	-1.1416448	0.29135337	0.53549784	1.0	3832	tags=26%, list=18%, signal=32%
GO_POSITIVE_REGULATION_OF_LEUKOCYTE_APOPTOTIC_PROCESS	GO_POSITIVE_REGULATION_OF_LEUKOCYTE_APOPTOTIC_PROCESS		25	-0.48437965	-1.1414746	0.25910932	0.53505516	1.0	760	tags=28%, list=3%, signal=29%
GO_PROTEIN_ADP_RIBOSYLATION	GO_PROTEIN_ADP_RIBOSYLATION		20	-0.3718184	-1.1414603	0.28429425	0.53428787	1.0	3528	tags=30%, list=16%, signal=36%
GO_NEGATIVE_REGULATION_OF_LEUKOCYTE_DIFFERENTIATION	GO_NEGATIVE_REGULATION_OF_LEUKOCYTE_DIFFERENTIATION		78	-0.38614836	-1.1413924	0.272541	0.53361034	1.0	3511	tags=31%, list=16%, signal=37%
GO_LEUKOCYTE_DIFFERENTIATION	GO_LEUKOCYTE_DIFFERENTIATION		285	-0.4126957	-1.1409061	0.2804642	0.5338942	1.0	3559	tags=31%, list=16%, signal=36%
GO_POSITIVE_REGULATION_OF_ALPHA_BETA_T_CELL_PROLIFERATION	GO_POSITIVE_REGULATION_OF_ALPHA_BETA_T_CELL_PROLIFERATION		19	-0.5983776	-1.1397798	0.35258964	0.5356559	1.0	5729	tags=74%, list=26%, signal=100%
GO_POSITIVE_REGULATION_OF_ERYTHROCYTE_DIFFERENTIATION	GO_POSITIVE_REGULATION_OF_ERYTHROCYTE_DIFFERENTIATION		23	-0.41413227	-1.1395036	0.29508197	0.53547305	1.0	4255	tags=30%, list=20%, signal=38%
GO_POSITIVE_REGULATION_OF_CELLULAR_PROTEIN_CATABOLIC_PROCESS	GO_POSITIVE_REGULATION_OF_CELLULAR_PROTEIN_CATABOLIC_PROCESS		182	-0.2950376	-1.1383066	0.26129666	0.53740466	1.0	3465	tags=24%, list=16%, signal=28%
GO_REGULATION_OF_LEUKOCYTE_APOPTOTIC_PROCESS	GO_REGULATION_OF_LEUKOCYTE_APOPTOTIC_PROCESS		74	-0.4760426	-1.1381106	0.30374753	0.53708786	1.0	1830	tags=30%, list=8%, signal=32%
GO_STEROL_TRANSPORT	GO_STEROL_TRANSPORT		49	-0.38020986	-1.1379651	0.24212599	0.5366635	1.0	3428	tags=27%, list=16%, signal=31%
GO_ENDOCYTIC_RECYCLING	GO_ENDOCYTIC_RECYCLING		23	-0.3918458	-1.1378397	0.2892057	0.5361485	1.0	4323	tags=35%, list=20%, signal=43%
GO_DETECTION_OF_OTHER_ORGANISM	GO_DETECTION_OF_OTHER_ORGANISM		17	-0.5372721	-1.1358504	0.31936127	0.53996474	1.0	1839	tags=35%, list=8%, signal=39%
GO_LYMPHOCYTE_CHEMOTAXIS	GO_LYMPHOCYTE_CHEMOTAXIS		32	-0.6033358	-1.1356009	0.3113402	0.5397877	1.0	1066	tags=38%, list=5%, signal=39%
GO_PROTEIN_IMPORT	GO_PROTEIN_IMPORT		144	-0.28818786	-1.1348033	0.222	0.5408089	1.0	3992	tags=30%, list=18%, signal=36%
GO_REGULATION_OF_HISTONE_H3_K9_METHYLATION	GO_REGULATION_OF_HISTONE_H3_K9_METHYLATION		17	-0.4266806	-1.133451	0.3109405	0.5431335	1.0	5001	tags=35%, list=23%, signal=46%
GO_INFLAMMATORY_RESPONSE	GO_INFLAMMATORY_RESPONSE		422	-0.42126498	-1.133252	0.28629032	0.54280007	1.0	2913	tags=32%, list=13%, signal=36%
GO_REGULATION_OF_INTERLEUKIN_10_PRODUCTION	GO_REGULATION_OF_INTERLEUKIN_10_PRODUCTION		43	-0.5034066	-1.1332453	0.31211498	0.5420129	1.0	2760	tags=35%, list=13%, signal=40%
GO_NEGATIVE_REGULATION_OF_EXTRINSIC_APOPTOTIC_SIGNALING_PATHWAY_VIA_DEATH_DOMAIN_RECEPTORS	GO_NEGATIVE_REGULATION_OF_EXTRINSIC_APOPTOTIC_SIGNALING_PATHWAY_VIA_DEATH_DOMAIN_RECEPTORS		32	-0.43477264	-1.1327726	0.2931727	0.5423094	1.0	3346	tags=38%, list=15%, signal=44%
GO_TOXIN_TRANSPORT	GO_TOXIN_TRANSPORT		34	-0.37248248	-1.1326041	0.28600407	0.54186636	1.0	3649	tags=29%, list=17%, signal=35%
GO_NEGATIVE_REGULATION_OF_ORGANELLE_ORGANIZATION	GO_NEGATIVE_REGULATION_OF_ORGANELLE_ORGANIZATION		364	-0.3005369	-1.1318848	0.23791103	0.5427152	1.0	3345	tags=26%, list=15%, signal=30%
GO_NEGATIVE_REGULATION_OF_CELL_CYCLE	GO_NEGATIVE_REGULATION_OF_CELL_CYCLE		405	-0.2950693	-1.1314946	0.21928166	0.5427811	1.0	3283	tags=24%, list=15%, signal=28%
GO_MALE_GAMETE_GENERATION	GO_MALE_GAMETE_GENERATION		416	-0.29386148	-1.1310968	0.20809248	0.54288447	1.0	3552	tags=21%, list=16%, signal=24%
GO_POSITIVE_REGULATION_OF_PROTEIN_EXPORT_FROM_NUCLEUS	GO_POSITIVE_REGULATION_OF_PROTEIN_EXPORT_FROM_NUCLEUS		19	-0.41668537	-1.1310496	0.258	0.5421877	1.0	3535	tags=42%, list=16%, signal=50%
GO_REGULATION_OF_PRODUCTION_OF_MOLECULAR_MEDIATOR_OF_IMMUNE_RESPONSE	GO_REGULATION_OF_PRODUCTION_OF_MOLECULAR_MEDIATOR_OF_IMMUNE_RESPONSE		98	-0.4351634	-1.130934	0.286	0.5416535	1.0	2225	tags=29%, list=10%, signal=32%
GO_INTRACELLULAR_STEROID_HORMONE_RECEPTOR_SIGNALING_PATHWAY	GO_INTRACELLULAR_STEROID_HORMONE_RECEPTOR_SIGNALING_PATHWAY		67	-0.30509552	-1.1306539	0.23868313	0.54152566	1.0	3384	tags=27%, list=16%, signal=32%
GO_B_CELL_ACTIVATION	GO_B_CELL_ACTIVATION		127	-0.4294707	-1.130575	0.32938856	0.5408888	1.0	4642	tags=39%, list=21%, signal=49%
GO_NEGATIVE_REGULATION_OF_ENDOCYTOSIS	GO_NEGATIVE_REGULATION_OF_ENDOCYTOSIS		37	-0.37083936	-1.1300917	0.2735043	0.54118013	1.0	1568	tags=16%, list=7%, signal=17%
GO_REGULATION_OF_TRANSLATIONAL_INITIATION	GO_REGULATION_OF_TRANSLATIONAL_INITIATION		76	-0.28768095	-1.1300133	0.29411766	0.5405399	1.0	2725	tags=13%, list=13%, signal=15%
GO_ESTABLISHMENT_OF_PROTEIN_LOCALIZATION_TO_GOLGI	GO_ESTABLISHMENT_OF_PROTEIN_LOCALIZATION_TO_GOLGI		15	-0.418529	-1.1296048	0.30737704	0.540666	1.0	3839	tags=27%, list=18%, signal=32%
GO_OOCYTE_DIFFERENTIATION	GO_OOCYTE_DIFFERENTIATION		34	-0.42798492	-1.1289208	0.2769231	0.5415433	1.0	1027	tags=18%, list=5%, signal=18%
GO_REGULATION_OF_CYTOKINE_PRODUCTION_INVOLVED_IN_IMMUNE_RESPONSE	GO_REGULATION_OF_CYTOKINE_PRODUCTION_INVOLVED_IN_IMMUNE_RESPONSE		55	-0.4857715	-1.1288947	0.3205645	0.54081976	1.0	4521	tags=51%, list=21%, signal=64%
GO_DNA_ALKYLATION	GO_DNA_ALKYLATION		42	-0.4374697	-1.1281176	0.28659794	0.5417949	1.0	3844	tags=33%, list=18%, signal=40%
GO_REGULATION_OF_PROTEIN_EXPORT_FROM_NUCLEUS	GO_REGULATION_OF_PROTEIN_EXPORT_FROM_NUCLEUS		33	-0.39064896	-1.1280558	0.28947368	0.5411673	1.0	3535	tags=36%, list=16%, signal=43%
GO_REGULATION_OF_MYELOID_CELL_DIFFERENTIATION	GO_REGULATION_OF_MYELOID_CELL_DIFFERENTIATION		168	-0.3469112	-1.1276294	0.25548902	0.541445	1.0	3381	tags=27%, list=16%, signal=32%
GO_POSITIVE_REGULATION_OF_B_CELL_ACTIVATION	GO_POSITIVE_REGULATION_OF_B_CELL_ACTIVATION		73	-0.50771666	-1.12675	0.3247012	0.5426086	1.0	4066	tags=41%, list=19%, signal=50%
GO_REGULATION_OF_HYDROGEN_PEROXIDE_METABOLIC_PROCESS	GO_REGULATION_OF_HYDROGEN_PEROXIDE_METABOLIC_PROCESS		15	-0.45813823	-1.1265483	0.2689243	0.5422526	1.0	3191	tags=27%, list=15%, signal=31%
GO_ACTIN_NUCLEATION	GO_ACTIN_NUCLEATION		22	-0.3833341	-1.1262006	0.3035343	0.5423042	1.0	3635	tags=27%, list=17%, signal=33%
GO_NEGATIVE_REGULATION_OF_MYELOID_CELL_DIFFERENTIATION	GO_NEGATIVE_REGULATION_OF_MYELOID_CELL_DIFFERENTIATION		74	-0.36696303	-1.125826	0.25748503	0.54242927	1.0	4255	tags=41%, list=20%, signal=50%
GO_POSITIVE_REGULATION_OF_MITOCHONDRIAL_OUTER_MEMBRANE_PERMEABILIZATION_INVOLVED_IN_APOPTOTIC_SIGNALING_PATHWAY	GO_POSITIVE_REGULATION_OF_MITOCHONDRIAL_OUTER_MEMBRANE_PERMEABILIZATION_INVOLVED_IN_APOPTOTIC_SIGNALING_PATHWAY		35	-0.3950822	-1.1255604	0.29069766	0.5422724	1.0	3530	tags=29%, list=16%, signal=34%
GO_POSITIVE_REGULATION_OF_CELL_DIVISION	GO_POSITIVE_REGULATION_OF_CELL_DIVISION		120	-0.38583165	-1.1248473	0.2829828	0.5432082	1.0	2090	tags=22%, list=10%, signal=24%
GO_NEGATIVE_REGULATION_OF_HISTONE_METHYLATION	GO_NEGATIVE_REGULATION_OF_HISTONE_METHYLATION		16	-0.43637586	-1.124321	0.32101166	0.54370815	1.0	2994	tags=25%, list=14%, signal=29%
GO_LYMPHOCYTE_MEDIATED_IMMUNITY	GO_LYMPHOCYTE_MEDIATED_IMMUNITY		115	-0.47216955	-1.1237159	0.32364342	0.5442718	1.0	4499	tags=43%, list=21%, signal=55%
GO_POSITIVE_REGULATION_OF_CYTOKINE_PRODUCTION_INVOLVED_IN_IMMUNE_RESPONSE	GO_POSITIVE_REGULATION_OF_CYTOKINE_PRODUCTION_INVOLVED_IN_IMMUNE_RESPONSE		28	-0.50412697	-1.1234366	0.31707317	0.5441654	1.0	3801	tags=54%, list=17%, signal=65%
GO_PROTEIN_TARGETING_TO_MITOCHONDRION	GO_PROTEIN_TARGETING_TO_MITOCHONDRION		44	-0.36837476	-1.1234086	0.32443532	0.54343724	1.0	4709	tags=43%, list=22%, signal=55%
GO_REGULATION_OF_CYCLIN_DEPENDENT_PROTEIN_KINASE_ACTIVITY	GO_REGULATION_OF_CYCLIN_DEPENDENT_PROTEIN_KINASE_ACTIVITY		90	-0.37246123	-1.1230255	0.28880158	0.5434989	1.0	3656	tags=29%, list=17%, signal=35%
GO_MICROTUBULE_BASED_PROCESS	GO_MICROTUBULE_BASED_PROCESS		473	-0.31357226	-1.1226861	0.2644135	0.54358196	1.0	3332	tags=23%, list=15%, signal=27%
GO_RESPIRATORY_BURST	GO_RESPIRATORY_BURST		15	-0.5986372	-1.122025	0.3640082	0.5443443	1.0	2744	tags=47%, list=13%, signal=53%
GO_OOGENESIS	GO_OOGENESIS		59	-0.3831553	-1.121495	0.23772103	0.54480314	1.0	1352	tags=15%, list=6%, signal=16%
GO_REGULATION_OF_LEUKOCYTE_MIGRATION	GO_REGULATION_OF_LEUKOCYTE_MIGRATION		141	-0.4595368	-1.120288	0.30040324	0.5468001	1.0	2703	tags=37%, list=12%, signal=42%
GO_LEUKOCYTE_DEGRANULATION	GO_LEUKOCYTE_DEGRANULATION		28	-0.48969615	-1.1200663	0.3135246	0.54654783	1.0	3026	tags=39%, list=14%, signal=46%
GO_POSITIVE_REGULATION_OF_CELL_CELL_ADHESION	GO_POSITIVE_REGULATION_OF_CELL_CELL_ADHESION		228	-0.43591133	-1.1200651	0.3181818	0.5457713	1.0	3250	tags=33%, list=15%, signal=38%
GO_SUBSTRATE_DEPENDENT_CELL_MIGRATION	GO_SUBSTRATE_DEPENDENT_CELL_MIGRATION		26	-0.45113292	-1.1199037	0.30737704	0.5454015	1.0	2175	tags=27%, list=10%, signal=30%
GO_VIRAL_GENOME_REPLICATION	GO_VIRAL_GENOME_REPLICATION		19	-0.40708795	-1.1198595	0.33003953	0.5447219	1.0	4146	tags=32%, list=19%, signal=39%
GO_NEGATIVE_REGULATION_OF_T_CELL_RECEPTOR_SIGNALING_PATHWAY	GO_NEGATIVE_REGULATION_OF_T_CELL_RECEPTOR_SIGNALING_PATHWAY		16	-0.47501585	-1.1193669	0.33333334	0.5450491	1.0	3036	tags=50%, list=14%, signal=58%
GO_REGULATION_OF_MRNA_3_END_PROCESSING	GO_REGULATION_OF_MRNA_3_END_PROCESSING		26	-0.34241608	-1.119307	0.30113637	0.54441774	1.0	3312	tags=19%, list=15%, signal=23%
GO_REGULATION_OF_DEFENSE_RESPONSE_TO_VIRUS_BY_HOST	GO_REGULATION_OF_DEFENSE_RESPONSE_TO_VIRUS_BY_HOST		125	-0.33578327	-1.1188407	0.2526096	0.544728	1.0	3852	tags=30%, list=18%, signal=37%
GO_RESPONSE_TO_UV	GO_RESPONSE_TO_UV		119	-0.3353564	-1.1178049	0.27184466	0.5462758	1.0	2116	tags=18%, list=10%, signal=19%
GO_MODULATION_BY_SYMBIONT_OF_HOST_CELLULAR_PROCESS	GO_MODULATION_BY_SYMBIONT_OF_HOST_CELLULAR_PROCESS		26	-0.37990814	-1.1171741	0.3097166	0.54688686	1.0	6945	tags=58%, list=32%, signal=85%
GO_POSITIVE_REGULATION_OF_CELL_CYCLE	GO_POSITIVE_REGULATION_OF_CELL_CYCLE		311	-0.32727125	-1.1169786	0.28346458	0.5465656	1.0	3323	tags=22%, list=15%, signal=26%
GO_ASPARTATE_FAMILY_AMINO_ACID_CATABOLIC_PROCESS	GO_ASPARTATE_FAMILY_AMINO_ACID_CATABOLIC_PROCESS		17	-0.491834	-1.1161771	0.31021196	0.547664	1.0	1212	tags=18%, list=6%, signal=19%
GO_GLUCOSE_6_PHOSPHATE_METABOLIC_PROCESS	GO_GLUCOSE_6_PHOSPHATE_METABOLIC_PROCESS		21	-0.44449112	-1.1161565	0.3625	0.5469392	1.0	1797	tags=19%, list=8%, signal=21%
GO_MITOCHONDRIAL_ATP_SYNTHESIS_COUPLED_PROTON_TRANSPORT	GO_MITOCHONDRIAL_ATP_SYNTHESIS_COUPLED_PROTON_TRANSPORT		17	-0.39989972	-1.1160383	0.34791666	0.5464301	1.0	7058	tags=47%, list=32%, signal=70%
GO_GRANULOCYTE_MIGRATION	GO_GRANULOCYTE_MIGRATION		66	-0.50851715	-1.1157835	0.32520324	0.546253	1.0	2782	tags=39%, list=13%, signal=45%
GO_EPITHELIAL_CELL_APOPTOTIC_PROCESS	GO_EPITHELIAL_CELL_APOPTOTIC_PROCESS		25	-0.39279035	-1.1153551	0.3140187	0.5465186	1.0	3347	tags=32%, list=15%, signal=38%
GO_POSITIVE_REGULATION_OF_CYTOKINE_SECRETION	GO_POSITIVE_REGULATION_OF_CYTOKINE_SECRETION		90	-0.4461946	-1.1152359	0.31376517	0.5460503	1.0	2774	tags=30%, list=13%, signal=34%
GO_REGULATION_OF_PROTEIN_HOMODIMERIZATION_ACTIVITY	GO_REGULATION_OF_PROTEIN_HOMODIMERIZATION_ACTIVITY		22	-0.42648363	-1.1146983	0.28861788	0.546548	1.0	2390	tags=36%, list=11%, signal=41%
GO_B_CELL_MEDIATED_IMMUNITY	GO_B_CELL_MEDIATED_IMMUNITY		71	-0.492286	-1.114132	0.34563106	0.54710066	1.0	4499	tags=42%, list=21%, signal=53%
GO_SERTOLI_CELL_DEVELOPMENT	GO_SERTOLI_CELL_DEVELOPMENT		15	-0.45904872	-1.1132033	0.3340122	0.54841185	1.0	5026	tags=53%, list=23%, signal=69%
GO_NUCLEOSIDE_TRANSPORT	GO_NUCLEOSIDE_TRANSPORT		15	-0.44061902	-1.112823	0.3090909	0.5484731	1.0	3624	tags=27%, list=17%, signal=32%
GO_VASCULAR_ENDOTHELIAL_GROWTH_FACTOR_RECEPTOR_SIGNALING_PATHWAY	GO_VASCULAR_ENDOTHELIAL_GROWTH_FACTOR_RECEPTOR_SIGNALING_PATHWAY		73	-0.38585627	-1.1117266	0.29540917	0.55025154	1.0	1866	tags=19%, list=9%, signal=21%
GO_PROTEIN_ALKYLATION	GO_PROTEIN_ALKYLATION		100	-0.29425794	-1.1116034	0.2737864	0.5497692	1.0	4485	tags=29%, list=21%, signal=36%
GO_CELLULAR_PROCESS_INVOLVED_IN_REPRODUCTION_IN_MULTICELLULAR_ORGANISM	GO_CELLULAR_PROCESS_INVOLVED_IN_REPRODUCTION_IN_MULTICELLULAR_ORGANISM		229	-0.2938588	-1.1111898	0.21899225	0.5499195	1.0	3319	tags=20%, list=15%, signal=23%
GO_NEGATIVE_REGULATION_OF_HOMOTYPIC_CELL_CELL_ADHESION	GO_NEGATIVE_REGULATION_OF_HOMOTYPIC_CELL_CELL_ADHESION		97	-0.41212285	-1.1106727	0.3026052	0.55032444	1.0	4521	tags=42%, list=21%, signal=53%
GO_CHROMATIN_SILENCING_AT_RDNA	GO_CHROMATIN_SILENCING_AT_RDNA		25	-0.48048714	-1.1103047	0.378	0.55042326	1.0	3891	tags=40%, list=18%, signal=49%
GO_APOPTOTIC_DNA_FRAGMENTATION	GO_APOPTOTIC_DNA_FRAGMENTATION		15	-0.47245377	-1.1102209	0.31958762	0.54985017	1.0	2955	tags=40%, list=14%, signal=46%
GO_POSITIVE_REGULATION_OF_PROTEIN_AUTOPHOSPHORYLATION	GO_POSITIVE_REGULATION_OF_PROTEIN_AUTOPHOSPHORYLATION		21	-0.46269464	-1.1088833	0.31262136	0.55213416	1.0	3045	tags=33%, list=14%, signal=39%
GO_VIRAL_LIFE_CYCLE	GO_VIRAL_LIFE_CYCLE		256	-0.2619856	-1.1088709	0.27703986	0.551407	1.0	4557	tags=25%, list=21%, signal=31%
GO_POSITIVE_REGULATION_OF_PHAGOCYTOSIS	GO_POSITIVE_REGULATION_OF_PHAGOCYTOSIS		44	-0.43114036	-1.1085603	0.32669324	0.55135083	1.0	2270	tags=27%, list=10%, signal=30%
GO_POSITIVE_REGULATION_OF_G1_S_TRANSITION_OF_MITOTIC_CELL_CYCLE	GO_POSITIVE_REGULATION_OF_G1_S_TRANSITION_OF_MITOTIC_CELL_CYCLE		24	-0.41804504	-1.1078104	0.3010101	0.5523272	1.0	3833	tags=29%, list=18%, signal=35%
GO_ENDOCRINE_PANCREAS_DEVELOPMENT	GO_ENDOCRINE_PANCREAS_DEVELOPMENT		39	-0.40982273	-1.1067868	0.28239846	0.5539386	1.0	4599	tags=31%, list=21%, signal=39%
GO_REGULATION_OF_MACROPHAGE_DIFFERENTIATION	GO_REGULATION_OF_MACROPHAGE_DIFFERENTIATION		20	-0.4272143	-1.1062733	0.31422925	0.5542749	1.0	5675	tags=55%, list=26%, signal=74%
GO_CALCIUM_ION_REGULATED_EXOCYTOSIS_OF_NEUROTRANSMITTER	GO_CALCIUM_ION_REGULATED_EXOCYTOSIS_OF_NEUROTRANSMITTER		30	-0.42979696	-1.1060649	0.2854251	0.55400443	1.0	2279	tags=20%, list=10%, signal=22%
GO_MAGNESIUM_ION_TRANSMEMBRANE_TRANSPORT	GO_MAGNESIUM_ION_TRANSMEMBRANE_TRANSPORT		15	-0.44763565	-1.1056243	0.3072165	0.55424285	1.0	1342	tags=27%, list=6%, signal=28%
GO_FERTILIZATION	GO_FERTILIZATION		127	-0.3052029	-1.10498	0.28830644	0.55490214	1.0	1908	tags=10%, list=9%, signal=11%
GO_MITOCHONDRIAL_GENOME_MAINTENANCE	GO_MITOCHONDRIAL_GENOME_MAINTENANCE		21	-0.43074173	-1.104261	0.33598408	0.55584306	1.0	7300	tags=67%, list=34%, signal=100%
GO_ADAPTIVE_IMMUNE_RESPONSE_BASED_ON_SOMATIC_RECOMBINATION_OF_IMMUNE_RECEPTORS_BUILT_FROM_IMMUNOGLOBULIN_SUPERFAMILY_DOMAINS	GO_ADAPTIVE_IMMUNE_RESPONSE_BASED_ON_SOMATIC_RECOMBINATION_OF_IMMUNE_RECEPTORS_BUILT_FROM_IMMUNOGLOBULIN_SUPERFAMILY_DOMAINS		126	-0.47297803	-1.1038736	0.3234714	0.5559696	1.0	4505	tags=48%, list=21%, signal=61%
GO_NUCLEOSIDE_MONOPHOSPHATE_BIOSYNTHETIC_PROCESS	GO_NUCLEOSIDE_MONOPHOSPHATE_BIOSYNTHETIC_PROCESS		74	-0.3071971	-1.1035606	0.32572615	0.5559216	1.0	5650	tags=42%, list=26%, signal=56%
GO_REGULATION_OF_INTERLEUKIN_6_PRODUCTION	GO_REGULATION_OF_INTERLEUKIN_6_PRODUCTION		95	-0.42920187	-1.103302	0.334004	0.55575716	1.0	2403	tags=29%, list=11%, signal=33%
GO_CELLULAR_EXTRAVASATION	GO_CELLULAR_EXTRAVASATION		24	-0.5459502	-1.1030128	0.35686275	0.55567646	1.0	4146	tags=54%, list=19%, signal=67%
GO_POSITIVE_REGULATION_OF_T_HELPER_CELL_DIFFERENTIATION	GO_POSITIVE_REGULATION_OF_T_HELPER_CELL_DIFFERENTIATION		18	-0.5320096	-1.1019143	0.34475806	0.55744743	1.0	2625	tags=33%, list=12%, signal=38%
GO_REGULATION_OF_CHROMATIN_ORGANIZATION	GO_REGULATION_OF_CHROMATIN_ORGANIZATION		145	-0.2839407	-1.1018034	0.25	0.55694824	1.0	5404	tags=37%, list=25%, signal=49%
GO_ENTEROENDOCRINE_CELL_DIFFERENTIATION	GO_ENTEROENDOCRINE_CELL_DIFFERENTIATION		19	-0.47261274	-1.1015406	0.30409357	0.5568292	1.0	3147	tags=32%, list=14%, signal=37%
GO_MULTICELLULAR_ORGANISM_AGING	GO_MULTICELLULAR_ORGANISM_AGING		28	-0.4137827	-1.1014479	0.31309298	0.55629176	1.0	4718	tags=43%, list=22%, signal=55%
GO_POSITIVE_REGULATION_OF_MULTI_ORGANISM_PROCESS	GO_POSITIVE_REGULATION_OF_MULTI_ORGANISM_PROCESS		145	-0.30154538	-1.1010597	0.28683692	0.556437	1.0	3835	tags=28%, list=18%, signal=34%
GO_NEGATIVE_REGULATION_OF_STEROID_METABOLIC_PROCESS	GO_NEGATIVE_REGULATION_OF_STEROID_METABOLIC_PROCESS		22	-0.4535778	-1.100869	0.3106796	0.5561059	1.0	3428	tags=36%, list=16%, signal=43%
GO_PROTEIN_LOCALIZATION_TO_CYTOSKELETON	GO_PROTEIN_LOCALIZATION_TO_CYTOSKELETON		28	-0.38153577	-1.100215	0.34307992	0.55682397	1.0	1008	tags=18%, list=5%, signal=19%
GO_POSITIVE_REGULATION_OF_PROTEIN_DEACETYLATION	GO_POSITIVE_REGULATION_OF_PROTEIN_DEACETYLATION		18	-0.4182234	-1.0995617	0.3181818	0.5575773	1.0	4748	tags=39%, list=22%, signal=50%
GO_NEGATIVE_REGULATION_OF_CELL_CYCLE_G2_M_PHASE_TRANSITION	GO_NEGATIVE_REGULATION_OF_CELL_CYCLE_G2_M_PHASE_TRANSITION		24	-0.40942284	-1.0994667	0.36416185	0.55702126	1.0	3142	tags=42%, list=14%, signal=49%
GO_NEGATIVE_REGULATION_OF_INNATE_IMMUNE_RESPONSE	GO_NEGATIVE_REGULATION_OF_INNATE_IMMUNE_RESPONSE		35	-0.4713739	-1.0993172	0.35887095	0.55667764	1.0	4325	tags=57%, list=20%, signal=71%
GO_IMMUNE_RESPONSE_REGULATING_CELL_SURFACE_RECEPTOR_SIGNALING_PATHWAY	GO_IMMUNE_RESPONSE_REGULATING_CELL_SURFACE_RECEPTOR_SIGNALING_PATHWAY		285	-0.41386104	-1.0991063	0.3497053	0.5564505	1.0	4066	tags=35%, list=19%, signal=43%
GO_REGULATION_OF_TYROSINE_PHOSPHORYLATION_OF_STAT1_PROTEIN	GO_REGULATION_OF_TYROSINE_PHOSPHORYLATION_OF_STAT1_PROTEIN		16	-0.50393224	-1.0985628	0.3096647	0.5568749	1.0	4760	tags=63%, list=22%, signal=80%
GO_TRANSLATIONAL_ELONGATION	GO_TRANSLATIONAL_ELONGATION		104	-0.3602724	-1.0982242	0.3892473	0.55690837	1.0	6346	tags=52%, list=29%, signal=73%
GO_MALE_MEIOSIS	GO_MALE_MEIOSIS		35	-0.41812697	-1.0976913	0.2994129	0.5574299	1.0	3714	tags=34%, list=17%, signal=41%
GO_POSITIVE_REGULATION_OF_EPIDERMAL_CELL_DIFFERENTIATION	GO_POSITIVE_REGULATION_OF_EPIDERMAL_CELL_DIFFERENTIATION		18	-0.45465454	-1.0976357	0.29198474	0.5568043	1.0	5589	tags=44%, list=26%, signal=60%
GO_NEGATIVE_REGULATION_OF_HISTONE_MODIFICATION	GO_NEGATIVE_REGULATION_OF_HISTONE_MODIFICATION		34	-0.33450484	-1.097504	0.33015266	0.55636317	1.0	7025	tags=56%, list=32%, signal=82%
GO_T_CELL_MEDIATED_IMMUNITY	GO_T_CELL_MEDIATED_IMMUNITY		28	-0.48406214	-1.0970697	0.32862905	0.5566059	1.0	2270	tags=36%, list=10%, signal=40%
GO_ORGAN_REGENERATION	GO_ORGAN_REGENERATION		80	-0.3522258	-1.0969445	0.29051384	0.55611664	1.0	4503	tags=36%, list=21%, signal=46%
GO_REGULATION_OF_LEUKOCYTE_CHEMOTAXIS	GO_REGULATION_OF_LEUKOCYTE_CHEMOTAXIS		91	-0.48301166	-1.0961385	0.3253012	0.5572038	1.0	3478	tags=45%, list=16%, signal=53%
GO_POSITIVE_REGULATION_OF_CHEMOKINE_PRODUCTION	GO_POSITIVE_REGULATION_OF_CHEMOKINE_PRODUCTION		47	-0.44390982	-1.09508	0.3008299	0.5588398	1.0	2703	tags=36%, list=12%, signal=41%
GO_POSITIVE_REGULATION_OF_GENE_EXPRESSION_EPIGENETIC	GO_POSITIVE_REGULATION_OF_GENE_EXPRESSION_EPIGENETIC		65	-0.35899115	-1.094556	0.36641222	0.5592508	1.0	5312	tags=42%, list=24%, signal=55%
GO_REGULATION_OF_SPINDLE_ORGANIZATION	GO_REGULATION_OF_SPINDLE_ORGANIZATION		17	-0.51245916	-1.0941497	0.3716981	0.559466	1.0	2507	tags=29%, list=12%, signal=33%
GO_SIGNAL_TRANSDUCTION_BY_P53_CLASS_MEDIATOR	GO_SIGNAL_TRANSDUCTION_BY_P53_CLASS_MEDIATOR		120	-0.32129696	-1.0941256	0.30451128	0.55877876	1.0	4054	tags=29%, list=19%, signal=36%
GO_POSITIVE_REGULATION_OF_INTRINSIC_APOPTOTIC_SIGNALING_PATHWAY	GO_POSITIVE_REGULATION_OF_INTRINSIC_APOPTOTIC_SIGNALING_PATHWAY		49	-0.36374122	-1.0940857	0.3227612	0.55814105	1.0	4075	tags=33%, list=19%, signal=40%
GO_VACUOLAR_ACIDIFICATION	GO_VACUOLAR_ACIDIFICATION		15	-0.45178822	-1.0934203	0.35902637	0.5589112	1.0	2864	tags=40%, list=13%, signal=46%
GO_RESPONSE_TO_SALT_STRESS	GO_RESPONSE_TO_SALT_STRESS		19	-0.45592323	-1.0932692	0.3108614	0.5585564	1.0	646	tags=16%, list=3%, signal=16%
GO_INNER_MITOCHONDRIAL_MEMBRANE_ORGANIZATION	GO_INNER_MITOCHONDRIAL_MEMBRANE_ORGANIZATION		16	-0.4192044	-1.091742	0.3668763	0.56130743	1.0	6482	tags=50%, list=30%, signal=71%
GO_REGULATION_OF_IMMUNOGLOBULIN_SECRETION	GO_REGULATION_OF_IMMUNOGLOBULIN_SECRETION		17	-0.486215	-1.0914723	0.3305955	0.56116045	1.0	2177	tags=35%, list=10%, signal=39%
GO_DOPAMINERGIC_NEURON_DIFFERENTIATION	GO_DOPAMINERGIC_NEURON_DIFFERENTIATION		26	-0.4390814	-1.0914024	0.32289627	0.56058043	1.0	1195	tags=15%, list=5%, signal=16%
GO_FORMATION_OF_TRANSLATION_PREINITIATION_COMPLEX	GO_FORMATION_OF_TRANSLATION_PREINITIATION_COMPLEX		20	-0.38736203	-1.0897324	0.3970588	0.56355476	1.0	6002	tags=40%, list=28%, signal=55%
GO_TRANSCRIPTION_FROM_RNA_POLYMERASE_III_PROMOTER	GO_TRANSCRIPTION_FROM_RNA_POLYMERASE_III_PROMOTER		38	-0.33763492	-1.0883614	0.34325397	0.5659414	1.0	5686	tags=42%, list=26%, signal=57%
GO_PROTEIN_LOCALIZATION_TO_ORGANELLE	GO_PROTEIN_LOCALIZATION_TO_ORGANELLE		498	-0.23686302	-1.0879927	0.284	0.5659358	1.0	4088	tags=23%, list=19%, signal=27%
GO_LYMPHOCYTE_MIGRATION	GO_LYMPHOCYTE_MIGRATION		43	-0.5513402	-1.0873617	0.35685483	0.56664085	1.0	2782	tags=51%, list=13%, signal=59%
GO_NEGATIVE_REGULATION_OF_CYTOKINE_PRODUCTION_INVOLVED_IN_IMMUNE_RESPONSE	GO_NEGATIVE_REGULATION_OF_CYTOKINE_PRODUCTION_INVOLVED_IN_IMMUNE_RESPONSE		22	-0.50946796	-1.0869079	0.34653464	0.56691045	1.0	2857	tags=32%, list=13%, signal=37%
GO_REGULATION_OF_STEROID_METABOLIC_PROCESS	GO_REGULATION_OF_STEROID_METABOLIC_PROCESS		72	-0.3674543	-1.0864403	0.27439025	0.5672017	1.0	3600	tags=33%, list=17%, signal=40%
GO_CELLULAR_RESPONSE_TO_VIRUS	GO_CELLULAR_RESPONSE_TO_VIRUS		21	-0.49779657	-1.0863122	0.3531746	0.5667689	1.0	3027	tags=48%, list=14%, signal=55%
GO_DNA_CATABOLIC_PROCESS	GO_DNA_CATABOLIC_PROCESS		27	-0.3902276	-1.0856612	0.3131313	0.56758744	1.0	2955	tags=26%, list=14%, signal=30%
GO_POSITIVE_REGULATION_OF_SEQUENCE_SPECIFIC_DNA_BINDING_TRANSCRIPTION_FACTOR_ACTIVITY	GO_POSITIVE_REGULATION_OF_SEQUENCE_SPECIFIC_DNA_BINDING_TRANSCRIPTION_FACTOR_ACTIVITY		218	-0.30995148	-1.0838838	0.28094304	0.5708705	1.0	2865	tags=24%, list=13%, signal=27%
GO_NEGATIVE_REGULATION_OF_CIRCADIAN_RHYTHM	GO_NEGATIVE_REGULATION_OF_CIRCADIAN_RHYTHM		16	-0.40465656	-1.0835308	0.34469697	0.57095486	1.0	891	tags=19%, list=4%, signal=20%
GO_MITOCHONDRIAL_TRANSMEMBRANE_TRANSPORT	GO_MITOCHONDRIAL_TRANSMEMBRANE_TRANSPORT		49	-0.32759503	-1.0818915	0.35157895	0.5739736	1.0	4634	tags=35%, list=21%, signal=44%
GO_CELL_CHEMOTAXIS	GO_CELL_CHEMOTAXIS		151	-0.4524861	-1.0815209	0.34637964	0.57406414	1.0	2334	tags=32%, list=11%, signal=36%
GO_HIGH_DENSITY_LIPOPROTEIN_PARTICLE_REMODELING	GO_HIGH_DENSITY_LIPOPROTEIN_PARTICLE_REMODELING		15	-0.47885102	-1.0814686	0.35613683	0.5734642	1.0	3428	tags=40%, list=16%, signal=47%
GO_GERM_CELL_DEVELOPMENT	GO_GERM_CELL_DEVELOPMENT		190	-0.28285864	-1.0805758	0.29504952	0.5747241	1.0	3319	tags=18%, list=15%, signal=21%
GO_NEGATIVE_REGULATION_OF_PROTEIN_COMPLEX_DISASSEMBLY	GO_NEGATIVE_REGULATION_OF_PROTEIN_COMPLEX_DISASSEMBLY		157	-0.3314388	-1.0805448	0.33730158	0.57407737	1.0	2983	tags=29%, list=14%, signal=34%
GO_REGULATION_OF_INTERLEUKIN_8_SECRETION	GO_REGULATION_OF_INTERLEUKIN_8_SECRETION		18	-0.49130327	-1.0795557	0.36015326	0.5756229	1.0	2774	tags=28%, list=13%, signal=32%
GO_RESPONSE_TO_GONADOTROPIN	GO_RESPONSE_TO_GONADOTROPIN		26	-0.45293474	-1.0793325	0.35146442	0.5753871	1.0	507	tags=19%, list=2%, signal=20%
GO_ALPHA_AMINO_ACID_CATABOLIC_PROCESS	GO_ALPHA_AMINO_ACID_CATABOLIC_PROCESS		87	-0.3678423	-1.0791308	0.31390977	0.57513076	1.0	2126	tags=20%, list=10%, signal=22%
GO_REGULATION_OF_T_HELPER_CELL_DIFFERENTIATION	GO_REGULATION_OF_T_HELPER_CELL_DIFFERENTIATION		26	-0.4853207	-1.0790032	0.3830645	0.5746829	1.0	2625	tags=27%, list=12%, signal=31%
GO_PROTEIN_K48_LINKED_UBIQUITINATION	GO_PROTEIN_K48_LINKED_UBIQUITINATION		44	-0.28975728	-1.078494	0.32505175	0.57514715	1.0	2937	tags=18%, list=14%, signal=21%
GO_PIGMENT_BIOSYNTHETIC_PROCESS	GO_PIGMENT_BIOSYNTHETIC_PROCESS		46	-0.33807942	-1.0777642	0.32738096	0.5760656	1.0	5059	tags=39%, list=23%, signal=51%
GO_HISTONE_UBIQUITINATION	GO_HISTONE_UBIQUITINATION		34	-0.28564134	-1.0774653	0.35753176	0.5760197	1.0	3832	tags=24%, list=18%, signal=29%
GO_GLYCOSYL_COMPOUND_BIOSYNTHETIC_PROCESS	GO_GLYCOSYL_COMPOUND_BIOSYNTHETIC_PROCESS		103	-0.30119553	-1.0773631	0.31263384	0.5755231	1.0	5129	tags=32%, list=24%, signal=42%
GO_AZOLE_TRANSPORT	GO_AZOLE_TRANSPORT		15	-0.45646375	-1.0771433	0.346856	0.57529217	1.0	906	tags=20%, list=4%, signal=21%
GO_POSITIVE_REGULATION_OF_MITOTIC_NUCLEAR_DIVISION	GO_POSITIVE_REGULATION_OF_MITOTIC_NUCLEAR_DIVISION		46	-0.4158335	-1.0768939	0.37171718	0.5750801	1.0	2343	tags=28%, list=11%, signal=32%
GO_POSITIVE_REGULATION_OF_TELOMERE_MAINTENANCE_VIA_TELOMERE_LENGTHENING	GO_POSITIVE_REGULATION_OF_TELOMERE_MAINTENANCE_VIA_TELOMERE_LENGTHENING		30	-0.3544935	-1.0768614	0.34489402	0.5744278	1.0	81	tags=7%, list=0%, signal=7%
GO_POSITIVE_REGULATION_OF_CELL_ACTIVATION	GO_POSITIVE_REGULATION_OF_CELL_ACTIVATION		285	-0.42662823	-1.0766171	0.3713163	0.57424164	1.0	3250	tags=33%, list=15%, signal=38%
GO_POSITIVE_REGULATION_OF_ALCOHOL_BIOSYNTHETIC_PROCESS	GO_POSITIVE_REGULATION_OF_ALCOHOL_BIOSYNTHETIC_PROCESS		22	-0.44401532	-1.0746927	0.33992094	0.57784194	1.0	2281	tags=27%, list=10%, signal=30%
GO_RIBOSOMAL_LARGE_SUBUNIT_BIOGENESIS	GO_RIBOSOMAL_LARGE_SUBUNIT_BIOGENESIS		44	-0.38215178	-1.0744785	0.4012605	0.57759684	1.0	5636	tags=43%, list=26%, signal=58%
GO_REGULATION_OF_PHAGOCYTOSIS	GO_REGULATION_OF_PHAGOCYTOSIS		65	-0.3971849	-1.0743214	0.33399603	0.577223	1.0	2270	tags=26%, list=10%, signal=29%
GO_CATECHOLAMINE_BIOSYNTHETIC_PROCESS	GO_CATECHOLAMINE_BIOSYNTHETIC_PROCESS		17	-0.45048997	-1.0738044	0.33460802	0.577675	1.0	2991	tags=29%, list=14%, signal=34%
GO_GLYOXYLATE_METABOLIC_PROCESS	GO_GLYOXYLATE_METABOLIC_PROCESS		26	-0.4016336	-1.0728694	0.38582677	0.57903254	1.0	6368	tags=46%, list=29%, signal=65%
GO_REGULATION_OF_CELL_MATURATION	GO_REGULATION_OF_CELL_MATURATION		17	-0.44490594	-1.0725604	0.3407258	0.5789931	1.0	940	tags=24%, list=4%, signal=25%
GO_CHOLESTEROL_EFFLUX	GO_CHOLESTEROL_EFFLUX		26	-0.3879352	-1.0721406	0.36132812	0.5792012	1.0	3428	tags=19%, list=16%, signal=23%
GO_REGULATION_OF_TYPE_2_IMMUNE_RESPONSE	GO_REGULATION_OF_TYPE_2_IMMUNE_RESPONSE		25	-0.50366247	-1.0718213	0.3634497	0.5791943	1.0	827	tags=24%, list=4%, signal=25%
GO_METHYLATION	GO_METHYLATION		241	-0.2864749	-1.0711677	0.32595575	0.5798608	1.0	4498	tags=29%, list=21%, signal=36%
GO_DEFENSE_RESPONSE_TO_GRAM_NEGATIVE_BACTERIUM	GO_DEFENSE_RESPONSE_TO_GRAM_NEGATIVE_BACTERIUM		42	-0.39543295	-1.0710931	0.33203885	0.5793114	1.0	3346	tags=29%, list=15%, signal=34%
GO_NEGATIVE_REGULATION_OF_ANTIGEN_RECEPTOR_MEDIATED_SIGNALING_PATHWAY	GO_NEGATIVE_REGULATION_OF_ANTIGEN_RECEPTOR_MEDIATED_SIGNALING_PATHWAY		20	-0.48440945	-1.0705222	0.39676112	0.5798659	1.0	3036	tags=45%, list=14%, signal=52%
GO_REGULATION_OF_FEEDING_BEHAVIOR	GO_REGULATION_OF_FEEDING_BEHAVIOR		19	-0.3864977	-1.0693601	0.40316206	0.58174294	1.0	7280	tags=32%, list=33%, signal=47%
GO_HOMEOSTASIS_OF_NUMBER_OF_CELLS_WITHIN_A_TISSUE	GO_HOMEOSTASIS_OF_NUMBER_OF_CELLS_WITHIN_A_TISSUE		30	-0.3832407	-1.0690043	0.35523614	0.58184266	1.0	733	tags=13%, list=3%, signal=14%
GO_LEUKOCYTE_HOMEOSTASIS	GO_LEUKOCYTE_HOMEOSTASIS		59	-0.38425863	-1.0684841	0.34971645	0.58234835	1.0	3695	tags=32%, list=17%, signal=39%
GO_NEGATIVE_REGULATION_OF_IMMUNE_RESPONSE	GO_NEGATIVE_REGULATION_OF_IMMUNE_RESPONSE		116	-0.41359103	-1.068294	0.3669355	0.58204037	1.0	4521	tags=44%, list=21%, signal=55%
GO_REGULATION_OF_DNA_BIOSYNTHETIC_PROCESS	GO_REGULATION_OF_DNA_BIOSYNTHETIC_PROCESS		87	-0.31459343	-1.0681422	0.33133733	0.5816847	1.0	3649	tags=28%, list=17%, signal=33%
GO_PEPTIDYL_SERINE_MODIFICATION	GO_PEPTIDYL_SERINE_MODIFICATION		140	-0.28935432	-1.0661457	0.31781375	0.5854152	1.0	1387	tags=12%, list=6%, signal=13%
GO_ESTABLISHMENT_OF_SPINDLE_ORIENTATION	GO_ESTABLISHMENT_OF_SPINDLE_ORIENTATION		25	-0.41026047	-1.0659643	0.38842976	0.5851013	1.0	3319	tags=32%, list=15%, signal=38%
GO_POSITIVE_REGULATION_OF_CELL_CYCLE_G1_S_PHASE_TRANSITION	GO_POSITIVE_REGULATION_OF_CELL_CYCLE_G1_S_PHASE_TRANSITION		28	-0.39986086	-1.0658984	0.3529412	0.5845357	1.0	3833	tags=29%, list=18%, signal=35%
GO_ANTIGEN_RECEPTOR_MEDIATED_SIGNALING_PATHWAY	GO_ANTIGEN_RECEPTOR_MEDIATED_SIGNALING_PATHWAY		173	-0.44554868	-1.0650994	0.4048583	0.5856264	1.0	4066	tags=39%, list=19%, signal=47%
GO_RESPONSE_TO_IONIZING_RADIATION	GO_RESPONSE_TO_IONIZING_RADIATION		137	-0.3374292	-1.0648371	0.34790874	0.58553386	1.0	4191	tags=34%, list=19%, signal=42%
GO_ATP_BIOSYNTHETIC_PROCESS	GO_ATP_BIOSYNTHETIC_PROCESS		30	-0.3310213	-1.0634631	0.39068827	0.58795065	1.0	7058	tags=50%, list=32%, signal=74%
GO_T_HELPER_1_TYPE_IMMUNE_RESPONSE	GO_T_HELPER_1_TYPE_IMMUNE_RESPONSE		18	-0.5219009	-1.06171	0.416	0.59122384	1.0	4330	tags=50%, list=20%, signal=62%
GO_MONOCYTE_CHEMOTAXIS	GO_MONOCYTE_CHEMOTAXIS		36	-0.51223546	-1.0615478	0.38508064	0.5908725	1.0	865	tags=25%, list=4%, signal=26%
GO_DNA_CATABOLIC_PROCESS_ENDONUCLEOLYTIC	GO_DNA_CATABOLIC_PROCESS_ENDONUCLEOLYTIC		19	-0.40742937	-1.0612297	0.3825911	0.5908616	1.0	2955	tags=32%, list=14%, signal=37%
GO_ESTABLISHMENT_OF_MITOTIC_SPINDLE_LOCALIZATION	GO_ESTABLISHMENT_OF_MITOTIC_SPINDLE_LOCALIZATION		23	-0.41033852	-1.061178	0.39034206	0.5902841	1.0	3319	tags=35%, list=15%, signal=41%
GO_ACUTE_PHASE_RESPONSE	GO_ACUTE_PHASE_RESPONSE		41	-0.40622345	-1.06109	0.34489402	0.5897642	1.0	3067	tags=24%, list=14%, signal=28%
GO_THYMOCYTE_AGGREGATION	GO_THYMOCYTE_AGGREGATION		44	-0.3952043	-1.0609794	0.38728324	0.5892853	1.0	4505	tags=36%, list=21%, signal=46%
GO_POLYOL_CATABOLIC_PROCESS	GO_POLYOL_CATABOLIC_PROCESS		18	-0.38062206	-1.0600864	0.38431373	0.59059596	1.0	2281	tags=22%, list=10%, signal=25%
GO_REGULATION_OF_POSTTRANSCRIPTIONAL_GENE_SILENCING	GO_REGULATION_OF_POSTTRANSCRIPTIONAL_GENE_SILENCING		18	-0.3407266	-1.0591582	0.41439688	0.59193605	1.0	5026	tags=28%, list=23%, signal=36%
GO_REGULATION_OF_T_HELPER_1_TYPE_IMMUNE_RESPONSE	GO_REGULATION_OF_T_HELPER_1_TYPE_IMMUNE_RESPONSE		22	-0.5012201	-1.0584441	0.38945234	0.59275913	1.0	2548	tags=36%, list=12%, signal=41%
GO_ONE_CARBON_METABOLIC_PROCESS	GO_ONE_CARBON_METABOLIC_PROCESS		33	-0.36101076	-1.0584377	0.3846154	0.5920588	1.0	2940	tags=30%, list=14%, signal=35%
GO_INFLAMMATORY_RESPONSE_TO_ANTIGENIC_STIMULUS	GO_INFLAMMATORY_RESPONSE_TO_ANTIGENIC_STIMULUS		25	-0.45094222	-1.0582167	0.36565655	0.591836	1.0	2090	tags=24%, list=10%, signal=27%
GO_REGULATION_OF_ACTIN_NUCLEATION	GO_REGULATION_OF_ACTIN_NUCLEATION		26	-0.35115993	-1.0575693	0.36647174	0.59260076	1.0	6203	tags=54%, list=29%, signal=75%
GO_POSITIVE_REGULATION_OF_MONOCYTE_CHEMOTAXIS	GO_POSITIVE_REGULATION_OF_MONOCYTE_CHEMOTAXIS		15	-0.5735398	-1.0567799	0.42913386	0.59368914	1.0	2028	tags=40%, list=9%, signal=44%
GO_FEMALE_GAMETE_GENERATION	GO_FEMALE_GAMETE_GENERATION		88	-0.3390997	-1.0557652	0.35227272	0.5953013	1.0	2586	tags=17%, list=12%, signal=19%
GO_REGULATION_OF_ORGANELLE_ASSEMBLY	GO_REGULATION_OF_ORGANELLE_ASSEMBLY		140	-0.2661305	-1.0553643	0.33199194	0.5954862	1.0	2648	tags=18%, list=12%, signal=20%
GO_NEGATIVE_REGULATION_OF_CYTOSKELETON_ORGANIZATION	GO_NEGATIVE_REGULATION_OF_CYTOSKELETON_ORGANIZATION		207	-0.30139095	-1.055017	0.369863	0.59559774	1.0	1799	tags=19%, list=8%, signal=21%
GO_MAST_CELL_MEDIATED_IMMUNITY	GO_MAST_CELL_MEDIATED_IMMUNITY		17	-0.52816474	-1.0545235	0.4116424	0.59602255	1.0	2744	tags=41%, list=13%, signal=47%
GO_REGULATION_OF_TYROSINE_PHOSPHORYLATION_OF_STAT_PROTEIN	GO_REGULATION_OF_TYROSINE_PHOSPHORYLATION_OF_STAT_PROTEIN		67	-0.3838202	-1.0515898	0.32723576	0.60181856	1.0	2729	tags=31%, list=13%, signal=36%
GO_REGULATION_OF_TRIGLYCERIDE_BIOSYNTHETIC_PROCESS	GO_REGULATION_OF_TRIGLYCERIDE_BIOSYNTHETIC_PROCESS		17	-0.42747775	-1.0510306	0.38690478	0.6023777	1.0	3073	tags=35%, list=14%, signal=41%
GO_PROTEIN_EXPORT_FROM_NUCLEUS	GO_PROTEIN_EXPORT_FROM_NUCLEUS		27	-0.3339474	-1.0503683	0.39961013	0.6031227	1.0	4503	tags=33%, list=21%, signal=42%
GO_CYTOKINE_SECRETION	GO_CYTOKINE_SECRETION		37	-0.4712662	-1.0500219	0.4	0.6032112	1.0	2197	tags=41%, list=10%, signal=45%
GO_REGULATION_OF_MRNA_SPLICING_VIA_SPLICEOSOME	GO_REGULATION_OF_MRNA_SPLICING_VIA_SPLICEOSOME		55	-0.2731618	-1.0491595	0.3944773	0.60454214	1.0	5995	tags=40%, list=28%, signal=55%
GO_GLANDULAR_EPITHELIAL_CELL_DIFFERENTIATION	GO_GLANDULAR_EPITHELIAL_CELL_DIFFERENTIATION		38	-0.41329366	-1.048402	0.38361266	0.60554093	1.0	3147	tags=29%, list=14%, signal=34%
GO_SYNAPTIC_VESICLE_LOCALIZATION	GO_SYNAPTIC_VESICLE_LOCALIZATION		95	-0.31951016	-1.047387	0.3360324	0.6071148	1.0	2588	tags=20%, list=12%, signal=23%
GO_NEGATIVE_REGULATION_OF_HEMOPOIESIS	GO_NEGATIVE_REGULATION_OF_HEMOPOIESIS		117	-0.32253543	-1.0471455	0.39183673	0.6069623	1.0	4255	tags=34%, list=20%, signal=42%
GO_NEGATIVE_REGULATION_OF_EXTRINSIC_APOPTOTIC_SIGNALING_PATHWAY	GO_NEGATIVE_REGULATION_OF_EXTRINSIC_APOPTOTIC_SIGNALING_PATHWAY		93	-0.3528152	-1.0466942	0.3694779	0.60723966	1.0	2131	tags=24%, list=10%, signal=26%
GO_REGULATION_OF_MITOCHONDRIAL_OUTER_MEMBRANE_PERMEABILIZATION_INVOLVED_IN_APOPTOTIC_SIGNALING_PATHWAY	GO_REGULATION_OF_MITOCHONDRIAL_OUTER_MEMBRANE_PERMEABILIZATION_INVOLVED_IN_APOPTOTIC_SIGNALING_PATHWAY		40	-0.34580338	-1.0466136	0.40152964	0.6067013	1.0	5093	tags=38%, list=23%, signal=49%
GO_CELL_MATURATION	GO_CELL_MATURATION		122	-0.31829628	-1.0462931	0.3653846	0.6067379	1.0	2864	tags=20%, list=13%, signal=23%
GO_REGULATION_OF_NIK_NF_KAPPAB_SIGNALING	GO_REGULATION_OF_NIK_NF_KAPPAB_SIGNALING		41	-0.37292683	-1.0461202	0.3625498	0.60641724	1.0	2102	tags=27%, list=10%, signal=30%
GO_FEMALE_GENITALIA_DEVELOPMENT	GO_FEMALE_GENITALIA_DEVELOPMENT		16	-0.4234811	-1.0460495	0.36820084	0.60586	1.0	5958	tags=50%, list=27%, signal=69%
GO_PYRIMIDINE_NUCLEOSIDE_BIOSYNTHETIC_PROCESS	GO_PYRIMIDINE_NUCLEOSIDE_BIOSYNTHETIC_PROCESS		25	-0.38166997	-1.0455432	0.38854805	0.6062765	1.0	2992	tags=32%, list=14%, signal=37%
GO_NEGATIVE_REGULATION_OF_SIGNAL_TRANSDUCTION_BY_P53_CLASS_MEDIATOR	GO_NEGATIVE_REGULATION_OF_SIGNAL_TRANSDUCTION_BY_P53_CLASS_MEDIATOR		26	-0.36862785	-1.0451579	0.375	0.6064505	1.0	3801	tags=27%, list=17%, signal=33%
GO_NUCLEOTIDE_EXCISION_REPAIR_PREINCISION_COMPLEX_STABILIZATION	GO_NUCLEOTIDE_EXCISION_REPAIR_PREINCISION_COMPLEX_STABILIZATION		20	-0.36423683	-1.0442704	0.38934427	0.6077483	1.0	3584	tags=25%, list=16%, signal=30%
GO_REGULATION_OF_HOMOTYPIC_CELL_CELL_ADHESION	GO_REGULATION_OF_HOMOTYPIC_CELL_CELL_ADHESION		291	-0.3988901	-1.0433496	0.39235413	0.6091278	1.0	3728	tags=35%, list=17%, signal=41%
GO_REGULATION_OF_CIRCADIAN_RHYTHM	GO_REGULATION_OF_CIRCADIAN_RHYTHM		98	-0.28860474	-1.0417892	0.35270542	0.6119312	1.0	3275	tags=20%, list=15%, signal=24%
GO_POSITIVE_REGULATION_OF_PROTEIN_CATABOLIC_PROCESS	GO_POSITIVE_REGULATION_OF_PROTEIN_CATABOLIC_PROCESS		249	-0.2623225	-1.0417765	0.34615386	0.61123204	1.0	3465	tags=22%, list=16%, signal=26%
GO_POSITIVE_REGULATION_OF_MITOCHONDRIAL_MEMBRANE_PERMEABILITY	GO_POSITIVE_REGULATION_OF_MITOCHONDRIAL_MEMBRANE_PERMEABILITY		17	-0.39130604	-1.0415289	0.41666666	0.6110673	1.0	2543	tags=29%, list=12%, signal=33%
GO_REGULATION_OF_ALCOHOL_BIOSYNTHETIC_PROCESS	GO_REGULATION_OF_ALCOHOL_BIOSYNTHETIC_PROCESS		44	-0.3992818	-1.0415235	0.40585774	0.6103629	1.0	2281	tags=23%, list=10%, signal=25%
GO_SYNAPTIC_VESICLE_ENDOCYTOSIS	GO_SYNAPTIC_VESICLE_ENDOCYTOSIS		17	-0.40521395	-1.0400969	0.39344263	0.6129262	1.0	2377	tags=18%, list=11%, signal=20%
GO_INTERACTION_WITH_HOST	GO_INTERACTION_WITH_HOST		122	-0.33498356	-1.0394772	0.38742393	0.61363715	1.0	3681	tags=25%, list=17%, signal=30%
GO_GLUTAMINE_FAMILY_AMINO_ACID_BIOSYNTHETIC_PROCESS	GO_GLUTAMINE_FAMILY_AMINO_ACID_BIOSYNTHETIC_PROCESS		19	-0.4380422	-1.0388954	0.41188523	0.61416715	1.0	1563	tags=21%, list=7%, signal=23%
GO_REGULATION_OF_NITRIC_OXIDE_BIOSYNTHETIC_PROCESS	GO_REGULATION_OF_NITRIC_OXIDE_BIOSYNTHETIC_PROCESS		51	-0.42089126	-1.0381072	0.40763053	0.6152521	1.0	2437	tags=33%, list=11%, signal=37%
GO_REGULATION_OF_MAST_CELL_ACTIVATION	GO_REGULATION_OF_MAST_CELL_ACTIVATION		38	-0.4340295	-1.0374261	0.3959596	0.6160376	1.0	4541	tags=42%, list=21%, signal=53%
GO_INTERFERON_GAMMA_PRODUCTION	GO_INTERFERON_GAMMA_PRODUCTION		15	-0.55413884	-1.0371687	0.44117647	0.615859	1.0	2197	tags=40%, list=10%, signal=44%
GO_CARBOHYDRATE_DERIVATIVE_TRANSPORT	GO_CARBOHYDRATE_DERIVATIVE_TRANSPORT		47	-0.31793222	-1.0359228	0.41814595	0.61798126	1.0	3637	tags=28%, list=17%, signal=33%
GO_REGULATION_OF_CELL_ACTIVATION	GO_REGULATION_OF_CELL_ACTIVATION		449	-0.38837475	-1.0356641	0.40316206	0.6178768	1.0	3971	tags=35%, list=18%, signal=42%
GO_REGULATION_OF_B_CELL_PROLIFERATION	GO_REGULATION_OF_B_CELL_PROLIFERATION		54	-0.4586591	-1.0352988	0.44329897	0.61803496	1.0	3960	tags=44%, list=18%, signal=54%
GO_GLANDULAR_EPITHELIAL_CELL_DEVELOPMENT	GO_GLANDULAR_EPITHELIAL_CELL_DEVELOPMENT		17	-0.44107553	-1.0344424	0.3747573	0.61921847	1.0	3147	tags=35%, list=14%, signal=41%
GO_PH_REDUCTION	GO_PH_REDUCTION		37	-0.33620477	-1.0331017	0.39679357	0.6215089	1.0	2864	tags=22%, list=13%, signal=25%
GO_NEUTROPHIL_MEDIATED_IMMUNITY	GO_NEUTROPHIL_MEDIATED_IMMUNITY		21	-0.47456548	-1.0320663	0.43243244	0.62314326	1.0	5602	tags=43%, list=26%, signal=58%
GO_STEROID_CATABOLIC_PROCESS	GO_STEROID_CATABOLIC_PROCESS		24	-0.39953765	-1.0292825	0.4442231	0.62870467	1.0	3428	tags=29%, list=16%, signal=35%
GO_PURINE_NUCLEOSIDE_BIOSYNTHETIC_PROCESS	GO_PURINE_NUCLEOSIDE_BIOSYNTHETIC_PROCESS		78	-0.29905474	-1.0289696	0.3802521	0.62865245	1.0	5059	tags=31%, list=23%, signal=40%
GO_NEGATIVE_REGULATION_OF_OSTEOCLAST_DIFFERENTIATION	GO_NEGATIVE_REGULATION_OF_OSTEOCLAST_DIFFERENTIATION		23	-0.46339747	-1.0286012	0.43186584	0.6287934	1.0	2583	tags=35%, list=12%, signal=39%
GO_CELLULAR_RESPONSE_TO_INTERLEUKIN_4	GO_CELLULAR_RESPONSE_TO_INTERLEUKIN_4		25	-0.41838184	-1.0277265	0.41910332	0.63007516	1.0	3026	tags=24%, list=14%, signal=28%
GO_POSITIVE_REGULATION_OF_NUCLEAR_DIVISION	GO_POSITIVE_REGULATION_OF_NUCLEAR_DIVISION		57	-0.3721559	-1.025727	0.4400786	0.6339183	1.0	2343	tags=23%, list=11%, signal=25%
GO_REGULATION_OF_ESTABLISHMENT_OF_PROTEIN_LOCALIZATION_TO_MITOCHONDRION	GO_REGULATION_OF_ESTABLISHMENT_OF_PROTEIN_LOCALIZATION_TO_MITOCHONDRION		119	-0.26710978	-1.0240769	0.4178218	0.6369853	1.0	3647	tags=24%, list=17%, signal=28%
GO_MEMBRANE_PROTEIN_PROTEOLYSIS	GO_MEMBRANE_PROTEIN_PROTEOLYSIS		33	-0.36087498	-1.023819	0.3931624	0.63686633	1.0	5332	tags=45%, list=25%, signal=60%
GO_REGULATION_OF_REACTIVE_OXYGEN_SPECIES_BIOSYNTHETIC_PROCESS	GO_REGULATION_OF_REACTIVE_OXYGEN_SPECIES_BIOSYNTHETIC_PROCESS		63	-0.3870018	-1.0236076	0.40808082	0.6365966	1.0	2437	tags=30%, list=11%, signal=34%
GO_VESICLE_LOCALIZATION	GO_VESICLE_LOCALIZATION		210	-0.270173	-1.0235572	0.3778234	0.6359941	1.0	2939	tags=18%, list=14%, signal=21%
GO_MITOCHONDRIAL_TRANSPORT	GO_MITOCHONDRIAL_TRANSPORT		156	-0.2630236	-1.0233114	0.39227644	0.6358463	1.0	4750	tags=29%, list=22%, signal=37%
GO_POSITIVE_REGULATION_OF_TELOMERASE_ACTIVITY	GO_POSITIVE_REGULATION_OF_TELOMERASE_ACTIVITY		26	-0.3547484	-1.0226434	0.41436464	0.6366562	1.0	3074	tags=23%, list=14%, signal=27%
GO_FC_RECEPTOR_SIGNALING_PATHWAY	GO_FC_RECEPTOR_SIGNALING_PATHWAY		181	-0.3133005	-1.0225617	0.40711462	0.6361062	1.0	5756	tags=39%, list=26%, signal=52%
GO_REGULATION_OF_BONE_REMODELING	GO_REGULATION_OF_BONE_REMODELING		39	-0.3903912	-1.021609	0.41104296	0.6374712	1.0	3029	tags=31%, list=14%, signal=36%
GO_REGULATION_OF_LIPOPROTEIN_LIPASE_ACTIVITY	GO_REGULATION_OF_LIPOPROTEIN_LIPASE_ACTIVITY		15	-0.43494204	-1.0209281	0.44421053	0.63830537	1.0	2133	tags=27%, list=10%, signal=30%
GO_DNA_MODIFICATION	GO_DNA_MODIFICATION		73	-0.3343832	-1.0204935	0.41282564	0.6386212	1.0	4876	tags=40%, list=22%, signal=51%
GO_REGULATION_OF_CELL_ADHESION_MEDIATED_BY_INTEGRIN	GO_REGULATION_OF_CELL_ADHESION_MEDIATED_BY_INTEGRIN		39	-0.4285984	-1.0202662	0.4039604	0.6383927	1.0	2964	tags=38%, list=14%, signal=44%
GO_REGULATION_OF_MONOCYTE_CHEMOTAXIS	GO_REGULATION_OF_MONOCYTE_CHEMOTAXIS		20	-0.52400637	-1.0194612	0.44117647	0.6394777	1.0	2028	tags=35%, list=9%, signal=39%
GO_DETECTION_OF_CHEMICAL_STIMULUS_INVOLVED_IN_SENSORY_PERCEPTION_OF_TASTE	GO_DETECTION_OF_CHEMICAL_STIMULUS_INVOLVED_IN_SENSORY_PERCEPTION_OF_TASTE		34	-0.4486801	-1.0194262	0.41603053	0.6388253	1.0	4774	tags=21%, list=22%, signal=26%
GO_REGULATION_OF_RESPONSE_TO_DNA_DAMAGE_STIMULUS	GO_REGULATION_OF_RESPONSE_TO_DNA_DAMAGE_STIMULUS		130	-0.29255366	-1.0183221	0.4073359	0.6406025	1.0	4000	tags=27%, list=18%, signal=33%
GO_NEGATIVE_REGULATION_OF_INTRINSIC_APOPTOTIC_SIGNALING_PATHWAY_BY_P53_CLASS_MEDIATOR	GO_NEGATIVE_REGULATION_OF_INTRINSIC_APOPTOTIC_SIGNALING_PATHWAY_BY_P53_CLASS_MEDIATOR		17	-0.39964297	-1.0181577	0.43699187	0.6402265	1.0	4691	tags=35%, list=22%, signal=45%
GO_MYELOID_CELL_HOMEOSTASIS	GO_MYELOID_CELL_HOMEOSTASIS		84	-0.31280494	-1.0173289	0.418	0.64137185	1.0	4231	tags=32%, list=19%, signal=40%
GO_REGULATION_OF_DNA_TEMPLATED_TRANSCRIPTION_ELONGATION	GO_REGULATION_OF_DNA_TEMPLATED_TRANSCRIPTION_ELONGATION		38	-0.32119554	-1.0155165	0.44308943	0.6447725	1.0	5991	tags=37%, list=28%, signal=51%
GO_REGULATION_OF_MACROPHAGE_ACTIVATION	GO_REGULATION_OF_MACROPHAGE_ACTIVATION		22	-0.43387294	-1.0148745	0.45147678	0.6455141	1.0	3801	tags=41%, list=17%, signal=50%
GO_REGULATION_OF_CELL_CELL_ADHESION	GO_REGULATION_OF_CELL_CELL_ADHESION		358	-0.36721218	-1.0148383	0.42578125	0.64486283	1.0	3264	tags=30%, list=15%, signal=35%
GO_POSITIVE_REGULATION_OF_MAST_CELL_ACTIVATION	GO_POSITIVE_REGULATION_OF_MAST_CELL_ACTIVATION		15	-0.47148338	-1.0139357	0.45186642	0.6461868	1.0	773	tags=27%, list=4%, signal=28%
GO_STEROID_HORMONE_MEDIATED_SIGNALING_PATHWAY	GO_STEROID_HORMONE_MEDIATED_SIGNALING_PATHWAY		121	-0.27683404	-1.0109625	0.44147843	0.65224487	1.0	3384	tags=24%, list=16%, signal=28%
GO_NEGATIVE_REGULATION_OF_CYSTEINE_TYPE_ENDOPEPTIDASE_ACTIVITY	GO_NEGATIVE_REGULATION_OF_CYSTEINE_TYPE_ENDOPEPTIDASE_ACTIVITY		84	-0.3078552	-1.0106341	0.43079922	0.6522296	1.0	3020	tags=26%, list=14%, signal=30%
GO_NEGATIVE_REGULATION_OF_CELL_CELL_ADHESION	GO_NEGATIVE_REGULATION_OF_CELL_CELL_ADHESION		131	-0.349297	-1.0103456	0.4183267	0.65214074	1.0	3652	tags=31%, list=17%, signal=36%
GO_CENTROSOME_LOCALIZATION	GO_CENTROSOME_LOCALIZATION		17	-0.40406486	-1.0103356	0.4814815	0.65143424	1.0	2370	tags=24%, list=11%, signal=26%
GO_ORGANELLE_MEMBRANE_FUSION	GO_ORGANELLE_MEMBRANE_FUSION		88	-0.28073648	-1.009937	0.4239351	0.65164876	1.0	3126	tags=19%, list=14%, signal=22%
GO_ORGAN_OR_TISSUE_SPECIFIC_IMMUNE_RESPONSE	GO_ORGAN_OR_TISSUE_SPECIFIC_IMMUNE_RESPONSE		25	-0.49887276	-1.0092405	0.44444445	0.6524845	1.0	2011	tags=20%, list=9%, signal=22%
GO_LYMPHOCYTE_COSTIMULATION	GO_LYMPHOCYTE_COSTIMULATION		73	-0.46741462	-1.0090635	0.47443762	0.6521822	1.0	5214	tags=48%, list=24%, signal=63%
GO_REGULATION_OF_LYMPHOCYTE_CHEMOTAXIS	GO_REGULATION_OF_LYMPHOCYTE_CHEMOTAXIS		18	-0.53254366	-1.008852	0.46138614	0.65193474	1.0	2576	tags=44%, list=12%, signal=50%
GO_POSITIVE_REGULATION_OF_INTERLEUKIN_10_PRODUCTION	GO_POSITIVE_REGULATION_OF_INTERLEUKIN_10_PRODUCTION		28	-0.45115766	-1.0087384	0.4755102	0.65147454	1.0	5729	tags=64%, list=26%, signal=87%
GO_LEUKOCYTE_PROLIFERATION	GO_LEUKOCYTE_PROLIFERATION		86	-0.4333129	-1.0086486	0.4692623	0.6509655	1.0	4791	tags=47%, list=22%, signal=59%
GO_PROTEIN_MODIFICATION_BY_SMALL_PROTEIN_REMOVAL	GO_PROTEIN_MODIFICATION_BY_SMALL_PROTEIN_REMOVAL		105	-0.2600321	-1.0082868	0.4353612	0.65104413	1.0	5799	tags=36%, list=27%, signal=49%
GO_NEGATIVE_REGULATION_OF_ALCOHOL_BIOSYNTHETIC_PROCESS	GO_NEGATIVE_REGULATION_OF_ALCOHOL_BIOSYNTHETIC_PROCESS		17	-0.4644153	-1.0079267	0.44421488	0.65116024	1.0	5704	tags=59%, list=26%, signal=80%
GO_NEGATIVE_REGULATION_OF_OXIDOREDUCTASE_ACTIVITY	GO_NEGATIVE_REGULATION_OF_OXIDOREDUCTASE_ACTIVITY		26	-0.3659661	-1.0075372	0.43380857	0.651326	1.0	672	tags=15%, list=3%, signal=16%
GO_REGULATION_OF_CELL_CYCLE_G2_M_PHASE_TRANSITION	GO_REGULATION_OF_CELL_CYCLE_G2_M_PHASE_TRANSITION		58	-0.3531401	-1.006623	0.45945945	0.65266436	1.0	1754	tags=24%, list=8%, signal=26%
GO_POSITIVE_REGULATION_OF_STAT_CASCADE	GO_POSITIVE_REGULATION_OF_STAT_CASCADE		72	-0.36334127	-1.0044011	0.4396728	0.65705025	1.0	2615	tags=28%, list=12%, signal=31%
GO_MYELOID_LEUKOCYTE_MIGRATION	GO_MYELOID_LEUKOCYTE_MIGRATION		90	-0.43332577	-1.0043397	0.44869214	0.65646905	1.0	2782	tags=34%, list=13%, signal=39%
GO_REGULATION_OF_PROTEIN_MATURATION	GO_REGULATION_OF_PROTEIN_MATURATION		70	-0.34834927	-1.0043384	0.45983934	0.65575206	1.0	3595	tags=29%, list=17%, signal=34%
GO_LEUKOCYTE_MIGRATION	GO_LEUKOCYTE_MIGRATION		248	-0.394043	-1.0040351	0.46745563	0.655757	1.0	2814	tags=31%, list=13%, signal=35%
GO_POSITIVE_REGULATION_OF_TRIGLYCERIDE_METABOLIC_PROCESS	GO_POSITIVE_REGULATION_OF_TRIGLYCERIDE_METABOLIC_PROCESS		20	-0.4056517	-1.0035157	0.43661973	0.6561931	1.0	2227	tags=25%, list=10%, signal=28%
GO_RRNA_METHYLATION	GO_RRNA_METHYLATION		15	-0.38709503	-1.0033945	0.4725051	0.6557515	1.0	5946	tags=40%, list=27%, signal=55%
GO_PEPTIDYL_THREONINE_MODIFICATION	GO_PEPTIDYL_THREONINE_MODIFICATION		44	-0.28863764	-1.0028725	0.446	0.6562182	1.0	2131	tags=14%, list=10%, signal=15%
GO_POSITIVE_REGULATION_OF_B_CELL_PROLIFERATION	GO_POSITIVE_REGULATION_OF_B_CELL_PROLIFERATION		36	-0.44780985	-1.0027556	0.47239265	0.6557812	1.0	3960	tags=44%, list=18%, signal=54%
GO_TELOMERE_MAINTENANCE_VIA_TELOMERASE	GO_TELOMERE_MAINTENANCE_VIA_TELOMERASE		16	-0.36096865	-1.0025699	0.44989774	0.65551883	1.0	4228	tags=38%, list=19%, signal=47%
GO_PLATELET_AGGREGATION	GO_PLATELET_AGGREGATION		37	-0.3589182	-1.001586	0.4527163	0.65707844	1.0	2964	tags=24%, list=14%, signal=28%
GO_REGULATION_OF_INTERLEUKIN_17_PRODUCTION	GO_REGULATION_OF_INTERLEUKIN_17_PRODUCTION		22	-0.49995002	-1.0015587	0.47727272	0.656424	1.0	1680	tags=27%, list=8%, signal=30%
GO_NEGATIVE_REGULATION_OF_PROTEIN_BINDING	GO_NEGATIVE_REGULATION_OF_PROTEIN_BINDING		78	-0.30314064	-1.0012754	0.4279919	0.65638256	1.0	1847	tags=14%, list=8%, signal=15%
GO_LYTIC_VACUOLE_ORGANIZATION	GO_LYTIC_VACUOLE_ORGANIZATION		49	-0.31311232	-1.0012466	0.43723848	0.65572953	1.0	3253	tags=24%, list=15%, signal=29%
GO_REGULATION_OF_ACTIVATED_T_CELL_PROLIFERATION	GO_REGULATION_OF_ACTIVATED_T_CELL_PROLIFERATION		39	-0.42883393	-1.0008765	0.47835052	0.6558743	1.0	687	tags=18%, list=3%, signal=19%
GO_RESPONSE_TO_ISOQUINOLINE_ALKALOID	GO_RESPONSE_TO_ISOQUINOLINE_ALKALOID		30	-0.34058458	-1.0003347	0.4375	0.6563114	1.0	2090	tags=17%, list=10%, signal=18%
GO_GLYCINE_METABOLIC_PROCESS	GO_GLYCINE_METABOLIC_PROCESS		15	-0.44109657	-0.9992587	0.46421662	0.65806204	1.0	2739	tags=27%, list=13%, signal=30%
GO_NEGATIVE_REGULATION_OF_PROTEIN_MATURATION	GO_NEGATIVE_REGULATION_OF_PROTEIN_MATURATION		32	-0.3696204	-0.9990663	0.44158417	0.6577714	1.0	927	tags=16%, list=4%, signal=16%
GO_CYTOPLASMIC_TRANSLATION	GO_CYTOPLASMIC_TRANSLATION		39	-0.28031126	-0.99888194	0.44980696	0.65750426	1.0	4224	tags=23%, list=19%, signal=29%
GO_PROTEIN_HETEROTETRAMERIZATION	GO_PROTEIN_HETEROTETRAMERIZATION		29	-0.4232984	-0.9988525	0.49418604	0.65686214	1.0	4147	tags=41%, list=19%, signal=51%
GO_POSITIVE_REGULATION_OF_MYELOID_LEUKOCYTE_MEDIATED_IMMUNITY	GO_POSITIVE_REGULATION_OF_MYELOID_LEUKOCYTE_MEDIATED_IMMUNITY		18	-0.45257837	-0.9983038	0.4743083	0.6574517	1.0	2177	tags=33%, list=10%, signal=37%
GO_RESPONSE_TO_EXOGENOUS_DSRNA	GO_RESPONSE_TO_EXOGENOUS_DSRNA		44	-0.37628466	-0.99687487	0.434	0.65994155	1.0	3849	tags=32%, list=18%, signal=39%
GO_DECIDUALIZATION	GO_DECIDUALIZATION		20	-0.4462714	-0.9965329	0.47010309	0.6599645	1.0	1598	tags=25%, list=7%, signal=27%
GO_DETECTION_OF_LIGHT_STIMULUS	GO_DETECTION_OF_LIGHT_STIMULUS		55	-0.28463846	-0.9944197	0.44331983	0.6640806	1.0	5306	tags=31%, list=24%, signal=41%
GO_HOMEOSTASIS_OF_NUMBER_OF_CELLS	GO_HOMEOSTASIS_OF_NUMBER_OF_CELLS		169	-0.30051813	-0.99401367	0.4403131	0.66428226	1.0	3331	tags=25%, list=15%, signal=29%
GO_REGULATION_OF_INTERLEUKIN_5_PRODUCTION	GO_REGULATION_OF_INTERLEUKIN_5_PRODUCTION		18	-0.43302384	-0.9939039	0.46169773	0.66382164	1.0	2703	tags=33%, list=12%, signal=38%
GO_POSITIVE_REGULATION_OF_RESPONSE_TO_BIOTIC_STIMULUS	GO_POSITIVE_REGULATION_OF_RESPONSE_TO_BIOTIC_STIMULUS		36	-0.40420344	-0.9939001	0.47261664	0.66312355	1.0	3358	tags=39%, list=15%, signal=46%
GO_RNA_METHYLATION	GO_RNA_METHYLATION		45	-0.3424183	-0.99364924	0.48676172	0.6629693	1.0	6950	tags=56%, list=32%, signal=81%
GO_RESPONSE_TO_LEPTIN	GO_RESPONSE_TO_LEPTIN		20	-0.40281537	-0.9935282	0.4559387	0.66254336	1.0	1439	tags=20%, list=7%, signal=21%
GO_SYNAPSIS	GO_SYNAPSIS		29	-0.37222484	-0.99333036	0.46732673	0.66225034	1.0	3552	tags=21%, list=16%, signal=25%
GO_MALE_SEX_DIFFERENTIATION	GO_MALE_SEX_DIFFERENTIATION		141	-0.2878769	-0.99286276	0.46755725	0.6625985	1.0	3600	tags=21%, list=17%, signal=25%
GO_ESTROGEN_METABOLIC_PROCESS	GO_ESTROGEN_METABOLIC_PROCESS		21	-0.40906233	-0.9925735	0.49122807	0.662514	1.0	2090	tags=19%, list=10%, signal=21%
GO_REGULATION_OF_CHEMOKINE_PRODUCTION	GO_REGULATION_OF_CHEMOKINE_PRODUCTION		61	-0.37622127	-0.9924278	0.45850623	0.6621132	1.0	2703	tags=31%, list=12%, signal=35%
GO_LYMPH_NODE_DEVELOPMENT	GO_LYMPH_NODE_DEVELOPMENT		17	-0.45012024	-0.9917141	0.4785047	0.6629855	1.0	1675	tags=41%, list=8%, signal=45%
GO_POSITIVE_REGULATION_OF_RNA_SPLICING	GO_POSITIVE_REGULATION_OF_RNA_SPLICING		19	-0.33937582	-0.9899588	0.46963564	0.6662328	1.0	5272	tags=42%, list=24%, signal=56%
GO_NEGATIVE_REGULATION_OF_CELL_CYCLE_ARREST	GO_NEGATIVE_REGULATION_OF_CELL_CYCLE_ARREST		18	-0.35005176	-0.989409	0.489603	0.66680145	1.0	3801	tags=28%, list=17%, signal=34%
GO_RESPONSE_TO_MAGNESIUM_ION	GO_RESPONSE_TO_MAGNESIUM_ION		22	-0.42113358	-0.9884361	0.48418972	0.6682595	1.0	2913	tags=23%, list=13%, signal=26%
GO_NEGATIVE_REGULATION_OF_CELL_KILLING	GO_NEGATIVE_REGULATION_OF_CELL_KILLING		17	-0.5070473	-0.98817605	0.5070422	0.6681321	1.0	4071	tags=53%, list=19%, signal=65%
GO_REGULATION_OF_EXTRINSIC_APOPTOTIC_SIGNALING_PATHWAY	GO_REGULATION_OF_EXTRINSIC_APOPTOTIC_SIGNALING_PATHWAY		145	-0.32282707	-0.98591405	0.45109782	0.67251617	1.0	3082	tags=29%, list=14%, signal=34%
GO_PROTEIN_SECRETION	GO_PROTEIN_SECRETION		108	-0.32659233	-0.98365533	0.47727272	0.67685753	1.0	2197	tags=21%, list=10%, signal=24%
GO_REGULATION_OF_VESICLE_FUSION	GO_REGULATION_OF_VESICLE_FUSION		57	-0.30676386	-0.98300284	0.46601942	0.6776432	1.0	3198	tags=21%, list=15%, signal=25%
GO_CELLULAR_RESPONSE_TO_GROWTH_HORMONE_STIMULUS	GO_CELLULAR_RESPONSE_TO_GROWTH_HORMONE_STIMULUS		20	-0.40719432	-0.9826811	0.46370968	0.677662	1.0	1650	tags=20%, list=8%, signal=22%
GO_REGULATION_OF_T_CELL_MIGRATION	GO_REGULATION_OF_T_CELL_MIGRATION		24	-0.48017865	-0.98219985	0.49003986	0.6780623	1.0	2576	tags=46%, list=12%, signal=52%
GO_RIBONUCLEOSIDE_TRIPHOSPHATE_BIOSYNTHETIC_PROCESS	GO_RIBONUCLEOSIDE_TRIPHOSPHATE_BIOSYNTHETIC_PROCESS		41	-0.3077577	-0.9812863	0.46804124	0.67951435	1.0	5129	tags=32%, list=24%, signal=41%
GO_LYSOSOME_LOCALIZATION	GO_LYSOSOME_LOCALIZATION		22	-0.43032315	-0.9803053	0.48535565	0.6810944	1.0	1527	tags=23%, list=7%, signal=24%
GO_ALPHA_AMINO_ACID_BIOSYNTHETIC_PROCESS	GO_ALPHA_AMINO_ACID_BIOSYNTHETIC_PROCESS		71	-0.3300306	-0.9797827	0.48732942	0.6815871	1.0	2940	tags=23%, list=14%, signal=26%
GO_NEGATIVE_REGULATION_OF_LEUKOCYTE_MEDIATED_IMMUNITY	GO_NEGATIVE_REGULATION_OF_LEUKOCYTE_MEDIATED_IMMUNITY		46	-0.42715904	-0.97929007	0.4939759	0.68194664	1.0	4071	tags=41%, list=19%, signal=51%
GO_POSITIVE_REGULATION_OF_DNA_REPLICATION	GO_POSITIVE_REGULATION_OF_DNA_REPLICATION		83	-0.3328457	-0.9786907	0.4861111	0.6825992	1.0	1830	tags=18%, list=8%, signal=20%
GO_RNA_MODIFICATION	GO_RNA_MODIFICATION		103	-0.30818486	-0.97782445	0.50924027	0.68385464	1.0	5783	tags=44%, list=27%, signal=59%
GO_ANDROGEN_RECEPTOR_SIGNALING_PATHWAY	GO_ANDROGEN_RECEPTOR_SIGNALING_PATHWAY		40	-0.30646423	-0.9765005	0.46761134	0.68622583	1.0	3384	tags=28%, list=16%, signal=33%
GO_PURINE_NUCLEOSIDE_MONOPHOSPHATE_BIOSYNTHETIC_PROCESS	GO_PURINE_NUCLEOSIDE_MONOPHOSPHATE_BIOSYNTHETIC_PROCESS		55	-0.28630084	-0.976204	0.48827294	0.68615407	1.0	5059	tags=40%, list=23%, signal=52%
GO_ESTABLISHMENT_OF_MITOTIC_SPINDLE_ORIENTATION	GO_ESTABLISHMENT_OF_MITOTIC_SPINDLE_ORIENTATION		19	-0.3904007	-0.9756173	0.5081633	0.6867318	1.0	3319	tags=37%, list=15%, signal=43%
GO_PSEUDOURIDINE_SYNTHESIS	GO_PSEUDOURIDINE_SYNTHESIS		16	-0.40059626	-0.9753297	0.4969574	0.6866867	1.0	3945	tags=44%, list=18%, signal=53%
GO_REGULATION_OF_MAST_CELL_ACTIVATION_INVOLVED_IN_IMMUNE_RESPONSE	GO_REGULATION_OF_MAST_CELL_ACTIVATION_INVOLVED_IN_IMMUNE_RESPONSE		31	-0.42013144	-0.97441125	0.48080808	0.68808484	1.0	4245	tags=42%, list=20%, signal=52%
GO_INTESTINAL_EPITHELIAL_CELL_DIFFERENTIATION	GO_INTESTINAL_EPITHELIAL_CELL_DIFFERENTIATION		16	-0.39099962	-0.97260684	0.4717742	0.6913817	1.0	1300	tags=25%, list=6%, signal=27%
GO_NEGATIVE_REGULATION_OF_EPITHELIAL_CELL_DIFFERENTIATION	GO_NEGATIVE_REGULATION_OF_EPITHELIAL_CELL_DIFFERENTIATION		37	-0.33737072	-0.9723251	0.503055	0.69123936	1.0	1439	tags=16%, list=7%, signal=17%
GO_REGULATION_OF_LIPID_BIOSYNTHETIC_PROCESS	GO_REGULATION_OF_LIPID_BIOSYNTHETIC_PROCESS		121	-0.29586217	-0.9720531	0.5	0.69113725	1.0	3073	tags=22%, list=14%, signal=26%
GO_REGULATION_OF_HISTONE_DEACETYLATION	GO_REGULATION_OF_HISTONE_DEACETYLATION		23	-0.33556217	-0.97189844	0.46761134	0.6907662	1.0	5093	tags=39%, list=23%, signal=51%
GO_VITAMIN_TRANSPORT	GO_VITAMIN_TRANSPORT		31	-0.36082	-0.9700166	0.51153845	0.6942855	1.0	5540	tags=39%, list=25%, signal=52%
GO_COVALENT_CHROMATIN_MODIFICATION	GO_COVALENT_CHROMATIN_MODIFICATION		315	-0.22730696	-0.96996504	0.49628252	0.69366735	1.0	4255	tags=23%, list=20%, signal=28%
GO_THYMUS_DEVELOPMENT	GO_THYMUS_DEVELOPMENT		46	-0.3108215	-0.96988654	0.522686	0.6931254	1.0	2688	tags=22%, list=12%, signal=25%
GO_APOPTOTIC_MITOCHONDRIAL_CHANGES	GO_APOPTOTIC_MITOCHONDRIAL_CHANGES		55	-0.31588438	-0.96981937	0.4837476	0.6925487	1.0	2886	tags=27%, list=13%, signal=31%
GO_B_CELL_DIFFERENTIATION	GO_B_CELL_DIFFERENTIATION		85	-0.3374254	-0.9697872	0.5127701	0.69191515	1.0	4642	tags=29%, list=21%, signal=37%
GO_INTRINSIC_APOPTOTIC_SIGNALING_PATHWAY	GO_INTRINSIC_APOPTOTIC_SIGNALING_PATHWAY		147	-0.25628898	-0.9695877	0.5139442	0.69167966	1.0	3015	tags=21%, list=14%, signal=24%
GO_POSITIVE_REGULATION_OF_VASCULAR_ENDOTHELIAL_GROWTH_FACTOR_PRODUCTION	GO_POSITIVE_REGULATION_OF_VASCULAR_ENDOTHELIAL_GROWTH_FACTOR_PRODUCTION		26	-0.42747623	-0.96902955	0.49492902	0.6922088	1.0	2447	tags=23%, list=11%, signal=26%
GO_NUCLEAR_TRANSCRIBED_MRNA_POLY_A_TAIL_SHORTENING	GO_NUCLEAR_TRANSCRIBED_MRNA_POLY_A_TAIL_SHORTENING		22	-0.28829744	-0.96872056	0.5067437	0.6921935	1.0	5816	tags=32%, list=27%, signal=43%
GO_REGULATION_OF_TRANSCRIPTION_FROM_RNA_POLYMERASE_II_PROMOTER_IN_RESPONSE_TO_HYPOXIA	GO_REGULATION_OF_TRANSCRIPTION_FROM_RNA_POLYMERASE_II_PROMOTER_IN_RESPONSE_TO_HYPOXIA		32	-0.2986185	-0.9681835	0.48015872	0.69270766	1.0	5890	tags=34%, list=27%, signal=47%
GO_REGULATION_OF_PROTEIN_SECRETION	GO_REGULATION_OF_PROTEIN_SECRETION		368	-0.29669002	-0.9680303	0.5010309	0.6923605	1.0	2177	tags=17%, list=10%, signal=19%
GO_CELLULAR_AMINO_ACID_CATABOLIC_PROCESS	GO_CELLULAR_AMINO_ACID_CATABOLIC_PROCESS		104	-0.3346524	-0.9671985	0.50095236	0.6935558	1.0	2410	tags=18%, list=11%, signal=20%
GO_RESPONSE_TO_COPPER_ION	GO_RESPONSE_TO_COPPER_ION		27	-0.35527238	-0.96610767	0.5179584	0.695363	1.0	2881	tags=26%, list=13%, signal=30%
GO_NEGATIVE_REGULATION_OF_CYTOKINE_SECRETION	GO_NEGATIVE_REGULATION_OF_CYTOKINE_SECRETION		40	-0.4035945	-0.9644492	0.5092025	0.6983893	1.0	1718	tags=25%, list=8%, signal=27%
GO_NEGATIVE_REGULATION_OF_LYMPHOCYTE_MEDIATED_IMMUNITY	GO_NEGATIVE_REGULATION_OF_LYMPHOCYTE_MEDIATED_IMMUNITY		35	-0.40915644	-0.9636466	0.5187377	0.6994539	1.0	4071	tags=46%, list=19%, signal=56%
GO_DEFENSE_RESPONSE_TO_GRAM_POSITIVE_BACTERIUM	GO_DEFENSE_RESPONSE_TO_GRAM_POSITIVE_BACTERIUM		65	-0.36458108	-0.96320754	0.51724136	0.6996855	1.0	1939	tags=23%, list=9%, signal=25%
GO_PROTEIN_LOCALIZATION_TO_NUCLEUS	GO_PROTEIN_LOCALIZATION_TO_NUCLEUS		148	-0.24478194	-0.962585	0.530572	0.70037216	1.0	4063	tags=28%, list=19%, signal=34%
GO_LEUKOCYTE_MEDIATED_CYTOTOXICITY	GO_LEUKOCYTE_MEDIATED_CYTOTOXICITY		31	-0.39857456	-0.96253556	0.51195216	0.699771	1.0	4245	tags=42%, list=20%, signal=52%
GO_NUCLEOSIDE_PHOSPHATE_BIOSYNTHETIC_PROCESS	GO_NUCLEOSIDE_PHOSPHATE_BIOSYNTHETIC_PROCESS		167	-0.25793803	-0.96052915	0.51552796	0.7037151	1.0	5129	tags=35%, list=24%, signal=46%
GO_DNA_METHYLATION_INVOLVED_IN_GAMETE_GENERATION	GO_DNA_METHYLATION_INVOLVED_IN_GAMETE_GENERATION		18	-0.45765948	-0.9583637	0.527451	0.7079451	1.0	3347	tags=44%, list=15%, signal=52%
GO_HORMONE_BIOSYNTHETIC_PROCESS	GO_HORMONE_BIOSYNTHETIC_PROCESS		46	-0.34130657	-0.95748436	0.49598393	0.70927805	1.0	2227	tags=17%, list=10%, signal=19%
GO_POSITIVE_REGULATION_OF_REACTIVE_OXYGEN_SPECIES_METABOLIC_PROCESS	GO_POSITIVE_REGULATION_OF_REACTIVE_OXYGEN_SPECIES_METABOLIC_PROCESS		83	-0.33866835	-0.9573067	0.5449102	0.7089648	1.0	2437	tags=24%, list=11%, signal=27%
GO_NUCLEOTIDE_SUGAR_BIOSYNTHETIC_PROCESS	GO_NUCLEOTIDE_SUGAR_BIOSYNTHETIC_PROCESS		17	-0.40217805	-0.95644486	0.50292397	0.7101387	1.0	4887	tags=47%, list=22%, signal=61%
GO_DETECTION_OF_TEMPERATURE_STIMULUS	GO_DETECTION_OF_TEMPERATURE_STIMULUS		15	-0.38528883	-0.9553631	0.53386456	0.71191365	1.0	5468	tags=33%, list=25%, signal=44%
GO_POSITIVE_REGULATION_OF_CELLULAR_AMIDE_METABOLIC_PROCESS	GO_POSITIVE_REGULATION_OF_CELLULAR_AMIDE_METABOLIC_PROCESS		95	-0.25990626	-0.9547778	0.52215797	0.7125555	1.0	5624	tags=33%, list=26%, signal=44%
GO_NEGATIVE_REGULATION_OF_INTERLEUKIN_6_PRODUCTION	GO_NEGATIVE_REGULATION_OF_INTERLEUKIN_6_PRODUCTION		30	-0.45240614	-0.9546743	0.53740156	0.7120513	1.0	1426	tags=23%, list=7%, signal=25%
GO_CELLULAR_RESPONSE_TO_LIPID	GO_CELLULAR_RESPONSE_TO_LIPID		427	-0.28890747	-0.954409	0.5204918	0.71187234	1.0	3384	tags=27%, list=16%, signal=32%
GO_REGULATION_OF_LYMPHOCYTE_MIGRATION	GO_REGULATION_OF_LYMPHOCYTE_MIGRATION		34	-0.4541232	-0.95417076	0.5261044	0.7116888	1.0	2576	tags=41%, list=12%, signal=47%
GO_REGULATION_OF_NECROTIC_CELL_DEATH	GO_REGULATION_OF_NECROTIC_CELL_DEATH		25	-0.34308478	-0.9538146	0.53549695	0.7118092	1.0	5424	tags=40%, list=25%, signal=53%
GO_REGULATION_OF_TRANSCRIPTION_FROM_RNA_POLYMERASE_III_PROMOTER	GO_REGULATION_OF_TRANSCRIPTION_FROM_RNA_POLYMERASE_III_PROMOTER		20	-0.3468903	-0.9535341	0.5104167	0.71172035	1.0	3020	tags=25%, list=14%, signal=29%
GO_CELL_DIFFERENTIATION_INVOLVED_IN_EMBRYONIC_PLACENTA_DEVELOPMENT	GO_CELL_DIFFERENTIATION_INVOLVED_IN_EMBRYONIC_PLACENTA_DEVELOPMENT		25	-0.37234765	-0.9529173	0.53207546	0.7124148	1.0	2683	tags=32%, list=12%, signal=36%
GO_POSITIVE_REGULATION_OF_DNA_TEMPLATED_TRANSCRIPTION_INITIATION	GO_POSITIVE_REGULATION_OF_DNA_TEMPLATED_TRANSCRIPTION_INITIATION		24	-0.33067703	-0.95255905	0.50754714	0.7124895	1.0	6318	tags=46%, list=29%, signal=65%
GO_ANATOMICAL_STRUCTURE_HOMEOSTASIS	GO_ANATOMICAL_STRUCTURE_HOMEOSTASIS		257	-0.2590299	-0.95251936	0.56	0.71186215	1.0	4237	tags=29%, list=19%, signal=36%
GO_LYMPHOCYTE_HOMEOSTASIS	GO_LYMPHOCYTE_HOMEOSTASIS		50	-0.34359697	-0.9517791	0.5173745	0.7128157	1.0	4503	tags=36%, list=21%, signal=45%
GO_INTRINSIC_APOPTOTIC_SIGNALING_PATHWAY_IN_RESPONSE_TO_DNA_DAMAGE_BY_P53_CLASS_MEDIATOR	GO_INTRINSIC_APOPTOTIC_SIGNALING_PATHWAY_IN_RESPONSE_TO_DNA_DAMAGE_BY_P53_CLASS_MEDIATOR		28	-0.3251129	-0.9511661	0.5262172	0.71350193	1.0	3272	tags=25%, list=15%, signal=29%
GO_POSITIVE_REGULATION_OF_CELL_CYCLE_ARREST	GO_POSITIVE_REGULATION_OF_CELL_CYCLE_ARREST		81	-0.3037168	-0.9498516	0.54247105	0.7157474	1.0	1146	tags=15%, list=5%, signal=16%
GO_NEGATIVE_REGULATION_OF_RECEPTOR_MEDIATED_ENDOCYTOSIS	GO_NEGATIVE_REGULATION_OF_RECEPTOR_MEDIATED_ENDOCYTOSIS		17	-0.31411	-0.9496669	0.5199161	0.7154409	1.0	1436	tags=12%, list=7%, signal=13%
GO_NEGATIVE_REGULATION_OF_TUMOR_NECROSIS_FACTOR_SUPERFAMILY_CYTOKINE_PRODUCTION	GO_NEGATIVE_REGULATION_OF_TUMOR_NECROSIS_FACTOR_SUPERFAMILY_CYTOKINE_PRODUCTION		37	-0.41803414	-0.94873726	0.5190381	0.71686924	1.0	2857	tags=30%, list=13%, signal=34%
GO_NEGATIVE_REGULATION_OF_IMMUNE_EFFECTOR_PROCESS	GO_NEGATIVE_REGULATION_OF_IMMUNE_EFFECTOR_PROCESS		99	-0.3602886	-0.948489	0.53174603	0.71673423	1.0	3098	tags=28%, list=14%, signal=33%
GO_CELLULAR_RESPONSE_TO_ALKALOID	GO_CELLULAR_RESPONSE_TO_ALKALOID		32	-0.40169388	-0.9478427	0.52290076	0.7174616	1.0	1833	tags=28%, list=8%, signal=31%
GO_REGULATION_OF_VIRAL_ENTRY_INTO_HOST_CELL	GO_REGULATION_OF_VIRAL_ENTRY_INTO_HOST_CELL		27	-0.35455638	-0.94735837	0.53306615	0.717827	1.0	4597	tags=41%, list=21%, signal=52%
GO_POSITIVE_REGULATION_OF_CELLULAR_PROTEIN_LOCALIZATION	GO_POSITIVE_REGULATION_OF_CELLULAR_PROTEIN_LOCALIZATION		327	-0.2508474	-0.9471793	0.58381504	0.7175213	1.0	3649	tags=24%, list=17%, signal=29%
GO_REGULATION_OF_MONOOXYGENASE_ACTIVITY	GO_REGULATION_OF_MONOOXYGENASE_ACTIVITY		58	-0.3082055	-0.9469323	0.5807771	0.7173594	1.0	2538	tags=22%, list=12%, signal=25%
GO_SYNAPTIC_VESICLE_CYCLE	GO_SYNAPTIC_VESICLE_CYCLE		82	-0.3058466	-0.9457403	0.550495	0.7193639	1.0	2588	tags=20%, list=12%, signal=22%
GO_NEGATIVE_REGULATION_OF_DEFENSE_RESPONSE	GO_NEGATIVE_REGULATION_OF_DEFENSE_RESPONSE		132	-0.32461974	-0.94414026	0.55353534	0.72229046	1.0	3428	tags=29%, list=16%, signal=34%
GO_POSITIVE_REGULATION_OF_INFLAMMATORY_RESPONSE	GO_POSITIVE_REGULATION_OF_INFLAMMATORY_RESPONSE		106	-0.38826647	-0.9422936	0.52040815	0.7257945	1.0	2782	tags=33%, list=13%, signal=38%
GO_REGULATION_OF_LEUKOCYTE_DEGRANULATION	GO_REGULATION_OF_LEUKOCYTE_DEGRANULATION		41	-0.37826225	-0.9409005	0.54709417	0.72823274	1.0	4245	tags=37%, list=20%, signal=45%
GO_REGULATION_OF_ACUTE_INFLAMMATORY_RESPONSE	GO_REGULATION_OF_ACUTE_INFLAMMATORY_RESPONSE		67	-0.37755942	-0.93968374	0.5217391	0.73030627	1.0	3334	tags=34%, list=15%, signal=40%
GO_REGULATION_OF_I_KAPPAB_KINASE_NF_KAPPAB_SIGNALING	GO_REGULATION_OF_I_KAPPAB_KINASE_NF_KAPPAB_SIGNALING		219	-0.29473034	-0.9396744	0.5498008	0.7296086	1.0	3728	tags=25%, list=17%, signal=30%
GO_POSITIVE_REGULATION_OF_I_KAPPAB_KINASE_NF_KAPPAB_SIGNALING	GO_POSITIVE_REGULATION_OF_I_KAPPAB_KINASE_NF_KAPPAB_SIGNALING		170	-0.29945776	-0.93922603	0.5403846	0.72986853	1.0	3571	tags=25%, list=16%, signal=29%
GO_SYNAPTONEMAL_COMPLEX_ORGANIZATION	GO_SYNAPTONEMAL_COMPLEX_ORGANIZATION		20	-0.42014182	-0.93816566	0.5403846	0.73147005	1.0	2032	tags=20%, list=9%, signal=22%
GO_MONOVALENT_INORGANIC_ANION_HOMEOSTASIS	GO_MONOVALENT_INORGANIC_ANION_HOMEOSTASIS		18	-0.39436224	-0.93751585	0.5458167	0.732214	1.0	776	tags=11%, list=4%, signal=12%
GO_SEX_DETERMINATION	GO_SEX_DETERMINATION		21	-0.3824366	-0.93670386	0.5690722	0.73332554	1.0	5958	tags=43%, list=27%, signal=59%
GO_REGULATION_OF_PHOSPHATASE_ACTIVITY	GO_REGULATION_OF_PHOSPHATASE_ACTIVITY		115	-0.26847678	-0.935425	0.59840953	0.735527	1.0	2206	tags=17%, list=10%, signal=18%
GO_POSITIVE_REGULATION_OF_MITOCHONDRION_ORGANIZATION	GO_POSITIVE_REGULATION_OF_MITOCHONDRION_ORGANIZATION		150	-0.25001815	-0.93533117	0.57925636	0.73500955	1.0	3730	tags=24%, list=17%, signal=29%
GO_RESPONSE_TO_GAMMA_RADIATION	GO_RESPONSE_TO_GAMMA_RADIATION		49	-0.33069515	-0.93519384	0.5625	0.73460025	1.0	2090	tags=24%, list=10%, signal=27%
GO_NEGATIVE_REGULATION_OF_APOPTOTIC_SIGNALING_PATHWAY	GO_NEGATIVE_REGULATION_OF_APOPTOTIC_SIGNALING_PATHWAY		184	-0.2693534	-0.93517476	0.56063616	0.73391646	1.0	3478	tags=22%, list=16%, signal=26%
GO_REGULATION_OF_CILIUM_ASSEMBLY	GO_REGULATION_OF_CILIUM_ASSEMBLY		46	-0.2835058	-0.9350212	0.546	0.7335642	1.0	4063	tags=22%, list=19%, signal=27%
GO_POSITIVE_REGULATION_OF_CATABOLIC_PROCESS	GO_POSITIVE_REGULATION_OF_CATABOLIC_PROCESS		379	-0.21381755	-0.93500125	0.5923695	0.73289776	1.0	3465	tags=19%, list=16%, signal=23%
GO_PEPTIDYL_TYROSINE_AUTOPHOSPHORYLATION	GO_PEPTIDYL_TYROSINE_AUTOPHOSPHORYLATION		38	-0.3922158	-0.9349854	0.55465585	0.73221725	1.0	3317	tags=32%, list=15%, signal=37%
GO_BENZENE_CONTAINING_COMPOUND_METABOLIC_PROCESS	GO_BENZENE_CONTAINING_COMPOUND_METABOLIC_PROCESS		22	-0.47704858	-0.934512	0.56143665	0.73260635	1.0	439	tags=23%, list=2%, signal=23%
GO_POSITIVE_REGULATION_OF_CELL_ADHESION_MEDIATED_BY_INTEGRIN	GO_POSITIVE_REGULATION_OF_CELL_ADHESION_MEDIATED_BY_INTEGRIN		17	-0.4738195	-0.9325782	0.5602537	0.73633665	1.0	2964	tags=53%, list=14%, signal=61%
GO_NITROGEN_COMPOUND_TRANSPORT	GO_NITROGEN_COMPOUND_TRANSPORT		462	-0.22826205	-0.9321136	0.65642995	0.736679	1.0	4418	tags=24%, list=20%, signal=30%
GO_POSITIVE_REGULATION_OF_TRANSCRIPTION_FACTOR_IMPORT_INTO_NUCLEUS	GO_POSITIVE_REGULATION_OF_TRANSCRIPTION_FACTOR_IMPORT_INTO_NUCLEUS		51	-0.3548094	-0.9309155	0.55666006	0.7387097	1.0	1077	tags=16%, list=5%, signal=16%
GO_NATURAL_KILLER_CELL_MEDIATED_IMMUNITY	GO_NATURAL_KILLER_CELL_MEDIATED_IMMUNITY		22	-0.43283117	-0.9303777	0.55226827	0.7392169	1.0	3026	tags=41%, list=14%, signal=47%
GO_POSITIVE_REGULATION_OF_LEUKOCYTE_DEGRANULATION	GO_POSITIVE_REGULATION_OF_LEUKOCYTE_DEGRANULATION		18	-0.39784184	-0.93034613	0.54115224	0.7385643	1.0	3138	tags=33%, list=14%, signal=39%
GO_HEPATICOBILIARY_SYSTEM_DEVELOPMENT	GO_HEPATICOBILIARY_SYSTEM_DEVELOPMENT		123	-0.27462077	-0.9299052	0.6194175	0.738862	1.0	2490	tags=18%, list=11%, signal=20%
GO_PHOSPHATE_ION_TRANSPORT	GO_PHOSPHATE_ION_TRANSPORT		18	-0.35442853	-0.9294811	0.55668014	0.7391133	1.0	652	tags=11%, list=3%, signal=11%
GO_POSITIVE_REGULATION_OF_DNA_BIOSYNTHETIC_PROCESS	GO_POSITIVE_REGULATION_OF_DNA_BIOSYNTHETIC_PROCESS		54	-0.30315247	-0.92945725	0.5555556	0.7384585	1.0	3287	tags=24%, list=15%, signal=28%
GO_REGULATION_OF_GRANULOCYTE_MACROPHAGE_COLONY_STIMULATING_FACTOR_PRODUCTION	GO_REGULATION_OF_GRANULOCYTE_MACROPHAGE_COLONY_STIMULATING_FACTOR_PRODUCTION		15	-0.47037548	-0.92923003	0.570297	0.7382759	1.0	2144	tags=33%, list=10%, signal=37%
GO_ANTIGEN_PROCESSING_AND_PRESENTATION_OF_ENDOGENOUS_ANTIGEN	GO_ANTIGEN_PROCESSING_AND_PRESENTATION_OF_ENDOGENOUS_ANTIGEN		17	-0.42340615	-0.9291472	0.5567452	0.73774076	1.0	5534	tags=76%, list=25%, signal=102%
GO_AMIDE_BIOSYNTHETIC_PROCESS	GO_AMIDE_BIOSYNTHETIC_PROCESS		449	-0.22346416	-0.9285523	0.5591182	0.73833305	1.0	5578	tags=31%, list=26%, signal=41%
GO_POSITIVE_REGULATION_OF_ESTABLISHMENT_OF_PROTEIN_LOCALIZATION	GO_POSITIVE_REGULATION_OF_ESTABLISHMENT_OF_PROTEIN_LOCALIZATION		472	-0.2571599	-0.9284248	0.6199187	0.7378939	1.0	3649	tags=23%, list=17%, signal=27%
GO_REGULATION_OF_FATTY_ACID_TRANSPORT	GO_REGULATION_OF_FATTY_ACID_TRANSPORT		25	-0.3608427	-0.92833954	0.57421875	0.7373729	1.0	2437	tags=28%, list=11%, signal=31%
GO_REGULATION_OF_CELL_CYCLE_ARREST	GO_REGULATION_OF_CELL_CYCLE_ARREST		102	-0.28629622	-0.92811185	0.5553435	0.7371758	1.0	1439	tags=14%, list=7%, signal=15%
GO_DEVELOPMENT_OF_PRIMARY_SEXUAL_CHARACTERISTICS	GO_DEVELOPMENT_OF_PRIMARY_SEXUAL_CHARACTERISTICS		202	-0.27660215	-0.9279593	0.67175573	0.7368239	1.0	2131	tags=15%, list=10%, signal=17%
GO_PHOTORECEPTOR_CELL_DIFFERENTIATION	GO_PHOTORECEPTOR_CELL_DIFFERENTIATION		49	-0.30225727	-0.9279131	0.5782689	0.73621607	1.0	5627	tags=37%, list=26%, signal=49%
GO_CEREBELLAR_PURKINJE_CELL_LAYER_DEVELOPMENT	GO_CEREBELLAR_PURKINJE_CELL_LAYER_DEVELOPMENT		23	-0.3140285	-0.9270836	0.55463916	0.73737425	1.0	30	tags=4%, list=0%, signal=4%
GO_REGULATION_OF_AUTOPHAGOSOME_ASSEMBLY	GO_REGULATION_OF_AUTOPHAGOSOME_ASSEMBLY		34	-0.29159158	-0.9269955	0.55463916	0.7368613	1.0	3345	tags=24%, list=15%, signal=28%
GO_NEGATIVE_REGULATION_OF_HEMATOPOIETIC_PROGENITOR_CELL_DIFFERENTIATION	GO_NEGATIVE_REGULATION_OF_HEMATOPOIETIC_PROGENITOR_CELL_DIFFERENTIATION		18	-0.39971513	-0.9256308	0.5249501	0.7391892	1.0	5039	tags=61%, list=23%, signal=79%
GO_ACUTE_INFLAMMATORY_RESPONSE	GO_ACUTE_INFLAMMATORY_RESPONSE		71	-0.3269687	-0.92465305	0.57545274	0.740708	1.0	2282	tags=18%, list=10%, signal=20%
GO_REGULATION_OF_ENDOPLASMIC_RETICULUM_UNFOLDED_PROTEIN_RESPONSE	GO_REGULATION_OF_ENDOPLASMIC_RETICULUM_UNFOLDED_PROTEIN_RESPONSE		24	-0.32595646	-0.92398155	0.5722656	0.7415407	1.0	2729	tags=17%, list=13%, signal=19%
GO_DNA_METHYLATION_OR_DEMETHYLATION	GO_DNA_METHYLATION_OR_DEMETHYLATION		55	-0.32768753	-0.9238847	0.56504065	0.7410517	1.0	3347	tags=31%, list=15%, signal=36%
GO_TRANSCRIPTION_INITIATION_FROM_RNA_POLYMERASE_II_PROMOTER	GO_TRANSCRIPTION_INITIATION_FROM_RNA_POLYMERASE_II_PROMOTER		150	-0.22189282	-0.92089957	0.621118	0.7471764	1.0	5473	tags=32%, list=25%, signal=42%
GO_REGULATION_OF_MEMBRANE_PROTEIN_ECTODOMAIN_PROTEOLYSIS	GO_REGULATION_OF_MEMBRANE_PROTEIN_ECTODOMAIN_PROTEOLYSIS		20	-0.4105757	-0.9203272	0.5878906	0.747793	1.0	2090	tags=30%, list=10%, signal=33%
GO_POSITIVE_REGULATION_OF_CYCLIN_DEPENDENT_PROTEIN_KINASE_ACTIVITY	GO_POSITIVE_REGULATION_OF_CYCLIN_DEPENDENT_PROTEIN_KINASE_ACTIVITY		32	-0.33142477	-0.9184844	0.5815739	0.75120395	1.0	3323	tags=22%, list=15%, signal=26%
GO_MRNA_CLEAVAGE	GO_MRNA_CLEAVAGE		16	-0.3320424	-0.91806936	0.57992566	0.7514195	1.0	5380	tags=44%, list=25%, signal=58%
GO_ALPHA_AMINO_ACID_METABOLIC_PROCESS	GO_ALPHA_AMINO_ACID_METABOLIC_PROCESS		210	-0.2790203	-0.91788113	0.63600785	0.7511271	1.0	2994	tags=22%, list=14%, signal=26%
GO_MALE_MEIOSIS_I	GO_MALE_MEIOSIS_I		16	-0.39460522	-0.91774964	0.5944334	0.750708	1.0	3714	tags=44%, list=17%, signal=53%
GO_CORTICAL_CYTOSKELETON_ORGANIZATION	GO_CORTICAL_CYTOSKELETON_ORGANIZATION		35	-0.32839692	-0.91727334	0.6051081	0.75097	1.0	1414	tags=17%, list=7%, signal=18%
GO_RESPONSE_TO_ACETYLCHOLINE	GO_RESPONSE_TO_ACETYLCHOLINE		17	-0.37994248	-0.9170634	0.583501	0.7507496	1.0	588	tags=12%, list=3%, signal=12%
GO_ARGININE_METABOLIC_PROCESS	GO_ARGININE_METABOLIC_PROCESS		17	-0.41142732	-0.917044	0.5972495	0.7500788	1.0	2420	tags=35%, list=11%, signal=40%
GO_ESTABLISHMENT_OF_LOCALIZATION_BY_MOVEMENT_ALONG_MICROTUBULE	GO_ESTABLISHMENT_OF_LOCALIZATION_BY_MOVEMENT_ALONG_MICROTUBULE		88	-0.25825366	-0.91508794	0.56804734	0.7537527	1.0	5795	tags=38%, list=27%, signal=51%
GO_PREASSEMBLY_OF_GPI_ANCHOR_IN_ER_MEMBRANE	GO_PREASSEMBLY_OF_GPI_ANCHOR_IN_ER_MEMBRANE		15	-0.36531085	-0.91427743	0.5540275	0.75484073	1.0	5122	tags=47%, list=24%, signal=61%
GO_ALCOHOL_CATABOLIC_PROCESS	GO_ALCOHOL_CATABOLIC_PROCESS		57	-0.30655152	-0.9142632	0.6234818	0.7541568	1.0	3740	tags=28%, list=17%, signal=34%
GO_ELECTRON_TRANSPORT_CHAIN	GO_ELECTRON_TRANSPORT_CHAIN		88	-0.25101626	-0.9139829	0.52838427	0.7540824	1.0	7065	tags=42%, list=32%, signal=62%
GO_CIRCADIAN_RHYTHM	GO_CIRCADIAN_RHYTHM		131	-0.2601311	-0.9138514	0.6356589	0.7536916	1.0	4395	tags=25%, list=20%, signal=31%
GO_POSITIVE_REGULATION_OF_OXIDOREDUCTASE_ACTIVITY	GO_POSITIVE_REGULATION_OF_OXIDOREDUCTASE_ACTIVITY		44	-0.32152423	-0.913473	0.6528926	0.7538472	1.0	2538	tags=27%, list=12%, signal=31%
GO_NEGATIVE_REGULATION_OF_CELLULAR_AMIDE_METABOLIC_PROCESS	GO_NEGATIVE_REGULATION_OF_CELLULAR_AMIDE_METABOLIC_PROCESS		117	-0.23071592	-0.9125911	0.6254682	0.75513196	1.0	5624	tags=26%, list=26%, signal=36%
GO_EYE_PHOTORECEPTOR_CELL_DIFFERENTIATION	GO_EYE_PHOTORECEPTOR_CELL_DIFFERENTIATION		41	-0.3184688	-0.9122654	0.6415094	0.75512624	1.0	5627	tags=41%, list=26%, signal=56%
GO_MITOCHONDRIAL_MEMBRANE_ORGANIZATION	GO_MITOCHONDRIAL_MEMBRANE_ORGANIZATION		86	-0.25497785	-0.9114596	0.5991984	0.7562697	1.0	4043	tags=26%, list=19%, signal=31%
GO_CELLULAR_RESPONSE_TO_DEXAMETHASONE_STIMULUS	GO_CELLULAR_RESPONSE_TO_DEXAMETHASONE_STIMULUS		27	-0.3479731	-0.91124487	0.6333333	0.75602174	1.0	630	tags=19%, list=3%, signal=19%
GO_MEMBRANE_LIPID_CATABOLIC_PROCESS	GO_MEMBRANE_LIPID_CATABOLIC_PROCESS		22	-0.34727037	-0.91057444	0.5934959	0.75681776	1.0	2202	tags=14%, list=10%, signal=15%
GO_RESPONSE_TO_OSMOTIC_STRESS	GO_RESPONSE_TO_OSMOTIC_STRESS		62	-0.30011407	-0.90964246	0.67172676	0.7581993	1.0	1501	tags=13%, list=7%, signal=14%
GO_CARBOHYDRATE_PHOSPHORYLATION	GO_CARBOHYDRATE_PHOSPHORYLATION		20	-0.33491814	-0.90882635	0.6121593	0.7593037	1.0	307	tags=10%, list=1%, signal=10%
GO_REGULATION_OF_CELLULAR_AMIDE_METABOLIC_PROCESS	GO_REGULATION_OF_CELLULAR_AMIDE_METABOLIC_PROCESS		309	-0.1996168	-0.908187	0.69714284	0.7600543	1.0	5624	tags=29%, list=26%, signal=38%
GO_ASPARTATE_FAMILY_AMINO_ACID_METABOLIC_PROCESS	GO_ASPARTATE_FAMILY_AMINO_ACID_METABOLIC_PROCESS		53	-0.31624034	-0.9081586	0.5812133	0.7594241	1.0	2244	tags=15%, list=10%, signal=17%
GO_POSITIVE_REGULATION_OF_TRANSCRIPTION_FROM_RNA_POLYMERASE_II_PROMOTER_IN_RESPONSE_TO_STRESS	GO_POSITIVE_REGULATION_OF_TRANSCRIPTION_FROM_RNA_POLYMERASE_II_PROMOTER_IN_RESPONSE_TO_STRESS		22	-0.34979728	-0.90757465	0.6073501	0.7600577	1.0	5963	tags=45%, list=27%, signal=63%
GO_MITOCHONDRIAL_RESPIRATORY_CHAIN_COMPLEX_I_BIOGENESIS	GO_MITOCHONDRIAL_RESPIRATORY_CHAIN_COMPLEX_I_BIOGENESIS		48	-0.26710153	-0.90685403	0.5155925	0.7609485	1.0	7021	tags=40%, list=32%, signal=58%
GO_TRANSLATIONAL_INITIATION	GO_TRANSLATIONAL_INITIATION		125	-0.21746579	-0.9068093	0.5507246	0.7603418	1.0	7970	tags=38%, list=37%, signal=60%
GO_RESPONSE_TO_LIPOPROTEIN_PARTICLE	GO_RESPONSE_TO_LIPOPROTEIN_PARTICLE		20	-0.386169	-0.90600175	0.5857143	0.7614091	1.0	1869	tags=20%, list=9%, signal=22%
GO_POSITIVE_REGULATION_OF_PROTEIN_SECRETION	GO_POSITIVE_REGULATION_OF_PROTEIN_SECRETION		200	-0.297209	-0.9054618	0.639413	0.76193494	1.0	2177	tags=18%, list=10%, signal=20%
GO_REGULATION_OF_GRANULOCYTE_CHEMOTAXIS	GO_REGULATION_OF_GRANULOCYTE_CHEMOTAXIS		37	-0.4317536	-0.9045497	0.5841785	0.76331645	1.0	3695	tags=51%, list=17%, signal=62%
GO_DENDRITIC_CELL_CHEMOTAXIS	GO_DENDRITIC_CELL_CHEMOTAXIS		16	-0.52384233	-0.903977	0.6055227	0.76392084	1.0	3103	tags=50%, list=14%, signal=58%
GO_RETROGRADE_TRANSPORT_VESICLE_RECYCLING_WITHIN_GOLGI	GO_RETROGRADE_TRANSPORT_VESICLE_RECYCLING_WITHIN_GOLGI		19	-0.32605278	-0.903664	0.56198347	0.76391983	1.0	3448	tags=21%, list=16%, signal=25%
GO_REGULATION_OF_ESTABLISHMENT_OF_PROTEIN_LOCALIZATION_TO_PLASMA_MEMBRANE	GO_REGULATION_OF_ESTABLISHMENT_OF_PROTEIN_LOCALIZATION_TO_PLASMA_MEMBRANE		45	-0.30917636	-0.90304446	0.67052025	0.7645489	1.0	2865	tags=22%, list=13%, signal=26%
GO_RESPONSE_TO_INTERLEUKIN_4	GO_RESPONSE_TO_INTERLEUKIN_4		30	-0.3541878	-0.90245044	0.5644531	0.7651332	1.0	6137	tags=40%, list=28%, signal=56%
GO_ANDROGEN_METABOLIC_PROCESS	GO_ANDROGEN_METABOLIC_PROCESS		29	-0.3502186	-0.9011119	0.6048387	0.76744145	1.0	2227	tags=17%, list=10%, signal=19%
GO_INTERACTION_WITH_SYMBIONT	GO_INTERACTION_WITH_SYMBIONT		50	-0.27736712	-0.89959985	0.60928434	0.7701296	1.0	7077	tags=44%, list=33%, signal=65%
GO_REGULATION_OF_APOPTOTIC_SIGNALING_PATHWAY	GO_REGULATION_OF_APOPTOTIC_SIGNALING_PATHWAY		339	-0.24504761	-0.89923495	0.6861167	0.7702292	1.0	3538	tags=23%, list=16%, signal=27%
GO_REGULATION_OF_SEQUENCE_SPECIFIC_DNA_BINDING_TRANSCRIPTION_FACTOR_ACTIVITY	GO_REGULATION_OF_SEQUENCE_SPECIFIC_DNA_BINDING_TRANSCRIPTION_FACTOR_ACTIVITY		344	-0.24628226	-0.89873564	0.6718147	0.77065337	1.0	2865	tags=19%, list=13%, signal=22%
GO_SPERMATID_DIFFERENTIATION	GO_SPERMATID_DIFFERENTIATION		115	-0.22831674	-0.8986012	0.6490196	0.77026725	1.0	4417	tags=20%, list=20%, signal=25%
GO_NEGATIVE_REGULATION_OF_ADAPTIVE_IMMUNE_RESPONSE	GO_NEGATIVE_REGULATION_OF_ADAPTIVE_IMMUNE_RESPONSE		37	-0.37439585	-0.89852065	0.5964215	0.76973015	1.0	2964	tags=32%, list=14%, signal=37%
GO_BODY_FLUID_SECRETION	GO_BODY_FLUID_SECRETION		68	-0.31837362	-0.89645654	0.62474227	0.7735987	1.0	4190	tags=32%, list=19%, signal=40%
GO_POSITIVE_REGULATION_OF_CELL_ADHESION	GO_POSITIVE_REGULATION_OF_CELL_ADHESION		355	-0.32050782	-0.895471	0.5972495	0.7751076	1.0	3047	tags=27%, list=14%, signal=31%
GO_CELL_VOLUME_HOMEOSTASIS	GO_CELL_VOLUME_HOMEOSTASIS		26	-0.36170828	-0.89534557	0.6122449	0.77470946	1.0	1367	tags=19%, list=6%, signal=20%
GO_LIPOPROTEIN_METABOLIC_PROCESS	GO_LIPOPROTEIN_METABOLIC_PROCESS		121	-0.24648312	-0.89492583	0.62919134	0.77495813	1.0	3428	tags=20%, list=16%, signal=23%
GO_NEGATIVE_REGULATION_OF_DNA_BIOSYNTHETIC_PROCESS	GO_NEGATIVE_REGULATION_OF_DNA_BIOSYNTHETIC_PROCESS		31	-0.29591933	-0.894907	0.6141079	0.77428496	1.0	3550	tags=32%, list=16%, signal=38%
GO_PROTEIN_K63_LINKED_UBIQUITINATION	GO_PROTEIN_K63_LINKED_UBIQUITINATION		35	-0.28492105	-0.8934268	0.614561	0.777027	1.0	1232	tags=11%, list=6%, signal=12%
GO_INTRA_GOLGI_VESICLE_MEDIATED_TRANSPORT	GO_INTRA_GOLGI_VESICLE_MEDIATED_TRANSPORT		40	-0.2749983	-0.89322615	0.6109937	0.7767034	1.0	3448	tags=20%, list=16%, signal=24%
GO_POSITIVE_REGULATION_OF_PROTEIN_POLYMERIZATION	GO_POSITIVE_REGULATION_OF_PROTEIN_POLYMERIZATION		83	-0.2669408	-0.8931665	0.7136842	0.7761289	1.0	4311	tags=31%, list=20%, signal=39%
GO_CYTOKINE_PRODUCTION	GO_CYTOKINE_PRODUCTION		116	-0.34687167	-0.89246505	0.60081464	0.7769791	1.0	3031	tags=29%, list=14%, signal=34%
GO_RESPONSE_TO_DEXAMETHASONE	GO_RESPONSE_TO_DEXAMETHASONE		33	-0.34452373	-0.8922027	0.6634799	0.7768673	1.0	3704	tags=39%, list=17%, signal=47%
GO_REGULATION_OF_DENDRITE_EXTENSION	GO_REGULATION_OF_DENDRITE_EXTENSION		18	-0.36717287	-0.89161414	0.6376238	0.7774081	1.0	2559	tags=22%, list=12%, signal=25%
GO_SEX_DIFFERENTIATION	GO_SEX_DIFFERENTIATION		249	-0.2621373	-0.8915156	0.76391554	0.77690816	1.0	1504	tags=12%, list=7%, signal=13%
GO_HORMONE_MEDIATED_SIGNALING_PATHWAY	GO_HORMONE_MEDIATED_SIGNALING_PATHWAY		154	-0.23637101	-0.889822	0.6995885	0.7798184	1.0	3384	tags=19%, list=16%, signal=23%
GO_NEUROPEPTIDE_SIGNALING_PATHWAY	GO_NEUROPEPTIDE_SIGNALING_PATHWAY		86	-0.2749135	-0.8893404	0.69902915	0.7802017	1.0	2874	tags=17%, list=13%, signal=20%
GO_REGULATION_OF_REACTIVE_OXYGEN_SPECIES_METABOLIC_PROCESS	GO_REGULATION_OF_REACTIVE_OXYGEN_SPECIES_METABOLIC_PROCESS		146	-0.27896526	-0.8892178	0.68039215	0.77978706	1.0	2437	tags=21%, list=11%, signal=23%
GO_GOLGI_VESICLE_TRANSPORT	GO_GOLGI_VESICLE_TRANSPORT		299	-0.21109985	-0.8890951	0.65873015	0.7793523	1.0	3825	tags=18%, list=18%, signal=21%
GO_CELLULAR_RESPONSE_TO_CAMP	GO_CELLULAR_RESPONSE_TO_CAMP		48	-0.29941034	-0.888656	0.64681727	0.7796473	1.0	4300	tags=33%, list=20%, signal=41%
GO_DICARBOXYLIC_ACID_METABOLIC_PROCESS	GO_DICARBOXYLIC_ACID_METABOLIC_PROCESS		97	-0.2664465	-0.8883792	0.6932773	0.77953863	1.0	4412	tags=27%, list=20%, signal=33%
GO_NEGATIVE_REGULATION_OF_LYMPHOCYTE_DIFFERENTIATION	GO_NEGATIVE_REGULATION_OF_LYMPHOCYTE_DIFFERENTIATION		39	-0.3056715	-0.88810915	0.67676765	0.7794205	1.0	3478	tags=26%, list=16%, signal=30%
GO_POSITIVE_REGULATION_OF_APOPTOTIC_SIGNALING_PATHWAY	GO_POSITIVE_REGULATION_OF_APOPTOTIC_SIGNALING_PATHWAY		163	-0.2580181	-0.8877811	0.6725146	0.7793937	1.0	4393	tags=31%, list=20%, signal=38%
GO_SYNAPTIC_VESICLE_RECYCLING	GO_SYNAPTIC_VESICLE_RECYCLING		22	-0.33365905	-0.88752544	0.65352696	0.7792436	1.0	2588	tags=18%, list=12%, signal=21%
GO_PROTEIN_INSERTION_INTO_MEMBRANE	GO_PROTEIN_INSERTION_INTO_MEMBRANE		20	-0.32709807	-0.8861593	0.6473988	0.78150284	1.0	2543	tags=25%, list=12%, signal=28%
GO_NEGATIVE_REGULATION_OF_I_KAPPAB_KINASE_NF_KAPPAB_SIGNALING	GO_NEGATIVE_REGULATION_OF_I_KAPPAB_KINASE_NF_KAPPAB_SIGNALING		47	-0.30221245	-0.88571095	0.6287425	0.7817677	1.0	6154	tags=45%, list=28%, signal=62%
GO_POSITIVE_REGULATION_OF_NEURAL_PRECURSOR_CELL_PROLIFERATION	GO_POSITIVE_REGULATION_OF_NEURAL_PRECURSOR_CELL_PROLIFERATION		39	-0.35745686	-0.885581	0.68623483	0.7813618	1.0	3928	tags=33%, list=18%, signal=41%
GO_LIPID_PHOSPHORYLATION	GO_LIPID_PHOSPHORYLATION		95	-0.2804906	-0.88495404	0.7071291	0.7820093	1.0	3185	tags=21%, list=15%, signal=25%
GO_CYTOKINE_METABOLIC_PROCESS	GO_CYTOKINE_METABOLIC_PROCESS		17	-0.3865828	-0.88211715	0.67469877	0.7875368	1.0	5768	tags=65%, list=27%, signal=88%
GO_CELLULAR_AMINO_ACID_BIOSYNTHETIC_PROCESS	GO_CELLULAR_AMINO_ACID_BIOSYNTHETIC_PROCESS		86	-0.29827824	-0.8815798	0.65050507	0.7879963	1.0	2940	tags=22%, list=14%, signal=25%
GO_SINGLE_ORGANISM_CELL_ADHESION	GO_SINGLE_ORGANISM_CELL_ADHESION		441	-0.3068323	-0.8815125	0.64356434	0.78745735	1.0	1971	tags=19%, list=9%, signal=20%
GO_REGULATION_OF_STAT_CASCADE	GO_REGULATION_OF_STAT_CASCADE		141	-0.276546	-0.8814874	0.76876265	0.78679824	1.0	2778	tags=22%, list=13%, signal=25%
GO_INTRACELLULAR_LIPID_TRANSPORT	GO_INTRACELLULAR_LIPID_TRANSPORT		19	-0.33933032	-0.88079417	0.63469386	0.78763455	1.0	1355	tags=21%, list=6%, signal=22%
GO_CELLULAR_AMINO_ACID_METABOLIC_PROCESS	GO_CELLULAR_AMINO_ACID_METABOLIC_PROCESS		306	-0.25083143	-0.88074744	0.6831683	0.7870214	1.0	2994	tags=19%, list=14%, signal=22%
GO_POSITIVE_REGULATION_OF_CHEMOTAXIS	GO_POSITIVE_REGULATION_OF_CHEMOTAXIS		117	-0.36123896	-0.87993187	0.6213018	0.78806615	1.0	2703	tags=30%, list=12%, signal=34%
GO_POSITIVE_REGULATION_OF_DNA_REPAIR	GO_POSITIVE_REGULATION_OF_DNA_REPAIR		34	-0.28670776	-0.8768	0.6146245	0.7942411	1.0	1388	tags=9%, list=6%, signal=9%
GO_FC_GAMMA_RECEPTOR_SIGNALING_PATHWAY	GO_FC_GAMMA_RECEPTOR_SIGNALING_PATHWAY		76	-0.3249603	-0.87632614	0.6314741	0.79455644	1.0	1603	tags=16%, list=7%, signal=17%
GO_RESPONSE_TO_IMMOBILIZATION_STRESS	GO_RESPONSE_TO_IMMOBILIZATION_STRESS		22	-0.3623295	-0.8749361	0.6641075	0.7968288	1.0	4379	tags=32%, list=20%, signal=40%
GO_REGULATION_OF_OXIDOREDUCTASE_ACTIVITY	GO_REGULATION_OF_OXIDOREDUCTASE_ACTIVITY		87	-0.26407728	-0.8740716	0.822	0.79804343	1.0	3104	tags=23%, list=14%, signal=27%
GO_RESPONSE_TO_X_RAY	GO_RESPONSE_TO_X_RAY		30	-0.3393549	-0.8725446	0.654	0.8007389	1.0	3272	tags=30%, list=15%, signal=35%
GO_GOLGI_TO_PLASMA_MEMBRANE_PROTEIN_TRANSPORT	GO_GOLGI_TO_PLASMA_MEMBRANE_PROTEIN_TRANSPORT		25	-0.28549764	-0.8717887	0.67070705	0.80161667	1.0	1994	tags=12%, list=9%, signal=13%
GO_REGULATION_OF_ICOSANOID_SECRETION	GO_REGULATION_OF_ICOSANOID_SECRETION		19	-0.36324868	-0.8709802	0.6848249	0.80263317	1.0	2437	tags=32%, list=11%, signal=36%
GO_HISTONE_H3_ACETYLATION	GO_HISTONE_H3_ACETYLATION		39	-0.26203215	-0.8682396	0.6873823	0.8078901	1.0	3166	tags=15%, list=15%, signal=18%
GO_MAINTENANCE_OF_PROTEIN_LOCALIZATION_IN_ORGANELLE	GO_MAINTENANCE_OF_PROTEIN_LOCALIZATION_IN_ORGANELLE		28	-0.26724783	-0.86772966	0.6388889	0.8082905	1.0	4478	tags=29%, list=21%, signal=36%
GO_REGULATION_OF_INTERLEUKIN_4_PRODUCTION	GO_REGULATION_OF_INTERLEUKIN_4_PRODUCTION		28	-0.40736148	-0.8673119	0.6584867	0.8084985	1.0	2760	tags=32%, list=13%, signal=37%
GO_PHAGOCYTOSIS	GO_PHAGOCYTOSIS		157	-0.31007543	-0.86684275	0.62903225	0.8088121	1.0	3222	tags=25%, list=15%, signal=29%
GO_REGULATION_OF_CELL_CYCLE_G1_S_PHASE_TRANSITION	GO_REGULATION_OF_CELL_CYCLE_G1_S_PHASE_TRANSITION		139	-0.25164202	-0.86604947	0.72952384	0.8098593	1.0	3272	tags=21%, list=15%, signal=24%
GO_MATERNAL_PLACENTA_DEVELOPMENT	GO_MATERNAL_PLACENTA_DEVELOPMENT		30	-0.32954156	-0.86356235	0.6882591	0.8145852	1.0	1598	tags=17%, list=7%, signal=18%
GO_POSITIVE_REGULATION_OF_ERK1_AND_ERK2_CASCADE	GO_POSITIVE_REGULATION_OF_ERK1_AND_ERK2_CASCADE		157	-0.31854263	-0.8634937	0.7045908	0.81400895	1.0	3545	tags=28%, list=16%, signal=33%
GO_MOVEMENT_IN_ENVIRONMENT_OF_OTHER_ORGANISM_INVOLVED_IN_SYMBIOTIC_INTERACTION	GO_MOVEMENT_IN_ENVIRONMENT_OF_OTHER_ORGANISM_INVOLVED_IN_SYMBIOTIC_INTERACTION		78	-0.29890737	-0.86318094	0.637827	0.81399375	1.0	3681	tags=24%, list=17%, signal=29%
GO_NEGATIVE_REGULATION_OF_VIRAL_RELEASE_FROM_HOST_CELL	GO_NEGATIVE_REGULATION_OF_VIRAL_RELEASE_FROM_HOST_CELL		15	-0.35708496	-0.8631701	0.63190186	0.8132985	1.0	4597	tags=40%, list=21%, signal=51%
GO_TAXIS	GO_TAXIS		426	-0.29796872	-0.86265427	0.72762644	0.8137252	1.0	2375	tags=21%, list=11%, signal=23%
GO_NUCLEOTIDE_EXCISION_REPAIR_DNA_DUPLEX_UNWINDING	GO_NUCLEOTIDE_EXCISION_REPAIR_DNA_DUPLEX_UNWINDING		21	-0.28374848	-0.8613967	0.60162604	0.815773	1.0	5296	tags=38%, list=24%, signal=50%
GO_RESPONSE_TO_ORGANOPHOSPHORUS	GO_RESPONSE_TO_ORGANOPHOSPHORUS		134	-0.26661214	-0.85994476	0.7923387	0.8181797	1.0	4300	tags=30%, list=20%, signal=37%
GO_CELLULAR_RESPONSE_TO_CORTICOSTEROID_STIMULUS	GO_CELLULAR_RESPONSE_TO_CORTICOSTEROID_STIMULUS		57	-0.30014607	-0.85972357	0.77103716	0.81793934	1.0	4593	tags=35%, list=21%, signal=44%
GO_POSITIVE_REGULATION_OF_RESPONSE_TO_EXTERNAL_STIMULUS	GO_POSITIVE_REGULATION_OF_RESPONSE_TO_EXTERNAL_STIMULUS		283	-0.30863896	-0.85962063	0.65656567	0.8174182	1.0	2576	tags=24%, list=12%, signal=27%
GO_REGULATION_OF_PROTEIN_TARGETING_TO_MITOCHONDRION	GO_REGULATION_OF_PROTEIN_TARGETING_TO_MITOCHONDRION		90	-0.22501412	-0.85927504	0.7751004	0.81744325	1.0	2959	tags=18%, list=14%, signal=20%
GO_RESPONSE_TO_HYDROGEN_PEROXIDE	GO_RESPONSE_TO_HYDROGEN_PEROXIDE		106	-0.2712998	-0.85914934	0.7549801	0.8169791	1.0	1925	tags=18%, list=9%, signal=20%
GO_RNA_DEPENDENT_DNA_BIOSYNTHETIC_PROCESS	GO_RNA_DEPENDENT_DNA_BIOSYNTHETIC_PROCESS		20	-0.28308085	-0.8590889	0.6109937	0.81638885	1.0	4228	tags=30%, list=19%, signal=37%
GO_CALCIUM_ION_REGULATED_EXOCYTOSIS	GO_CALCIUM_ION_REGULATED_EXOCYTOSIS		72	-0.28757104	-0.8590463	0.7570281	0.81575906	1.0	2588	tags=19%, list=12%, signal=22%
GO_NEGATIVE_REGULATION_OF_RESPONSE_TO_DNA_DAMAGE_STIMULUS	GO_NEGATIVE_REGULATION_OF_RESPONSE_TO_DNA_DAMAGE_STIMULUS		45	-0.27641767	-0.8589644	0.7194657	0.8152168	1.0	1381	tags=11%, list=6%, signal=12%
GO_RESPONSE_TO_AMINE	GO_RESPONSE_TO_AMINE		47	-0.27306768	-0.85867476	0.7547529	0.81509584	1.0	1563	tags=13%, list=7%, signal=14%
GO_REGULATION_OF_CELL_AGING	GO_REGULATION_OF_CELL_AGING		32	-0.32473984	-0.85823715	0.6349515	0.81530225	1.0	2538	tags=19%, list=12%, signal=21%
GO_NATURAL_KILLER_CELL_ACTIVATION	GO_NATURAL_KILLER_CELL_ACTIVATION		53	-0.3715157	-0.8576949	0.6356275	0.8157383	1.0	4290	tags=32%, list=20%, signal=40%
GO_POSITIVE_REGULATION_OF_RELEASE_OF_CYTOCHROME_C_FROM_MITOCHONDRIA	GO_POSITIVE_REGULATION_OF_RELEASE_OF_CYTOCHROME_C_FROM_MITOCHONDRIA		26	-0.33187687	-0.85520697	0.703629	0.8202064	1.0	3272	tags=38%, list=15%, signal=45%
GO_MISFOLDED_OR_INCOMPLETELY_SYNTHESIZED_PROTEIN_CATABOLIC_PROCESS	GO_MISFOLDED_OR_INCOMPLETELY_SYNTHESIZED_PROTEIN_CATABOLIC_PROCESS		15	-0.2792079	-0.85491025	0.6410788	0.82011724	1.0	5997	tags=27%, list=28%, signal=37%
GO_PHAGOSOME_MATURATION	GO_PHAGOSOME_MATURATION		35	-0.30122027	-0.85477716	0.72141373	0.81966776	1.0	3574	tags=29%, list=16%, signal=34%
GO_VESICLE_CYTOSKELETAL_TRAFFICKING	GO_VESICLE_CYTOSKELETAL_TRAFFICKING		35	-0.25177222	-0.8546875	0.67346936	0.81915885	1.0	5699	tags=31%, list=26%, signal=43%
GO_POSITIVE_REGULATION_OF_NATURAL_KILLER_CELL_ACTIVATION	GO_POSITIVE_REGULATION_OF_NATURAL_KILLER_CELL_ACTIVATION		17	-0.36794758	-0.8539646	0.66871166	0.81999975	1.0	2672	tags=24%, list=12%, signal=27%
GO_NEGATIVE_REGULATION_OF_BEHAVIOR	GO_NEGATIVE_REGULATION_OF_BEHAVIOR		17	-0.29225457	-0.85372007	0.629703	0.8198286	1.0	7342	tags=41%, list=34%, signal=62%
GO_NEGATIVE_REGULATION_OF_RESPONSE_TO_OXIDATIVE_STRESS	GO_NEGATIVE_REGULATION_OF_RESPONSE_TO_OXIDATIVE_STRESS		33	-0.26747078	-0.8527758	0.73277664	0.8211299	1.0	760	tags=6%, list=3%, signal=6%
GO_NEGATIVE_REGULATION_OF_LIPID_METABOLIC_PROCESS	GO_NEGATIVE_REGULATION_OF_LIPID_METABOLIC_PROCESS		69	-0.28060767	-0.8519866	0.85305345	0.82202715	1.0	3428	tags=29%, list=16%, signal=34%
GO_STABILIZATION_OF_MEMBRANE_POTENTIAL	GO_STABILIZATION_OF_MEMBRANE_POTENTIAL		15	-0.404331	-0.8519259	0.67754316	0.8214424	1.0	1129	tags=13%, list=5%, signal=14%
GO_ACTIVATION_OF_GTPASE_ACTIVITY	GO_ACTIVATION_OF_GTPASE_ACTIVITY		70	-0.27087614	-0.85148966	0.7080868	0.82165253	1.0	3182	tags=20%, list=15%, signal=23%
GO_ZINC_ION_HOMEOSTASIS	GO_ZINC_ION_HOMEOSTASIS		21	-0.31732813	-0.8507742	0.6957364	0.8224296	1.0	5021	tags=33%, list=23%, signal=43%
GO_REGULATION_OF_PLATELET_ACTIVATION	GO_REGULATION_OF_PLATELET_ACTIVATION		30	-0.37264687	-0.84989387	0.7012195	0.8235806	1.0	773	tags=23%, list=4%, signal=24%
GO_POSITIVE_REGULATION_OF_NF_KAPPAB_IMPORT_INTO_NUCLEUS	GO_POSITIVE_REGULATION_OF_NF_KAPPAB_IMPORT_INTO_NUCLEUS		27	-0.38679123	-0.8495736	0.7199211	0.82357204	1.0	909	tags=19%, list=4%, signal=19%
GO_POSITIVE_REGULATION_OF_HOMEOSTATIC_PROCESS	GO_POSITIVE_REGULATION_OF_HOMEOSTATIC_PROCESS		201	-0.24566138	-0.84885174	0.82526314	0.82431823	1.0	2783	tags=18%, list=13%, signal=20%
GO_CELLULAR_RESPIRATION	GO_CELLULAR_RESPIRATION		134	-0.21564268	-0.848475	0.611691	0.8243852	1.0	7157	tags=39%, list=33%, signal=57%
GO_NEGATIVE_REGULATION_OF_T_CELL_MEDIATED_IMMUNITY	GO_NEGATIVE_REGULATION_OF_T_CELL_MEDIATED_IMMUNITY		16	-0.41292468	-0.8482956	0.6529774	0.82404506	1.0	3971	tags=44%, list=18%, signal=53%
GO_POSITIVE_REGULATION_OF_STEM_CELL_PROLIFERATION	GO_POSITIVE_REGULATION_OF_STEM_CELL_PROLIFERATION		61	-0.32339895	-0.84723204	0.69606006	0.8255881	1.0	2107	tags=23%, list=10%, signal=25%
GO_PIGMENT_METABOLIC_PROCESS	GO_PIGMENT_METABOLIC_PROCESS		56	-0.25649998	-0.84686464	0.7547529	0.82562196	1.0	5059	tags=36%, list=23%, signal=46%
GO_REGULATION_OF_MITOPHAGY	GO_REGULATION_OF_MITOPHAGY		40	-0.24356724	-0.8451473	0.6687898	0.82848454	1.0	4949	tags=33%, list=23%, signal=42%
GO_REGULATION_OF_INFLAMMATORY_RESPONSE	GO_REGULATION_OF_INFLAMMATORY_RESPONSE		272	-0.3027188	-0.8433927	0.7402062	0.8314198	1.0	2782	tags=25%, list=13%, signal=28%
GO_POSITIVE_REGULATION_OF_NEURON_DEATH	GO_POSITIVE_REGULATION_OF_NEURON_DEATH		65	-0.25100288	-0.8427385	0.7428023	0.8320175	1.0	3620	tags=22%, list=17%, signal=26%
GO_PROTEIN_LIPID_COMPLEX_ASSEMBLY	GO_PROTEIN_LIPID_COMPLEX_ASSEMBLY		21	-0.32743764	-0.8418474	0.67014617	0.83318424	1.0	3428	tags=24%, list=16%, signal=28%
GO_FILOPODIUM_ASSEMBLY	GO_FILOPODIUM_ASSEMBLY		17	-0.34672365	-0.84018123	0.71203154	0.83592904	1.0	2742	tags=24%, list=13%, signal=27%
GO_GOLGI_TO_PLASMA_MEMBRANE_TRANSPORT	GO_GOLGI_TO_PLASMA_MEMBRANE_TRANSPORT		40	-0.24611977	-0.83869934	0.7923387	0.8383296	1.0	1994	tags=10%, list=9%, signal=11%
GO_ARP2_3_COMPLEX_MEDIATED_ACTIN_NUCLEATION	GO_ARP2_3_COMPLEX_MEDIATED_ACTIN_NUCLEATION		16	-0.31271255	-0.8382771	0.699187	0.83845824	1.0	3635	tags=25%, list=17%, signal=30%
GO_ACTIVATION_OF_MAPKK_ACTIVITY	GO_ACTIVATION_OF_MAPKK_ACTIVITY		51	-0.2681053	-0.8379011	0.8173077	0.83849967	1.0	2131	tags=16%, list=10%, signal=17%
GO_MATURE_B_CELL_DIFFERENTIATION	GO_MATURE_B_CELL_DIFFERENTIATION		16	-0.38620168	-0.8374971	0.672447	0.8386009	1.0	1453	tags=19%, list=7%, signal=20%
GO_DENDRITIC_CELL_MIGRATION	GO_DENDRITIC_CELL_MIGRATION		21	-0.46041632	-0.8366953	0.694165	0.8394532	1.0	3103	tags=38%, list=14%, signal=44%
GO_REGULATION_OF_NITRIC_OXIDE_SYNTHASE_BIOSYNTHETIC_PROCESS	GO_REGULATION_OF_NITRIC_OXIDE_SYNTHASE_BIOSYNTHETIC_PROCESS		18	-0.36682987	-0.83612835	0.71142286	0.83993286	1.0	3024	tags=33%, list=14%, signal=39%
GO_CELLULAR_GLUCOSE_HOMEOSTASIS	GO_CELLULAR_GLUCOSE_HOMEOSTASIS		73	-0.27120575	-0.8357435	0.74537987	0.83999985	1.0	3280	tags=18%, list=15%, signal=21%
GO_REGULATION_OF_TRANSCRIPTION_FACTOR_IMPORT_INTO_NUCLEUS	GO_REGULATION_OF_TRANSCRIPTION_FACTOR_IMPORT_INTO_NUCLEUS		91	-0.2713512	-0.8357287	0.75	0.83932406	1.0	1077	tags=12%, list=5%, signal=13%
GO_COPPER_ION_HOMEOSTASIS	GO_COPPER_ION_HOMEOSTASIS		16	-0.3072792	-0.835223	0.6949891	0.8396366	1.0	4085	tags=44%, list=19%, signal=54%
GO_CELL_SEPARATION_AFTER_CYTOKINESIS	GO_CELL_SEPARATION_AFTER_CYTOKINESIS		16	-0.3217596	-0.8324018	0.70233464	0.84466046	1.0	532	tags=13%, list=2%, signal=13%
GO_REGULATION_OF_RNA_SPLICING	GO_REGULATION_OF_RNA_SPLICING		83	-0.20653433	-0.8317636	0.6894531	0.8452257	1.0	5995	tags=36%, list=28%, signal=50%
GO_NUCLEOSIDE_PHOSPHATE_CATABOLIC_PROCESS	GO_NUCLEOSIDE_PHOSPHATE_CATABOLIC_PROCESS		65	-0.25045958	-0.83074015	0.8109756	0.8465607	1.0	1914	tags=15%, list=9%, signal=17%
GO_PEPTIDE_TRANSPORT	GO_PEPTIDE_TRANSPORT		69	-0.27449974	-0.8301739	0.7992126	0.8470116	1.0	1928	tags=13%, list=9%, signal=14%
GO_PURINERGIC_NUCLEOTIDE_RECEPTOR_SIGNALING_PATHWAY	GO_PURINERGIC_NUCLEOTIDE_RECEPTOR_SIGNALING_PATHWAY		21	-0.4464884	-0.82970923	0.70212764	0.847207	1.0	2437	tags=43%, list=11%, signal=48%
GO_CELLULAR_RESPONSE_TO_LEPTIN_STIMULUS	GO_CELLULAR_RESPONSE_TO_LEPTIN_STIMULUS		16	-0.3363214	-0.829165	0.70672095	0.8475307	1.0	760	tags=13%, list=3%, signal=13%
GO_HYDROGEN_PEROXIDE_CATABOLIC_PROCESS	GO_HYDROGEN_PEROXIDE_CATABOLIC_PROCESS		19	-0.35935682	-0.82875687	0.7258687	0.8476695	1.0	1039	tags=21%, list=5%, signal=22%
GO_SERINE_FAMILY_AMINO_ACID_METABOLIC_PROCESS	GO_SERINE_FAMILY_AMINO_ACID_METABOLIC_PROCESS		39	-0.30933002	-0.82792073	0.71619046	0.8485871	1.0	2739	tags=21%, list=13%, signal=23%
GO_PURINERGIC_RECEPTOR_SIGNALING_PATHWAY	GO_PURINERGIC_RECEPTOR_SIGNALING_PATHWAY		26	-0.41599888	-0.8277275	0.7011719	0.84826237	1.0	2437	tags=35%, list=11%, signal=39%
GO_REGULATION_OF_NEURAL_PRECURSOR_CELL_PROLIFERATION	GO_REGULATION_OF_NEURAL_PRECURSOR_CELL_PROLIFERATION		69	-0.28058636	-0.82751566	0.8791423	0.8479894	1.0	2455	tags=17%, list=11%, signal=20%
GO_POSITIVE_REGULATION_OF_PEPTIDE_SECRETION	GO_POSITIVE_REGULATION_OF_PEPTIDE_SECRETION		89	-0.23743194	-0.8268713	0.87096775	0.84855914	1.0	2177	tags=16%, list=10%, signal=17%
GO_NEGATIVE_REGULATION_OF_HISTONE_ACETYLATION	GO_NEGATIVE_REGULATION_OF_HISTONE_ACETYLATION		15	-0.31002548	-0.824993	0.7030075	0.85162693	1.0	5786	tags=53%, list=27%, signal=73%
GO_REGULATION_OF_MEMBRANE_PERMEABILITY	GO_REGULATION_OF_MEMBRANE_PERMEABILITY		67	-0.23535252	-0.82366794	0.75722545	0.85354275	1.0	3530	tags=18%, list=16%, signal=21%
GO_GLUTAMINE_FAMILY_AMINO_ACID_METABOLIC_PROCESS	GO_GLUTAMINE_FAMILY_AMINO_ACID_METABOLIC_PROCESS		61	-0.29208055	-0.82315737	0.8181818	0.85383916	1.0	2420	tags=18%, list=11%, signal=20%
GO_CRANIAL_NERVE_MORPHOGENESIS	GO_CRANIAL_NERVE_MORPHOGENESIS		22	-0.35983884	-0.82106465	0.7305263	0.85713917	1.0	4617	tags=41%, list=21%, signal=52%
GO_DETECTION_OF_VISIBLE_LIGHT	GO_DETECTION_OF_VISIBLE_LIGHT		41	-0.25012994	-0.81968915	0.6902834	0.8590419	1.0	5306	tags=29%, list=24%, signal=39%
GO_BLASTOCYST_FORMATION	GO_BLASTOCYST_FORMATION		28	-0.25410172	-0.81881446	0.77300614	0.8599931	1.0	4502	tags=32%, list=21%, signal=40%
GO_REVERSE_CHOLESTEROL_TRANSPORT	GO_REVERSE_CHOLESTEROL_TRANSPORT		17	-0.33213905	-0.81831664	0.7707129	0.8602836	1.0	3428	tags=29%, list=16%, signal=35%
GO_POSITIVE_REGULATION_OF_LIPID_BIOSYNTHETIC_PROCESS	GO_POSITIVE_REGULATION_OF_LIPID_BIOSYNTHETIC_PROCESS		61	-0.27006656	-0.8173881	0.8547718	0.86135745	1.0	2227	tags=16%, list=10%, signal=18%
GO_REGULATION_OF_INFLAMMATORY_RESPONSE_TO_ANTIGENIC_STIMULUS	GO_REGULATION_OF_INFLAMMATORY_RESPONSE_TO_ANTIGENIC_STIMULUS		17	-0.40130863	-0.8172142	0.7072243	0.8609824	1.0	1462	tags=29%, list=7%, signal=32%
GO_INORGANIC_ION_IMPORT_INTO_CELL	GO_INORGANIC_ION_IMPORT_INTO_CELL		15	-0.36664787	-0.8165511	0.6898608	0.86156917	1.0	1847	tags=20%, list=8%, signal=22%
GO_MYELOID_LEUKOCYTE_DIFFERENTIATION	GO_MYELOID_LEUKOCYTE_DIFFERENTIATION		94	-0.29466066	-0.81600076	0.75342464	0.8619341	1.0	3382	tags=27%, list=16%, signal=31%
GO_POSITIVE_REGULATION_OF_FATTY_ACID_BIOSYNTHETIC_PROCESS	GO_POSITIVE_REGULATION_OF_FATTY_ACID_BIOSYNTHETIC_PROCESS		17	-0.34181786	-0.81059	0.7148515	0.871654	1.0	1364	tags=12%, list=6%, signal=13%
GO_B_CELL_PROLIFERATION	GO_B_CELL_PROLIFERATION		37	-0.37277123	-0.809836	0.6955645	0.87237155	1.0	2589	tags=27%, list=12%, signal=31%
GO_CYTOPLASMIC_SEQUESTERING_OF_TRANSCRIPTION_FACTOR	GO_CYTOPLASMIC_SEQUESTERING_OF_TRANSCRIPTION_FACTOR		18	-0.2790777	-0.8091251	0.7589641	0.8730156	1.0	6048	tags=50%, list=28%, signal=69%
GO_REGULATION_OF_DNA_METHYLATION	GO_REGULATION_OF_DNA_METHYLATION		16	-0.3267522	-0.8085969	0.75149107	0.8732819	1.0	551	tags=13%, list=3%, signal=13%
GO_POSITIVE_REGULATION_OF_RESPONSE_TO_WOUNDING	GO_POSITIVE_REGULATION_OF_RESPONSE_TO_WOUNDING		152	-0.30915582	-0.8078699	0.7751004	0.87391686	1.0	2548	tags=25%, list=12%, signal=28%
GO_OVULATION_CYCLE_PROCESS	GO_OVULATION_CYCLE_PROCESS		84	-0.2675896	-0.8068638	0.82771534	0.8751122	1.0	2516	tags=15%, list=12%, signal=17%
GO_NEGATIVE_REGULATION_OF_PRODUCTION_OF_MOLECULAR_MEDIATOR_OF_IMMUNE_RESPONSE	GO_NEGATIVE_REGULATION_OF_PRODUCTION_OF_MOLECULAR_MEDIATOR_OF_IMMUNE_RESPONSE		29	-0.3532645	-0.8068611	0.73770493	0.8743946	1.0	2857	tags=28%, list=13%, signal=32%
GO_MYELOID_CELL_DIFFERENTIATION	GO_MYELOID_CELL_DIFFERENTIATION		183	-0.26009852	-0.8061016	0.80876493	0.8750895	1.0	3382	tags=25%, list=16%, signal=29%
GO_HORMONE_TRANSPORT	GO_HORMONE_TRANSPORT		75	-0.264798	-0.806027	0.8821138	0.8744963	1.0	827	tags=9%, list=4%, signal=10%
GO_PLATELET_ACTIVATION	GO_PLATELET_ACTIVATION		138	-0.26967993	-0.80591893	0.77319586	0.8739905	1.0	2964	tags=20%, list=14%, signal=23%
GO_CHROMATIN_DISASSEMBLY	GO_CHROMATIN_DISASSEMBLY		17	-0.27898833	-0.80578065	0.7315175	0.87353873	1.0	7696	tags=59%, list=35%, signal=91%
GO_STEROL_METABOLIC_PROCESS	GO_STEROL_METABOLIC_PROCESS		119	-0.2415437	-0.8057364	0.8473896	0.8728984	1.0	3863	tags=25%, list=18%, signal=30%
GO_LEUKOTRIENE_BIOSYNTHETIC_PROCESS	GO_LEUKOTRIENE_BIOSYNTHETIC_PROCESS		20	-0.37898904	-0.8048768	0.7405941	0.87378514	1.0	1163	tags=20%, list=5%, signal=21%
GO_POSITIVE_REGULATION_OF_INTERLEUKIN_4_PRODUCTION	GO_POSITIVE_REGULATION_OF_INTERLEUKIN_4_PRODUCTION		21	-0.40140224	-0.8036624	0.70481926	0.8753177	1.0	2760	tags=33%, list=13%, signal=38%
GO_PHENOL_CONTAINING_COMPOUND_BIOSYNTHETIC_PROCESS	GO_PHENOL_CONTAINING_COMPOUND_BIOSYNTHETIC_PROCESS		31	-0.30728626	-0.8032226	0.7980769	0.87545055	1.0	2991	tags=23%, list=14%, signal=26%
GO_PROTEIN_AUTOPHOSPHORYLATION	GO_PROTEIN_AUTOPHOSPHORYLATION		188	-0.23483871	-0.8030318	0.8612717	0.87507796	1.0	3138	tags=19%, list=14%, signal=22%
GO_GLYCOSPHINGOLIPID_METABOLIC_PROCESS	GO_GLYCOSPHINGOLIPID_METABOLIC_PROCESS		62	-0.26695532	-0.80276173	0.84644914	0.8748653	1.0	2585	tags=19%, list=12%, signal=22%
GO_POSITIVE_REGULATION_OF_EPIDERMIS_DEVELOPMENT	GO_POSITIVE_REGULATION_OF_EPIDERMIS_DEVELOPMENT		30	-0.3324443	-0.8008525	0.8044355	0.8776616	1.0	3308	tags=23%, list=15%, signal=27%
GO_POSITIVE_REGULATION_OF_MRNA_3_END_PROCESSING	GO_POSITIVE_REGULATION_OF_MRNA_3_END_PROCESSING		16	-0.2856855	-0.8008316	0.7324219	0.87697864	1.0	456	tags=6%, list=2%, signal=6%
GO_REGULATION_OF_PLASMA_MEMBRANE_ORGANIZATION	GO_REGULATION_OF_PLASMA_MEMBRANE_ORGANIZATION		69	-0.24933366	-0.8007867	0.88469183	0.87633026	1.0	2865	tags=17%, list=13%, signal=20%
GO_STARTLE_RESPONSE	GO_STARTLE_RESPONSE		25	-0.31387004	-0.79999167	0.75506073	0.877057	1.0	874	tags=12%, list=4%, signal=12%
GO_REGULATION_OF_VASCULAR_ENDOTHELIAL_GROWTH_FACTOR_PRODUCTION	GO_REGULATION_OF_VASCULAR_ENDOTHELIAL_GROWTH_FACTOR_PRODUCTION		30	-0.36132407	-0.7998392	0.76796716	0.87662905	1.0	2447	tags=23%, list=11%, signal=26%
GO_POSITIVE_REGULATION_OF_NEUTROPHIL_MIGRATION	GO_POSITIVE_REGULATION_OF_NEUTROPHIL_MIGRATION		26	-0.38474298	-0.79948103	0.74489796	0.8765638	1.0	2225	tags=38%, list=10%, signal=43%
GO_PROTEIN_TRANSPORT_ALONG_MICROTUBULE	GO_PROTEIN_TRANSPORT_ALONG_MICROTUBULE		25	-0.31336382	-0.7988867	0.7148289	0.87694913	1.0	5788	tags=44%, list=27%, signal=60%
GO_REGULATION_OF_TRANSFORMING_GROWTH_FACTOR_BETA_PRODUCTION	GO_REGULATION_OF_TRANSFORMING_GROWTH_FACTOR_BETA_PRODUCTION		25	-0.32464552	-0.79884994	0.7876289	0.87629807	1.0	2703	tags=24%, list=12%, signal=27%
GO_LACTATION	GO_LACTATION		38	-0.26101556	-0.7984286	0.79793817	0.8763277	1.0	4085	tags=32%, list=19%, signal=39%
GO_REGULATION_OF_CHEMOTAXIS	GO_REGULATION_OF_CHEMOTAXIS		172	-0.3105462	-0.7973107	0.78443116	0.87767625	1.0	2729	tags=27%, list=13%, signal=30%
GO_PROTEIN_KINASE_B_SIGNALING	GO_PROTEIN_KINASE_B_SIGNALING		33	-0.31087777	-0.7970118	0.82884616	0.87750983	1.0	2672	tags=24%, list=12%, signal=28%
GO_AEROBIC_RESPIRATION	GO_AEROBIC_RESPIRATION		49	-0.21992014	-0.7968776	0.699187	0.87702	1.0	7157	tags=41%, list=33%, signal=61%
GO_HISTONE_H4_ACETYLATION	GO_HISTONE_H4_ACETYLATION		41	-0.2521112	-0.7967907	0.7239382	0.8764747	1.0	6765	tags=37%, list=31%, signal=53%
GO_GUANOSINE_CONTAINING_COMPOUND_METABOLIC_PROCESS	GO_GUANOSINE_CONTAINING_COMPOUND_METABOLIC_PROCESS		42	-0.25984457	-0.7952248	0.8252427	0.87865293	1.0	5392	tags=33%, list=25%, signal=44%
GO_ACTIN_CYTOSKELETON_REORGANIZATION	GO_ACTIN_CYTOSKELETON_REORGANIZATION		54	-0.26154926	-0.79419017	0.81578946	0.87975806	1.0	3970	tags=24%, list=18%, signal=29%
GO_NLS_BEARING_PROTEIN_IMPORT_INTO_NUCLEUS	GO_NLS_BEARING_PROTEIN_IMPORT_INTO_NUCLEUS		21	-0.2497449	-0.7936488	0.76047903	0.8800309	1.0	3184	tags=19%, list=15%, signal=22%
GO_POSITIVE_REGULATION_OF_ACTIVATED_T_CELL_PROLIFERATION	GO_POSITIVE_REGULATION_OF_ACTIVATED_T_CELL_PROLIFERATION		27	-0.33131742	-0.7931908	0.7798354	0.8801274	1.0	687	tags=15%, list=3%, signal=15%
GO_MESODERM_DEVELOPMENT	GO_MESODERM_DEVELOPMENT		109	-0.25045797	-0.7906037	0.92084944	0.88396055	1.0	2977	tags=22%, list=14%, signal=25%
GO_REGULATION_OF_CELLULAR_PH	GO_REGULATION_OF_CELLULAR_PH		71	-0.23518668	-0.78966653	0.8296146	0.8849573	1.0	3111	tags=15%, list=14%, signal=18%
GO_STRIATUM_DEVELOPMENT	GO_STRIATUM_DEVELOPMENT		16	-0.32842827	-0.78695774	0.789899	0.88895667	1.0	4791	tags=56%, list=22%, signal=72%
GO_REGULATION_OF_TRANSLATIONAL_ELONGATION	GO_REGULATION_OF_TRANSLATIONAL_ELONGATION		21	-0.26358217	-0.7864069	0.7321063	0.8892089	1.0	6829	tags=48%, list=31%, signal=69%
GO_POSITIVE_REGULATION_OF_INSULIN_SECRETION_INVOLVED_IN_CELLULAR_RESPONSE_TO_GLUCOSE_STIMULUS	GO_POSITIVE_REGULATION_OF_INSULIN_SECRETION_INVOLVED_IN_CELLULAR_RESPONSE_TO_GLUCOSE_STIMULUS		26	-0.29144004	-0.7861644	0.8211538	0.8889392	1.0	2177	tags=19%, list=10%, signal=21%
GO_REGULATION_OF_NEUTROPHIL_MIGRATION	GO_REGULATION_OF_NEUTROPHIL_MIGRATION		30	-0.3749514	-0.7861218	0.74302787	0.8883106	1.0	3695	tags=50%, list=17%, signal=60%
GO_POSITIVE_REGULATION_OF_NEURON_APOPTOTIC_PROCESS	GO_POSITIVE_REGULATION_OF_NEURON_APOPTOTIC_PROCESS		45	-0.2549757	-0.7855275	0.7928994	0.88865656	1.0	3620	tags=20%, list=17%, signal=24%
GO_TRICARBOXYLIC_ACID_METABOLIC_PROCESS	GO_TRICARBOXYLIC_ACID_METABOLIC_PROCESS		37	-0.23799345	-0.7850059	0.72392637	0.8888369	1.0	4025	tags=22%, list=19%, signal=26%
GO_REGULATION_OF_HAIR_FOLLICLE_DEVELOPMENT	GO_REGULATION_OF_HAIR_FOLLICLE_DEVELOPMENT		15	-0.3700023	-0.7837418	0.8070866	0.8902772	1.0	646	tags=13%, list=3%, signal=14%
GO_COFACTOR_CATABOLIC_PROCESS	GO_COFACTOR_CATABOLIC_PROCESS		18	-0.3647868	-0.7832776	0.7614314	0.8903456	1.0	2126	tags=22%, list=10%, signal=25%
GO_NEGATIVE_REGULATION_OF_T_CELL_DIFFERENTIATION	GO_NEGATIVE_REGULATION_OF_T_CELL_DIFFERENTIATION		31	-0.28490075	-0.7822489	0.84691846	0.8913943	1.0	3478	tags=23%, list=16%, signal=27%
GO_EMBRYONIC_AXIS_SPECIFICATION	GO_EMBRYONIC_AXIS_SPECIFICATION		32	-0.28284064	-0.7815909	0.8064516	0.89178485	1.0	1908	tags=13%, list=9%, signal=14%
GO_ORGANOPHOSPHATE_ESTER_TRANSPORT	GO_ORGANOPHOSPHATE_ESTER_TRANSPORT		83	-0.22904833	-0.78148574	0.9089109	0.8912448	1.0	3719	tags=20%, list=17%, signal=25%
GO_REGULATION_OF_NFAT_PROTEIN_IMPORT_INTO_NUCLEUS	GO_REGULATION_OF_NFAT_PROTEIN_IMPORT_INTO_NUCLEUS		17	-0.2897233	-0.7793089	0.79607844	0.89420056	1.0	646	tags=12%, list=3%, signal=12%
GO_COENZYME_METABOLIC_PROCESS	GO_COENZYME_METABOLIC_PROCESS		241	-0.22495557	-0.778586	0.87794435	0.8947086	1.0	3808	tags=23%, list=18%, signal=28%
GO_VESICLE_COATING	GO_VESICLE_COATING		72	-0.21750738	-0.7772122	0.813253	0.89629525	1.0	5559	tags=25%, list=26%, signal=33%
GO_REGULATION_OF_NF_KAPPAB_IMPORT_INTO_NUCLEUS	GO_REGULATION_OF_NF_KAPPAB_IMPORT_INTO_NUCLEUS		45	-0.30077624	-0.7755835	0.8386454	0.8982767	1.0	909	tags=13%, list=4%, signal=14%
GO_COPPER_ION_TRANSPORT	GO_COPPER_ION_TRANSPORT		19	-0.3156159	-0.7751662	0.8476954	0.89825475	1.0	4603	tags=53%, list=21%, signal=67%
GO_ANATOMICAL_STRUCTURE_ARRANGEMENT	GO_ANATOMICAL_STRUCTURE_ARRANGEMENT		17	-0.30886927	-0.77483875	0.80210525	0.8980841	1.0	30	tags=6%, list=0%, signal=6%
GO_LUNG_CELL_DIFFERENTIATION	GO_LUNG_CELL_DIFFERENTIATION		24	-0.32811916	-0.77430767	0.7571702	0.8982798	1.0	1471	tags=17%, list=7%, signal=18%
GO_CELLULAR_RESPONSE_TO_EPIDERMAL_GROWTH_FACTOR_STIMULUS	GO_CELLULAR_RESPONSE_TO_EPIDERMAL_GROWTH_FACTOR_STIMULUS		22	-0.2836951	-0.77347153	0.7191919	0.89892447	1.0	6453	tags=36%, list=30%, signal=52%
GO_STAT_CASCADE	GO_STAT_CASCADE		46	-0.28418693	-0.7723925	0.8313008	0.8999616	1.0	2087	tags=22%, list=10%, signal=24%
GO_MAMMARY_GLAND_DUCT_MORPHOGENESIS	GO_MAMMARY_GLAND_DUCT_MORPHOGENESIS		27	-0.31252766	-0.7711586	0.8218182	0.9012479	1.0	5377	tags=44%, list=25%, signal=59%
GO_DEFENSE_RESPONSE_TO_FUNGUS	GO_DEFENSE_RESPONSE_TO_FUNGUS		35	-0.30545035	-0.7709729	0.82086617	0.90082425	1.0	2151	tags=14%, list=10%, signal=16%
GO_VESICLE_ORGANIZATION	GO_VESICLE_ORGANIZATION		261	-0.18262325	-0.7700141	0.95842	0.9016493	1.0	3126	tags=14%, list=14%, signal=16%
GO_NEGATIVE_REGULATION_OF_CD4_POSITIVE_ALPHA_BETA_T_CELL_ACTIVATION	GO_NEGATIVE_REGULATION_OF_CD4_POSITIVE_ALPHA_BETA_T_CELL_ACTIVATION		15	-0.35192665	-0.76854855	0.8016032	0.9032336	1.0	6175	tags=47%, list=28%, signal=65%
GO_REGULATION_OF_PROTEIN_DEACETYLATION	GO_REGULATION_OF_PROTEIN_DEACETYLATION		32	-0.24758166	-0.7683954	0.81960785	0.9027372	1.0	5093	tags=34%, list=23%, signal=45%
GO_MULTICELLULAR_ORGANISM_GROWTH	GO_MULTICELLULAR_ORGANISM_GROWTH		74	-0.23323777	-0.76833206	0.8745247	0.9021141	1.0	2047	tags=14%, list=9%, signal=15%
GO_MAMMARY_GLAND_LOBULE_DEVELOPMENT	GO_MAMMARY_GLAND_LOBULE_DEVELOPMENT		16	-0.34391308	-0.76832783	0.8468809	0.90140754	1.0	3257	tags=38%, list=15%, signal=44%
GO_POSITIVE_REGULATION_OF_EXTRINSIC_APOPTOTIC_SIGNALING_PATHWAY_VIA_DEATH_DOMAIN_RECEPTORS	GO_POSITIVE_REGULATION_OF_EXTRINSIC_APOPTOTIC_SIGNALING_PATHWAY_VIA_DEATH_DOMAIN_RECEPTORS		16	-0.35461128	-0.7653645	0.8216433	0.9052568	1.0	2683	tags=31%, list=12%, signal=36%
GO_HYDROGEN_PEROXIDE_METABOLIC_PROCESS	GO_HYDROGEN_PEROXIDE_METABOLIC_PROCESS		29	-0.31747574	-0.7636708	0.82954544	0.90714204	1.0	2184	tags=24%, list=10%, signal=27%
GO_POSITIVE_REGULATION_OF_GLIOGENESIS	GO_POSITIVE_REGULATION_OF_GLIOGENESIS		46	-0.2773955	-0.7621627	0.86815417	0.9087674	1.0	2447	tags=20%, list=11%, signal=22%
GO_REGULATION_OF_ARP2_3_COMPLEX_MEDIATED_ACTIN_NUCLEATION	GO_REGULATION_OF_ARP2_3_COMPLEX_MEDIATED_ACTIN_NUCLEATION		15	-0.25632676	-0.7614254	0.81578946	0.90916556	1.0	6718	tags=53%, list=31%, signal=77%
GO_ALDITOL_METABOLIC_PROCESS	GO_ALDITOL_METABOLIC_PROCESS		19	-0.3055833	-0.76049733	0.7931727	0.9098698	1.0	4357	tags=37%, list=20%, signal=46%
GO_QUINONE_METABOLIC_PROCESS	GO_QUINONE_METABOLIC_PROCESS		27	-0.36048892	-0.76022524	0.7525355	0.90955293	1.0	4078	tags=33%, list=19%, signal=41%
GO_NATURAL_KILLER_CELL_ACTIVATION_INVOLVED_IN_IMMUNE_RESPONSE	GO_NATURAL_KILLER_CELL_ACTIVATION_INVOLVED_IN_IMMUNE_RESPONSE		24	-0.27708837	-0.75964487	0.74896264	0.9096959	1.0	4245	tags=21%, list=20%, signal=26%
GO_RESPONSE_TO_DIETARY_EXCESS	GO_RESPONSE_TO_DIETARY_EXCESS		21	-0.31502312	-0.75825244	0.8971774	0.9110909	1.0	1011	tags=14%, list=5%, signal=15%
GO_HUMORAL_IMMUNE_RESPONSE	GO_HUMORAL_IMMUNE_RESPONSE		151	-0.2934635	-0.7575705	0.84015596	0.91139364	1.0	4146	tags=26%, list=19%, signal=32%
GO_PROTEIN_LOCALIZATION_TO_GOLGI_APPARATUS	GO_PROTEIN_LOCALIZATION_TO_GOLGI_APPARATUS		28	-0.24142456	-0.75713664	0.80338264	0.9112977	1.0	3839	tags=18%, list=18%, signal=22%
GO_CLATHRIN_MEDIATED_ENDOCYTOSIS	GO_CLATHRIN_MEDIATED_ENDOCYTOSIS		35	-0.25896013	-0.7548192	0.8528827	0.91407156	1.0	820	tags=9%, list=4%, signal=9%
GO_REGULATION_OF_CATECHOLAMINE_METABOLIC_PROCESS	GO_REGULATION_OF_CATECHOLAMINE_METABOLIC_PROCESS		17	-0.30740646	-0.75312126	0.7556818	0.9158341	1.0	5987	tags=41%, list=28%, signal=57%
GO_POSITIVE_REGULATION_OF_NEUROLOGICAL_SYSTEM_PROCESS	GO_POSITIVE_REGULATION_OF_NEUROLOGICAL_SYSTEM_PROCESS		20	-0.30228177	-0.7506057	0.8222656	0.91880876	1.0	1081	tags=15%, list=5%, signal=16%
GO_REGULATION_OF_ACTIN_CYTOSKELETON_REORGANIZATION	GO_REGULATION_OF_ACTIN_CYTOSKELETON_REORGANIZATION		31	-0.27827406	-0.7472451	0.8678862	0.9227888	1.0	4503	tags=35%, list=21%, signal=45%
GO_POSITIVE_REGULATION_OF_SMOOTH_MUSCLE_CONTRACTION	GO_POSITIVE_REGULATION_OF_SMOOTH_MUSCLE_CONTRACTION		29	-0.3066423	-0.74699277	0.8745174	0.9224265	1.0	2239	tags=21%, list=10%, signal=23%
GO_REGULATION_OF_HEAT_GENERATION	GO_REGULATION_OF_HEAT_GENERATION		15	-0.37311104	-0.7467011	0.8686274	0.92214525	1.0	2090	tags=27%, list=10%, signal=29%
GO_CATECHOLAMINE_METABOLIC_PROCESS	GO_CATECHOLAMINE_METABOLIC_PROCESS		39	-0.2570989	-0.7444876	0.90618765	0.92445	1.0	5071	tags=33%, list=23%, signal=43%
GO_LYMPH_VESSEL_DEVELOPMENT	GO_LYMPH_VESSEL_DEVELOPMENT		19	-0.33078897	-0.7423714	0.82061857	0.92667794	1.0	2467	tags=32%, list=11%, signal=36%
GO_REGULATION_OF_CELLULAR_EXTRAVASATION	GO_REGULATION_OF_CELLULAR_EXTRAVASATION		22	-0.36797127	-0.7415897	0.81764704	0.92703784	1.0	1081	tags=23%, list=5%, signal=24%
GO_REGULATION_OF_DELAYED_RECTIFIER_POTASSIUM_CHANNEL_ACTIVITY	GO_REGULATION_OF_DELAYED_RECTIFIER_POTASSIUM_CHANNEL_ACTIVITY		18	-0.2655997	-0.74138415	0.86512524	0.92659193	1.0	2006	tags=11%, list=9%, signal=12%
GO_NEGATIVE_REGULATION_OF_VIRAL_ENTRY_INTO_HOST_CELL	GO_NEGATIVE_REGULATION_OF_VIRAL_ENTRY_INTO_HOST_CELL		19	-0.29587224	-0.7394232	0.8371134	0.9286043	1.0	4597	tags=37%, list=21%, signal=47%
GO_RESPONSE_TO_PROGESTERONE	GO_RESPONSE_TO_PROGESTERONE		46	-0.28682792	-0.73851776	0.9128788	0.92908186	1.0	2087	tags=22%, list=10%, signal=24%
GO_LUNG_EPITHELIUM_DEVELOPMENT	GO_LUNG_EPITHELIUM_DEVELOPMENT		32	-0.28687328	-0.7382645	0.8740458	0.9287116	1.0	5793	tags=41%, list=27%, signal=55%
GO_GLUCOCORTICOID_METABOLIC_PROCESS	GO_GLUCOCORTICOID_METABOLIC_PROCESS		15	-0.3349852	-0.737798	0.82945734	0.9285998	1.0	3022	tags=20%, list=14%, signal=23%
GO_INTRACELLULAR_ESTROGEN_RECEPTOR_SIGNALING_PATHWAY	GO_INTRACELLULAR_ESTROGEN_RECEPTOR_SIGNALING_PATHWAY		18	-0.2510583	-0.7364919	0.7913223	0.92956793	1.0	2584	tags=17%, list=12%, signal=19%
GO_REGULATION_OF_CYTOKINE_PRODUCTION_INVOLVED_IN_INFLAMMATORY_RESPONSE	GO_REGULATION_OF_CYTOKINE_PRODUCTION_INVOLVED_IN_INFLAMMATORY_RESPONSE		16	-0.32120064	-0.7358968	0.85714287	0.92962694	1.0	2112	tags=19%, list=10%, signal=21%
GO_POSITIVE_REGULATION_OF_CELL_CYCLE_G2_M_PHASE_TRANSITION	GO_POSITIVE_REGULATION_OF_CELL_CYCLE_G2_M_PHASE_TRANSITION		18	-0.2875391	-0.7357067	0.81117535	0.92915803	1.0	3714	tags=28%, list=17%, signal=33%
GO_MATERNAL_PROCESS_INVOLVED_IN_FEMALE_PREGNANCY	GO_MATERNAL_PROCESS_INVOLVED_IN_FEMALE_PREGNANCY		58	-0.2526952	-0.7355194	0.9144603	0.928669	1.0	812	tags=10%, list=4%, signal=11%
GO_NEGATIVE_REGULATION_OF_PROTEIN_ACETYLATION	GO_NEGATIVE_REGULATION_OF_PROTEIN_ACETYLATION		20	-0.26994866	-0.73443633	0.8411215	0.92941064	1.0	5987	tags=45%, list=28%, signal=62%
GO_RESPONSE_TO_IRON_ION	GO_RESPONSE_TO_IRON_ION		35	-0.26209995	-0.73376924	0.9057692	0.9295259	1.0	4379	tags=34%, list=20%, signal=43%
GO_METHIONINE_METABOLIC_PROCESS	GO_METHIONINE_METABOLIC_PROCESS		18	-0.27085268	-0.732391	0.8242424	0.93063444	1.0	4384	tags=28%, list=20%, signal=35%
GO_HEME_BIOSYNTHETIC_PROCESS	GO_HEME_BIOSYNTHETIC_PROCESS		20	-0.23697785	-0.7294937	0.8088531	0.93354785	1.0	7605	tags=45%, list=35%, signal=69%
GO_PROTEIN_K48_LINKED_DEUBIQUITINATION	GO_PROTEIN_K48_LINKED_DEUBIQUITINATION		18	-0.2745289	-0.7291201	0.8251599	0.9332832	1.0	5725	tags=39%, list=26%, signal=53%
GO_REGULATION_OF_BONE_DEVELOPMENT	GO_REGULATION_OF_BONE_DEVELOPMENT		18	-0.34888148	-0.72706765	0.872549	0.93508404	1.0	1589	tags=22%, list=7%, signal=24%
GO_BONE_RESORPTION	GO_BONE_RESORPTION		21	-0.29497287	-0.7240965	0.85927504	0.9380178	1.0	648	tags=10%, list=3%, signal=10%
GO_GTP_METABOLIC_PROCESS	GO_GTP_METABOLIC_PROCESS		19	-0.29442638	-0.7236012	0.9345238	0.9378971	1.0	1311	tags=16%, list=6%, signal=17%
GO_POSITIVE_REGULATION_OF_ANTIGEN_PROCESSING_AND_PRESENTATION	GO_POSITIVE_REGULATION_OF_ANTIGEN_PROCESSING_AND_PRESENTATION		16	-0.36211464	-0.72111416	0.82626265	0.9400962	1.0	1902	tags=38%, list=9%, signal=41%
GO_THYROID_GLAND_DEVELOPMENT	GO_THYROID_GLAND_DEVELOPMENT		24	-0.30521604	-0.72096986	0.8769841	0.9395568	1.0	2976	tags=21%, list=14%, signal=24%
GO_BILE_ACID_AND_BILE_SALT_TRANSPORT	GO_BILE_ACID_AND_BILE_SALT_TRANSPORT		27	-0.27454764	-0.7206954	0.89534885	0.93916595	1.0	3946	tags=26%, list=18%, signal=32%
GO_ANTEROGRADE_AXONAL_TRANSPORT	GO_ANTEROGRADE_AXONAL_TRANSPORT		21	-0.26020753	-0.72012913	0.8181818	0.93913573	1.0	6295	tags=38%, list=29%, signal=54%
GO_HISTONE_DEUBIQUITINATION	GO_HISTONE_DEUBIQUITINATION		20	-0.2371281	-0.7198928	0.849711	0.93869233	1.0	5546	tags=30%, list=25%, signal=40%
GO_OLFACTORY_LOBE_DEVELOPMENT	GO_OLFACTORY_LOBE_DEVELOPMENT		34	-0.27168977	-0.71913886	0.93172693	0.93883	1.0	3452	tags=26%, list=16%, signal=31%
GO_VESICLE_TARGETING	GO_VESICLE_TARGETING		74	-0.21016397	-0.7171488	0.93439364	0.94039387	1.0	3565	tags=16%, list=16%, signal=19%
GO_CAMERA_TYPE_EYE_PHOTORECEPTOR_CELL_DIFFERENTIATION	GO_CAMERA_TYPE_EYE_PHOTORECEPTOR_CELL_DIFFERENTIATION		15	-0.3359393	-0.7168339	0.8818011	0.9400352	1.0	5627	tags=60%, list=26%, signal=81%
GO_LEFT_RIGHT_PATTERN_FORMATION	GO_LEFT_RIGHT_PATTERN_FORMATION		21	-0.2822298	-0.71667767	0.8951613	0.9395047	1.0	1381	tags=19%, list=6%, signal=20%
GO_HUMORAL_IMMUNE_RESPONSE_MEDIATED_BY_CIRCULATING_IMMUNOGLOBULIN	GO_HUMORAL_IMMUNE_RESPONSE_MEDIATED_BY_CIRCULATING_IMMUNOGLOBULIN		41	-0.35123426	-0.71592295	0.7943396	0.9396131	1.0	4499	tags=32%, list=21%, signal=40%
GO_MEMBRANE_PROTEIN_ECTODOMAIN_PROTEOLYSIS	GO_MEMBRANE_PROTEIN_ECTODOMAIN_PROTEOLYSIS		20	-0.2740162	-0.7154431	0.87152034	0.9394164	1.0	5332	tags=40%, list=25%, signal=53%
GO_SENSORY_PERCEPTION_OF_CHEMICAL_STIMULUS	GO_SENSORY_PERCEPTION_OF_CHEMICAL_STIMULUS		165	-0.17947915	-0.71410066	0.88492066	0.9401848	1.0	4904	tags=12%, list=23%, signal=16%
GO_REGULATION_OF_NEUTROPHIL_CHEMOTAXIS	GO_REGULATION_OF_NEUTROPHIL_CHEMOTAXIS		25	-0.35768697	-0.7130676	0.8530612	0.9406469	1.0	3695	tags=52%, list=17%, signal=63%
GO_REGULATION_OF_MEMBRANE_LIPID_DISTRIBUTION	GO_REGULATION_OF_MEMBRANE_LIPID_DISTRIBUTION		35	-0.25948697	-0.712368	0.93541664	0.9407014	1.0	2174	tags=17%, list=10%, signal=19%
GO_NEURON_MATURATION	GO_NEURON_MATURATION		29	-0.28568885	-0.7114923	0.9251012	0.9409044	1.0	5217	tags=41%, list=24%, signal=54%
GO_NEURON_APOPTOTIC_PROCESS	GO_NEURON_APOPTOTIC_PROCESS		34	-0.24612662	-0.7113138	0.88269234	0.94038165	1.0	4866	tags=29%, list=22%, signal=38%
GO_RESPONSE_TO_CADMIUM_ION	GO_RESPONSE_TO_CADMIUM_ION		39	-0.22685899	-0.71086746	0.9354839	0.9401465	1.0	4412	tags=23%, list=20%, signal=29%
GO_CELL_AGING	GO_CELL_AGING		65	-0.23178877	-0.7100459	0.9716599	0.94032764	1.0	3897	tags=25%, list=18%, signal=30%
GO_G_PROTEIN_COUPLED_PURINERGIC_RECEPTOR_SIGNALING_PATHWAY	GO_G_PROTEIN_COUPLED_PURINERGIC_RECEPTOR_SIGNALING_PATHWAY		18	-0.3774344	-0.70877385	0.8492063	0.94102645	1.0	1843	tags=33%, list=8%, signal=36%
GO_THIOESTER_BIOSYNTHETIC_PROCESS	GO_THIOESTER_BIOSYNTHETIC_PROCESS		46	-0.22936307	-0.70855933	0.92677826	0.94054145	1.0	4695	tags=22%, list=22%, signal=28%
GO_CEREBELLAR_CORTEX_DEVELOPMENT	GO_CEREBELLAR_CORTEX_DEVELOPMENT		45	-0.24951337	-0.70797896	0.91295546	0.9404353	1.0	2607	tags=13%, list=12%, signal=15%
GO_ORGANELLE_TRANSPORT_ALONG_MICROTUBULE	GO_ORGANELLE_TRANSPORT_ALONG_MICROTUBULE		53	-0.2124811	-0.70731777	0.9454927	0.94039595	1.0	5795	tags=34%, list=27%, signal=46%
GO_POSITIVE_REGULATION_OF_INTERLEUKIN_6_SECRETION	GO_POSITIVE_REGULATION_OF_INTERLEUKIN_6_SECRETION		16	-0.3001718	-0.7067407	0.9223485	0.9402943	1.0	2703	tags=25%, list=12%, signal=29%
GO_REGULATION_OF_RECEPTOR_INTERNALIZATION	GO_REGULATION_OF_RECEPTOR_INTERNALIZATION		35	-0.2536696	-0.7045508	0.9383698	0.9418354	1.0	3928	tags=23%, list=18%, signal=28%
GO_REGULATION_OF_INTERLEUKIN_13_PRODUCTION	GO_REGULATION_OF_INTERLEUKIN_13_PRODUCTION		17	-0.33607003	-0.7019271	0.93333334	0.9438817	1.0	827	tags=18%, list=4%, signal=18%
GO_NUCLEAR_TRANSCRIBED_MRNA_CATABOLIC_PROCESS_NONSENSE_MEDIATED_DECAY	GO_NUCLEAR_TRANSCRIBED_MRNA_CATABOLIC_PROCESS_NONSENSE_MEDIATED_DECAY		98	-0.1530474	-0.69711065	0.78937006	0.94793254	1.0	8719	tags=48%, list=40%, signal=80%
GO_MITOCHONDRION_MORPHOGENESIS	GO_MITOCHONDRION_MORPHOGENESIS		19	-0.2428814	-0.69370687	0.8804781	0.95038253	1.0	6297	tags=47%, list=29%, signal=67%
GO_PEROXISOME_ORGANIZATION	GO_PEROXISOME_ORGANIZATION		32	-0.23108351	-0.6928644	0.89390963	0.95046234	1.0	6297	tags=31%, list=29%, signal=44%
GO_B_CELL_RECEPTOR_SIGNALING_PATHWAY	GO_B_CELL_RECEPTOR_SIGNALING_PATHWAY		42	-0.37515366	-0.69273466	0.8076923	0.9498791	1.0	3822	tags=40%, list=18%, signal=49%
GO_PHARYNGEAL_SYSTEM_DEVELOPMENT	GO_PHARYNGEAL_SYSTEM_DEVELOPMENT		16	-0.32353884	-0.6921296	0.9110672	0.94974166	1.0	3200	tags=31%, list=15%, signal=37%
GO_REGULATION_OF_FIBROBLAST_MIGRATION	GO_REGULATION_OF_FIBROBLAST_MIGRATION		27	-0.2701684	-0.690813	0.9189189	0.9502971	1.0	4976	tags=37%, list=23%, signal=48%
GO_GLOBAL_GENOME_NUCLEOTIDE_EXCISION_REPAIR	GO_GLOBAL_GENOME_NUCLEOTIDE_EXCISION_REPAIR		30	-0.20297827	-0.68971163	0.8349901	0.9506381	1.0	6237	tags=37%, list=29%, signal=51%
GO_SECONDARY_METABOLITE_BIOSYNTHETIC_PROCESS	GO_SECONDARY_METABOLITE_BIOSYNTHETIC_PROCESS		19	-0.28176785	-0.689144	0.9135338	0.9504424	1.0	20	tags=5%, list=0%, signal=5%
GO_LIPID_DIGESTION	GO_LIPID_DIGESTION		19	-0.28932887	-0.6849308	0.90838206	0.95352024	1.0	2881	tags=21%, list=13%, signal=24%
GO_BILE_ACID_METABOLIC_PROCESS	GO_BILE_ACID_METABOLIC_PROCESS		35	-0.25540462	-0.6829056	0.9594595	0.95455694	1.0	1355	tags=9%, list=6%, signal=9%
GO_POSITIVE_REGULATION_OF_RECEPTOR_INTERNALIZATION	GO_POSITIVE_REGULATION_OF_RECEPTOR_INTERNALIZATION		22	-0.28932866	-0.68265426	0.9280156	0.95407236	1.0	4876	tags=32%, list=22%, signal=41%
GO_TEMPERATURE_HOMEOSTASIS	GO_TEMPERATURE_HOMEOSTASIS		26	-0.25615397	-0.67639977	0.9410609	0.9586453	1.0	5071	tags=35%, list=23%, signal=45%
GO_MAMMARY_GLAND_EPITHELIUM_DEVELOPMENT	GO_MAMMARY_GLAND_EPITHELIUM_DEVELOPMENT		51	-0.25112528	-0.6745902	0.9817518	0.9594327	1.0	5510	tags=37%, list=25%, signal=50%
GO_GENITALIA_DEVELOPMENT	GO_GENITALIA_DEVELOPMENT		41	-0.23031494	-0.6700255	0.9664032	0.9622619	1.0	3842	tags=20%, list=18%, signal=24%
GO_POSITIVE_REGULATION_OF_COAGULATION	GO_POSITIVE_REGULATION_OF_COAGULATION		24	-0.2961018	-0.6660878	0.9334719	0.9644394	1.0	927	tags=13%, list=4%, signal=13%
GO_REGULATION_OF_CELL_PROLIFERATION_INVOLVED_IN_HEART_MORPHOGENESIS	GO_REGULATION_OF_CELL_PROLIFERATION_INVOLVED_IN_HEART_MORPHOGENESIS		15	-0.2989182	-0.66203785	0.8952772	0.96666783	1.0	5473	tags=40%, list=25%, signal=53%
GO_NEGATIVE_REGULATION_OF_GLUCOSE_TRANSPORT	GO_NEGATIVE_REGULATION_OF_GLUCOSE_TRANSPORT		15	-0.29965815	-0.65901005	0.9472656	0.9680598	1.0	5026	tags=33%, list=23%, signal=43%
GO_REGULATION_OF_HAIR_CYCLE	GO_REGULATION_OF_HAIR_CYCLE		21	-0.2837317	-0.65757114	0.9749518	0.9683268	1.0	646	tags=10%, list=3%, signal=10%
GO_RESPONSE_TO_EPIDERMAL_GROWTH_FACTOR	GO_RESPONSE_TO_EPIDERMAL_GROWTH_FACTOR		27	-0.22272965	-0.6546272	0.91129035	0.9695856	1.0	6453	tags=33%, list=30%, signal=47%
GO_PHAGOCYTOSIS_ENGULFMENT	GO_PHAGOCYTOSIS_ENGULFMENT		26	-0.34960717	-0.6546054	0.8574181	0.9688794	1.0	1832	tags=19%, list=8%, signal=21%
GO_RESPONSE_TO_FOLIC_ACID	GO_RESPONSE_TO_FOLIC_ACID		15	-0.27836555	-0.65073335	0.9582505	0.97069263	1.0	3704	tags=20%, list=17%, signal=24%
GO_NUCLEOTIDE_EXCISION_REPAIR_DNA_DAMAGE_RECOGNITION	GO_NUCLEOTIDE_EXCISION_REPAIR_DNA_DAMAGE_RECOGNITION		23	-0.19983096	-0.6441824	0.874	0.97408265	1.0	5178	tags=30%, list=24%, signal=40%
GO_CELLULAR_RESPONSE_TO_TOPOLOGICALLY_INCORRECT_PROTEIN	GO_CELLULAR_RESPONSE_TO_TOPOLOGICALLY_INCORRECT_PROTEIN		114	-0.18889995	-0.64194113	0.97	0.9746258	1.0	1989	tags=8%, list=9%, signal=9%
GO_ERYTHROCYTE_DEVELOPMENT	GO_ERYTHROCYTE_DEVELOPMENT		22	-0.22432338	-0.6397245	0.936	0.9751617	1.0	6542	tags=41%, list=30%, signal=58%
GO_CELLULAR_RESPONSE_TO_PH	GO_CELLULAR_RESPONSE_TO_PH		15	-0.2528642	-0.6389687	0.9493671	0.9748472	1.0	4043	tags=20%, list=19%, signal=25%
GO_BETA_CATENIN_TCF_COMPLEX_ASSEMBLY	GO_BETA_CATENIN_TCF_COMPLEX_ASSEMBLY		36	-0.21076956	-0.6351293	0.96494466	0.97626454	1.0	4252	tags=28%, list=20%, signal=34%
GO_DIGESTIVE_SYSTEM_PROCESS	GO_DIGESTIVE_SYSTEM_PROCESS		60	-0.25879318	-0.6330382	0.9823875	0.97663707	1.0	4599	tags=32%, list=21%, signal=40%
GO_PEROXISOMAL_TRANSPORT	GO_PEROXISOMAL_TRANSPORT		17	-0.254898	-0.63023454	0.9309665	0.97735995	1.0	3041	tags=18%, list=14%, signal=20%
GO_REGULATION_OF_RETINOIC_ACID_RECEPTOR_SIGNALING_PATHWAY	GO_REGULATION_OF_RETINOIC_ACID_RECEPTOR_SIGNALING_PATHWAY		19	-0.25342834	-0.6275914	0.96518373	0.97797155	1.0	3766	tags=26%, list=17%, signal=32%
GO_RESPONSE_TO_PLATELET_DERIVED_GROWTH_FACTOR	GO_RESPONSE_TO_PLATELET_DERIVED_GROWTH_FACTOR		18	-0.29348576	-0.6264954	0.9587426	0.9778183	1.0	5214	tags=39%, list=24%, signal=51%
GO_AXONEMAL_DYNEIN_COMPLEX_ASSEMBLY	GO_AXONEMAL_DYNEIN_COMPLEX_ASSEMBLY		16	-0.24515721	-0.61863005	0.9271255	0.9807143	1.0	4794	tags=25%, list=22%, signal=32%
GO_REGULATION_OF_KERATINOCYTE_DIFFERENTIATION	GO_REGULATION_OF_KERATINOCYTE_DIFFERENTIATION		26	-0.25675377	-0.6180203	0.9857724	0.98025227	1.0	3308	tags=19%, list=15%, signal=23%
GO_SENSORY_PERCEPTION_OF_TASTE	GO_SENSORY_PERCEPTION_OF_TASTE		52	-0.24168867	-0.6174584	0.95481336	0.9797771	1.0	3355	tags=13%, list=15%, signal=16%
GO_MAINTENANCE_OF_GASTROINTESTINAL_EPITHELIUM	GO_MAINTENANCE_OF_GASTROINTESTINAL_EPITHELIUM		15	-0.28924057	-0.6115361	0.9766082	0.98162776	1.0	4599	tags=33%, list=21%, signal=42%
GO_NEURON_FATE_SPECIFICATION	GO_NEURON_FATE_SPECIFICATION		30	-0.26436424	-0.6105126	0.96711797	0.9813223	1.0	5589	tags=37%, list=26%, signal=49%
GO_REGULATION_OF_ENDOPLASMIC_RETICULUM_STRESS_INDUCED_INTRINSIC_APOPTOTIC_SIGNALING_PATHWAY	GO_REGULATION_OF_ENDOPLASMIC_RETICULUM_STRESS_INDUCED_INTRINSIC_APOPTOTIC_SIGNALING_PATHWAY		25	-0.22328274	-0.60651225	0.926499	0.98215866	1.0	3913	tags=20%, list=18%, signal=24%
GO_DEVELOPMENTAL_INDUCTION	GO_DEVELOPMENTAL_INDUCTION		25	-0.2608332	-0.6033767	0.9941292	0.982668	1.0	1830	tags=12%, list=8%, signal=13%
GO_V_D_J_RECOMBINATION	GO_V_D_J_RECOMBINATION		15	-0.22595495	-0.5979982	0.9576108	0.98385036	1.0	3559	tags=20%, list=16%, signal=24%
GO_POSITIVE_REGULATION_OF_SUBSTRATE_ADHESION_DEPENDENT_CELL_SPREADING	GO_POSITIVE_REGULATION_OF_SUBSTRATE_ADHESION_DEPENDENT_CELL_SPREADING		26	-0.22361211	-0.5978313	0.99387753	0.9831887	1.0	4693	tags=27%, list=22%, signal=34%
GO_NEGATIVE_REGULATION_OF_ANION_TRANSPORT	GO_NEGATIVE_REGULATION_OF_ANION_TRANSPORT		31	-0.23417304	-0.5934801	0.9922179	0.9838965	1.0	4249	tags=26%, list=20%, signal=32%
GO_C21_STEROID_HORMONE_METABOLIC_PROCESS	GO_C21_STEROID_HORMONE_METABOLIC_PROCESS		23	-0.25610176	-0.5847763	0.97485495	0.98592466	1.0	1496	tags=9%, list=7%, signal=9%
GO_POSITIVE_REGULATION_OF_VASCULAR_ENDOTHELIAL_GROWTH_FACTOR_RECEPTOR_SIGNALING_PATHWAY	GO_POSITIVE_REGULATION_OF_VASCULAR_ENDOTHELIAL_GROWTH_FACTOR_RECEPTOR_SIGNALING_PATHWAY		15	-0.25908732	-0.5744732	0.9757576	0.98802775	1.0	4612	tags=27%, list=21%, signal=34%
GO_POSITIVE_REGULATION_OF_LAMELLIPODIUM_ORGANIZATION	GO_POSITIVE_REGULATION_OF_LAMELLIPODIUM_ORGANIZATION		22	-0.18356352	-0.5737602	0.9605523	0.9874889	1.0	5752	tags=27%, list=26%, signal=37%
GO_PROTEIN_EXIT_FROM_ENDOPLASMIC_RETICULUM	GO_PROTEIN_EXIT_FROM_ENDOPLASMIC_RETICULUM		18	-0.20370433	-0.5707667	0.888	0.98753417	1.0	7867	tags=39%, list=36%, signal=61%
GO_POSITIVE_REGULATION_OF_ACTIN_NUCLEATION	GO_POSITIVE_REGULATION_OF_ACTIN_NUCLEATION		16	-0.21102533	-0.55992454	0.98490566	0.9892897	1.0	3160	tags=19%, list=15%, signal=22%
GO_DORSAL_VENTRAL_NEURAL_TUBE_PATTERNING	GO_DORSAL_VENTRAL_NEURAL_TUBE_PATTERNING		15	-0.23872499	-0.5097007	0.9961977	0.9961505	1.0	1830	tags=13%, list=8%, signal=15%
GO_GRANULOCYTE_DIFFERENTIATION	GO_GRANULOCYTE_DIFFERENTIATION		15	-0.21083592	-0.50674313	0.98418975	0.9957102	1.0	6861	tags=40%, list=32%, signal=58%
GO_NEGATIVE_REGULATION_OF_ENDOPLASMIC_RETICULUM_STRESS_INDUCED_INTRINSIC_APOPTOTIC_SIGNALING_PATHWAY	GO_NEGATIVE_REGULATION_OF_ENDOPLASMIC_RETICULUM_STRESS_INDUCED_INTRINSIC_APOPTOTIC_SIGNALING_PATHWAY		15	-0.19371234	-0.4339117	0.988	0.9989694	1.0	7325	tags=47%, list=34%, signal=70%
