# Supplementary material for: Identification and validation of key modules and hub genes associated with the pathological stage of oral squamous cell carcinoma by weighted gene co-expression network analysis
Source: PeerJ. 2020 Feb 4;8:e8505. doi: 10.7717/peerj.8505 (PMC7006519; doi:10.7717/peerj.8505)
Supplement: File S6 [file peerj-08-8505-s006.zip › my_analysis_209283_BP.Gsea.1570106107776/ranked_gene_list_H_versus_L_1570106107776.xls]

NAME	DESCRIPTION	GENE_SYMBOL	GENE_TITLE	SCORE
CRYAB	na	null	null	0.69003963
LMOD2	na	null	null	0.68506074
SYNPO2L	na	null	null	0.6428903
SGCG	na	null	null	0.6195261
MYOZ1	na	null	null	0.6094621
ACTN2	na	null	null	0.6070296
TRDN	na	null	null	0.5989943
MYOZ2	na	null	null	0.58670634
CMYA5	na	null	null	0.5857448
MYF6	na	null	null	0.5817155
XIRP2	na	null	null	0.5748537
TCAP	na	null	null	0.57462895
ANKRD23	na	null	null	0.5627538
HSPB7	na	null	null	0.5608973
ENO3	na	null	null	0.5582541
TTN	na	null	null	0.55750865
MYH7	na	null	null	0.555627
ATP1A2	na	null	null	0.55399597
DUSP27	na	null	null	0.55264705
APOBEC2	na	null	null	0.54692584
UNC45B	na	null	null	0.5451127
HSPB2	na	null	null	0.5428676
FHL1	na	null	null	0.5408103
CKMT2	na	null	null	0.5387595
MYOT	na	null	null	0.5350408
MYH2	na	null	null	0.52734303
LOC285556	na	null	null	0.52202344
CKM	na	null	null	0.52153283
SMPX	na	null	null	0.51843023
TNNI2	na	null	null	0.5159548
MYBPH	na	null	null	0.51562405
NEB	na	null	null	0.5154887
DES	na	null	null	0.51533955
CACNB1	na	null	null	0.5115886
CSRP3	na	null	null	0.5089704
MYBPC2	na	null	null	0.5088828
TNNT3	na	null	null	0.50839216
CA3	na	null	null	0.50671947
NRAP	na	null	null	0.5046489
ASB5	na	null	null	0.50397444
TCEAL7	na	null	null	0.5011529
SYNPO2	na	null	null	0.49994105
ACTA1	na	null	null	0.49768788
KLHL31	na	null	null	0.4961702
RBM24	na	null	null	0.49319276
TMEM110-MUSTN1	na	null	null	0.49035084
TNNC1	na	null	null	0.48977327
MB	na	null	null	0.48274887
PLN	na	null	null	0.48256567
MYL2	na	null	null	0.4824409
DDIT4L	na	null	null	0.47856432
TMOD4	na	null	null	0.4784365
MYH1	na	null	null	0.477314
TRIM63	na	null	null	0.4771741
KLHL41	na	null	null	0.47522345
ACTC1	na	null	null	0.47227064
TNNC2	na	null	null	0.46795905
MYLPF	na	null	null	0.46701247
AGT	na	null	null	0.4662566
MURC	na	null	null	0.46623644
TNNI1	na	null	null	0.46455073
FXYD1	na	null	null	0.46380118
PKIA	na	null	null	0.46100187
MYL1	na	null	null	0.45686853
ATP1B4	na	null	null	0.45444924
SLN	na	null	null	0.45316616
PPP1R3C	na	null	null	0.4494858
MYBPC1	na	null	null	0.4491184
CASQ2	na	null	null	0.44627956
MEF2C	na	null	null	0.44584468
FLNC	na	null	null	0.4431946
HSPB3	na	null	null	0.436366
MRLN	na	null	null	0.43629614
LMOD3	na	null	null	0.4341829
PYGM	na	null	null	0.43065655
SH3BGR	na	null	null	0.42941532
FILIP1	na	null	null	0.4273473
SRL	na	null	null	0.42541888
HFE2	na	null	null	0.41898367
MYOM1	na	null	null	0.41835237
PRUNE2	na	null	null	0.41277575
TXLNB	na	null	null	0.41259995
ATP2A1	na	null	null	0.40922838
CACNA1S	na	null	null	0.40882668
EEF1A2	na	null	null	0.4084731
CHRNA1	na	null	null	0.40590987
MYH3	na	null	null	0.4039728
NYNRIN	na	null	null	0.40364438
IP6K3	na	null	null	0.40288636
LOC101928841	na	null	null	0.402785
SGCD	na	null	null	0.40164003
COX6A2	na	null	null	0.3992745
SLC24A3	na	null	null	0.3973302
UPK1A	na	null	null	0.3962134
STAC3	na	null	null	0.3946527
LDB3	na	null	null	0.39108062
HSPB6	na	null	null	0.38963118
CORO6	na	null	null	0.38932988
ANGPTL1	na	null	null	0.38785893
LOC441178	na	null	null	0.38749686
TNNT1	na	null	null	0.38725916
XIRP1	na	null	null	0.38667476
DNM3OS	na	null	null	0.38508293
RYR1	na	null	null	0.3830511
PDE4DIP	na	null	null	0.3820082
TNN	na	null	null	0.3806954
ITGA7	na	null	null	0.3752362
MAMDC2	na	null	null	0.3749338
MYL3	na	null	null	0.3717535
LRRC39	na	null	null	0.3708184
LINC01279	na	null	null	0.36934805
GPC3	na	null	null	0.36924988
CASQ1	na	null	null	0.36365983
TSPAN7	na	null	null	0.36333373
SRPK3	na	null	null	0.36302462
LAMA2	na	null	null	0.3626785
RTN2	na	null	null	0.3608554
PRSS12	na	null	null	0.3594906
THBS4	na	null	null	0.35850018
ISM1	na	null	null	0.35731155
DOK5	na	null	null	0.3558353
LIMCH1	na	null	null	0.3544754
TPM2	na	null	null	0.354235
JAM2	na	null	null	0.35208753
TMEM182	na	null	null	0.34967405
HHATL	na	null	null	0.34922248
REEP1	na	null	null	0.34712407
DCLK1	na	null	null	0.3468602
CAV3	na	null	null	0.34524137
IGF1	na	null	null	0.3446077
NDRG4	na	null	null	0.3438026
AOC3	na	null	null	0.34348637
FAM13C	na	null	null	0.34332606
MYO18B	na	null	null	0.34163272
PITX1	na	null	null	0.34163207
ACPP	na	null	null	0.34145546
RRAD	na	null	null	0.34103268
FGF13	na	null	null	0.3402147
DUSP13	na	null	null	0.33982882
HSPB8	na	null	null	0.33925557
PDLIM3	na	null	null	0.33872893
SMTNL2	na	null	null	0.33862624
TMOD1	na	null	null	0.33698422
ALPK3	na	null	null	0.33587047
PGAM2	na	null	null	0.33565822
IL36A	na	null	null	0.33320713
MYH8	na	null	null	0.33305237
LINC01405	na	null	null	0.33232272
PEG3	na	null	null	0.3311113
TRIM72	na	null	null	0.3292728
ABCA8	na	null	null	0.32856396
TBX15	na	null	null	0.32818335
DIO2	na	null	null	0.32544142
FABP3	na	null	null	0.32530066
TMPRSS11B	na	null	null	0.32479993
BEST3	na	null	null	0.3219211
CEACAM7	na	null	null	0.32141265
CHGB	na	null	null	0.31711143
CILP	na	null	null	0.31665137
ZNF521	na	null	null	0.31376135
ENDOU	na	null	null	0.31247288
TENM4	na	null	null	0.30733117
ITGB1BP2	na	null	null	0.306502
MYOM2	na	null	null	0.30587143
SHISA4	na	null	null	0.30482376
LINC00702	na	null	null	0.30283856
RDH12	na	null	null	0.30133125
MEGF10	na	null	null	0.30025026
TPPP3	na	null	null	0.29979494
HCG22	na	null	null	0.29938775
CRNN	na	null	null	0.29793
GDF10	na	null	null	0.2941457
GPX3	na	null	null	0.29343528
TNNT2	na	null	null	0.2920379
PCSK1	na	null	null	0.29120338
MFAP4	na	null	null	0.29078996
EMCN	na	null	null	0.29025024
KLK13	na	null	null	0.2899626
FAM162B	na	null	null	0.28903377
SPAG17	na	null	null	0.28893188
ANKRD2	na	null	null	0.2887079
PITX2	na	null	null	0.28818852
LRRC2	na	null	null	0.28576708
GAS7	na	null	null	0.2855156
NEXN	na	null	null	0.28540546
MYOG	na	null	null	0.28390926
PLPPR4	na	null	null	0.28374982
KCNJ8	na	null	null	0.28357014
SCG2	na	null	null	0.28343478
MEOX2	na	null	null	0.28307217
DUSP26	na	null	null	0.28230092
CTTNBP2	na	null	null	0.28185508
SLC16A2	na	null	null	0.28148225
KRT78	na	null	null	0.2814502
F2RL2	na	null	null	0.2799723
CLCA4	na	null	null	0.27909875
MIR133A1HG	na	null	null	0.27807033
AOX1	na	null	null	0.277647
CWH43	na	null	null	0.2771306
RNASE7	na	null	null	0.27685776
HMCN1	na	null	null	0.27567023
SMYD1	na	null	null	0.2756379
SFRP2	na	null	null	0.27531305
C3orf80	na	null	null	0.27487814
MBNL1-AS1	na	null	null	0.27418453
WASF3	na	null	null	0.27399656
EPB41L3	na	null	null	0.27396423
MEIS1	na	null	null	0.27286738
FCER1A	na	null	null	0.27203187
A2ML1	na	null	null	0.27169827
NR2F1	na	null	null	0.27152768
APLNR	na	null	null	0.27119094
RCAN2	na	null	null	0.27088845
ELN	na	null	null	0.27065894
SMTNL1	na	null	null	0.2704369
MAP3K7CL	na	null	null	0.27016002
C5orf66-AS1	na	null	null	0.2699257
C10orf71	na	null	null	0.26974383
ALOX12	na	null	null	0.2694159
PAMR1	na	null	null	0.26915023
NMRK2	na	null	null	0.2677142
CCDC80	na	null	null	0.26667368
COL14A1	na	null	null	0.26599303
TGM3	na	null	null	0.26474702
EBF2	na	null	null	0.26466063
SYPL2	na	null	null	0.2645462
FAT4	na	null	null	0.26409656
PRSS27	na	null	null	0.26407743
MUM1L1	na	null	null	0.2639247
HYMAI	na	null	null	0.26387814
SCN4B	na	null	null	0.2638765
ANK2	na	null	null	0.26360813
AMPD1	na	null	null	0.26336005
CDKN2B	na	null	null	0.26251543
SH3GL3	na	null	null	0.26189208
FAM47E-STBD1	na	null	null	0.26170138
LINC01133	na	null	null	0.26104376
KRT15	na	null	null	0.26058134
COX7A1	na	null	null	0.26013115
CYP7B1	na	null	null	0.2599016
NAP1L2	na	null	null	0.25967225
CHI3L1	na	null	null	0.25958958
PDE2A	na	null	null	0.25953293
LPL	na	null	null	0.2592878
LOC100130691	na	null	null	0.25903153
CDA	na	null	null	0.25901076
CHRDL2	na	null	null	0.2560115
SOX21-AS1	na	null	null	0.25578496
ABLIM3	na	null	null	0.25560555
TSPAN18	na	null	null	0.2554893
TMEM38A	na	null	null	0.25546756
HOPX	na	null	null	0.25473562
P2RY1	na	null	null	0.254735
HOMER2	na	null	null	0.2547093
SEMA3G	na	null	null	0.2546738
KLHL40	na	null	null	0.25435725
PAX9	na	null	null	0.25403404
EMX2	na	null	null	0.25269517
APOD	na	null	null	0.25250772
MYPN	na	null	null	0.2523293
ATP13A4	na	null	null	0.25154978
ABI3BP	na	null	null	0.25105256
PLPP7	na	null	null	0.25011197
RBFOX1	na	null	null	0.24943733
DLK1	na	null	null	0.24877617
IGDCC4	na	null	null	0.24870619
HLF	na	null	null	0.24820703
NCAM1	na	null	null	0.2477957
FAM86DP	na	null	null	0.24729489
KRT1	na	null	null	0.24619299
CACNG1	na	null	null	0.24571013
C10orf99	na	null	null	0.2454679
ANK1	na	null	null	0.245416
KRTDAP	na	null	null	0.24524991
SNX21	na	null	null	0.24515244
SCNN1B	na	null	null	0.24504611
RAET1E	na	null	null	0.24442545
CD177	na	null	null	0.24434881
PROS1	na	null	null	0.24429357
DSG1	na	null	null	0.24378215
SPNS2	na	null	null	0.24356222
RPL3L	na	null	null	0.24337646
ANGPTL2	na	null	null	0.24279948
GHR	na	null	null	0.24173278
CHP2	na	null	null	0.24166596
JPH1	na	null	null	0.24152814
MMP27	na	null	null	0.24152508
MLLT11	na	null	null	0.24138902
SOX11	na	null	null	0.24128917
COMP	na	null	null	0.24125177
MAL	na	null	null	0.24103543
SPINK7	na	null	null	0.2409506
ABRA	na	null	null	0.24035929
CAP2	na	null	null	0.23993912
MGP	na	null	null	0.23976302
MGLL	na	null	null	0.23917912
CAND2	na	null	null	0.23916908
TGFBR3	na	null	null	0.23846798
PSG4	na	null	null	0.23805402
DEPTOR	na	null	null	0.23805235
GPD1L	na	null	null	0.23781903
PRG4	na	null	null	0.2370019
LRRN1	na	null	null	0.23693012
KRT75	na	null	null	0.2363737
BIN1	na	null	null	0.2363248
ADCY4	na	null	null	0.23483849
TCHH	na	null	null	0.23481758
TOM1	na	null	null	0.23428473
RRAGD	na	null	null	0.23341545
MYOM3	na	null	null	0.23300783
PLA2G2A	na	null	null	0.2328106
ZFPM2	na	null	null	0.2327095
CDH5	na	null	null	0.23260148
GATSL3	na	null	null	0.2319451
ARMCX2	na	null	null	0.23143998
ANKRD35	na	null	null	0.2311917
SBSN	na	null	null	0.23109162
LHX8	na	null	null	0.23106399
KLF8	na	null	null	0.22972783
CRCT1	na	null	null	0.22962493
ABCA6	na	null	null	0.22938778
LOX	na	null	null	0.22904862
EDNRB	na	null	null	0.22895777
CLDN17	na	null	null	0.22887188
BNC2	na	null	null	0.22858505
KRT76	na	null	null	0.22857122
TSPAN11	na	null	null	0.22799543
TNXB	na	null	null	0.22735454
CYP2C9	na	null	null	0.22695942
EPB41L1	na	null	null	0.226911
MIR675	na	null	null	0.22665744
MYL4	na	null	null	0.22651978
FITM1	na	null	null	0.22649899
PHKA1	na	null	null	0.22627197
HSPB2-C11orf52	na	null	null	0.22575463
HEY2	na	null	null	0.22562346
KLK12	na	null	null	0.22559527
S100A1	na	null	null	0.22537151
ZNF608	na	null	null	0.2252635
KRT4	na	null	null	0.22521836
SASH1	na	null	null	0.22501402
SGCA	na	null	null	0.22441763
EPHB6	na	null	null	0.22407565
LDOC1	na	null	null	0.22372493
FHL5	na	null	null	0.22368813
FBXO32	na	null	null	0.22349094
RRAGB	na	null	null	0.22327112
HIGD1B	na	null	null	0.22326212
ADCY2	na	null	null	0.22307746
KRT13	na	null	null	0.22261493
LRRC32	na	null	null	0.22249502
HSPA12B	na	null	null	0.22210263
FAM118A	na	null	null	0.2219091
NDRG2	na	null	null	0.22155897
MTURN	na	null	null	0.22121504
ANKRD6	na	null	null	0.22115526
PRKAA2	na	null	null	0.22108261
LEXM	na	null	null	0.22099335
SERPINB11	na	null	null	0.21949308
SCN1B	na	null	null	0.21922427
CDO1	na	null	null	0.2187637
ADRA2A	na	null	null	0.21847251
LRRC20	na	null	null	0.2181148
SLCO5A1	na	null	null	0.21797478
FXYD6	na	null	null	0.21682164
NPY6R	na	null	null	0.21678382
GBP6	na	null	null	0.21629907
DMKN	na	null	null	0.21613437
XK	na	null	null	0.21557784
ZNF366	na	null	null	0.2152555
KLK10	na	null	null	0.2151296
VLDLR	na	null	null	0.21468347
SCEL	na	null	null	0.21463455
C11orf45	na	null	null	0.21457306
MLIP	na	null	null	0.21445425
C14orf132	na	null	null	0.21383269
ASPN	na	null	null	0.21376322
ARPP21	na	null	null	0.21353686
POF1B	na	null	null	0.21312937
KLK7	na	null	null	0.21301328
ADGRA2	na	null	null	0.2127797
TNS2	na	null	null	0.21248272
PSG7	na	null	null	0.2122885
ARHGEF26	na	null	null	0.2122461
USP2	na	null	null	0.21217544
RUNX1T1	na	null	null	0.2121724
MYH6	na	null	null	0.21138474
IGFBP2	na	null	null	0.2113044
FAM83C	na	null	null	0.21077009
LOC440934	na	null	null	0.2107023
HRASLS	na	null	null	0.21066535
ID4	na	null	null	0.2105479
MUC15	na	null	null	0.20926252
PDK4	na	null	null	0.20922679
BOC	na	null	null	0.20879667
TMEM45B	na	null	null	0.20827332
ARMCX5-GPRASP2	na	null	null	0.20824257
DAAM2	na	null	null	0.20821649
KLHL13	na	null	null	0.20805757
FAM184B	na	null	null	0.20804454
SH3BGRL2	na	null	null	0.2079169
VSIG10L	na	null	null	0.2078573
ELOVL4	na	null	null	0.2076104
SLC16A7	na	null	null	0.20756309
CAPN6	na	null	null	0.20750967
DPT	na	null	null	0.2074707
ROBO2	na	null	null	0.20719248
CCL15-CCL14	na	null	null	0.20713617
TTTY14	na	null	null	0.20711835
THSD7A	na	null	null	0.2070926
HRC	na	null	null	0.20685594
SERTAD4	na	null	null	0.20662664
ANO5	na	null	null	0.20659514
SYNM	na	null	null	0.20647207
SERPINB13	na	null	null	0.20638198
LOC102724229	na	null	null	0.2063544
F13A1	na	null	null	0.20580813
SORBS1	na	null	null	0.20563711
PRSS2	na	null	null	0.20545521
EGF	na	null	null	0.20529287
MN1	na	null	null	0.20511763
LRRN4CL	na	null	null	0.20501117
DDN	na	null	null	0.20497558
TNS1	na	null	null	0.20488286
CLSTN2	na	null	null	0.20473129
TMSB15B	na	null	null	0.20435235
ACKR1	na	null	null	0.20432512
PDZRN3	na	null	null	0.20374504
IL17RD	na	null	null	0.20307747
TMPRSS11D	na	null	null	0.20299537
HES6	na	null	null	0.20241456
SEMA5A	na	null	null	0.20212224
ENDOD1	na	null	null	0.2021048
MAP1A	na	null	null	0.20207366
NPR2	na	null	null	0.20205602
GUCY1A3	na	null	null	0.20199223
CPED1	na	null	null	0.20185317
FMO2	na	null	null	0.20169097
RGS5	na	null	null	0.20166965
PTP4A3	na	null	null	0.20164566
IGFL2	na	null	null	0.20160523
EMP1	na	null	null	0.20154297
ARHGAP5-AS1	na	null	null	0.20142367
HS6ST2	na	null	null	0.20123087
PTGIS	na	null	null	0.20113161
SMIM5	na	null	null	0.20101269
NES	na	null	null	0.20092222
CES2	na	null	null	0.20081952
ASAP3	na	null	null	0.20060848
OLFML1	na	null	null	0.20058782
MRVI1	na	null	null	0.20046185
LRRC17	na	null	null	0.20037217
CDHR1	na	null	null	0.20011777
IL33	na	null	null	0.20004557
ULBP2	na	null	null	0.20003721
MFAP5	na	null	null	0.1999915
MYF5	na	null	null	0.19985329
KLK6	na	null	null	0.19911775
GSTA4	na	null	null	0.1986565
NHLH2	na	null	null	0.19846527
FLG	na	null	null	0.19837819
C1QTNF2	na	null	null	0.1980184
ITM2A	na	null	null	0.19796671
TMPRSS13	na	null	null	0.1973019
MIR548F5	na	null	null	0.19727772
IL1RL2	na	null	null	0.19665585
FABP4	na	null	null	0.19665098
GPC4	na	null	null	0.1965149
SLURP1	na	null	null	0.19638415
CD34	na	null	null	0.1963808
ATG9B	na	null	null	0.19626448
KRT31	na	null	null	0.19518012
SLITRK4	na	null	null	0.19514103
PRICKLE2	na	null	null	0.19505887
LDB2	na	null	null	0.19474325
PLEKHH2	na	null	null	0.19441983
WFDC21P	na	null	null	0.19406788
SPINK5	na	null	null	0.1939283
CDKN2A	na	null	null	0.19378333
FAM46B	na	null	null	0.19342832
IVL	na	null	null	0.19328193
SLC27A6	na	null	null	0.19326071
EFNA3	na	null	null	0.19318211
TP53AIP1	na	null	null	0.19306697
UPK1B	na	null	null	0.1927685
UNC13B	na	null	null	0.19255796
GUCY1A2	na	null	null	0.19242795
KLK5	na	null	null	0.19236434
PENK	na	null	null	0.1921484
BNIPL	na	null	null	0.19196266
DHRS9	na	null	null	0.19171855
ZNF711	na	null	null	0.19170596
SLCO2A1	na	null	null	0.19139515
CYP3A5	na	null	null	0.19110568
ZNF185	na	null	null	0.19087428
SLC13A4	na	null	null	0.19053946
LOC102725051	na	null	null	0.19030744
ITIH4	na	null	null	0.19025195
RNF128	na	null	null	0.19004898
MYCL	na	null	null	0.18978812
ZNF117	na	null	null	0.18964584
ADAMTS5	na	null	null	0.18953544
GPRASP1	na	null	null	0.18899615
CD1E	na	null	null	0.18895407
AADACL2	na	null	null	0.18881844
FIBIN	na	null	null	0.18873823
CFL2	na	null	null	0.18851176
FAM110C	na	null	null	0.18789439
LOC100507472	na	null	null	0.18787204
SPON1	na	null	null	0.18782003
ADAMTS1	na	null	null	0.18733142
PCDH18	na	null	null	0.18702729
LOC100507537	na	null	null	0.186696
CNRIP1	na	null	null	0.18664806
FSTL1	na	null	null	0.18662988
SHC3	na	null	null	0.18638359
SPRR2C	na	null	null	0.1862713
PEG3-AS1	na	null	null	0.18611549
EPHA3	na	null	null	0.18608297
CYP2J2	na	null	null	0.18553057
NKX3-2	na	null	null	0.18521902
CHL1	na	null	null	0.18509385
DCHS1	na	null	null	0.18502308
ZNF542P	na	null	null	0.18488899
FZD7	na	null	null	0.18449117
COQ8A	na	null	null	0.18445913
TP53INP2	na	null	null	0.1843373
HCG11	na	null	null	0.18422757
NDNF	na	null	null	0.1841697
TRPC1	na	null	null	0.18409714
LGALSL	na	null	null	0.18399169
GXYLT2	na	null	null	0.18342172
MGC24103	na	null	null	0.18338943
EXPH5	na	null	null	0.18306832
ABLIM2	na	null	null	0.18282561
KIT	na	null	null	0.1824197
TSLP	na	null	null	0.18233465
TGM5	na	null	null	0.18232355
NCR3LG1	na	null	null	0.18217684
SORT1	na	null	null	0.18192156
TPRG1	na	null	null	0.18190046
TOX2	na	null	null	0.18188436
PALMD	na	null	null	0.18101166
GPAT3	na	null	null	0.18039246
CHRDL1	na	null	null	0.1803818
SLC39A2	na	null	null	0.1802503
DLK2	na	null	null	0.18022764
TRIM54	na	null	null	0.18016317
ETNK2	na	null	null	0.1801617
LCE3D	na	null	null	0.17995039
SPTB	na	null	null	0.17971696
SERPINI1	na	null	null	0.17965415
CLTCL1	na	null	null	0.17950484
BICDL2	na	null	null	0.17930433
LOC105379362	na	null	null	0.1790017
CACNA2D3	na	null	null	0.17872904
TPSB2	na	null	null	0.17868277
TRO	na	null	null	0.17855684
C1orf116	na	null	null	0.1782234
BRDT	na	null	null	0.17812565
RNF39	na	null	null	0.17797706
CALML5	na	null	null	0.17789242
IGFBP6	na	null	null	0.1778275
PCSK5	na	null	null	0.17767303
CCDC3	na	null	null	0.1776288
ATP6V0A4	na	null	null	0.17756368
LYNX1	na	null	null	0.17755198
PRELP	na	null	null	0.17737749
PLXDC1	na	null	null	0.17712122
TTC9	na	null	null	0.17693517
LOC101927345	na	null	null	0.17689417
SCUBE2	na	null	null	0.17685631
WFDC12	na	null	null	0.1767319
PADI2	na	null	null	0.17670615
BCO2	na	null	null	0.17641649
COQ10A	na	null	null	0.17585915
KHDRBS3	na	null	null	0.17584158
BPGM	na	null	null	0.17576455
SHE	na	null	null	0.17543326
FAM229B	na	null	null	0.17528689
METTL7B	na	null	null	0.17520514
GULP1	na	null	null	0.17512612
GATSL2	na	null	null	0.17492989
XYLT1	na	null	null	0.17482963
PFKM	na	null	null	0.17449263
NUTM2A-AS1	na	null	null	0.1737473
FBLN1	na	null	null	0.17341752
PLAC9	na	null	null	0.17334911
EPDR1	na	null	null	0.17331988
PBX1	na	null	null	0.17331976
LOC101927507	na	null	null	0.17328878
SULT1B1	na	null	null	0.17309831
DUOXA2	na	null	null	0.17297903
USP13	na	null	null	0.17295301
MGST1	na	null	null	0.17293769
ITIH5	na	null	null	0.17287219
EBF1	na	null	null	0.17276537
CLEC14A	na	null	null	0.17265189
ADIPOQ	na	null	null	0.17255394
ARG2	na	null	null	0.17250104
NAP1L3	na	null	null	0.17218263
FRY	na	null	null	0.17206709
MAP3K9	na	null	null	0.17203316
TPSAB1	na	null	null	0.1718357
CYP2S1	na	null	null	0.17180188
FAM43A	na	null	null	0.17176169
MXRA5	na	null	null	0.17171939
ESAM	na	null	null	0.17158471
NR2F2-AS1	na	null	null	0.1715362
ARMCX1	na	null	null	0.17143671
ST6GAL2	na	null	null	0.17141573
IL17D	na	null	null	0.1714074
RHOJ	na	null	null	0.1709747
HEPH	na	null	null	0.17082293
ANKRD20A5P	na	null	null	0.17062607
XAGE-4	na	null	null	0.17013958
TCEA3	na	null	null	0.17005205
KBTBD12	na	null	null	0.16992739
DMPK	na	null	null	0.16908666
TPM3	na	null	null	0.16908047
CERS3	na	null	null	0.16904353
SPANXB1	na	null	null	0.16892552
RAB15	na	null	null	0.16877474
FBLN5	na	null	null	0.16872992
CYYR1	na	null	null	0.16871984
CTCFL	na	null	null	0.1686401
RBM20	na	null	null	0.16848548
DAPL1	na	null	null	0.16795056
CAPN3	na	null	null	0.16774295
LHFP	na	null	null	0.16761516
PCDHB16	na	null	null	0.16755925
DGKI	na	null	null	0.16715771
PCDHB5	na	null	null	0.16678998
ZNF329	na	null	null	0.1667101
KCTD21	na	null	null	0.1666389
LOC646903	na	null	null	0.16652048
KLK8	na	null	null	0.16643676
EPHX3	na	null	null	0.16629803
SRPX2	na	null	null	0.16579042
CARMN	na	null	null	0.16577664
SHOX2	na	null	null	0.16502221
DGAT2	na	null	null	0.16492008
PLAGL1	na	null	null	0.16478464
ZNF420	na	null	null	0.16445692
FBXO40	na	null	null	0.1642518
NLRX1	na	null	null	0.16417481
FAM107A	na	null	null	0.16386648
PDGFRL	na	null	null	0.16384196
SESN3	na	null	null	0.16380273
PRSS3	na	null	null	0.16350931
ADAMTS15	na	null	null	0.16350064
C7orf57	na	null	null	0.16340931
RPTN	na	null	null	0.1631612
GYS2	na	null	null	0.16302437
MYL6B	na	null	null	0.162187
BACE1	na	null	null	0.16206211
NMU	na	null	null	0.1614567
LOC100506123	na	null	null	0.16144833
TPM1	na	null	null	0.16136658
ARHGEF9	na	null	null	0.16119383
NSG1	na	null	null	0.16063923
SNX16	na	null	null	0.16059113
TMEM55A	na	null	null	0.16053502
PCBP4	na	null	null	0.16023476
PLD1	na	null	null	0.16022672
MPDZ	na	null	null	0.15999503
SPARCL1	na	null	null	0.15951616
CSPG4	na	null	null	0.15941781
PALM	na	null	null	0.15933259
LOC102725271	na	null	null	0.15928932
ITGA10	na	null	null	0.15928538
ART3	na	null	null	0.15881117
DLC1	na	null	null	0.15868725
C8orf48	na	null	null	0.15835948
WISP3	na	null	null	0.15820916
TLCD2	na	null	null	0.15807119
EVPL	na	null	null	0.15800123
CDH13	na	null	null	0.15791452
OSR2	na	null	null	0.1578171
LOC105372526	na	null	null	0.15755507
MANSC1	na	null	null	0.15744695
GRHL3	na	null	null	0.15741988
PKP3	na	null	null	0.15714203
MITF	na	null	null	0.15706019
DLX5	na	null	null	0.15687582
SMAGP	na	null	null	0.1568537
SLC16A6	na	null	null	0.15681654
CNFN	na	null	null	0.15676506
LOC101927144	na	null	null	0.15662785
RNF212B	na	null	null	0.15652119
SDR9C7	na	null	null	0.15650275
PLEKHG1	na	null	null	0.15646863
NTS	na	null	null	0.15636027
ACAA2	na	null	null	0.15632907
OSBPL6	na	null	null	0.15632634
SEMA6D	na	null	null	0.15596111
ZSCAN18	na	null	null	0.15582918
SNED1	na	null	null	0.15581495
RHOBTB1	na	null	null	0.15581045
GSTT1	na	null	null	0.15542556
EML1	na	null	null	0.15539348
SMARCA1	na	null	null	0.15521054
COL24A1	na	null	null	0.15510756
MMP16	na	null	null	0.15503684
CPXM1	na	null	null	0.15503511
FAM134B	na	null	null	0.15501751
CEACAM5	na	null	null	0.15499593
RASIP1	na	null	null	0.15487085
SAMD12	na	null	null	0.15482794
AQP1	na	null	null	0.15460901
KRTAP2-3	na	null	null	0.15439573
TLX1	na	null	null	0.15424916
KAT2B	na	null	null	0.15421806
RXFP1	na	null	null	0.15396367
ARHGAP32	na	null	null	0.15373161
SOX7	na	null	null	0.1537122
CLIC5	na	null	null	0.15364634
LY6G6C	na	null	null	0.15362743
SLC16A14	na	null	null	0.15332884
ST6GALNAC3	na	null	null	0.15314104
MTCL1	na	null	null	0.15291657
ZNF239	na	null	null	0.15285432
STX1A	na	null	null	0.1527014
BMP7	na	null	null	0.15250209
SUSD5	na	null	null	0.15248089
CTNNA3	na	null	null	0.15237805
MIR99AHG	na	null	null	0.15234047
ADGRF4	na	null	null	0.15231878
LOC100653049	na	null	null	0.15188627
PPP1R1A	na	null	null	0.1517541
CAB39L	na	null	null	0.15173261
SGIP1	na	null	null	0.15165703
CELSR3	na	null	null	0.15148273
MSRB3	na	null	null	0.15134703
LGR6	na	null	null	0.15130483
WDR5B	na	null	null	0.15125223
NDN	na	null	null	0.15123224
PI15	na	null	null	0.15122914
FAM84A	na	null	null	0.15111123
ANO10	na	null	null	0.15103488
CLDN5	na	null	null	0.15099634
SLIT3	na	null	null	0.15099241
ADGRG7	na	null	null	0.150979
GPRC5B	na	null	null	0.15096651
LINC01419	na	null	null	0.15089275
SERPINB7	na	null	null	0.15080753
SDPR	na	null	null	0.15074082
CYTL1	na	null	null	0.15065399
THSD4	na	null	null	0.15063958
PLXDC2	na	null	null	0.15031554
C15orf52	na	null	null	0.15026471
PRND	na	null	null	0.15023609
RGS4	na	null	null	0.15005046
SPRR2G	na	null	null	0.14976887
CRYGS	na	null	null	0.14972532
OGN	na	null	null	0.14942303
TMEM44	na	null	null	0.1492705
PIR-FIGF	na	null	null	0.14886275
PDZD2	na	null	null	0.14881991
TGFB1I1	na	null	null	0.14877166
ZXDA	na	null	null	0.14869103
SLC6A9	na	null	null	0.14860079
MPZL3	na	null	null	0.14824164
ZNF662	na	null	null	0.14821297
FBXL7	na	null	null	0.14815857
TMEM246	na	null	null	0.14797431
LOC729461	na	null	null	0.14787136
RHCG	na	null	null	0.14773686
MIR424	na	null	null	0.14770363
MAN1C1	na	null	null	0.14769462
WFDC5	na	null	null	0.1475969
EPS8L1	na	null	null	0.14752911
CYP2C18	na	null	null	0.14746873
NIPAL4	na	null	null	0.14745924
ZSCAN31	na	null	null	0.14745384
BTBD19	na	null	null	0.1474356
NGEF	na	null	null	0.1473904
AGTR1	na	null	null	0.14735983
LOC100506374	na	null	null	0.14735983
PFN2	na	null	null	0.1473083
PTPRB	na	null	null	0.1472962
CNTNAP3B	na	null	null	0.1472453
SERPINB3	na	null	null	0.1471078
ZBTB16	na	null	null	0.14697687
INHBB	na	null	null	0.1467036
VGLL3	na	null	null	0.14666368
DDR2	na	null	null	0.14662345
MPZL2	na	null	null	0.14660619
F8	na	null	null	0.1464991
C8orf22	na	null	null	0.14643729
CHAC1	na	null	null	0.14641273
EFNA5	na	null	null	0.14605817
C1QTNF5	na	null	null	0.14604266
HEYL	na	null	null	0.14603272
C2orf54	na	null	null	0.14597957
CXCL12	na	null	null	0.14595936
DLX2	na	null	null	0.14577952
ZCCHC24	na	null	null	0.14567871
PLA2G4C	na	null	null	0.14565997
ALOX12B	na	null	null	0.14556101
MAGEH1	na	null	null	0.1454927
KIF16B	na	null	null	0.14544421
EFEMP2	na	null	null	0.1453618
SNTA1	na	null	null	0.14533623
VSNL1	na	null	null	0.14523637
DNM1	na	null	null	0.14517568
IL36RN	na	null	null	0.14506619
ZNF729	na	null	null	0.14498872
LOC100507311	na	null	null	0.1448336
BHLHE22	na	null	null	0.14483191
DSC3	na	null	null	0.14473157
GSPT2	na	null	null	0.14471982
PGM5	na	null	null	0.14470683
DBNDD1	na	null	null	0.14470409
IGFBP5	na	null	null	0.14470072
KRT10	na	null	null	0.14461167
GLDN	na	null	null	0.14439662
DNASE1L3	na	null	null	0.1443737
PLA2G4F	na	null	null	0.14425875
PDGFRB	na	null	null	0.1441966
C1QTNF7	na	null	null	0.1438941
SRPX	na	null	null	0.1438577
LOC100288860	na	null	null	0.14384106
THBS3	na	null	null	0.14380035
COL15A1	na	null	null	0.14376095
PTK6	na	null	null	0.14370851
INAFM1	na	null	null	0.14349996
GSTM3	na	null	null	0.14344743
KRTAP9-4	na	null	null	0.14344011
LINC01091	na	null	null	0.14334255
LINC00648	na	null	null	0.14332786
FZD10	na	null	null	0.14331467
ABCC5	na	null	null	0.14328924
CXCL14	na	null	null	0.14325114
ACAD8	na	null	null	0.1431411
SSPN	na	null	null	0.1431258
USP46-AS1	na	null	null	0.14307019
ARHGAP24	na	null	null	0.1430176
AKR1B10	na	null	null	0.1429987
FSTL5	na	null	null	0.1429928
CNKSR3	na	null	null	0.14294095
KLHL3	na	null	null	0.1427366
CHRNB1	na	null	null	0.14264722
SMIM10L2B	na	null	null	0.14259453
SPRY1	na	null	null	0.14252733
KRTAP9-8	na	null	null	0.14250886
ZBTB7C	na	null	null	0.14243147
CD1A	na	null	null	0.142379
ECSCR	na	null	null	0.14233619
DUSP28	na	null	null	0.14226688
RGMA	na	null	null	0.14226253
MRAS	na	null	null	0.14225498
SPRR1A	na	null	null	0.14193888
RNASE4	na	null	null	0.14180192
PDE3A	na	null	null	0.14164883
DNAJA4	na	null	null	0.14158785
PRADC1	na	null	null	0.14151335
TSPAN2	na	null	null	0.14115909
PGBD1	na	null	null	0.14102189
FOLR3	na	null	null	0.14098133
ZNF133	na	null	null	0.140975
XG	na	null	null	0.14086844
ANKRD29	na	null	null	0.14080027
TMEM47	na	null	null	0.14079104
TRIQK	na	null	null	0.14070323
MEGF6	na	null	null	0.14069219
RUNDC3B	na	null	null	0.14067985
LOC100505817	na	null	null	0.14066288
DPP4	na	null	null	0.14065655
PGLYRP4	na	null	null	0.1405823
BVES	na	null	null	0.1404013
HMGN5	na	null	null	0.14026104
CRABP2	na	null	null	0.14015116
RUSC2	na	null	null	0.14012404
FRZB	na	null	null	0.14009471
SCARA5	na	null	null	0.14002727
GJB6	na	null	null	0.13999167
RAPGEF4	na	null	null	0.1399708
SLC2A10	na	null	null	0.13967131
PODN	na	null	null	0.13957202
POSTN	na	null	null	0.13956368
IFFO1	na	null	null	0.13949548
PEBP4	na	null	null	0.13939486
MEOX1	na	null	null	0.13939404
NRK	na	null	null	0.1393695
PAIP2B	na	null	null	0.13925664
LRP4	na	null	null	0.13919033
TPRXL	na	null	null	0.1391863
PSD3	na	null	null	0.13905467
DNAJB6	na	null	null	0.13892668
PCOLCE	na	null	null	0.13891806
CIDEA	na	null	null	0.13887733
KLK11	na	null	null	0.13867667
FBXO30	na	null	null	0.1386185
LAYN	na	null	null	0.1385901
ZHX3	na	null	null	0.13855956
HOTS	na	null	null	0.13849482
AVPR1A	na	null	null	0.13833804
LINC01206	na	null	null	0.13813172
CEP126	na	null	null	0.13808969
SULT2B1	na	null	null	0.13786446
NNAT	na	null	null	0.13784757
C7orf73	na	null	null	0.13773353
FAM86C1	na	null	null	0.13754681
LOC101928274	na	null	null	0.13739158
P4HA3	na	null	null	0.13730742
CYBRD1	na	null	null	0.13728996
KRT16	na	null	null	0.1372442
DMD	na	null	null	0.13722542
KDR	na	null	null	0.1370475
ISLR	na	null	null	0.13651602
BARX2	na	null	null	0.13645416
FNDC5	na	null	null	0.13637988
SERTAD4-AS1	na	null	null	0.13630857
JPH2	na	null	null	0.1362988
MXRA8	na	null	null	0.1361051
HECTD3	na	null	null	0.1360535
ARHGAP6	na	null	null	0.13600399
MYPOP	na	null	null	0.1358003
GTSF1	na	null	null	0.13568583
GRHL1	na	null	null	0.13559428
RAB7B	na	null	null	0.13534933
EPHX2	na	null	null	0.13532123
GLT8D2	na	null	null	0.13530117
C17orf97	na	null	null	0.13529956
CEACAM1	na	null	null	0.13517816
FREM2	na	null	null	0.13486342
CAPN14	na	null	null	0.13486277
RBP1	na	null	null	0.13477235
TMEM79	na	null	null	0.1347471
CSTB	na	null	null	0.13471645
SNPH	na	null	null	0.13456003
ARHGAP20	na	null	null	0.13454182
ADGRF5	na	null	null	0.13452624
RASL12	na	null	null	0.13431534
PI4KA	na	null	null	0.13430883
UNC5B-AS1	na	null	null	0.13423796
USP54	na	null	null	0.13419802
TSPYL5	na	null	null	0.13419595
STARD13	na	null	null	0.13413583
RERG	na	null	null	0.13413309
TPD52L1	na	null	null	0.13403468
TRAM1L1	na	null	null	0.13402526
NHSL2	na	null	null	0.13367002
SHANK3	na	null	null	0.13345027
RELN	na	null	null	0.13343976
NR2F2	na	null	null	0.13339756
LOR	na	null	null	0.13334674
LOC105377348	na	null	null	0.13331613
FBLN2	na	null	null	0.13327599
EPHA4	na	null	null	0.13320693
RASD2	na	null	null	0.13317367
CPA4	na	null	null	0.13317065
DANCR	na	null	null	0.1331325
GRAMD1C	na	null	null	0.13311008
CEACAM6	na	null	null	0.13307899
KY	na	null	null	0.1330284
LRRC15	na	null	null	0.13291468
ZEB1	na	null	null	0.1328287
NANOS1	na	null	null	0.13273893
MMP7	na	null	null	0.13272528
SNHG18	na	null	null	0.13265
ITGA8	na	null	null	0.13250637
CACNA2D1	na	null	null	0.13246264
SETBP1	na	null	null	0.13245454
GIPC2	na	null	null	0.13239807
CYP2E1	na	null	null	0.13218515
GSTA3	na	null	null	0.13211429
HOXC13	na	null	null	0.13191807
COL6A2	na	null	null	0.13175331
ECM1	na	null	null	0.13163161
NEBL	na	null	null	0.13160773
SLC47A1	na	null	null	0.13148345
ZNF630	na	null	null	0.13127019
AHRR	na	null	null	0.13124941
KIF26A	na	null	null	0.13122582
EPHX4	na	null	null	0.13119419
LOC100130476	na	null	null	0.13116169
CCL21	na	null	null	0.13110259
PRSS3P2	na	null	null	0.13092782
FUT3	na	null	null	0.13089043
PNMA2	na	null	null	0.13084388
NR2F1-AS1	na	null	null	0.1307634
THBS2	na	null	null	0.13071266
NT5DC2	na	null	null	0.13069634
DSC2	na	null	null	0.13062477
SPOCK1	na	null	null	0.1306066
FKBP10	na	null	null	0.13053836
PWAR6	na	null	null	0.13052186
TMEM100	na	null	null	0.13049194
VANGL2	na	null	null	0.13034204
ADAMTS12	na	null	null	0.13014336
SBK1	na	null	null	0.13001204
PNLIPRP3	na	null	null	0.12995169
MAML3	na	null	null	0.1299037
HIST2H2BE	na	null	null	0.12984075
HTRA3	na	null	null	0.12981084
KCNQ4	na	null	null	0.12964828
MALL	na	null	null	0.12961976
KLK9	na	null	null	0.12956347
PLA2G4B	na	null	null	0.12940297
SH3PXD2A	na	null	null	0.129122
FHDC1	na	null	null	0.12908152
VWA5A	na	null	null	0.12889242
ZNF300P1	na	null	null	0.12886713
ZNF571	na	null	null	0.12882005
PPP1R27	na	null	null	0.12875898
CXCR2	na	null	null	0.12872827
TRIM9	na	null	null	0.12869577
GNG11	na	null	null	0.12832151
FYCO1	na	null	null	0.12830214
ACACB	na	null	null	0.12810062
ALS2CL	na	null	null	0.12805007
ZNF57	na	null	null	0.1280208
POLR2J2	na	null	null	0.12791115
CYP24A1	na	null	null	0.12773938
PXDN	na	null	null	0.12755583
AKAP12	na	null	null	0.12751777
TM7SF2	na	null	null	0.12749976
TACC2	na	null	null	0.12742299
NPTX2	na	null	null	0.12735748
SLC35C1	na	null	null	0.12729716
BBOF1	na	null	null	0.12719421
EFEMP1	na	null	null	0.12707141
GJA5	na	null	null	0.12706727
HSPA2	na	null	null	0.12699708
CRIP2	na	null	null	0.1269607
CALB1	na	null	null	0.12684456
SHROOM2	na	null	null	0.12677243
C20orf196	na	null	null	0.126712
CRIP1	na	null	null	0.12667906
ZNF667-AS1	na	null	null	0.12665035
ANKRD1	na	null	null	0.12654713
LOC101927752	na	null	null	0.12653297
ACOX3	na	null	null	0.12641267
CLN8	na	null	null	0.12632464
SH3RF3	na	null	null	0.12617353
TGFB3	na	null	null	0.1261683
COL5A3	na	null	null	0.1260604
PCDH19	na	null	null	0.12599163
GUCY1B3	na	null	null	0.12595177
PLAG1	na	null	null	0.12593089
MTUS1	na	null	null	0.12590034
LINC01140	na	null	null	0.1258792
C3orf70	na	null	null	0.12586553
USP46	na	null	null	0.12584977
FOXN1	na	null	null	0.12583394
MYH11	na	null	null	0.12581602
CIART	na	null	null	0.12578537
FAP	na	null	null	0.12567112
PPP2R2B	na	null	null	0.12550032
KLHDC8B	na	null	null	0.12549445
CBX7	na	null	null	0.1253655
PITPNM3	na	null	null	0.12533997
SLC7A8	na	null	null	0.12520477
IGFBP4	na	null	null	0.12520242
VNN1	na	null	null	0.12519935
ZNF850	na	null	null	0.12508689
DEFB4B	na	null	null	0.12502782
ROR1	na	null	null	0.12493677
AQP3	na	null	null	0.124868125
ADAM33	na	null	null	0.124832325
KCND3	na	null	null	0.12481954
TRPC6	na	null	null	0.124798805
PKI55	na	null	null	0.12476128
CRABP1	na	null	null	0.12467702
LOC100287525	na	null	null	0.12464154
KIFC2	na	null	null	0.12460773
HLA-DQB2	na	null	null	0.124596745
CALHM2	na	null	null	0.12456405
LOC90784	na	null	null	0.12455081
SYNGR1	na	null	null	0.12451928
ADHFE1	na	null	null	0.12449344
AFAP1	na	null	null	0.12439404
FBN1	na	null	null	0.12432495
LOC101060179	na	null	null	0.124296896
FILIP1L	na	null	null	0.12379739
HTR3A	na	null	null	0.12377999
FKBP1A-SDCBP2	na	null	null	0.12368737
TMPRSS11E	na	null	null	0.123631746
CLEC10A	na	null	null	0.12332769
TRIM6	na	null	null	0.123319924
RAPGEF3	na	null	null	0.12319505
PLSCR4	na	null	null	0.12309796
ZBTB20	na	null	null	0.122929245
TSPAN6	na	null	null	0.12287612
PTDSS2	na	null	null	0.12287363
APPL2	na	null	null	0.12270418
PI3	na	null	null	0.1223875
PCP4L1	na	null	null	0.12236064
LINC00622	na	null	null	0.12218839
ATP10B	na	null	null	0.12218494
SH3D19	na	null	null	0.12214949
CD36	na	null	null	0.122108035
MYLK	na	null	null	0.12207002
TGM1	na	null	null	0.12200301
CLDN14	na	null	null	0.121972844
IFFO2	na	null	null	0.12194372
ABCB4	na	null	null	0.121926755
IL1RN	na	null	null	0.12192056
MIR6845	na	null	null	0.12189563
OLFML2B	na	null	null	0.1218641
PCDHB7	na	null	null	0.12176205
KCNT2	na	null	null	0.12164443
STON1	na	null	null	0.12159029
DDX11L2	na	null	null	0.12157437
TIE1	na	null	null	0.12150139
ENPEP	na	null	null	0.12146796
ENO2	na	null	null	0.12146404
ITGB5	na	null	null	0.121444196
CERK	na	null	null	0.12143879
PPP1R14A	na	null	null	0.12141339
IL20RB	na	null	null	0.121295094
EVA1A	na	null	null	0.12129454
ZNF423	na	null	null	0.12125409
PPL	na	null	null	0.121232
PLA2R1	na	null	null	0.12122251
TENM2	na	null	null	0.121197134
TAGLN3	na	null	null	0.12110997
ZNF565	na	null	null	0.121097684
LINC00964	na	null	null	0.12107082
SST	na	null	null	0.121045984
FOXE1	na	null	null	0.12100052
HAND2-AS1	na	null	null	0.12089092
SLC9A9	na	null	null	0.120885305
MEST	na	null	null	0.12087063
LY75-CD302	na	null	null	0.12085085
HDAC4	na	null	null	0.12083757
TTC28	na	null	null	0.12037723
CPA3	na	null	null	0.120131426
PREPL	na	null	null	0.12006409
LCE2B	na	null	null	0.120057665
ZNF503-AS1	na	null	null	0.120003864
LOC100287497	na	null	null	0.119835325
FOXP2	na	null	null	0.11981219
SLC7A2	na	null	null	0.11980265
TRIM45	na	null	null	0.119714744
H1F0	na	null	null	0.11965242
SMARCD3	na	null	null	0.119507484
PRRX1	na	null	null	0.11946956
IFT46	na	null	null	0.11931497
GJA3	na	null	null	0.119274676
RBMS3	na	null	null	0.11913276
EPN3	na	null	null	0.11898649
HEG1	na	null	null	0.11888266
GBE1	na	null	null	0.11886268
FKBP7	na	null	null	0.118838914
SESN1	na	null	null	0.11880481
ARHGEF17	na	null	null	0.11872696
NUPR1	na	null	null	0.11871308
FGD5	na	null	null	0.11861113
EPM2A	na	null	null	0.11855123
PRKG1	na	null	null	0.11846112
HOXD13	na	null	null	0.11840523
TMEM40	na	null	null	0.118340634
MIR452	na	null	null	0.1182391
ANOS1	na	null	null	0.118190765
PCDHB2	na	null	null	0.1181634
PLEKHA7	na	null	null	0.118155494
FGFR2	na	null	null	0.11806141
ZNF682	na	null	null	0.11804496
PTPRR	na	null	null	0.11798315
COL8A1	na	null	null	0.11766763
JCHAIN	na	null	null	0.11759907
DPYSL3	na	null	null	0.11754859
BDNF	na	null	null	0.117496744
KRT80	na	null	null	0.11740406
DACT3	na	null	null	0.11737437
UST	na	null	null	0.11734286
ATP6V1C2	na	null	null	0.11734242
LONRF1	na	null	null	0.117317766
INTS6L	na	null	null	0.117198706
NCKAP5	na	null	null	0.117063254
FETUB	na	null	null	0.117036454
HSD11B2	na	null	null	0.116991445
ZNF85	na	null	null	0.11693734
S100A7A	na	null	null	0.11673702
TMEM63C	na	null	null	0.116645046
NATD1	na	null	null	0.11662298
FLG2	na	null	null	0.116512224
P2RY2	na	null	null	0.116297685
SYBU	na	null	null	0.11624364
SPRR3	na	null	null	0.11623015
LINC01420	na	null	null	0.11622285
PLPP3	na	null	null	0.11615582
EFS	na	null	null	0.11604064
GPC6	na	null	null	0.11603076
PLVAP	na	null	null	0.11599045
PP12719	na	null	null	0.115986906
PPFIBP2	na	null	null	0.11595199
COL18A1	na	null	null	0.11592346
MBOAT2	na	null	null	0.115907304
GPCPD1	na	null	null	0.115894794
RAB3B	na	null	null	0.115507245
SYNC	na	null	null	0.11542856
SPRR4	na	null	null	0.1154008
POLR3D	na	null	null	0.11537856
LINC00675	na	null	null	0.11536941
STXBP5	na	null	null	0.11515323
TMEM255A	na	null	null	0.11502131
XPC	na	null	null	0.1149716
LOC101930416	na	null	null	0.11480023
A1BG	na	null	null	0.114629686
DNAJB2	na	null	null	0.11461417
BEX4	na	null	null	0.11456093
TBC1D8B	na	null	null	0.11436273
KRT23	na	null	null	0.11435701
C8orf88	na	null	null	0.11435644
PELI3	na	null	null	0.1143489
WISP2	na	null	null	0.11425168
FMOD	na	null	null	0.114239395
CPNE5	na	null	null	0.11403
ZNF202	na	null	null	0.114024386
DIAPH2	na	null	null	0.11400973
BMT2	na	null	null	0.113931924
PCDHGA1	na	null	null	0.113835834
CTSF	na	null	null	0.11381443
IFNK	na	null	null	0.11377066
HIST1H4H	na	null	null	0.113761865
C1GALT1C1L	na	null	null	0.11376079
PLP1	na	null	null	0.11375415
CHMP4C	na	null	null	0.11373538
ADGRL2	na	null	null	0.11371859
ACVR2A	na	null	null	0.11371076
ALDH4A1	na	null	null	0.1137077
LINC00992	na	null	null	0.11367833
ZNF658	na	null	null	0.113677055
BEAN1	na	null	null	0.11364266
CLEC11A	na	null	null	0.11353777
PPP1R3A	na	null	null	0.113522716
SUSD4	na	null	null	0.11350361
PPM1L	na	null	null	0.113459855
HR	na	null	null	0.11345605
GLTP	na	null	null	0.11332332
COL5A1	na	null	null	0.11328619
A2M	na	null	null	0.11318325
PHC1	na	null	null	0.1131112
LOC101929774	na	null	null	0.11308378
LYVE1	na	null	null	0.11307333
DYSF	na	null	null	0.11276629
SPAG16	na	null	null	0.11266131
ARMCX4	na	null	null	0.11258843
C6orf132	na	null	null	0.112515785
HOOK1	na	null	null	0.11248995
PPP1R3E	na	null	null	0.112476856
PCAT19	na	null	null	0.11240941
ANKRD20A11P	na	null	null	0.11237035
PINLYP	na	null	null	0.112339966
IGSF11	na	null	null	0.11233151
MACROD2	na	null	null	0.11225661
DAB2	na	null	null	0.11220998
ZNF615	na	null	null	0.11209048
OVAAL	na	null	null	0.11200129
ATP13A5	na	null	null	0.11196125
LINC01116	na	null	null	0.11192118
FNDC1	na	null	null	0.11192036
MYL9	na	null	null	0.11176794
COL17A1	na	null	null	0.11173731
MLK7-AS1	na	null	null	0.11171454
LOC102724851	na	null	null	0.11167067
ZNF883	na	null	null	0.11165169
CRELD1	na	null	null	0.11163329
TBX2	na	null	null	0.11156296
C2orf74	na	null	null	0.11154049
PINK1	na	null	null	0.11147576
CHST7	na	null	null	0.11146973
ZNF30	na	null	null	0.11144292
MT1M	na	null	null	0.111376755
AIF1L	na	null	null	0.11134478
ZNF703	na	null	null	0.11127993
BHLHB9	na	null	null	0.11127669
CHST2	na	null	null	0.11115866
KCTD4	na	null	null	0.11103113
LAMB2	na	null	null	0.11074584
PER3	na	null	null	0.110677026
GSTO2	na	null	null	0.11063904
RAB6B	na	null	null	0.11057548
KIF1C	na	null	null	0.1105593
NREP	na	null	null	0.11053628
CDH2	na	null	null	0.11051402
RFTN1	na	null	null	0.11044649
DSC1	na	null	null	0.11042397
UBE2QL1	na	null	null	0.11030972
TMEM45A	na	null	null	0.11023918
ALDH6A1	na	null	null	0.11023749
RECK	na	null	null	0.11023048
SEC31B	na	null	null	0.11021663
SCRG1	na	null	null	0.11001345
GREM1	na	null	null	0.10996496
PREX2	na	null	null	0.10988242
HHIP	na	null	null	0.109876126
ZNF106	na	null	null	0.10970788
PTN	na	null	null	0.10969735
BBOX1	na	null	null	0.109639555
MAML2	na	null	null	0.10959516
NUAK1	na	null	null	0.10940646
CYB5A	na	null	null	0.10940558
PPFIA4	na	null	null	0.10932565
THY1	na	null	null	0.10906908
LOC100288911	na	null	null	0.1088248
KCNN3	na	null	null	0.10874432
NTRK2	na	null	null	0.10872562
TMEM117	na	null	null	0.10861689
TMEM254	na	null	null	0.1086002
DUSP23	na	null	null	0.10857273
STK36	na	null	null	0.10856704
CAPNS2	na	null	null	0.10855041
SPRR2B	na	null	null	0.10848563
OMD	na	null	null	0.10830116
SLC41A3	na	null	null	0.10816059
SYTL4	na	null	null	0.10810469
KCNE5	na	null	null	0.10805347
FCN3	na	null	null	0.10804837
SYS1-DBNDD2	na	null	null	0.10802576
NEURL1B	na	null	null	0.10802373
MAPT	na	null	null	0.10798199
ADCY10P1	na	null	null	0.107980095
NCOA1	na	null	null	0.10794875
SLC18A2	na	null	null	0.1079352
MMACHC	na	null	null	0.107899226
LOC102723983	na	null	null	0.10784397
CYP27C1	na	null	null	0.10772671
ADGRL4	na	null	null	0.10767384
LNX1	na	null	null	0.10766963
FGF7P3	na	null	null	0.107545495
NRTN	na	null	null	0.107505
VCAN	na	null	null	0.10742278
C20orf194	na	null	null	0.1073902
VSTM4	na	null	null	0.10734977
MTPN	na	null	null	0.107300766
FAM172A	na	null	null	0.10727301
SPRR1B	na	null	null	0.107217595
SATB2	na	null	null	0.10717466
COLEC11	na	null	null	0.10703191
ANO8	na	null	null	0.10702227
PRRG3	na	null	null	0.106789574
UCN3	na	null	null	0.10672233
AASS	na	null	null	0.106709495
SNURF	na	null	null	0.10666726
ULK3	na	null	null	0.10657014
FZD1	na	null	null	0.10654268
ARL6	na	null	null	0.10641148
DERL3	na	null	null	0.106382504
MYO18A	na	null	null	0.10634501
LMO7	na	null	null	0.10623771
LOC728392	na	null	null	0.10614987
NRSN2-AS1	na	null	null	0.106118314
CYP4F22	na	null	null	0.10604733
SLC2A13	na	null	null	0.10594921
NAT6	na	null	null	0.10594693
CDH16	na	null	null	0.10590423
TMPRSS15	na	null	null	0.105834804
SFRP1	na	null	null	0.105759375
CACHD1	na	null	null	0.10564546
CELSR2	na	null	null	0.10563087
MDFI	na	null	null	0.105496265
PHGDH	na	null	null	0.10537761
ZNF681	na	null	null	0.10533864
NOTCH4	na	null	null	0.105253264
ZMAT3	na	null	null	0.10516927
GJA4	na	null	null	0.105067275
ALDH3A1	na	null	null	0.10502932
ZNF260	na	null	null	0.10496782
GYS1	na	null	null	0.10490771
LOC101805491	na	null	null	0.1049075
EPHB3	na	null	null	0.10485322
MOCS1	na	null	null	0.10484122
ZNF559-ZNF177	na	null	null	0.1048404
NUCB2	na	null	null	0.1048337
CDH6	na	null	null	0.10483271
SMAD9	na	null	null	0.10472404
MMRN2	na	null	null	0.10469225
DSG3	na	null	null	0.10467916
PSCA	na	null	null	0.104586124
CRLF1	na	null	null	0.10457705
TSHZ2	na	null	null	0.10440075
SALL4	na	null	null	0.104344875
KANK3	na	null	null	0.10433578
GFOD2	na	null	null	0.10427866
PAGE1	na	null	null	0.10421828
LOC100129550	na	null	null	0.10407999
FAM127A	na	null	null	0.10400479
SELP	na	null	null	0.10400113
DDAH2	na	null	null	0.10399443
C22orf29	na	null	null	0.1038505
PLCD1	na	null	null	0.10367835
C3orf14	na	null	null	0.1036587
KRBA2	na	null	null	0.10363846
LOC100130872	na	null	null	0.10361255
CPQ	na	null	null	0.10360995
CALML3	na	null	null	0.103565186
TTC39A	na	null	null	0.10348665
LOC105379426	na	null	null	0.10342036
LOC101929479	na	null	null	0.10341288
HEATR5A	na	null	null	0.10340359
LY6D	na	null	null	0.10332632
SLC1A4	na	null	null	0.10329573
KIAA1549L	na	null	null	0.10319988
LOC102606465	na	null	null	0.10318565
MID2	na	null	null	0.10315785
KLHDC8A	na	null	null	0.10289386
SEL1L2	na	null	null	0.1028704
DTNA	na	null	null	0.1028664
HSPG2	na	null	null	0.102834545
OLFML2A	na	null	null	0.10278412
CCDC15	na	null	null	0.102780394
LOC727916	na	null	null	0.1027722
GPX2	na	null	null	0.10273999
TEK	na	null	null	0.102711976
ABCA5	na	null	null	0.10264665
SPATA18	na	null	null	0.102602266
ZNF624	na	null	null	0.1025578
FLJ23867	na	null	null	0.102545604
CCL18	na	null	null	0.102513336
INS-IGF2	na	null	null	0.102444634
SOX2	na	null	null	0.10225115
DEGS2	na	null	null	0.1022426
BPIFC	na	null	null	0.10220241
LOC338620	na	null	null	0.102122895
FKBP1B	na	null	null	0.10211135
RGL2	na	null	null	0.10201505
ALDH3A2	na	null	null	0.101977736
COL6A5	na	null	null	0.10193689
BSPRY	na	null	null	0.10193336
SPINK1	na	null	null	0.10190502
TRIM29	na	null	null	0.10187409
PP13439	na	null	null	0.1017944
LOC202025	na	null	null	0.1017829
LYPD3	na	null	null	0.10173712
HDAC11	na	null	null	0.10150553
SLAMF9	na	null	null	0.10147237
SDR16C5	na	null	null	0.10133255
PRICKLE1	na	null	null	0.101321064
FZD4	na	null	null	0.10123176
TINAGL1	na	null	null	0.10119833
FAM3B	na	null	null	0.101169445
MDM1	na	null	null	0.101001956
PPARGC1A	na	null	null	0.10097413
GAN	na	null	null	0.10097063
TRHDE	na	null	null	0.10096862
CLC	na	null	null	0.10093931
PASD1	na	null	null	0.1008877
LINC00667	na	null	null	0.100809425
ACTG2	na	null	null	0.10077372
NFIB	na	null	null	0.100724615
BTBD3	na	null	null	0.10072183
LOC100507516	na	null	null	0.100617416
P4HTM	na	null	null	0.10061177
FRMD3	na	null	null	0.10060684
SOBP	na	null	null	0.10059567
C12orf75	na	null	null	0.10057814
XRRA1	na	null	null	0.10056923
SMAD5-AS1	na	null	null	0.10055159
ERVK13-1	na	null	null	0.10050324
FMO1	na	null	null	0.10050211
AMPH	na	null	null	0.1004794
COL6A3	na	null	null	0.100459054
KLHDC1	na	null	null	0.10043856
ZNF439	na	null	null	0.100434914
C1QTNF3	na	null	null	0.100428686
SLC25A4	na	null	null	0.100416005
ECM2	na	null	null	0.10041123
PLEKHG6	na	null	null	0.10037513
IKZF2	na	null	null	0.10035739
MAOA	na	null	null	0.10032475
SOX2-OT	na	null	null	0.10032194
PLXNA2	na	null	null	0.10023978
SERPINF1	na	null	null	0.10018772
KLC3	na	null	null	0.100186676
TIMP2	na	null	null	0.10013804
SPTLC3	na	null	null	0.10007911
UTS2	na	null	null	0.100067556
SERPINB4	na	null	null	0.10004743
LRFN3	na	null	null	0.100031786
ABCA12	na	null	null	0.10000442
TUBB2A	na	null	null	0.09997399
LRIG3	na	null	null	0.099942334
NOSTRIN	na	null	null	0.099929206
H3F3A	na	null	null	0.09982503
C10orf128	na	null	null	0.09981857
MYCT1	na	null	null	0.09970293
SLC19A2	na	null	null	0.09960478
PKIG	na	null	null	0.09960211
HES5	na	null	null	0.099539176
MUCL1	na	null	null	0.0995223
PLPP4	na	null	null	0.09949436
FAM175A	na	null	null	0.09949248
APCDD1	na	null	null	0.09948264
IL12RB2	na	null	null	0.09940313
RAB33B	na	null	null	0.09940136
MEDAG	na	null	null	0.09919622
ZNF25	na	null	null	0.09907296
ALDH3B2	na	null	null	0.09895029
SERPINB5	na	null	null	0.098922454
GAP43	na	null	null	0.09885814
ITPKC	na	null	null	0.09885338
MAB21L3	na	null	null	0.098841734
GPT2	na	null	null	0.098828144
LOC100286925	na	null	null	0.098766744
CPEB1	na	null	null	0.09865586
DKK4	na	null	null	0.0986417
ZC2HC1A	na	null	null	0.09863871
WWTR1	na	null	null	0.09859638
ZNF415	na	null	null	0.09856213
ALG10B	na	null	null	0.09854155
PTGER3	na	null	null	0.0984672
IL20RA	na	null	null	0.09845301
KLF4	na	null	null	0.098391086
SPIN4	na	null	null	0.09834873
P2RY14	na	null	null	0.0983445
IGSF10	na	null	null	0.098279715
SFTA2	na	null	null	0.09825639
PLGLB1	na	null	null	0.098217346
ZNF541	na	null	null	0.098215334
GTF2IRD1	na	null	null	0.098207325
HEY1	na	null	null	0.09818885
MYO15B	na	null	null	0.098145075
KERA	na	null	null	0.09810819
TNNI3K	na	null	null	0.098037735
DST	na	null	null	0.09802005
ADAMTS14	na	null	null	0.097994946
ATP1B3	na	null	null	0.09796213
SMR3B	na	null	null	0.097908996
FAM3D	na	null	null	0.097897284
SLX4IP	na	null	null	0.097829156
RHOD	na	null	null	0.09779417
RCN3	na	null	null	0.09767425
CSGALNACT1	na	null	null	0.097585164
KRT36	na	null	null	0.097572125
GLI1	na	null	null	0.097564034
PIGN	na	null	null	0.09754623
TMEM38B	na	null	null	0.09750198
SGCE	na	null	null	0.09743437
AFDN-AS1	na	null	null	0.097420365
WASF1	na	null	null	0.09736562
STAU2	na	null	null	0.09736509
MUC4	na	null	null	0.09733538
TP53TG1	na	null	null	0.09727944
FRAS1	na	null	null	0.09722852
CTSK	na	null	null	0.09722362
C14orf28	na	null	null	0.09702925
CPXM2	na	null	null	0.097022176
TNFRSF10D	na	null	null	0.0970177
KANK4	na	null	null	0.09700303
CST3	na	null	null	0.09694529
PACSIN3	na	null	null	0.09688046
ZC4H2	na	null	null	0.09687661
PTPRM	na	null	null	0.096856706
LOC100506563	na	null	null	0.096849725
SLC26A9	na	null	null	0.0966817
DNAJB9	na	null	null	0.09660573
GSTM2	na	null	null	0.09651701
ZBED5-AS1	na	null	null	0.096500926
HTRA1	na	null	null	0.09647496
FBXL13	na	null	null	0.09644821
GRIA3	na	null	null	0.09643819
CPEB2	na	null	null	0.09640887
SOX6	na	null	null	0.096331105
TMEM52	na	null	null	0.096289665
TMEM159	na	null	null	0.096279986
MS4A8	na	null	null	0.09624856
THNSL2	na	null	null	0.09610179
POMZP3	na	null	null	0.09602936
EPPK1	na	null	null	0.09598431
TCTA	na	null	null	0.09594038
CLDN20	na	null	null	0.09590373
NAA11	na	null	null	0.0959018
CYP39A1	na	null	null	0.0958926
MOSPD1	na	null	null	0.095824465
SOX17	na	null	null	0.09582009
MYH14	na	null	null	0.09575049
VAT1	na	null	null	0.09564402
CA11	na	null	null	0.09557612
PKP1	na	null	null	0.09553245
GATS	na	null	null	0.09550441
RNF24	na	null	null	0.09548883
C11orf71	na	null	null	0.095365986
SNHG24	na	null	null	0.09529916
RDH10	na	null	null	0.0952786
ABCB1	na	null	null	0.095268294
LOC285178	na	null	null	0.095254526
ZSCAN26	na	null	null	0.09522074
PIM1	na	null	null	0.09518283
SC5D	na	null	null	0.09517516
ELF5	na	null	null	0.0951522
SNX31	na	null	null	0.0951396
GALNT5	na	null	null	0.09505479
IFITM10	na	null	null	0.09504918
NFIC	na	null	null	0.09504567
DYRK2	na	null	null	0.09499746
MEG3	na	null	null	0.09499593
LOC389906	na	null	null	0.094908096
NBEAP1	na	null	null	0.09490711
CD163L1	na	null	null	0.094772525
DYNC1I2	na	null	null	0.094768
GPR87	na	null	null	0.09475766
LOC101927870	na	null	null	0.09473358
KRT33B	na	null	null	0.09470058
OTUD6B-AS1	na	null	null	0.09464055
LOC101928433	na	null	null	0.09461566
DYNLT3	na	null	null	0.09456776
NUDT7	na	null	null	0.09450815
DPY19L2	na	null	null	0.09447575
MIR4680	na	null	null	0.09439617
NOTCH3	na	null	null	0.094384916
LOC102724093	na	null	null	0.09428657
LINC01278	na	null	null	0.09428004
HES2	na	null	null	0.0942718
DZIP1	na	null	null	0.09426223
ABHD8	na	null	null	0.094257034
ERG	na	null	null	0.09418775
COL4A6	na	null	null	0.09418586
GJB2	na	null	null	0.09416405
GNAL	na	null	null	0.09412756
BMP2	na	null	null	0.094106846
CRYBG3	na	null	null	0.094105005
PDE1A	na	null	null	0.09404206
YOD1	na	null	null	0.0939676
KIAA1211L	na	null	null	0.09394677
IPO13	na	null	null	0.0938838
ZDHHC11B	na	null	null	0.09388176
SLC48A1	na	null	null	0.09380584
CCNYL2	na	null	null	0.09380492
CFI	na	null	null	0.09378381
PCAT6	na	null	null	0.09377847
PAPLN	na	null	null	0.09372192
ARMCX3	na	null	null	0.0936127
LOC101926967	na	null	null	0.09355432
EXTL2	na	null	null	0.09351492
MYLK4	na	null	null	0.0934905
MAPKAPK3	na	null	null	0.09348398
SPINK6	na	null	null	0.09347616
ABCA9	na	null	null	0.09345294
UCHL1	na	null	null	0.09341364
ZNF750	na	null	null	0.09332547
STARD9	na	null	null	0.09326727
ZFP3	na	null	null	0.09321691
LRRC70	na	null	null	0.09316391
TCEAL1	na	null	null	0.09316114
KDELC2	na	null	null	0.09315925
CYSRT1	na	null	null	0.09314039
APELA	na	null	null	0.09313686
TTC22	na	null	null	0.093077905
EHD3	na	null	null	0.09306249
LTBP2	na	null	null	0.093060344
CPE	na	null	null	0.09295619
MAVS	na	null	null	0.09292677
LOC101928307	na	null	null	0.09292158
ZHX1	na	null	null	0.0928876
TRPS1	na	null	null	0.09284259
KIF1B	na	null	null	0.09284185
FGF9	na	null	null	0.092763215
ZBED2	na	null	null	0.0927507
DOK4	na	null	null	0.0926987
CCDC146	na	null	null	0.092636384
LOC105372840	na	null	null	0.092608444
KCNJ2	na	null	null	0.09260668
CLEC2L	na	null	null	0.092555165
GTF3C1	na	null	null	0.09253318
CDH11	na	null	null	0.092413194
VPS26B	na	null	null	0.09238689
CHURC1-FNTB	na	null	null	0.09238332
LOC646014	na	null	null	0.09236348
ITGA9	na	null	null	0.09235368
GADD45G	na	null	null	0.09234607
KIZ	na	null	null	0.09230661
ADAMTS2	na	null	null	0.09229218
SETD7	na	null	null	0.09225207
GRK7	na	null	null	0.09224864
DNAJB5	na	null	null	0.09215261
LUM	na	null	null	0.09214146
BANCR	na	null	null	0.09212785
GPSM2	na	null	null	0.092116036
ZNF343	na	null	null	0.092099614
CYP4F12	na	null	null	0.092095934
DEXI	na	null	null	0.09207977
NPW	na	null	null	0.0919303
MUC20	na	null	null	0.091897584
LOC100506388	na	null	null	0.091844685
MIR205HG	na	null	null	0.09180892
ZNF704	na	null	null	0.09173673
RAB40B	na	null	null	0.09173636
SLC6A4	na	null	null	0.09167055
NMB	na	null	null	0.091627724
CHSY3	na	null	null	0.09162722
LOC101929243	na	null	null	0.091556266
CCL19	na	null	null	0.09147809
ZFP30	na	null	null	0.09142756
SYNE3	na	null	null	0.09137587
REV3L	na	null	null	0.091349885
COL1A1	na	null	null	0.09132948
LOC105373878	na	null	null	0.091220014
PFKFB2	na	null	null	0.09112311
SMR3A	na	null	null	0.0910801
APBB1	na	null	null	0.09101912
KIAA1468	na	null	null	0.0910046
MIR6080	na	null	null	0.09092879
FLRT3	na	null	null	0.09091058
LOC100506114	na	null	null	0.0908637
NID1	na	null	null	0.09082549
VGLL1	na	null	null	0.090799294
PLA2G12A	na	null	null	0.09079673
THYN1	na	null	null	0.09077126
TP53I3	na	null	null	0.09076483
GSDMC	na	null	null	0.0907281
ATG4A	na	null	null	0.09071474
SSBP2	na	null	null	0.09064374
ATP7A	na	null	null	0.090538934
TIMP3	na	null	null	0.09051754
PDLIM5	na	null	null	0.09048417
GSTM1	na	null	null	0.090325646
DPYSL2	na	null	null	0.090284824
PLA2G16	na	null	null	0.090260975
MROH7	na	null	null	0.090211034
ABLIM1	na	null	null	0.09017937
ZFP69B	na	null	null	0.090114966
COLEC12	na	null	null	0.09006286
DHRS7C	na	null	null	0.09002343
LOC102725263	na	null	null	0.089990206
CTAG1A	na	null	null	0.089944206
EYA1	na	null	null	0.08994339
COL22A1	na	null	null	0.08993241
PLCD4	na	null	null	0.089873984
EPB41L4A	na	null	null	0.08985366
SIM2	na	null	null	0.08976544
PARVA	na	null	null	0.08973937
CCDC84	na	null	null	0.08972831
DUSP14	na	null	null	0.08960366
PCNT	na	null	null	0.089575
EGFLAM	na	null	null	0.089513905
RAMP2	na	null	null	0.08946636
EP300-AS1	na	null	null	0.08938686
LRP1	na	null	null	0.0893747
KCNE4	na	null	null	0.089350194
HOXC11	na	null	null	0.08926756
ME1	na	null	null	0.08925999
FAM3A	na	null	null	0.089142986
ZNF416	na	null	null	0.08912624
CCND2	na	null	null	0.089123465
DBP	na	null	null	0.08909473
ZNF569	na	null	null	0.08899649
TYRO3	na	null	null	0.08899396
FNDC4	na	null	null	0.08897092
PLCE1	na	null	null	0.08896948
KIAA1644	na	null	null	0.08890606
DTX4	na	null	null	0.08888072
EDN1	na	null	null	0.08880923
PPDPF	na	null	null	0.08876785
JUP	na	null	null	0.08874376
SLC24A2	na	null	null	0.08872894
CXorf57	na	null	null	0.088719204
FAM83B	na	null	null	0.08870513
NOS1	na	null	null	0.08868612
ANKRD46	na	null	null	0.08855648
ZNF623	na	null	null	0.08854597
UBL3	na	null	null	0.088536754
ARG1	na	null	null	0.08849999
SPARC	na	null	null	0.0884126
LOC100128361	na	null	null	0.08834335
COL21A1	na	null	null	0.08830173
DSTNP2	na	null	null	0.088221386
KCNMB2-AS1	na	null	null	0.08816244
TUBA1A	na	null	null	0.088105805
CLIC3	na	null	null	0.08809999
EML3	na	null	null	0.088061504
CDH15	na	null	null	0.088007726
KLF9	na	null	null	0.08799519
CRNKL1	na	null	null	0.087983154
ZNF385B	na	null	null	0.08795816
S1PR1	na	null	null	0.087911755
LOC101927330	na	null	null	0.08788634
MCEE	na	null	null	0.08788004
LOC105374366	na	null	null	0.08784541
NRN1	na	null	null	0.08779665
SULF2	na	null	null	0.08778176
LAMB4	na	null	null	0.08771291
MME	na	null	null	0.087702885
LPIN1	na	null	null	0.08763693
FUT6	na	null	null	0.087618545
AS3MT	na	null	null	0.08757394
CDKL5	na	null	null	0.08747681
SLC22A15	na	null	null	0.0874583
SYNGR3	na	null	null	0.08741527
MCAM	na	null	null	0.08740957
LYRM5	na	null	null	0.08733101
CD207	na	null	null	0.087154396
ZNF512B	na	null	null	0.08709126
ATP6V0D2	na	null	null	0.08708239
RARRES1	na	null	null	0.0870526
RBP7	na	null	null	0.08700729
IKBKB	na	null	null	0.08700689
FAM162A	na	null	null	0.08699059
FAM214A	na	null	null	0.08696225
UGT1A1	na	null	null	0.08693872
GGT5	na	null	null	0.08692687
LOC105378948	na	null	null	0.086896926
IGKV1OR2-108	na	null	null	0.08684948
PRKAG3	na	null	null	0.08683992
CARD18	na	null	null	0.08680598
RAB25	na	null	null	0.0867917
LOC102724532	na	null	null	0.08675572
TEF	na	null	null	0.08670631
OSBPL2	na	null	null	0.08662007
MAL2	na	null	null	0.08656145
RND3	na	null	null	0.08656029
ARL15	na	null	null	0.08653076
OLFML3	na	null	null	0.08652964
CES4A	na	null	null	0.08646887
PECAM1	na	null	null	0.08631367
HECW2	na	null	null	0.0863012
GEMIN8	na	null	null	0.08629037
RASAL1	na	null	null	0.08627201
NOG	na	null	null	0.08624114
SELE	na	null	null	0.08622931
FUT8	na	null	null	0.086179525
CDK16	na	null	null	0.08612395
RMND5A	na	null	null	0.086021245
BGN	na	null	null	0.08601253
TPTE	na	null	null	0.085982114
IQCJ-SCHIP1	na	null	null	0.08577266
LOC401068	na	null	null	0.08574033
PXMP4	na	null	null	0.08571966
DHCR7	na	null	null	0.08571541
DAPK2	na	null	null	0.08571029
LINC00965	na	null	null	0.08570153
NAP1L5	na	null	null	0.08569936
PRDM11	na	null	null	0.08561996
BDH2	na	null	null	0.085597046
LOC105369477	na	null	null	0.08557498
BDKRB2	na	null	null	0.08553048
AMOTL2	na	null	null	0.0855211
DACT1	na	null	null	0.0855148
PGAP3	na	null	null	0.085507974
DHRS3	na	null	null	0.08546107
MYL5	na	null	null	0.08544677
UBE2E2	na	null	null	0.08543338
ELOVL3	na	null	null	0.08539383
ADSSL1	na	null	null	0.085298404
ZNF532	na	null	null	0.085249126
CD82	na	null	null	0.08524688
CPM	na	null	null	0.08518545
LCE1B	na	null	null	0.08517006
SLC44A5	na	null	null	0.085155964
FAM84B	na	null	null	0.08514439
PPT2-EGFL8	na	null	null	0.08500597
CDK5R1	na	null	null	0.08498439
SLC1A3	na	null	null	0.08493886
RTN4R	na	null	null	0.084880166
CHPF	na	null	null	0.08487353
LOXL1	na	null	null	0.08485942
GDPD3	na	null	null	0.08485471
LOC101928464	na	null	null	0.084845744
SRSF8	na	null	null	0.08481386
CTBP1-AS2	na	null	null	0.08479708
OBFC1	na	null	null	0.08479441
TWIST2	na	null	null	0.08478146
LOC101927972	na	null	null	0.08478034
EMILIN1	na	null	null	0.084717534
CYP4B1	na	null	null	0.08437706
TMEM168	na	null	null	0.08435777
CD99P1	na	null	null	0.08434131
TWIST1	na	null	null	0.084315605
KALRN	na	null	null	0.08429164
LINC00968	na	null	null	0.084192164
LOC283861	na	null	null	0.084189795
NID2	na	null	null	0.08409385
UNC5B	na	null	null	0.08407706
POLI	na	null	null	0.084053524
ARHGEF40	na	null	null	0.0839937
C1orf105	na	null	null	0.083955
LOC101930404	na	null	null	0.08392854
ARHGEF15	na	null	null	0.08392166
CDON	na	null	null	0.08390843
FGG	na	null	null	0.083896264
C1QTNF3-AMACR	na	null	null	0.08387979
AIM1L	na	null	null	0.08382001
FOXRED2	na	null	null	0.083706774
FOXO6	na	null	null	0.083702624
STRN3	na	null	null	0.08366964
DEFB124	na	null	null	0.08366595
SVIL	na	null	null	0.08362389
HUNK	na	null	null	0.083599955
CDH10	na	null	null	0.0835999
ZNF250	na	null	null	0.08359928
ZDHHC9	na	null	null	0.083598085
ARC	na	null	null	0.08358055
FAM110B	na	null	null	0.08354712
PLCB1	na	null	null	0.08353828
KCNK9	na	null	null	0.08352693
CPAMD8	na	null	null	0.08338204
FLG-AS1	na	null	null	0.08337535
ADH1A	na	null	null	0.083337866
AEBP1	na	null	null	0.08332432
MIR29C	na	null	null	0.08328427
AXIN2	na	null	null	0.08327335
ITGB1BP1	na	null	null	0.08325738
MXRA7	na	null	null	0.08324561
AMFR	na	null	null	0.08318167
SLC44A3	na	null	null	0.083094425
DLX3	na	null	null	0.08301162
SLC37A4	na	null	null	0.082958855
LOC100507334	na	null	null	0.082903154
CD248	na	null	null	0.08284805
DUSP5	na	null	null	0.08284718
PRKAR2B	na	null	null	0.08282107
LRIG1	na	null	null	0.08281425
RHOBTB3	na	null	null	0.0827582
RILPL1	na	null	null	0.082738675
PPP1R3B	na	null	null	0.08272149
FAM118B	na	null	null	0.082688525
KANK2	na	null	null	0.08268794
MEX3B	na	null	null	0.08259425
CIDEB	na	null	null	0.08249279
PGM2	na	null	null	0.0824757
BEX2	na	null	null	0.082445644
HDC	na	null	null	0.082413316
RAB11B-AS1	na	null	null	0.082261786
ADH7	na	null	null	0.08223775
NNT	na	null	null	0.082220644
CYP2B7P	na	null	null	0.082147226
CYSTM1	na	null	null	0.082125016
MAPRE2	na	null	null	0.082116745
ADH1C	na	null	null	0.08206115
GSTA1	na	null	null	0.08202026
UCN2	na	null	null	0.08199167
ZNF675	na	null	null	0.08191801
HOXD11	na	null	null	0.08187438
UPRT	na	null	null	0.081872694
LOC93429	na	null	null	0.08186756
GNPDA2	na	null	null	0.08182883
CEP112	na	null	null	0.08179602
PLA2G15	na	null	null	0.08171715
THBD	na	null	null	0.0816794
BLNK	na	null	null	0.081611864
IGLL3P	na	null	null	0.08159482
ACAP3	na	null	null	0.08156762
NPR3	na	null	null	0.08156757
TMEM98	na	null	null	0.08155185
MMP2	na	null	null	0.081527114
CORIN	na	null	null	0.08148213
PANK1	na	null	null	0.08146771
SLC6A1	na	null	null	0.08142253
DEFB1	na	null	null	0.08131205
PRAF2	na	null	null	0.0812545
PIAS3	na	null	null	0.08121754
PLS1	na	null	null	0.08117577
CEP85L	na	null	null	0.08114791
PUSL1	na	null	null	0.08110519
HOOK3	na	null	null	0.08108974
ANK3	na	null	null	0.081065394
PPP1R13B	na	null	null	0.0810649
ARPC4-TTLL3	na	null	null	0.08101342
LOC100131541	na	null	null	0.080987245
CCM2L	na	null	null	0.08097649
PLEKHM2	na	null	null	0.08091509
PDK2	na	null	null	0.08088516
RCAN1	na	null	null	0.0808119
TOLLIP	na	null	null	0.08079011
ASB8	na	null	null	0.08076763
KLHL21	na	null	null	0.08074543
FOXF1	na	null	null	0.0806355
MYOC	na	null	null	0.08060856
ZFP28	na	null	null	0.080587246
GATM	na	null	null	0.08057661
KRT20	na	null	null	0.0804294
LOC105378828	na	null	null	0.08041485
ARMCX5	na	null	null	0.08037801
LOC100507557	na	null	null	0.080306165
BMP1	na	null	null	0.080289364
UBE4B	na	null	null	0.08023989
CCL24	na	null	null	0.08021301
ZNF70	na	null	null	0.080184065
PHACTR2	na	null	null	0.080121025
ZFAND2B	na	null	null	0.080068745
LZTR1	na	null	null	0.080027245
ANGPTL7	na	null	null	0.080027044
UGDH	na	null	null	0.08000516
TULP4	na	null	null	0.079987496
ZNF385A	na	null	null	0.07997341
HIVEP2	na	null	null	0.07996667
CYB5R2	na	null	null	0.07993813
CFAP58	na	null	null	0.07989905
SAMD5	na	null	null	0.0797926
DOCK6	na	null	null	0.07978805
SH3BGRL	na	null	null	0.07976578
BCO1	na	null	null	0.07974974
ZNF862	na	null	null	0.079748966
SLC35F2	na	null	null	0.07968971
NMRAL1P1	na	null	null	0.079680115
TMEM150A	na	null	null	0.07961504
MXI1	na	null	null	0.07952778
ZNF844	na	null	null	0.07951469
ARHGAP44	na	null	null	0.079459965
ARFGEF1	na	null	null	0.07945834
SLC15A1	na	null	null	0.07945171
NCK2	na	null	null	0.07941716
UBTD1	na	null	null	0.079416215
GPR176	na	null	null	0.07936996
GPR15	na	null	null	0.079359114
[truncated: 19,754 more rows]
