# Supplementary material for: Identification and validation of key modules and hub genes associated with the pathological stage of oral squamous cell carcinoma by weighted gene co-expression network analysis
Source: PeerJ. 2020 Feb 4;8:e8505. doi: 10.7717/peerj.8505 (PMC7006519; doi:10.7717/peerj.8505)
Supplement: File S6 [file peerj-08-8505-s006.zip › my_analysis_209283_KEGG.Gsea.1570105930256/gsea_report_for_H_1570105930256.xls]

NAME	GS<br> follow link to MSigDB	GS DETAILS	SIZE	ES	NES	NOM p-val	FDR q-val	FWER p-val	RANK AT MAX	LEADING EDGE
KEGG_TIGHT_JUNCTION	KEGG_TIGHT_JUNCTION	Details ...	128	0.6430757	1.9180287	0.0	0.035751574	0.024	2720	tags=28%, list=13%, signal=32%
KEGG_CARDIAC_MUSCLE_CONTRACTION	KEGG_CARDIAC_MUSCLE_CONTRACTION	Details ...	73	0.8011209	1.8681917	0.0	0.03877302	0.049	963	tags=26%, list=4%, signal=27%
KEGG_DILATED_CARDIOMYOPATHY	KEGG_DILATED_CARDIOMYOPATHY	Details ...	89	0.7922822	1.733082	0.0	0.10861708	0.18	1109	tags=35%, list=5%, signal=37%
KEGG_CALCIUM_SIGNALING_PATHWAY	KEGG_CALCIUM_SIGNALING_PATHWAY	Details ...	172	0.5206301	1.6975209	0.0	0.12632453	0.251	2825	tags=23%, list=13%, signal=27%
KEGG_VASCULAR_SMOOTH_MUSCLE_CONTRACTION	KEGG_VASCULAR_SMOOTH_MUSCLE_CONTRACTION	Details ...	109	0.5753559	1.6650316	0.0	0.13998285	0.322	4060	tags=40%, list=19%, signal=49%
KEGG_HYPERTROPHIC_CARDIOMYOPATHY_HCM	KEGG_HYPERTROPHIC_CARDIOMYOPATHY_HCM	Details ...	82	0.7726293	1.6629544	0.0058027077	0.11800911	0.323	1109	tags=35%, list=5%, signal=37%
KEGG_ARRHYTHMOGENIC_RIGHT_VENTRICULAR_CARDIOMYOPATHY_ARVC	KEGG_ARRHYTHMOGENIC_RIGHT_VENTRICULAR_CARDIOMYOPATHY_ARVC	Details ...	73	0.67986846	1.6534988	0.003921569	0.108683735	0.346	2164	tags=32%, list=10%, signal=35%
KEGG_PROXIMAL_TUBULE_BICARBONATE_RECLAMATION	KEGG_PROXIMAL_TUBULE_BICARBONATE_RECLAMATION	Details ...	22	0.6569979	1.6486659	0.008016032	0.10055453	0.356	1521	tags=18%, list=7%, signal=20%
KEGG_OLFACTORY_TRANSDUCTION	KEGG_OLFACTORY_TRANSDUCTION	Details ...	111	0.36809748	1.6421705	0.03125	0.09449377	0.369	4859	tags=13%, list=22%, signal=16%
KEGG_AXON_GUIDANCE	KEGG_AXON_GUIDANCE	Details ...	127	0.50015116	1.6164715	0.002008032	0.11504373	0.455	4952	tags=43%, list=23%, signal=56%
KEGG_NOTCH_SIGNALING_PATHWAY	KEGG_NOTCH_SIGNALING_PATHWAY	Details ...	46	0.4668064	1.6160823	0.021442495	0.10506132	0.457	3727	tags=30%, list=17%, signal=37%
KEGG_INSULIN_SIGNALING_PATHWAY	KEGG_INSULIN_SIGNALING_PATHWAY	Details ...	135	0.45103955	1.5857229	0.0	0.13259466	0.55	4861	tags=39%, list=22%, signal=50%
KEGG_GLYCOLYSIS_GLUCONEOGENESIS	KEGG_GLYCOLYSIS_GLUCONEOGENESIS	Details ...	60	0.55383503	1.5548054	0.011627907	0.16546007	0.626	1922	tags=20%, list=9%, signal=22%
KEGG_LONG_TERM_POTENTIATION	KEGG_LONG_TERM_POTENTIATION	Details ...	68	0.4283528	1.5008383	0.010183299	0.25166792	0.778	4634	tags=38%, list=21%, signal=48%
KEGG_DRUG_METABOLISM_CYTOCHROME_P450	KEGG_DRUG_METABOLISM_CYTOCHROME_P450	Details ...	59	0.72628915	1.4900193	0.042857144	0.2582218	0.807	2187	tags=41%, list=10%, signal=45%
KEGG_GLIOMA	KEGG_GLIOMA	Details ...	64	0.44567722	1.4899971	0.0019646366	0.24230427	0.807	4887	tags=44%, list=22%, signal=56%
KEGG_PROPANOATE_METABOLISM	KEGG_PROPANOATE_METABOLISM	Details ...	32	0.5663024	1.487278	0.06187625	0.23324293	0.815	4743	tags=47%, list=22%, signal=60%
KEGG_ALDOSTERONE_REGULATED_SODIUM_REABSORPTION	KEGG_ALDOSTERONE_REGULATED_SODIUM_REABSORPTION	Details ...	41	0.59716845	1.4844556	0.02264151	0.22499679	0.821	4060	tags=44%, list=19%, signal=54%
KEGG_GNRH_SIGNALING_PATHWAY	KEGG_GNRH_SIGNALING_PATHWAY	Details ...	94	0.45711052	1.4756967	0.028199567	0.22899514	0.837	4910	tags=36%, list=23%, signal=47%
KEGG_ALZHEIMERS_DISEASE	KEGG_ALZHEIMERS_DISEASE	Details ...	154	0.3790737	1.4535381	0.032	0.25955385	0.876	1887	tags=10%, list=9%, signal=11%
KEGG_LONG_TERM_DEPRESSION	KEGG_LONG_TERM_DEPRESSION		65	0.48698652	1.4525594	0.030120483	0.24923582	0.877	2468	tags=22%, list=11%, signal=24%
KEGG_MELANOGENESIS	KEGG_MELANOGENESIS		97	0.47691792	1.4452738	0.0317757	0.24942143	0.889	4602	tags=38%, list=21%, signal=48%
KEGG_RENIN_ANGIOTENSIN_SYSTEM	KEGG_RENIN_ANGIOTENSIN_SYSTEM		17	0.6864197	1.4187118	0.061068702	0.28910056	0.926	3074	tags=41%, list=14%, signal=48%
KEGG_ADHERENS_JUNCTION	KEGG_ADHERENS_JUNCTION		67	0.41829693	1.4008484	0.043222003	0.31258565	0.943	1547	tags=12%, list=7%, signal=13%
KEGG_METABOLISM_OF_XENOBIOTICS_BY_CYTOCHROME_P450	KEGG_METABOLISM_OF_XENOBIOTICS_BY_CYTOCHROME_P450		56	0.69894725	1.3971983	0.1010101	0.3080424	0.944	2187	tags=38%, list=10%, signal=42%
KEGG_BETA_ALANINE_METABOLISM	KEGG_BETA_ALANINE_METABOLISM		22	0.51521987	1.3968151	0.08052435	0.29719374	0.944	4743	tags=36%, list=22%, signal=46%
KEGG_LINOLEIC_ACID_METABOLISM	KEGG_LINOLEIC_ACID_METABOLISM		24	0.70802337	1.3844573	0.08528785	0.30921263	0.953	1701	tags=38%, list=8%, signal=41%
KEGG_RETINOL_METABOLISM	KEGG_RETINOL_METABOLISM		49	0.61095726	1.3754793	0.12966602	0.31439355	0.963	2970	tags=31%, list=14%, signal=35%
KEGG_GAP_JUNCTION	KEGG_GAP_JUNCTION		87	0.4181696	1.3543247	0.06918239	0.3467873	0.976	4380	tags=32%, list=20%, signal=40%
KEGG_STARCH_AND_SUCROSE_METABOLISM	KEGG_STARCH_AND_SUCROSE_METABOLISM		37	0.5092402	1.3488039	0.07854406	0.3466805	0.978	2190	tags=27%, list=10%, signal=30%
KEGG_PYRUVATE_METABOLISM	KEGG_PYRUVATE_METABOLISM		38	0.44499904	1.3431784	0.12524085	0.34658638	0.98	5953	tags=47%, list=27%, signal=65%
KEGG_TASTE_TRANSDUCTION	KEGG_TASTE_TRANSDUCTION		43	0.4526204	1.3340389	0.16564417	0.3540511	0.982	3998	tags=21%, list=18%, signal=26%
KEGG_MAPK_SIGNALING_PATHWAY	KEGG_MAPK_SIGNALING_PATHWAY		256	0.36226282	1.3301463	0.019569471	0.3512654	0.983	2800	tags=16%, list=13%, signal=18%
KEGG_ENDOCYTOSIS	KEGG_ENDOCYTOSIS		171	0.35791948	1.3219155	0.060784314	0.3580266	0.987	4787	tags=32%, list=22%, signal=40%
KEGG_ARGININE_AND_PROLINE_METABOLISM	KEGG_ARGININE_AND_PROLINE_METABOLISM		49	0.4678893	1.303134	0.06439394	0.38596046	0.991	3254	tags=29%, list=15%, signal=34%
KEGG_TGF_BETA_SIGNALING_PATHWAY	KEGG_TGF_BETA_SIGNALING_PATHWAY		82	0.43250644	1.2981087	0.075247526	0.38490894	0.993	3518	tags=32%, list=16%, signal=38%
KEGG_WNT_SIGNALING_PATHWAY	KEGG_WNT_SIGNALING_PATHWAY		145	0.39875272	1.2848988	0.09714286	0.40110785	0.994	4537	tags=36%, list=21%, signal=45%
KEGG_VIRAL_MYOCARDITIS	KEGG_VIRAL_MYOCARDITIS		67	0.54806817	1.2834018	0.14643545	0.39359015	0.994	1047	tags=18%, list=5%, signal=19%
KEGG_ASCORBATE_AND_ALDARATE_METABOLISM	KEGG_ASCORBATE_AND_ALDARATE_METABOLISM		15	0.6273604	1.2816898	0.18882467	0.38661897	0.994	3750	tags=40%, list=17%, signal=48%
KEGG_PHENYLALANINE_METABOLISM	KEGG_PHENYLALANINE_METABOLISM		17	0.5885722	1.281347	0.16463415	0.3774312	0.994	1492	tags=29%, list=7%, signal=32%
KEGG_REGULATION_OF_ACTIN_CYTOSKELETON	KEGG_REGULATION_OF_ACTIN_CYTOSKELETON		209	0.3709461	1.2748505	0.08171206	0.3807984	0.994	4777	tags=32%, list=22%, signal=40%
KEGG_FOCAL_ADHESION	KEGG_FOCAL_ADHESION		195	0.48257345	1.2721283	0.140625	0.377091	0.995	2913	tags=26%, list=13%, signal=30%
KEGG_TYROSINE_METABOLISM	KEGG_TYROSINE_METABOLISM		42	0.50771785	1.2641572	0.1605691	0.3826165	0.995	2452	tags=24%, list=11%, signal=27%
KEGG_PRIMARY_BILE_ACID_BIOSYNTHESIS	KEGG_PRIMARY_BILE_ACID_BIOSYNTHESIS		16	0.5299744	1.2549517	0.18253969	0.39131406	0.995	1567	tags=13%, list=7%, signal=13%
KEGG_GLYCEROPHOSPHOLIPID_METABOLISM	KEGG_GLYCEROPHOSPHOLIPID_METABOLISM		66	0.40745297	1.2497774	0.12248996	0.3917251	0.996	3438	tags=26%, list=16%, signal=30%
KEGG_ENDOMETRIAL_CANCER	KEGG_ENDOMETRIAL_CANCER		52	0.37269253	1.2382753	0.1326923	0.4054964	0.997	5002	tags=42%, list=23%, signal=55%
KEGG_ARACHIDONIC_ACID_METABOLISM	KEGG_ARACHIDONIC_ACID_METABOLISM		52	0.5752498	1.2361678	0.18789144	0.40089327	0.997	3564	tags=40%, list=16%, signal=48%
KEGG_FATTY_ACID_METABOLISM	KEGG_FATTY_ACID_METABOLISM		41	0.4526011	1.2013117	0.23091602	0.46006104	0.998	5044	tags=54%, list=23%, signal=70%
KEGG_ABC_TRANSPORTERS	KEGG_ABC_TRANSPORTERS		42	0.46334556	1.197705	0.2099792	0.45718896	0.998	1632	tags=19%, list=8%, signal=21%
KEGG_GLYCEROLIPID_METABOLISM	KEGG_GLYCEROLIPID_METABOLISM		42	0.41489378	1.1942265	0.14634146	0.4544974	0.998	3984	tags=29%, list=18%, signal=35%
KEGG_MELANOMA	KEGG_MELANOMA		71	0.40663993	1.1907694	0.18787879	0.45302948	0.998	4867	tags=39%, list=22%, signal=51%
KEGG_MTOR_SIGNALING_PATHWAY	KEGG_MTOR_SIGNALING_PATHWAY		50	0.37297094	1.1874735	0.16432866	0.45130786	0.998	4861	tags=32%, list=22%, signal=41%
KEGG_GLUTATHIONE_METABOLISM	KEGG_GLUTATHIONE_METABOLISM		47	0.5292835	1.181419	0.24899599	0.45521203	0.998	1923	tags=26%, list=9%, signal=28%
KEGG_ECM_RECEPTOR_INTERACTION	KEGG_ECM_RECEPTOR_INTERACTION		81	0.5369865	1.1679325	0.28942117	0.47403267	0.998	2803	tags=41%, list=13%, signal=47%
KEGG_DRUG_METABOLISM_OTHER_ENZYMES	KEGG_DRUG_METABOLISM_OTHER_ENZYMES		38	0.42560896	1.1664208	0.2510288	0.4686608	0.998	2187	tags=13%, list=10%, signal=15%
KEGG_PHOSPHATIDYLINOSITOL_SIGNALING_SYSTEM	KEGG_PHOSPHATIDYLINOSITOL_SIGNALING_SYSTEM		75	0.35517657	1.1614621	0.2099792	0.46963078	0.998	4979	tags=40%, list=23%, signal=52%
KEGG_NITROGEN_METABOLISM	KEGG_NITROGEN_METABOLISM		22	0.46739203	1.1601024	0.2188755	0.46388602	0.998	3508	tags=27%, list=16%, signal=32%
KEGG_BASAL_CELL_CARCINOMA	KEGG_BASAL_CELL_CARCINOMA		52	0.51085883	1.1542484	0.29166666	0.46707773	0.999	5002	tags=48%, list=23%, signal=62%
KEGG_GLYCOSAMINOGLYCAN_BIOSYNTHESIS_HEPARAN_SULFATE	KEGG_GLYCOSAMINOGLYCAN_BIOSYNTHESIS_HEPARAN_SULFATE		26	0.48113608	1.1479969	0.28761905	0.47077498	0.999	4148	tags=35%, list=19%, signal=43%
KEGG_HISTIDINE_METABOLISM	KEGG_HISTIDINE_METABOLISM		28	0.4750032	1.1417967	0.3122449	0.47472683	0.999	4341	tags=39%, list=20%, signal=49%
KEGG_ACUTE_MYELOID_LEUKEMIA	KEGG_ACUTE_MYELOID_LEUKEMIA		56	0.38272592	1.1356256	0.24652088	0.47907215	0.999	5002	tags=45%, list=23%, signal=58%
KEGG_LEUKOCYTE_TRANSENDOTHELIAL_MIGRATION	KEGG_LEUKOCYTE_TRANSENDOTHELIAL_MIGRATION		113	0.41647628	1.1253015	0.29761904	0.49077338	0.999	2230	tags=19%, list=10%, signal=21%
KEGG_NEUROTROPHIN_SIGNALING_PATHWAY	KEGG_NEUROTROPHIN_SIGNALING_PATHWAY		123	0.30365667	1.1236875	0.22357723	0.48602825	0.999	4887	tags=33%, list=22%, signal=43%
KEGG_BUTANOATE_METABOLISM	KEGG_BUTANOATE_METABOLISM		33	0.42070594	1.1100693	0.3220676	0.50583106	0.999	5069	tags=42%, list=23%, signal=55%
KEGG_THYROID_CANCER	KEGG_THYROID_CANCER		29	0.3820831	1.067222	0.3632653	0.5821123	1.0	5002	tags=48%, list=23%, signal=63%
KEGG_VALINE_LEUCINE_AND_ISOLEUCINE_DEGRADATION	KEGG_VALINE_LEUCINE_AND_ISOLEUCINE_DEGRADATION		44	0.41204318	1.0566511	0.40040243	0.594164	1.0	4765	tags=45%, list=22%, signal=58%
KEGG_HEDGEHOG_SIGNALING_PATHWAY	KEGG_HEDGEHOG_SIGNALING_PATHWAY		53	0.41002625	1.0509838	0.37795275	0.5959464	1.0	3998	tags=32%, list=18%, signal=39%
KEGG_RIBOFLAVIN_METABOLISM	KEGG_RIBOFLAVIN_METABOLISM		16	0.39787635	1.0362226	0.38188976	0.6159826	1.0	3493	tags=25%, list=16%, signal=30%
KEGG_PARKINSONS_DISEASE	KEGG_PARKINSONS_DISEASE		113	0.2580119	1.0355998	0.40808082	0.60853106	1.0	1633	tags=5%, list=8%, signal=6%
KEGG_PENTOSE_AND_GLUCURONATE_INTERCONVERSIONS	KEGG_PENTOSE_AND_GLUCURONATE_INTERCONVERSIONS		17	0.47871214	1.0324326	0.4642857	0.6063849	1.0	3550	tags=24%, list=16%, signal=28%
KEGG_PPAR_SIGNALING_PATHWAY	KEGG_PPAR_SIGNALING_PATHWAY		67	0.36309758	1.0168246	0.42175573	0.62973124	1.0	3956	tags=30%, list=18%, signal=36%
KEGG_NEUROACTIVE_LIGAND_RECEPTOR_INTERACTION	KEGG_NEUROACTIVE_LIGAND_RECEPTOR_INTERACTION		262	0.28257492	1.0057608	0.42471042	0.64369583	1.0	2751	tags=12%, list=13%, signal=13%
KEGG_GLYCOSAMINOGLYCAN_BIOSYNTHESIS_CHONDROITIN_SULFATE	KEGG_GLYCOSAMINOGLYCAN_BIOSYNTHESIS_CHONDROITIN_SULFATE		22	0.4931969	1.0053949	0.4485437	0.63546443	1.0	2031	tags=32%, list=9%, signal=35%
KEGG_ALPHA_LINOLENIC_ACID_METABOLISM	KEGG_ALPHA_LINOLENIC_ACID_METABOLISM		15	0.4973457	0.9963963	0.47234043	0.64518505	1.0	1701	tags=27%, list=8%, signal=29%
KEGG_FRUCTOSE_AND_MANNOSE_METABOLISM	KEGG_FRUCTOSE_AND_MANNOSE_METABOLISM		33	0.34257367	0.991468	0.4556701	0.64620405	1.0	4196	tags=30%, list=19%, signal=37%
KEGG_NICOTINATE_AND_NICOTINAMIDE_METABOLISM	KEGG_NICOTINATE_AND_NICOTINAMIDE_METABOLISM		21	0.39578995	0.9700074	0.5202952	0.6824813	1.0	4848	tags=43%, list=22%, signal=55%
KEGG_ETHER_LIPID_METABOLISM	KEGG_ETHER_LIPID_METABOLISM		26	0.38326353	0.92737055	0.55833334	0.7649269	1.0	2254	tags=19%, list=10%, signal=21%
KEGG_STEROID_HORMONE_BIOSYNTHESIS	KEGG_STEROID_HORMONE_BIOSYNTHESIS		42	0.39319867	0.9122999	0.58655804	0.78665286	1.0	2310	tags=17%, list=11%, signal=19%
KEGG_REGULATION_OF_AUTOPHAGY	KEGG_REGULATION_OF_AUTOPHAGY		34	0.27875862	0.91061664	0.602459	0.77997744	1.0	4064	tags=18%, list=19%, signal=22%
KEGG_ERBB_SIGNALING_PATHWAY	KEGG_ERBB_SIGNALING_PATHWAY		86	0.25608316	0.9053606	0.66	0.78286856	1.0	5631	tags=40%, list=26%, signal=53%
KEGG_BLADDER_CANCER	KEGG_BLADDER_CANCER		40	0.3463319	0.89754164	0.6072187	0.78942657	1.0	4711	tags=40%, list=22%, signal=51%
KEGG_P53_SIGNALING_PATHWAY	KEGG_P53_SIGNALING_PATHWAY		65	0.31127906	0.89674026	0.6229839	0.7818208	1.0	2122	tags=18%, list=10%, signal=20%
KEGG_ADIPOCYTOKINE_SIGNALING_PATHWAY	KEGG_ADIPOCYTOKINE_SIGNALING_PATHWAY		66	0.27474326	0.8902796	0.66986567	0.78558016	1.0	3515	tags=23%, list=16%, signal=27%
KEGG_VEGF_SIGNALING_PATHWAY	KEGG_VEGF_SIGNALING_PATHWAY		71	0.27759808	0.8858807	0.7222222	0.7852894	1.0	4887	tags=38%, list=22%, signal=49%
KEGG_EPITHELIAL_CELL_SIGNALING_IN_HELICOBACTER_PYLORI_INFECTION	KEGG_EPITHELIAL_CELL_SIGNALING_IN_HELICOBACTER_PYLORI_INFECTION		66	0.2780316	0.88462263	0.66935486	0.77840245	1.0	2112	tags=12%, list=10%, signal=13%
KEGG_PATHWAYS_IN_CANCER	KEGG_PATHWAYS_IN_CANCER		319	0.26980576	0.8719453	0.718	0.7951731	1.0	4887	tags=30%, list=22%, signal=38%
KEGG_PURINE_METABOLISM	KEGG_PURINE_METABOLISM		148	0.24268825	0.866351	0.71115535	0.7976459	1.0	3832	tags=19%, list=18%, signal=23%
KEGG_TYPE_II_DIABETES_MELLITUS	KEGG_TYPE_II_DIABETES_MELLITUS		44	0.28490224	0.8630325	0.6937984	0.7949381	1.0	4060	tags=32%, list=19%, signal=39%
KEGG_NON_SMALL_CELL_LUNG_CANCER	KEGG_NON_SMALL_CELL_LUNG_CANCER		54	0.24931054	0.8498824	0.8211382	0.81150633	1.0	4887	tags=35%, list=22%, signal=45%
KEGG_GLYCOSAMINOGLYCAN_DEGRADATION	KEGG_GLYCOSAMINOGLYCAN_DEGRADATION		20	0.33194587	0.8486303	0.6940452	0.80474067	1.0	4353	tags=25%, list=20%, signal=31%
KEGG_RIBOSOME	KEGG_RIBOSOME		71	0.20836015	0.8478576	0.6039604	0.7972899	1.0	281	tags=1%, list=1%, signal=1%
KEGG_HUNTINGTONS_DISEASE	KEGG_HUNTINGTONS_DISEASE		168	0.19796233	0.8394403	0.68244576	0.8044518	1.0	2065	tags=5%, list=9%, signal=6%
KEGG_OXIDATIVE_PHOSPHORYLATION	KEGG_OXIDATIVE_PHOSPHORYLATION		117	0.2226551	0.8373808	0.6707819	0.7993355	1.0	1169	tags=3%, list=5%, signal=4%
KEGG_INOSITOL_PHOSPHATE_METABOLISM	KEGG_INOSITOL_PHOSPHATE_METABOLISM		54	0.25402713	0.8364313	0.8081633	0.7924861	1.0	3291	tags=20%, list=15%, signal=24%
KEGG_PROSTATE_CANCER	KEGG_PROSTATE_CANCER		89	0.25213847	0.82450294	0.78488374	0.8049779	1.0	5002	tags=30%, list=23%, signal=39%
KEGG_N_GLYCAN_BIOSYNTHESIS	KEGG_N_GLYCAN_BIOSYNTHESIS		46	0.27235973	0.7963192	0.7064579	0.84654987	1.0	3372	tags=22%, list=16%, signal=26%
KEGG_PENTOSE_PHOSPHATE_PATHWAY	KEGG_PENTOSE_PHOSPHATE_PATHWAY		26	0.305702	0.7962001	0.7358121	0.83802646	1.0	4325	tags=23%, list=20%, signal=29%
KEGG_FC_GAMMA_R_MEDIATED_PHAGOCYTOSIS	KEGG_FC_GAMMA_R_MEDIATED_PHAGOCYTOSIS		91	0.2579328	0.79315174	0.8228347	0.83459204	1.0	4887	tags=35%, list=22%, signal=45%
KEGG_VASOPRESSIN_REGULATED_WATER_REABSORPTION	KEGG_VASOPRESSIN_REGULATED_WATER_REABSORPTION		44	0.24872373	0.7694707	0.84294236	0.86387545	1.0	6345	tags=39%, list=29%, signal=54%
KEGG_SNARE_INTERACTIONS_IN_VESICULAR_TRANSPORT	KEGG_SNARE_INTERACTIONS_IN_VESICULAR_TRANSPORT		38	0.23469535	0.7690341	0.83431953	0.8559768	1.0	5419	tags=29%, list=25%, signal=38%
KEGG_SPHINGOLIPID_METABOLISM	KEGG_SPHINGOLIPID_METABOLISM		32	0.25769022	0.73273563	0.91434264	0.89981866	1.0	4359	tags=28%, list=20%, signal=35%
KEGG_AMINO_SUGAR_AND_NUCLEOTIDE_SUGAR_METABOLISM	KEGG_AMINO_SUGAR_AND_NUCLEOTIDE_SUGAR_METABOLISM		42	0.23992835	0.7209902	0.8927203	0.9050278	1.0	4535	tags=36%, list=21%, signal=45%
KEGG_VIBRIO_CHOLERAE_INFECTION	KEGG_VIBRIO_CHOLERAE_INFECTION		52	0.21650288	0.70026225	0.92354125	0.9203908	1.0	5746	tags=29%, list=26%, signal=39%
KEGG_PEROXISOME	KEGG_PEROXISOME		77	0.20963131	0.66718197	0.95	0.9421314	1.0	5964	tags=39%, list=27%, signal=53%
KEGG_LYSOSOME	KEGG_LYSOSOME		114	0.21089621	0.6624807	0.94174755	0.9369934	1.0	4359	tags=20%, list=20%, signal=25%
KEGG_RNA_POLYMERASE	KEGG_RNA_POLYMERASE		28	0.19610901	0.56297994	0.9330544	0.98048	1.0	1196	tags=7%, list=5%, signal=8%
