# Supplementary material for: Identification and validation of key modules and hub genes associated with the pathological stage of oral squamous cell carcinoma by weighted gene co-expression network analysis
Source: PeerJ. 2020 Feb 4;8:e8505. doi: 10.7717/peerj.8505 (PMC7006519; doi:10.7717/peerj.8505)
Supplement: File S6 [file peerj-08-8505-s006.zip › my_analysis_209283_KEGG.Gsea.1570105930256/gsea_report_for_L_1570105930256.xls]

NAME	GS<br> follow link to MSigDB	GS DETAILS	SIZE	ES	NES	NOM p-val	FDR q-val	FWER p-val	RANK AT MAX	LEADING EDGE
KEGG_ONE_CARBON_POOL_BY_FOLATE	KEGG_ONE_CARBON_POOL_BY_FOLATE	Details ...	16	-0.6895451	-1.7397485	0.0	0.20152673	0.19	2940	tags=56%, list=14%, signal=65%
KEGG_MISMATCH_REPAIR	KEGG_MISMATCH_REPAIR	Details ...	22	-0.70660156	-1.619349	0.027131783	0.37647772	0.485	4228	tags=59%, list=19%, signal=73%
KEGG_PROTEASOME	KEGG_PROTEASOME	Details ...	41	-0.600024	-1.5720422	0.08064516	0.40621814	0.635	7093	tags=71%, list=33%, signal=105%
KEGG_TOLL_LIKE_RECEPTOR_SIGNALING_PATHWAY	KEGG_TOLL_LIKE_RECEPTOR_SIGNALING_PATHWAY	Details ...	98	-0.5940247	-1.5589778	0.03307393	0.34453303	0.673	2744	tags=32%, list=13%, signal=36%
KEGG_SPLICEOSOME	KEGG_SPLICEOSOME	Details ...	114	-0.4563647	-1.558299	0.07751938	0.27699712	0.675	6172	tags=51%, list=28%, signal=71%
KEGG_ANTIGEN_PROCESSING_AND_PRESENTATION	KEGG_ANTIGEN_PROCESSING_AND_PRESENTATION	Details ...	80	-0.585196	-1.5550665	0.062381852	0.23663394	0.684	5626	tags=58%, list=26%, signal=77%
KEGG_DNA_REPLICATION	KEGG_DNA_REPLICATION	Details ...	36	-0.7372854	-1.553677	0.035714287	0.20541286	0.689	4228	tags=78%, list=19%, signal=96%
KEGG_HOMOLOGOUS_RECOMBINATION	KEGG_HOMOLOGOUS_RECOMBINATION	Details ...	28	-0.663331	-1.5514301	0.04489796	0.18289109	0.691	4176	tags=50%, list=19%, signal=62%
KEGG_GRAFT_VERSUS_HOST_DISEASE	KEGG_GRAFT_VERSUS_HOST_DISEASE	Details ...	37	-0.735104	-1.4981728	0.032629557	0.25720534	0.797	4446	tags=78%, list=20%, signal=98%
KEGG_CELL_CYCLE	KEGG_CELL_CYCLE	Details ...	122	-0.55774665	-1.4917344	0.08806262	0.24440375	0.813	3323	tags=42%, list=15%, signal=49%
KEGG_GLYOXYLATE_AND_DICARBOXYLATE_METABOLISM	KEGG_GLYOXYLATE_AND_DICARBOXYLATE_METABOLISM	Details ...	16	-0.5403999	-1.4768124	0.066390045	0.25094813	0.835	3086	tags=31%, list=14%, signal=36%
KEGG_LEISHMANIA_INFECTION	KEGG_LEISHMANIA_INFECTION	Details ...	68	-0.6222828	-1.4483092	0.053784862	0.28746822	0.874	3250	tags=47%, list=15%, signal=55%
KEGG_TYPE_I_DIABETES_MELLITUS	KEGG_TYPE_I_DIABETES_MELLITUS	Details ...	40	-0.67196375	-1.4368908	0.04518664	0.2879649	0.89	5008	tags=73%, list=23%, signal=94%
KEGG_AUTOIMMUNE_THYROID_DISEASE	KEGG_AUTOIMMUNE_THYROID_DISEASE	Details ...	49	-0.66089576	-1.4209316	0.125	0.29784548	0.913	5033	tags=53%, list=23%, signal=69%
KEGG_BASE_EXCISION_REPAIR	KEGG_BASE_EXCISION_REPAIR	Details ...	32	-0.55360293	-1.398209	0.12741312	0.32437176	0.937	6175	tags=56%, list=28%, signal=78%
KEGG_AMINOACYL_TRNA_BIOSYNTHESIS	KEGG_AMINOACYL_TRNA_BIOSYNTHESIS	Details ...	37	-0.5008321	-1.3872682	0.14115308	0.3251854	0.949	5661	tags=51%, list=26%, signal=69%
KEGG_NUCLEOTIDE_EXCISION_REPAIR	KEGG_NUCLEOTIDE_EXCISION_REPAIR	Details ...	43	-0.5156311	-1.3830369	0.12133072	0.31314927	0.951	4452	tags=49%, list=20%, signal=61%
KEGG_ALLOGRAFT_REJECTION	KEGG_ALLOGRAFT_REJECTION	Details ...	34	-0.7075095	-1.3749459	0.11220472	0.31304425	0.96	5033	tags=76%, list=23%, signal=99%
KEGG_RIG_I_LIKE_RECEPTOR_SIGNALING_PATHWAY	KEGG_RIG_I_LIKE_RECEPTOR_SIGNALING_PATHWAY	Details ...	69	-0.4632946	-1.3632535	0.10546875	0.31914988	0.965	5768	tags=49%, list=27%, signal=67%
KEGG_INTESTINAL_IMMUNE_NETWORK_FOR_IGA_PRODUCTION	KEGG_INTESTINAL_IMMUNE_NETWORK_FOR_IGA_PRODUCTION	Details ...	45	-0.64845085	-1.3242017	0.14403293	0.38302112	0.986	3250	tags=47%, list=15%, signal=55%
KEGG_CYSTEINE_AND_METHIONINE_METABOLISM	KEGG_CYSTEINE_AND_METHIONINE_METABOLISM		34	-0.44568154	-1.3105958	0.12190083	0.3940634	0.987	1109	tags=15%, list=5%, signal=15%
KEGG_PRIMARY_IMMUNODEFICIENCY	KEGG_PRIMARY_IMMUNODEFICIENCY		35	-0.6876564	-1.2920378	0.1764706	0.4157648	0.988	3822	tags=57%, list=18%, signal=69%
KEGG_PYRIMIDINE_METABOLISM	KEGG_PYRIMIDINE_METABOLISM		91	-0.40208653	-1.2826577	0.17857143	0.418209	0.99	4151	tags=35%, list=19%, signal=43%
KEGG_PROTEIN_EXPORT	KEGG_PROTEIN_EXPORT		22	-0.42174026	-1.2795289	0.22699386	0.40653262	0.99	9065	tags=64%, list=42%, signal=109%
KEGG_NOD_LIKE_RECEPTOR_SIGNALING_PATHWAY	KEGG_NOD_LIKE_RECEPTOR_SIGNALING_PATHWAY		59	-0.52663356	-1.2779574	0.17729084	0.3933215	0.99	2313	tags=31%, list=11%, signal=34%
KEGG_NATURAL_KILLER_CELL_MEDIATED_CYTOTOXICITY	KEGG_NATURAL_KILLER_CELL_MEDIATED_CYTOTOXICITY		131	-0.47748902	-1.2633672	0.19114688	0.40704042	0.996	4446	tags=44%, list=20%, signal=54%
KEGG_RNA_DEGRADATION	KEGG_RNA_DEGRADATION		56	-0.39479676	-1.2505773	0.21073559	0.4189841	0.997	4708	tags=54%, list=22%, signal=68%
KEGG_CYTOSOLIC_DNA_SENSING_PATHWAY	KEGG_CYTOSOLIC_DNA_SENSING_PATHWAY		53	-0.4846383	-1.2165986	0.2591171	0.47515032	0.999	3849	tags=36%, list=18%, signal=43%
KEGG_SYSTEMIC_LUPUS_ERYTHEMATOSUS	KEGG_SYSTEMIC_LUPUS_ERYTHEMATOSUS		102	-0.47528332	-1.1979487	0.24950495	0.5009699	1.0	4674	tags=48%, list=21%, signal=61%
KEGG_CYTOKINE_CYTOKINE_RECEPTOR_INTERACTION	KEGG_CYTOKINE_CYTOKINE_RECEPTOR_INTERACTION		250	-0.47646517	-1.1935179	0.1980198	0.4938798	1.0	2615	tags=34%, list=12%, signal=39%
KEGG_TRYPTOPHAN_METABOLISM	KEGG_TRYPTOPHAN_METABOLISM		39	-0.44959033	-1.1894506	0.17479675	0.48605984	1.0	2410	tags=26%, list=11%, signal=29%
KEGG_B_CELL_RECEPTOR_SIGNALING_PATHWAY	KEGG_B_CELL_RECEPTOR_SIGNALING_PATHWAY		74	-0.45260504	-1.1463026	0.2772074	0.56487846	1.0	4891	tags=49%, list=22%, signal=63%
KEGG_LYSINE_DEGRADATION	KEGG_LYSINE_DEGRADATION		41	-0.36718354	-1.1415318	0.21862349	0.5589409	1.0	3199	tags=27%, list=15%, signal=31%
KEGG_UBIQUITIN_MEDIATED_PROTEOLYSIS	KEGG_UBIQUITIN_MEDIATED_PROTEOLYSIS		129	-0.2893748	-1.13332	0.26223093	0.5616279	1.0	3772	tags=19%, list=17%, signal=23%
KEGG_PROGESTERONE_MEDIATED_OOCYTE_MATURATION	KEGG_PROGESTERONE_MEDIATED_OOCYTE_MATURATION		83	-0.34519407	-1.1246036	0.286	0.5642181	1.0	1083	tags=14%, list=5%, signal=15%
KEGG_GALACTOSE_METABOLISM	KEGG_GALACTOSE_METABOLISM		25	-0.38768706	-1.1159037	0.29508197	0.5676928	1.0	1420	tags=20%, list=7%, signal=21%
KEGG_HEMATOPOIETIC_CELL_LINEAGE	KEGG_HEMATOPOIETIC_CELL_LINEAGE		84	-0.48140922	-1.0972085	0.34623218	0.59312135	1.0	3331	tags=40%, list=15%, signal=48%
KEGG_JAK_STAT_SIGNALING_PATHWAY	KEGG_JAK_STAT_SIGNALING_PATHWAY		151	-0.3852802	-1.0959421	0.32317072	0.5801145	1.0	3687	tags=30%, list=17%, signal=36%
KEGG_PRION_DISEASES	KEGG_PRION_DISEASES		34	-0.40243876	-1.0849403	0.34126985	0.58839047	1.0	2139	tags=24%, list=10%, signal=26%
KEGG_MATURITY_ONSET_DIABETES_OF_THE_YOUNG	KEGG_MATURITY_ONSET_DIABETES_OF_THE_YOUNG		24	-0.44680795	-1.078759	0.3802817	0.58736223	1.0	5414	tags=33%, list=25%, signal=44%
KEGG_APOPTOSIS	KEGG_APOPTOSIS		86	-0.3560374	-1.0671986	0.33867735	0.5967422	1.0	3650	tags=33%, list=17%, signal=39%
KEGG_T_CELL_RECEPTOR_SIGNALING_PATHWAY	KEGG_T_CELL_RECEPTOR_SIGNALING_PATHWAY		106	-0.4042237	-1.0454645	0.41883767	0.62889546	1.0	4393	tags=35%, list=20%, signal=44%
KEGG_OOCYTE_MEIOSIS	KEGG_OOCYTE_MEIOSIS		107	-0.29178673	-1.0425528	0.39484128	0.6201826	1.0	1347	tags=15%, list=6%, signal=16%
KEGG_PANCREATIC_CANCER	KEGG_PANCREATIC_CANCER		69	-0.31986317	-1.0158365	0.44145873	0.663343	1.0	2854	tags=25%, list=13%, signal=28%
KEGG_ASTHMA	KEGG_ASTHMA		27	-0.47762525	-0.99730486	0.47328246	0.69082767	1.0	3250	tags=44%, list=15%, signal=52%
KEGG_FC_EPSILON_RI_SIGNALING_PATHWAY	KEGG_FC_EPSILON_RI_SIGNALING_PATHWAY		74	-0.35842478	-0.9967027	0.46360153	0.6774102	1.0	1521	tags=19%, list=7%, signal=20%
KEGG_CHEMOKINE_SIGNALING_PATHWAY	KEGG_CHEMOKINE_SIGNALING_PATHWAY		180	-0.3725054	-0.97498393	0.4774951	0.7104247	1.0	4612	tags=38%, list=21%, signal=48%
KEGG_TERPENOID_BACKBONE_BIOSYNTHESIS	KEGG_TERPENOID_BACKBONE_BIOSYNTHESIS		15	-0.44018272	-0.9476375	0.52380955	0.7568032	1.0	4696	tags=40%, list=22%, signal=51%
KEGG_COLORECTAL_CANCER	KEGG_COLORECTAL_CANCER		62	-0.29566488	-0.92789733	0.56842107	0.7840845	1.0	5093	tags=32%, list=23%, signal=42%
KEGG_AMYOTROPHIC_LATERAL_SCLEROSIS_ALS	KEGG_AMYOTROPHIC_LATERAL_SCLEROSIS_ALS		51	-0.28791827	-0.92744744	0.5944334	0.769463	1.0	3530	tags=24%, list=16%, signal=28%
KEGG_PATHOGENIC_ESCHERICHIA_COLI_INFECTION	KEGG_PATHOGENIC_ESCHERICHIA_COLI_INFECTION		53	-0.2683965	-0.9164242	0.5687023	0.7775728	1.0	3635	tags=15%, list=17%, signal=18%
KEGG_ALANINE_ASPARTATE_AND_GLUTAMATE_METABOLISM	KEGG_ALANINE_ASPARTATE_AND_GLUTAMATE_METABOLISM		32	-0.33765176	-0.89269245	0.62598425	0.8133326	1.0	1921	tags=16%, list=9%, signal=17%
KEGG_SMALL_CELL_LUNG_CANCER	KEGG_SMALL_CELL_LUNG_CANCER		84	-0.30966508	-0.87601686	0.638	0.8336368	1.0	3279	tags=30%, list=15%, signal=35%
KEGG_CELL_ADHESION_MOLECULES_CAMS	KEGG_CELL_ADHESION_MOLECULES_CAMS		126	-0.3355357	-0.85940385	0.6866538	0.8532684	1.0	3262	tags=33%, list=15%, signal=39%
KEGG_PORPHYRIN_AND_CHLOROPHYLL_METABOLISM	KEGG_PORPHYRIN_AND_CHLOROPHYLL_METABOLISM		30	-0.30679467	-0.8141436	0.69649804	0.9293394	1.0	3219	tags=23%, list=15%, signal=27%
KEGG_GLYCOSPHINGOLIPID_BIOSYNTHESIS_LACTO_AND_NEOLACTO_SERIES	KEGG_GLYCOSPHINGOLIPID_BIOSYNTHESIS_LACTO_AND_NEOLACTO_SERIES		25	-0.36776054	-0.8111205	0.70955163	0.91867864	1.0	3430	tags=32%, list=16%, signal=38%
KEGG_O_GLYCAN_BIOSYNTHESIS	KEGG_O_GLYCAN_BIOSYNTHESIS		26	-0.37339905	-0.80978954	0.7263158	0.90487677	1.0	6791	tags=50%, list=31%, signal=73%
KEGG_COMPLEMENT_AND_COAGULATION_CASCADES	KEGG_COMPLEMENT_AND_COAGULATION_CASCADES		67	-0.3049724	-0.80681086	0.7531645	0.8951527	1.0	2080	tags=19%, list=10%, signal=21%
KEGG_GLYCINE_SERINE_AND_THREONINE_METABOLISM	KEGG_GLYCINE_SERINE_AND_THREONINE_METABOLISM		31	-0.34309423	-0.7964791	0.75	0.89940816	1.0	2739	tags=26%, list=13%, signal=29%
KEGG_DORSO_VENTRAL_AXIS_FORMATION	KEGG_DORSO_VENTRAL_AXIS_FORMATION		23	-0.29138625	-0.7898232	0.8122605	0.89655244	1.0	4311	tags=39%, list=20%, signal=49%
KEGG_BASAL_TRANSCRIPTION_FACTORS	KEGG_BASAL_TRANSCRIPTION_FACTORS		32	-0.26113096	-0.77617836	0.7455969	0.905155	1.0	2747	tags=19%, list=13%, signal=21%
KEGG_CHRONIC_MYELOID_LEUKEMIA	KEGG_CHRONIC_MYELOID_LEUKEMIA		72	-0.22362122	-0.7542475	0.9355509	0.9233936	1.0	4891	tags=32%, list=22%, signal=41%
KEGG_PANTOTHENATE_AND_COA_BIOSYNTHESIS	KEGG_PANTOTHENATE_AND_COA_BIOSYNTHESIS		16	-0.32475045	-0.7440491	0.8580122	0.923534	1.0	2995	tags=19%, list=14%, signal=22%
KEGG_BIOSYNTHESIS_OF_UNSATURATED_FATTY_ACIDS	KEGG_BIOSYNTHESIS_OF_UNSATURATED_FATTY_ACIDS		18	-0.30030876	-0.74360514	0.8125	0.9096808	1.0	1481	tags=17%, list=7%, signal=18%
KEGG_GLYCOSYLPHOSPHATIDYLINOSITOL_GPI_ANCHOR_BIOSYNTHESIS	KEGG_GLYCOSYLPHOSPHATIDYLINOSITOL_GPI_ANCHOR_BIOSYNTHESIS		24	-0.2539606	-0.69288534	0.875502	0.9582724	1.0	5122	tags=33%, list=24%, signal=44%
KEGG_RENAL_CELL_CARCINOMA	KEGG_RENAL_CELL_CARCINOMA		68	-0.21947232	-0.6892014	0.954	0.9473329	1.0	4919	tags=26%, list=23%, signal=34%
KEGG_CITRATE_CYCLE_TCA_CYCLE	KEGG_CITRATE_CYCLE_TCA_CYCLE		30	-0.20573898	-0.61546576	0.9049505	0.9884668	1.0	3788	tags=17%, list=17%, signal=20%
KEGG_STEROID_BIOSYNTHESIS	KEGG_STEROID_BIOSYNTHESIS		15	-0.27933758	-0.60975957	0.9558541	0.97681844	1.0	3863	tags=33%, list=18%, signal=41%
KEGG_SELENOAMINO_ACID_METABOLISM	KEGG_SELENOAMINO_ACID_METABOLISM		25	-0.21956371	-0.57048947	0.9698795	0.9781755	1.0	3401	tags=16%, list=16%, signal=19%
