# Supplementary material for: Identification and validation of key modules and hub genes associated with the pathological stage of oral squamous cell carcinoma by weighted gene co-expression network analysis
Source: PeerJ. 2020 Feb 4;8:e8505. doi: 10.7717/peerj.8505 (PMC7006519; doi:10.7717/peerj.8505)
Supplement: File S6 [file peerj-08-8505-s006.zip › my_analysis_213900_BP.Gsea.1570106614819/gsea_report_for_H_1570106614819.xls]

NAME	GS<br> follow link to MSigDB	GS DETAILS	SIZE	ES	NES	NOM p-val	FDR q-val	FWER p-val	RANK AT MAX	LEADING EDGE
GO_MONOVALENT_INORGANIC_CATION_HOMEOSTASIS	GO_MONOVALENT_INORGANIC_CATION_HOMEOSTASIS	Details ...	116	0.5514356	1.7496057	0.0	1.0	0.729	2522	tags=24%, list=12%, signal=27%
GO_REGULATION_OF_NEUROTRANSMITTER_SECRETION	GO_REGULATION_OF_NEUROTRANSMITTER_SECRETION	Details ...	45	0.6124723	1.7309457	0.0	1.0	0.79	2569	tags=31%, list=12%, signal=35%
GO_REGULATION_OF_NEUROTRANSMITTER_TRANSPORT	GO_REGULATION_OF_NEUROTRANSMITTER_TRANSPORT	Details ...	58	0.60463846	1.7196319	0.0	1.0	0.829	2693	tags=33%, list=12%, signal=37%
GO_CELLULAR_MONOVALENT_INORGANIC_CATION_HOMEOSTASIS	GO_CELLULAR_MONOVALENT_INORGANIC_CATION_HOMEOSTASIS	Details ...	90	0.49574566	1.7093059	0.0021276595	1.0	0.861	2783	tags=21%, list=13%, signal=24%
GO_ACTIVATION_OF_PROTEIN_KINASE_A_ACTIVITY	GO_ACTIVATION_OF_PROTEIN_KINASE_A_ACTIVITY	Details ...	17	0.7085975	1.6849508	0.0038910506	1.0	0.91	624	tags=24%, list=3%, signal=24%
GO_REGULATION_OF_PH	GO_REGULATION_OF_PH	Details ...	84	0.52221483	1.6777865	0.0	1.0	0.924	2522	tags=23%, list=12%, signal=25%
GO_CHLORIDE_TRANSPORT	GO_CHLORIDE_TRANSPORT	Details ...	95	0.5116939	1.6615472	0.0	1.0	0.943	3063	tags=24%, list=14%, signal=28%
GO_REGULATION_OF_CHROMATIN_BINDING	GO_REGULATION_OF_CHROMATIN_BINDING	Details ...	16	0.5883704	1.6575547	0.0066079297	1.0	0.949	2835	tags=31%, list=13%, signal=36%
GO_GLUCAN_BIOSYNTHETIC_PROCESS	GO_GLUCAN_BIOSYNTHETIC_PROCESS	Details ...	24	0.6692098	1.6565558	0.010940919	1.0	0.951	4194	tags=42%, list=19%, signal=52%
GO_REGULATION_OF_CILIUM_ASSEMBLY	GO_REGULATION_OF_CILIUM_ASSEMBLY	Details ...	46	0.49985248	1.6490817	0.0059405942	1.0	0.958	5099	tags=43%, list=23%, signal=57%
GO_POSITIVE_REGULATION_OF_SYNAPTIC_TRANSMISSION_GLUTAMATERGIC	GO_POSITIVE_REGULATION_OF_SYNAPTIC_TRANSMISSION_GLUTAMATERGIC	Details ...	17	0.7289097	1.6456032	0.009225092	1.0	0.961	3640	tags=53%, list=17%, signal=64%
GO_RESPONSE_TO_EPINEPHRINE	GO_RESPONSE_TO_EPINEPHRINE	Details ...	16	0.73042494	1.6438193	0.006342495	1.0	0.962	2503	tags=44%, list=12%, signal=49%
GO_INORGANIC_ANION_TRANSPORT	GO_INORGANIC_ANION_TRANSPORT	Details ...	124	0.49056092	1.641886	0.0	1.0	0.962	3063	tags=24%, list=14%, signal=28%
GO_RENAL_WATER_HOMEOSTASIS	GO_RENAL_WATER_HOMEOSTASIS	Details ...	34	0.6320019	1.6388073	0.002057613	1.0	0.967	3575	tags=41%, list=16%, signal=49%
GO_NEGATIVE_REGULATION_OF_EXOCYTOSIS	GO_NEGATIVE_REGULATION_OF_EXOCYTOSIS	Details ...	26	0.6841681	1.6377382	0.006423983	0.9852134	0.968	3553	tags=42%, list=16%, signal=51%
GO_SODIUM_ION_HOMEOSTASIS	GO_SODIUM_ION_HOMEOSTASIS	Details ...	28	0.6893835	1.6307691	0.006651885	1.0	0.979	2783	tags=39%, list=13%, signal=45%
GO_REGULATION_OF_DOPAMINE_SECRETION	GO_REGULATION_OF_DOPAMINE_SECRETION	Details ...	22	0.687886	1.6245581	0.016597511	1.0	0.982	4847	tags=55%, list=22%, signal=70%
GO_REGULATION_OF_CELLULAR_PH	GO_REGULATION_OF_CELLULAR_PH	Details ...	71	0.48059937	1.6230661	0.0063157897	0.97102135	0.983	2522	tags=18%, list=12%, signal=21%
GO_POSITIVE_REGULATION_OF_SODIUM_ION_TRANSPORT	GO_POSITIVE_REGULATION_OF_SODIUM_ION_TRANSPORT	Details ...	32	0.6235861	1.622106	0.004158004	0.928379	0.983	2964	tags=34%, list=14%, signal=40%
GO_POSITIVE_REGULATION_OF_SODIUM_ION_TRANSMEMBRANE_TRANSPORT	GO_POSITIVE_REGULATION_OF_SODIUM_ION_TRANSMEMBRANE_TRANSPORT	Details ...	16	0.6754274	1.6198848	0.023504274	0.9049984	0.984	2783	tags=38%, list=13%, signal=43%
GO_EXCRETION	GO_EXCRETION		41	0.6192867	1.6146042	0.008438818	0.9134882	0.987	2135	tags=27%, list=10%, signal=30%
GO_CELLULAR_RESPONSE_TO_GLUCAGON_STIMULUS	GO_CELLULAR_RESPONSE_TO_GLUCAGON_STIMULUS		38	0.5716745	1.613165	0.013513514	0.88660777	0.987	3575	tags=29%, list=16%, signal=35%
GO_NEURON_MATURATION	GO_NEURON_MATURATION		29	0.636757	1.6115288	0.012072435	0.86536366	0.99	4609	tags=48%, list=21%, signal=61%
GO_POSITIVE_REGULATION_OF_SMOOTHENED_SIGNALING_PATHWAY	GO_POSITIVE_REGULATION_OF_SMOOTHENED_SIGNALING_PATHWAY		24	0.7445716	1.608625	0.004415011	0.8542962	0.991	1975	tags=42%, list=9%, signal=46%
GO_REGULATION_OF_LONG_TERM_NEURONAL_SYNAPTIC_PLASTICITY	GO_REGULATION_OF_LONG_TERM_NEURONAL_SYNAPTIC_PLASTICITY		23	0.609499	1.606128	0.004166667	0.8439285	0.991	1363	tags=22%, list=6%, signal=23%
GO_RESPONSE_TO_GLUCAGON	GO_RESPONSE_TO_GLUCAGON		48	0.5375428	1.6048771	0.008179959	0.82290894	0.991	3575	tags=29%, list=16%, signal=35%
GO_REGULATION_OF_SODIUM_ION_TRANSMEMBRANE_TRANSPORT	GO_REGULATION_OF_SODIUM_ION_TRANSMEMBRANE_TRANSPORT		47	0.61964434	1.5987884	0.010799136	0.84548914	0.992	3282	tags=38%, list=15%, signal=45%
GO_NEGATIVE_REGULATION_OF_RESPONSE_TO_ENDOPLASMIC_RETICULUM_STRESS	GO_NEGATIVE_REGULATION_OF_RESPONSE_TO_ENDOPLASMIC_RETICULUM_STRESS		33	0.5835202	1.5974165	0.02892562	0.82728845	0.992	4240	tags=42%, list=19%, signal=53%
GO_ENSHEATHMENT_OF_NEURONS	GO_ENSHEATHMENT_OF_NEURONS		86	0.53858656	1.5901405	0.011135858	0.8629162	0.994	3957	tags=41%, list=18%, signal=50%
GO_EXPLORATION_BEHAVIOR	GO_EXPLORATION_BEHAVIOR		23	0.61352354	1.5860816	0.013215859	0.87091607	0.994	1084	tags=22%, list=5%, signal=23%
GO_ETHANOLAMINE_CONTAINING_COMPOUND_METABOLIC_PROCESS	GO_ETHANOLAMINE_CONTAINING_COMPOUND_METABOLIC_PROCESS		81	0.5455496	1.585651	0.0065075923	0.8459546	0.994	3267	tags=33%, list=15%, signal=39%
GO_POSITIVE_REGULATION_OF_GLUCOSE_METABOLIC_PROCESS	GO_POSITIVE_REGULATION_OF_GLUCOSE_METABOLIC_PROCESS		32	0.599644	1.5851895	0.018789144	0.8237127	0.994	2718	tags=38%, list=12%, signal=43%
GO_REGULATION_OF_POTASSIUM_ION_TRANSPORT	GO_REGULATION_OF_POTASSIUM_ION_TRANSPORT		82	0.49358335	1.5838797	0.0059405942	0.80934525	0.994	2925	tags=26%, list=13%, signal=29%
GO_LEUKOTRIENE_BIOSYNTHETIC_PROCESS	GO_LEUKOTRIENE_BIOSYNTHETIC_PROCESS		20	0.72895205	1.5837941	0.01268499	0.78631014	0.994	3245	tags=50%, list=15%, signal=59%
GO_NEUROMUSCULAR_JUNCTION_DEVELOPMENT	GO_NEUROMUSCULAR_JUNCTION_DEVELOPMENT		35	0.6145194	1.581075	0.015779093	0.7831866	0.995	2369	tags=31%, list=11%, signal=35%
GO_REGULATION_OF_EPITHELIAL_CELL_DIFFERENTIATION_INVOLVED_IN_KIDNEY_DEVELOPMENT	GO_REGULATION_OF_EPITHELIAL_CELL_DIFFERENTIATION_INVOLVED_IN_KIDNEY_DEVELOPMENT		15	0.6976563	1.580266	0.013729977	0.7676616	0.995	885	tags=33%, list=4%, signal=35%
GO_CELL_VOLUME_HOMEOSTASIS	GO_CELL_VOLUME_HOMEOSTASIS		26	0.6321219	1.5786746	0.0148936175	0.7588856	0.995	2030	tags=31%, list=9%, signal=34%
GO_GOLGI_TO_VACUOLE_TRANSPORT	GO_GOLGI_TO_VACUOLE_TRANSPORT		25	0.53610754	1.5780435	0.028397566	0.7441312	0.995	4269	tags=40%, list=20%, signal=50%
GO_RESPONSE_TO_MONOAMINE	GO_RESPONSE_TO_MONOAMINE		35	0.57981586	1.5778748	0.012121212	0.72621626	0.995	1545	tags=23%, list=7%, signal=25%
GO_ADIPOSE_TISSUE_DEVELOPMENT	GO_ADIPOSE_TISSUE_DEVELOPMENT		31	0.62042075	1.571178	0.014084507	0.75745827	0.996	2825	tags=39%, list=13%, signal=44%
GO_POSITIVE_REGULATION_OF_FATTY_ACID_METABOLIC_PROCESS	GO_POSITIVE_REGULATION_OF_FATTY_ACID_METABOLIC_PROCESS		33	0.6101534	1.5711378	0.0020618557	0.7393618	0.996	4827	tags=52%, list=22%, signal=66%
GO_REGULATION_OF_PROTEIN_EXIT_FROM_ENDOPLASMIC_RETICULUM	GO_REGULATION_OF_PROTEIN_EXIT_FROM_ENDOPLASMIC_RETICULUM		18	0.6503415	1.5678796	0.031446543	0.74541104	0.997	5618	tags=61%, list=26%, signal=82%
GO_HEART_GROWTH	GO_HEART_GROWTH		24	0.6428345	1.5595722	0.016359918	0.78965604	0.998	3106	tags=33%, list=14%, signal=39%
GO_GOLGI_TO_ENDOSOME_TRANSPORT	GO_GOLGI_TO_ENDOSOME_TRANSPORT		17	0.59010094	1.5595392	0.032	0.7719967	0.998	4269	tags=47%, list=20%, signal=59%
GO_REGULATION_OF_LONG_TERM_SYNAPTIC_POTENTIATION	GO_REGULATION_OF_LONG_TERM_SYNAPTIC_POTENTIATION		19	0.6551296	1.557823	0.031446543	0.7675171	0.998	2693	tags=26%, list=12%, signal=30%
GO_REGULATION_OF_NEUROTRANSMITTER_LEVELS	GO_REGULATION_OF_NEUROTRANSMITTER_LEVELS		176	0.48811385	1.5543432	0.0066225166	0.7785677	0.999	2693	tags=26%, list=12%, signal=30%
GO_PHOSPHATIDYLCHOLINE_BIOSYNTHETIC_PROCESS	GO_PHOSPHATIDYLCHOLINE_BIOSYNTHETIC_PROCESS		26	0.62038195	1.5523903	0.021231422	0.77653533	0.999	1552	tags=27%, list=7%, signal=29%
GO_PROTEIN_TARGETING_TO_PLASMA_MEMBRANE	GO_PROTEIN_TARGETING_TO_PLASMA_MEMBRANE		23	0.6199183	1.5520887	0.018329939	0.76234865	0.999	3071	tags=39%, list=14%, signal=46%
GO_POSITIVE_REGULATION_OF_CARBOHYDRATE_METABOLIC_PROCESS	GO_POSITIVE_REGULATION_OF_CARBOHYDRATE_METABOLIC_PROCESS		67	0.49464047	1.5483125	0.0123203285	0.7754521	0.999	2718	tags=27%, list=12%, signal=31%
GO_PHARYNGEAL_SYSTEM_DEVELOPMENT	GO_PHARYNGEAL_SYSTEM_DEVELOPMENT		16	0.72325146	1.5477526	0.012605042	0.76374274	0.999	1695	tags=44%, list=8%, signal=47%
GO_CARDIAC_MUSCLE_CELL_ACTION_POTENTIAL	GO_CARDIAC_MUSCLE_CELL_ACTION_POTENTIAL		36	0.6307769	1.5427704	0.02020202	0.78563756	1.0	2964	tags=36%, list=14%, signal=42%
GO_NEGATIVE_REGULATION_OF_ENDOPLASMIC_RETICULUM_STRESS_INDUCED_INTRINSIC_APOPTOTIC_SIGNALING_PATHWAY	GO_NEGATIVE_REGULATION_OF_ENDOPLASMIC_RETICULUM_STRESS_INDUCED_INTRINSIC_APOPTOTIC_SIGNALING_PATHWAY		15	0.6738259	1.5426127	0.046875	0.7716523	1.0	2978	tags=40%, list=14%, signal=46%
GO_POSITIVE_REGULATION_OF_FATTY_ACID_BIOSYNTHETIC_PROCESS	GO_POSITIVE_REGULATION_OF_FATTY_ACID_BIOSYNTHETIC_PROCESS		17	0.649742	1.5400637	0.03422053	0.7748819	1.0	3367	tags=35%, list=15%, signal=42%
GO_NEGATIVE_REGULATION_OF_POTASSIUM_ION_TRANSPORT	GO_NEGATIVE_REGULATION_OF_POTASSIUM_ION_TRANSPORT		31	0.59098977	1.5395223	0.02584493	0.76469797	1.0	3965	tags=45%, list=18%, signal=55%
GO_REGULATION_OF_CARDIAC_MUSCLE_CELL_MEMBRANE_REPOLARIZATION	GO_REGULATION_OF_CARDIAC_MUSCLE_CELL_MEMBRANE_REPOLARIZATION		20	0.6787758	1.5390481	0.03218884	0.75459254	1.0	2503	tags=35%, list=12%, signal=40%
GO_PHOSPHOLIPID_DEPHOSPHORYLATION	GO_PHOSPHOLIPID_DEPHOSPHORYLATION		22	0.5426518	1.5375516	0.020449897	0.7505789	1.0	5072	tags=45%, list=23%, signal=59%
GO_ACTIVATION_OF_PROTEIN_KINASE_B_ACTIVITY	GO_ACTIVATION_OF_PROTEIN_KINASE_B_ACTIVITY		21	0.56705415	1.5360596	0.028138528	0.74794704	1.0	345	tags=14%, list=2%, signal=15%
GO_EPITHELIAL_TUBE_BRANCHING_INVOLVED_IN_LUNG_MORPHOGENESIS	GO_EPITHELIAL_TUBE_BRANCHING_INVOLVED_IN_LUNG_MORPHOGENESIS		25	0.64021945	1.5343002	0.00862069	0.7468657	1.0	3420	tags=48%, list=16%, signal=57%
GO_CELL_DIFFERENTIATION_INVOLVED_IN_KIDNEY_DEVELOPMENT	GO_CELL_DIFFERENTIATION_INVOLVED_IN_KIDNEY_DEVELOPMENT		35	0.5835781	1.5337327	0.004158004	0.73843414	1.0	2440	tags=34%, list=11%, signal=39%
GO_MONOVALENT_INORGANIC_CATION_TRANSPORT	GO_MONOVALENT_INORGANIC_CATION_TRANSPORT		398	0.39666504	1.5336986	0.0	0.7262919	1.0	3271	tags=21%, list=15%, signal=24%
GO_NEGATIVE_REGULATION_OF_MITOCHONDRION_ORGANIZATION	GO_NEGATIVE_REGULATION_OF_MITOCHONDRION_ORGANIZATION		35	0.4963444	1.5335226	0.014583333	0.71556276	1.0	2092	tags=20%, list=10%, signal=22%
GO_ACTION_POTENTIAL	GO_ACTION_POTENTIAL		89	0.51558846	1.5334259	0.016194332	0.70463604	1.0	2964	tags=28%, list=14%, signal=32%
GO_FATTY_ACID_BETA_OXIDATION_USING_ACYL_COA_DEHYDROGENASE	GO_FATTY_ACID_BETA_OXIDATION_USING_ACYL_COA_DEHYDROGENASE		17	0.69812715	1.5305455	0.046979867	0.71197844	1.0	4406	tags=71%, list=20%, signal=88%
GO_PHOSPHATIDYLCHOLINE_METABOLIC_PROCESS	GO_PHOSPHATIDYLCHOLINE_METABOLIC_PROCESS		61	0.56090885	1.527139	0.023255814	0.72283465	1.0	3245	tags=34%, list=15%, signal=40%
GO_REGULATION_OF_SODIUM_ION_TRANSMEMBRANE_TRANSPORTER_ACTIVITY	GO_REGULATION_OF_SODIUM_ION_TRANSMEMBRANE_TRANSPORTER_ACTIVITY		37	0.6181731	1.5265592	0.023157895	0.71589434	1.0	3282	tags=41%, list=15%, signal=48%
GO_FATTY_ACID_METABOLIC_PROCESS	GO_FATTY_ACID_METABOLIC_PROCESS		270	0.5068167	1.5245556	0.0093240095	0.717629	1.0	4000	tags=37%, list=18%, signal=45%
GO_RESPONSE_TO_NERVE_GROWTH_FACTOR	GO_RESPONSE_TO_NERVE_GROWTH_FACTOR		36	0.4562059	1.5229237	0.027559055	0.71827716	1.0	836	tags=11%, list=4%, signal=12%
GO_MELANOCYTE_DIFFERENTIATION	GO_MELANOCYTE_DIFFERENTIATION		19	0.68442905	1.5210388	0.019480519	0.7204679	1.0	2524	tags=53%, list=12%, signal=59%
GO_SECOND_MESSENGER_MEDIATED_SIGNALING	GO_SECOND_MESSENGER_MEDIATED_SIGNALING		150	0.546215	1.5194786	0.012448133	0.7198129	1.0	2858	tags=32%, list=13%, signal=37%
GO_POLYOL_TRANSPORT	GO_POLYOL_TRANSPORT		16	0.6297278	1.5188009	0.03805497	0.71387047	1.0	1062	tags=19%, list=5%, signal=20%
GO_MONOAMINE_TRANSPORT	GO_MONOAMINE_TRANSPORT		22	0.6009317	1.5185624	0.021956088	0.7053159	1.0	2600	tags=36%, list=12%, signal=41%
GO_CELL_FATE_COMMITMENT_INVOLVED_IN_FORMATION_OF_PRIMARY_GERM_LAYER	GO_CELL_FATE_COMMITMENT_INVOLVED_IN_FORMATION_OF_PRIMARY_GERM_LAYER		26	0.59879506	1.516835	0.019438446	0.7057602	1.0	2303	tags=27%, list=11%, signal=30%
GO_GLOMERULAR_EPITHELIUM_DEVELOPMENT	GO_GLOMERULAR_EPITHELIUM_DEVELOPMENT		19	0.6418109	1.5149735	0.028688524	0.7073802	1.0	3748	tags=47%, list=17%, signal=57%
GO_INSULIN_SECRETION	GO_INSULIN_SECRETION		36	0.5465337	1.5147355	0.034632035	0.69925046	1.0	4233	tags=42%, list=19%, signal=52%
GO_NEGATIVE_REGULATION_OF_SMOOTH_MUSCLE_CELL_PROLIFERATION	GO_NEGATIVE_REGULATION_OF_SMOOTH_MUSCLE_CELL_PROLIFERATION		35	0.6101893	1.513477	0.008583691	0.6976566	1.0	2303	tags=37%, list=11%, signal=41%
GO_REGULATION_OF_SODIUM_ION_TRANSPORT	GO_REGULATION_OF_SODIUM_ION_TRANSPORT		74	0.52279025	1.513112	0.019607844	0.6907031	1.0	2964	tags=30%, list=14%, signal=34%
GO_CALCIUM_INDEPENDENT_CELL_CELL_ADHESION_VIA_PLASMA_MEMBRANE_CELL_ADHESION_MOLECULES	GO_CALCIUM_INDEPENDENT_CELL_CELL_ADHESION_VIA_PLASMA_MEMBRANE_CELL_ADHESION_MOLECULES		20	0.7110892	1.511634	0.034408603	0.691634	1.0	1934	tags=40%, list=9%, signal=44%
GO_CALCIUM_MEDIATED_SIGNALING	GO_CALCIUM_MEDIATED_SIGNALING		82	0.5673448	1.5107285	0.01705757	0.6883087	1.0	2858	tags=34%, list=13%, signal=39%
GO_ADENYLATE_CYCLASE_INHIBITING_G_PROTEIN_COUPLED_RECEPTOR_SIGNALING_PATHWAY	GO_ADENYLATE_CYCLASE_INHIBITING_G_PROTEIN_COUPLED_RECEPTOR_SIGNALING_PATHWAY		64	0.5070812	1.5090569	0.026748972	0.68989396	1.0	1837	tags=19%, list=8%, signal=20%
GO_CELLULAR_SODIUM_ION_HOMEOSTASIS	GO_CELLULAR_SODIUM_ION_HOMEOSTASIS		17	0.6288761	1.5075079	0.03524229	0.69094396	1.0	1175	tags=24%, list=5%, signal=25%
GO_REGULATION_OF_MEMBRANE_LIPID_DISTRIBUTION	GO_REGULATION_OF_MEMBRANE_LIPID_DISTRIBUTION		35	0.53115374	1.5068635	0.021645023	0.6863838	1.0	3353	tags=37%, list=15%, signal=44%
GO_REGULATION_OF_MEMBRANE_REPOLARIZATION	GO_REGULATION_OF_MEMBRANE_REPOLARIZATION		29	0.6156503	1.503652	0.022916667	0.6960556	1.0	2843	tags=31%, list=13%, signal=36%
GO_NEGATIVE_REGULATION_OF_REGULATED_SECRETORY_PATHWAY	GO_NEGATIVE_REGULATION_OF_REGULATED_SECRETORY_PATHWAY		20	0.68183535	1.4978676	0.02586207	0.723638	1.0	3553	tags=40%, list=16%, signal=48%
GO_POSITIVE_REGULATION_OF_CALCIUM_ION_TRANSMEMBRANE_TRANSPORTER_ACTIVITY	GO_POSITIVE_REGULATION_OF_CALCIUM_ION_TRANSMEMBRANE_TRANSPORTER_ACTIVITY		29	0.6134576	1.4976481	0.043196544	0.7161829	1.0	2826	tags=34%, list=13%, signal=40%
GO_ENERGY_RESERVE_METABOLIC_PROCESS	GO_ENERGY_RESERVE_METABOLIC_PROCESS		67	0.50667113	1.4939208	0.03160271	0.7314137	1.0	4438	tags=39%, list=20%, signal=49%
GO_MYELIN_ASSEMBLY	GO_MYELIN_ASSEMBLY		15	0.63605165	1.4921254	0.038548753	0.7336621	1.0	3190	tags=40%, list=15%, signal=47%
GO_NEURAL_CREST_CELL_MIGRATION	GO_NEURAL_CREST_CELL_MIGRATION		51	0.5612866	1.4914387	0.027310925	0.7296233	1.0	2662	tags=39%, list=12%, signal=45%
GO_REGULATION_OF_GLUCOSE_IMPORT	GO_REGULATION_OF_GLUCOSE_IMPORT		56	0.5448806	1.4902127	0.02283105	0.7287287	1.0	3249	tags=34%, list=15%, signal=40%
GO_PLASMA_LIPOPROTEIN_PARTICLE_CLEARANCE	GO_PLASMA_LIPOPROTEIN_PARTICLE_CLEARANCE		21	0.66098136	1.4891236	0.02811245	0.72699094	1.0	1931	tags=33%, list=9%, signal=37%
GO_REGULATION_OF_VESICLE_FUSION	GO_REGULATION_OF_VESICLE_FUSION		57	0.47454694	1.4876995	0.01750547	0.72761375	1.0	5099	tags=49%, list=23%, signal=64%
GO_HORMONE_MEDIATED_SIGNALING_PATHWAY	GO_HORMONE_MEDIATED_SIGNALING_PATHWAY		154	0.39379263	1.4859519	0.0066964286	0.730887	1.0	3903	tags=24%, list=18%, signal=29%
GO_AUTOPHAGOSOME_ORGANIZATION	GO_AUTOPHAGOSOME_ORGANIZATION		40	0.4801183	1.4854212	0.057446808	0.7261627	1.0	6106	tags=52%, list=28%, signal=73%
GO_REGULATION_OF_CELL_FATE_COMMITMENT	GO_REGULATION_OF_CELL_FATE_COMMITMENT		24	0.64175063	1.4839063	0.03218884	0.7275961	1.0	1756	tags=33%, list=8%, signal=36%
GO_REGULATION_OF_ENERGY_HOMEOSTASIS	GO_REGULATION_OF_ENERGY_HOMEOSTASIS		17	0.6185819	1.4835057	0.01622718	0.7220621	1.0	1918	tags=29%, list=9%, signal=32%
GO_MAMMARY_GLAND_EPITHELIAL_CELL_DIFFERENTIATION	GO_MAMMARY_GLAND_EPITHELIAL_CELL_DIFFERENTIATION		16	0.67250186	1.4831324	0.039215688	0.7167446	1.0	2801	tags=56%, list=13%, signal=65%
GO_HYDROGEN_TRANSPORT	GO_HYDROGEN_TRANSPORT		122	0.42822847	1.4829825	0.013793103	0.710027	1.0	2417	tags=18%, list=11%, signal=20%
GO_PHOSPHATIDYLINOSITOL_3_PHOSPHATE_BIOSYNTHETIC_PROCESS	GO_PHOSPHATIDYLINOSITOL_3_PHOSPHATE_BIOSYNTHETIC_PROCESS		49	0.48722836	1.4818262	0.026584867	0.70906365	1.0	3004	tags=31%, list=14%, signal=35%
GO_REGULATION_OF_ESTABLISHMENT_OF_PROTEIN_LOCALIZATION_TO_PLASMA_MEMBRANE	GO_REGULATION_OF_ESTABLISHMENT_OF_PROTEIN_LOCALIZATION_TO_PLASMA_MEMBRANE		45	0.49886227	1.4811722	0.004237288	0.7056227	1.0	2092	tags=24%, list=10%, signal=27%
GO_NEURAL_NUCLEUS_DEVELOPMENT	GO_NEURAL_NUCLEUS_DEVELOPMENT		63	0.46809968	1.4806786	0.029748283	0.70109266	1.0	2846	tags=22%, list=13%, signal=25%
GO_GLYCEROLIPID_BIOSYNTHETIC_PROCESS	GO_GLYCEROLIPID_BIOSYNTHETIC_PROCESS		202	0.40566483	1.4806023	0.0063829785	0.6943908	1.0	3351	tags=23%, list=15%, signal=27%
GO_IRON_ION_HOMEOSTASIS	GO_IRON_ION_HOMEOSTASIS		65	0.49387494	1.479535	0.03821656	0.6939323	1.0	1931	tags=22%, list=9%, signal=24%
GO_REGULATION_OF_TRANSPORTER_ACTIVITY	GO_REGULATION_OF_TRANSPORTER_ACTIVITY		188	0.4853714	1.4794117	0.035416666	0.6877815	1.0	2964	tags=27%, list=14%, signal=31%
GO_NEGATIVE_REGULATION_OF_POTASSIUM_ION_TRANSMEMBRANE_TRANSPORTER_ACTIVITY	GO_NEGATIVE_REGULATION_OF_POTASSIUM_ION_TRANSMEMBRANE_TRANSPORTER_ACTIVITY		16	0.69225377	1.478518	0.04411765	0.6861245	1.0	2529	tags=44%, list=12%, signal=49%
GO_ORGANIC_HYDROXY_COMPOUND_TRANSPORT	GO_ORGANIC_HYDROXY_COMPOUND_TRANSPORT		143	0.45035413	1.4783931	0.0021645022	0.68010014	1.0	2690	tags=23%, list=12%, signal=26%
GO_REGULATION_OF_SYNAPTIC_VESICLE_EXOCYTOSIS	GO_REGULATION_OF_SYNAPTIC_VESICLE_EXOCYTOSIS		19	0.5908159	1.477581	0.05490196	0.67787915	1.0	4653	tags=37%, list=21%, signal=47%
GO_PEPTIDE_TRANSPORT	GO_PEPTIDE_TRANSPORT		69	0.47937992	1.477544	0.023913043	0.67175937	1.0	4233	tags=39%, list=19%, signal=48%
GO_REGULATION_OF_FATTY_ACID_OXIDATION	GO_REGULATION_OF_FATTY_ACID_OXIDATION		26	0.6134325	1.476717	0.032520324	0.6704564	1.0	4876	tags=65%, list=22%, signal=84%
GO_KIDNEY_EPITHELIUM_DEVELOPMENT	GO_KIDNEY_EPITHELIUM_DEVELOPMENT		124	0.51074386	1.4752458	0.025157232	0.6724192	1.0	2547	tags=29%, list=12%, signal=33%
GO_RESPONSE_TO_BMP	GO_RESPONSE_TO_BMP		89	0.52304786	1.475208	0.024498885	0.6665041	1.0	3185	tags=28%, list=15%, signal=33%
GO_SODIUM_ION_TRANSMEMBRANE_TRANSPORT	GO_SODIUM_ION_TRANSMEMBRANE_TRANSPORT		79	0.47415376	1.4737551	0.015283843	0.66850024	1.0	2783	tags=24%, list=13%, signal=27%
GO_LIPID_HOMEOSTASIS	GO_LIPID_HOMEOSTASIS		103	0.452086	1.4701118	0.0041841003	0.68279046	1.0	3152	tags=28%, list=14%, signal=33%
GO_CELLULAR_IRON_ION_HOMEOSTASIS	GO_CELLULAR_IRON_ION_HOMEOSTASIS		43	0.5335796	1.4690013	0.038961038	0.683163	1.0	1931	tags=23%, list=9%, signal=25%
GO_POSITIVE_REGULATION_OF_GLUCOSE_TRANSPORT	GO_POSITIVE_REGULATION_OF_GLUCOSE_TRANSPORT		40	0.56636554	1.4679468	0.029478459	0.682876	1.0	3860	tags=40%, list=18%, signal=49%
GO_MULTICELLULAR_ORGANISMAL_HOMEOSTASIS	GO_MULTICELLULAR_ORGANISMAL_HOMEOSTASIS		252	0.46901235	1.4677635	0.013422819	0.67804974	1.0	2928	tags=25%, list=13%, signal=29%
GO_POSITIVE_REGULATION_OF_NUCLEOTIDE_CATABOLIC_PROCESS	GO_POSITIVE_REGULATION_OF_NUCLEOTIDE_CATABOLIC_PROCESS		16	0.6141135	1.4675374	0.061728396	0.6732301	1.0	2387	tags=25%, list=11%, signal=28%
GO_PEPTIDE_SECRETION	GO_PEPTIDE_SECRETION		56	0.5045169	1.4655142	0.045553144	0.6789337	1.0	4233	tags=38%, list=19%, signal=46%
GO_PHENOL_CONTAINING_COMPOUND_METABOLIC_PROCESS	GO_PHENOL_CONTAINING_COMPOUND_METABOLIC_PROCESS		76	0.49766326	1.4654486	0.033039648	0.67344713	1.0	2173	tags=21%, list=10%, signal=23%
GO_MIDBRAIN_DEVELOPMENT	GO_MIDBRAIN_DEVELOPMENT		85	0.45503494	1.4651722	0.029748283	0.6692019	1.0	2029	tags=18%, list=9%, signal=19%
GO_NEUROTROPHIN_SIGNALING_PATHWAY	GO_NEUROTROPHIN_SIGNALING_PATHWAY		23	0.55024993	1.4646847	0.03359684	0.66595775	1.0	1140	tags=22%, list=5%, signal=23%
GO_DIGESTION	GO_DIGESTION		117	0.55616486	1.4643676	0.023640662	0.66204065	1.0	2544	tags=27%, list=12%, signal=31%
GO_REGULATION_OF_VOLTAGE_GATED_CALCIUM_CHANNEL_ACTIVITY	GO_REGULATION_OF_VOLTAGE_GATED_CALCIUM_CHANNEL_ACTIVITY		23	0.5982226	1.4637512	0.05	0.65968484	1.0	2369	tags=30%, list=11%, signal=34%
GO_CELLULAR_RESPONSE_TO_INSULIN_STIMULUS	GO_CELLULAR_RESPONSE_TO_INSULIN_STIMULUS		140	0.40780437	1.4624835	0.0	0.66072917	1.0	2387	tags=19%, list=11%, signal=21%
GO_MONOCARBOXYLIC_ACID_CATABOLIC_PROCESS	GO_MONOCARBOXYLIC_ACID_CATABOLIC_PROCESS		91	0.5127173	1.4580852	0.06026786	0.6795032	1.0	4493	tags=41%, list=21%, signal=51%
GO_ATP_HYDROLYSIS_COUPLED_TRANSMEMBRANE_TRANSPORT	GO_ATP_HYDROLYSIS_COUPLED_TRANSMEMBRANE_TRANSPORT		34	0.52301294	1.4580108	0.07158837	0.6743662	1.0	1206	tags=18%, list=6%, signal=19%
GO_REGULATION_OF_GLUCOSE_IMPORT_IN_RESPONSE_TO_INSULIN_STIMULUS	GO_REGULATION_OF_GLUCOSE_IMPORT_IN_RESPONSE_TO_INSULIN_STIMULUS		15	0.6469007	1.4576665	0.04233871	0.67083424	1.0	2092	tags=40%, list=10%, signal=44%
GO_HYDROGEN_ION_TRANSMEMBRANE_TRANSPORT	GO_HYDROGEN_ION_TRANSMEMBRANE_TRANSPORT		91	0.42684966	1.4520457	0.043879908	0.69503343	1.0	2291	tags=15%, list=11%, signal=17%
GO_PERIPHERAL_NERVOUS_SYSTEM_AXON_ENSHEATHMENT	GO_PERIPHERAL_NERVOUS_SYSTEM_AXON_ENSHEATHMENT		21	0.54640347	1.4515966	0.07643312	0.6918979	1.0	3957	tags=48%, list=18%, signal=58%
GO_PHOSPHATIDYLINOSITOL_BIOSYNTHETIC_PROCESS	GO_PHOSPHATIDYLINOSITOL_BIOSYNTHETIC_PROCESS		117	0.3849304	1.4514428	0.011952192	0.6872951	1.0	4178	tags=26%, list=19%, signal=33%
GO_REGULATION_OF_POTASSIUM_ION_TRANSMEMBRANE_TRANSPORT	GO_REGULATION_OF_POTASSIUM_ION_TRANSMEMBRANE_TRANSPORT		60	0.47090083	1.451401	0.049618322	0.68221766	1.0	2925	tags=27%, list=13%, signal=31%
GO_WATER_HOMEOSTASIS	GO_WATER_HOMEOSTASIS		65	0.61251295	1.4511197	0.060215052	0.67840284	1.0	3575	tags=38%, list=16%, signal=46%
GO_CELL_CELL_JUNCTION_ASSEMBLY	GO_CELL_CELL_JUNCTION_ASSEMBLY		71	0.47279117	1.4501532	0.022680413	0.6780313	1.0	4674	tags=35%, list=21%, signal=45%
GO_NEGATIVE_REGULATION_OF_AXON_EXTENSION	GO_NEGATIVE_REGULATION_OF_AXON_EXTENSION		35	0.53634465	1.4482111	0.039014373	0.6829772	1.0	2262	tags=31%, list=10%, signal=35%
GO_REGULATION_OF_CHOLESTEROL_EFFLUX	GO_REGULATION_OF_CHOLESTEROL_EFFLUX		19	0.59901655	1.4462816	0.048582997	0.6880925	1.0	3716	tags=42%, list=17%, signal=51%
GO_POSITIVE_REGULATION_OF_POTASSIUM_ION_TRANSPORT	GO_POSITIVE_REGULATION_OF_POTASSIUM_ION_TRANSPORT		37	0.5013268	1.4456176	0.054166667	0.68654335	1.0	2843	tags=27%, list=13%, signal=31%
GO_ASYMMETRIC_PROTEIN_LOCALIZATION	GO_ASYMMETRIC_PROTEIN_LOCALIZATION		18	0.5970779	1.4449891	0.043763675	0.68445015	1.0	2182	tags=22%, list=10%, signal=25%
GO_NEGATIVE_REGULATION_OF_GTPASE_ACTIVITY	GO_NEGATIVE_REGULATION_OF_GTPASE_ACTIVITY		39	0.532233	1.4442152	0.03318584	0.68321437	1.0	2378	tags=26%, list=11%, signal=29%
GO_CENTRAL_NERVOUS_SYSTEM_NEURON_DEVELOPMENT	GO_CENTRAL_NERVOUS_SYSTEM_NEURON_DEVELOPMENT		70	0.4923966	1.4408251	0.04255319	0.695696	1.0	3963	tags=33%, list=18%, signal=40%
GO_PROTEIN_LOCALIZATION_TO_CELL_PERIPHERY	GO_PROTEIN_LOCALIZATION_TO_CELL_PERIPHERY		149	0.40901116	1.4407336	0.008230452	0.6911129	1.0	3169	tags=24%, list=15%, signal=28%
GO_CARDIAC_MUSCLE_CELL_CONTRACTION	GO_CARDIAC_MUSCLE_CELL_CONTRACTION		28	0.5972595	1.4401135	0.0513834	0.68979526	1.0	2964	tags=36%, list=14%, signal=41%
GO_SCHWANN_CELL_DIFFERENTIATION	GO_SCHWANN_CELL_DIFFERENTIATION		30	0.514715	1.4400322	0.060669456	0.68530357	1.0	3957	tags=43%, list=18%, signal=53%
GO_REGULATION_OF_PLASMA_LIPOPROTEIN_PARTICLE_LEVELS	GO_REGULATION_OF_PLASMA_LIPOPROTEIN_PARTICLE_LEVELS		45	0.55382305	1.4398557	0.030612245	0.6812394	1.0	2530	tags=31%, list=12%, signal=35%
GO_ADULT_BEHAVIOR	GO_ADULT_BEHAVIOR		129	0.43897676	1.4398062	0.023904383	0.6766534	1.0	3783	tags=29%, list=17%, signal=35%
GO_REGULATION_OF_NEURONAL_SYNAPTIC_PLASTICITY	GO_REGULATION_OF_NEURONAL_SYNAPTIC_PLASTICITY		46	0.48685724	1.4393569	0.046747968	0.6742494	1.0	2594	tags=22%, list=12%, signal=25%
GO_PHOSPHOLIPID_CATABOLIC_PROCESS	GO_PHOSPHOLIPID_CATABOLIC_PROCESS		28	0.56878954	1.4385221	0.030567685	0.6736744	1.0	3769	tags=43%, list=17%, signal=52%
GO_REGULATION_OF_EXOCYTOSIS	GO_REGULATION_OF_EXOCYTOSIS		176	0.41288263	1.4364294	0.010845987	0.6796645	1.0	2661	tags=20%, list=12%, signal=22%
GO_RESPONSE_TO_HYDROPEROXIDE	GO_RESPONSE_TO_HYDROPEROXIDE		15	0.6911734	1.4360664	0.07855626	0.6768215	1.0	705	tags=20%, list=3%, signal=21%
GO_REGULATION_OF_CATECHOLAMINE_SECRETION	GO_REGULATION_OF_CATECHOLAMINE_SECRETION		41	0.5353833	1.435972	0.01986755	0.6726124	1.0	3349	tags=29%, list=15%, signal=35%
GO_REGULATION_OF_N_METHYL_D_ASPARTATE_SELECTIVE_GLUTAMATE_RECEPTOR_ACTIVITY	GO_REGULATION_OF_N_METHYL_D_ASPARTATE_SELECTIVE_GLUTAMATE_RECEPTOR_ACTIVITY		15	0.6492123	1.4356328	0.077220075	0.6697034	1.0	2072	tags=33%, list=10%, signal=37%
GO_DIGESTIVE_SYSTEM_PROCESS	GO_DIGESTIVE_SYSTEM_PROCESS		60	0.5896108	1.4345467	0.054298643	0.67096853	1.0	2503	tags=30%, list=12%, signal=34%
GO_RETINA_HOMEOSTASIS	GO_RETINA_HOMEOSTASIS		58	0.55567116	1.4335985	0.059917357	0.6713988	1.0	1224	tags=21%, list=6%, signal=22%
GO_ORGAN_MATURATION	GO_ORGAN_MATURATION		18	0.6877633	1.4334565	0.050847456	0.66766083	1.0	3040	tags=44%, list=14%, signal=52%
GO_OLIGODENDROCYTE_DEVELOPMENT	GO_OLIGODENDROCYTE_DEVELOPMENT		32	0.5347045	1.4334009	0.06581741	0.66358143	1.0	3544	tags=38%, list=16%, signal=45%
GO_STEROID_HORMONE_MEDIATED_SIGNALING_PATHWAY	GO_STEROID_HORMONE_MEDIATED_SIGNALING_PATHWAY		121	0.3966456	1.432628	0.010893246	0.66323835	1.0	3903	tags=26%, list=18%, signal=32%
GO_REGULATION_OF_SYNAPTIC_VESICLE_TRANSPORT	GO_REGULATION_OF_SYNAPTIC_VESICLE_TRANSPORT		29	0.50764626	1.4307516	0.054820415	0.66843116	1.0	4653	tags=31%, list=21%, signal=39%
GO_PROTEIN_O_LINKED_GLYCOSYLATION	GO_PROTEIN_O_LINKED_GLYCOSYLATION		89	0.52917516	1.430726	0.049327355	0.66420996	1.0	1558	tags=21%, list=7%, signal=23%
GO_ALDITOL_PHOSPHATE_METABOLIC_PROCESS	GO_ALDITOL_PHOSPHATE_METABOLIC_PROCESS		33	0.60202885	1.4300517	0.047727272	0.66340417	1.0	3245	tags=42%, list=15%, signal=50%
GO_REGULATION_OF_CALCIUM_ION_TRANSMEMBRANE_TRANSPORTER_ACTIVITY	GO_REGULATION_OF_CALCIUM_ION_TRANSMEMBRANE_TRANSPORTER_ACTIVITY		66	0.58115184	1.4299607	0.08024691	0.6594975	1.0	2858	tags=33%, list=13%, signal=38%
GO_FATTY_ACID_DERIVATIVE_METABOLIC_PROCESS	GO_FATTY_ACID_DERIVATIVE_METABOLIC_PROCESS		89	0.5900736	1.4298625	0.060674157	0.65582997	1.0	3245	tags=39%, list=15%, signal=46%
GO_RENAL_SYSTEM_PROCESS	GO_RENAL_SYSTEM_PROCESS		98	0.4709463	1.4295483	0.033613447	0.6533157	1.0	2653	tags=26%, list=12%, signal=29%
GO_MEGAKARYOCYTE_DEVELOPMENT	GO_MEGAKARYOCYTE_DEVELOPMENT		16	0.58733106	1.428024	0.086666666	0.6562809	1.0	432	tags=13%, list=2%, signal=13%
GO_POTASSIUM_ION_TRANSPORT	GO_POTASSIUM_ION_TRANSPORT		146	0.40825796	1.4269892	0.01923077	0.6572947	1.0	3240	tags=21%, list=15%, signal=25%
GO_SCHWANN_CELL_DEVELOPMENT	GO_SCHWANN_CELL_DEVELOPMENT		25	0.52412677	1.4266038	0.075630255	0.6550883	1.0	3957	tags=48%, list=18%, signal=59%
GO_REGULATION_OF_CELL_PROLIFERATION_INVOLVED_IN_HEART_MORPHOGENESIS	GO_REGULATION_OF_CELL_PROLIFERATION_INVOLVED_IN_HEART_MORPHOGENESIS		15	0.6453297	1.4262873	0.078947365	0.65239745	1.0	5412	tags=47%, list=25%, signal=62%
GO_LEUKOTRIENE_METABOLIC_PROCESS	GO_LEUKOTRIENE_METABOLIC_PROCESS		30	0.6534324	1.4242998	0.09375	0.657439	1.0	3245	tags=40%, list=15%, signal=47%
GO_PHOSPHOLIPID_BIOSYNTHETIC_PROCESS	GO_PHOSPHOLIPID_BIOSYNTHETIC_PROCESS		224	0.3774552	1.4222317	0.021097047	0.6633891	1.0	3351	tags=21%, list=15%, signal=24%
GO_AMINO_SUGAR_METABOLIC_PROCESS	GO_AMINO_SUGAR_METABOLIC_PROCESS		38	0.56067556	1.4220959	0.044680852	0.6600823	1.0	3116	tags=39%, list=14%, signal=46%
GO_AMMONIUM_TRANSPORT	GO_AMMONIUM_TRANSPORT		54	0.4978849	1.4204102	0.018828452	0.6650199	1.0	2690	tags=30%, list=12%, signal=34%
GO_REGULATION_OF_POSTSYNAPTIC_MEMBRANE_POTENTIAL	GO_REGULATION_OF_POSTSYNAPTIC_MEMBRANE_POTENTIAL		54	0.49179998	1.4202459	0.04761905	0.66167456	1.0	2690	tags=22%, list=12%, signal=25%
GO_AUDITORY_RECEPTOR_CELL_DEVELOPMENT	GO_AUDITORY_RECEPTOR_CELL_DEVELOPMENT		17	0.4955302	1.4199663	0.06431536	0.65909207	1.0	2273	tags=18%, list=10%, signal=20%
GO_GLYCOSYLATION	GO_GLYCOSYLATION		246	0.4474658	1.4198809	0.04978355	0.65556365	1.0	4282	tags=31%, list=20%, signal=38%
GO_THYROID_HORMONE_METABOLIC_PROCESS	GO_THYROID_HORMONE_METABOLIC_PROCESS		15	0.7336252	1.4187837	0.10352423	0.657046	1.0	2049	tags=33%, list=9%, signal=37%
GO_OLIGODENDROCYTE_DIFFERENTIATION	GO_OLIGODENDROCYTE_DIFFERENTIATION		57	0.49476424	1.4167062	0.047131147	0.6630195	1.0	3544	tags=35%, list=16%, signal=42%
GO_REGULATION_OF_NUCLEOTIDE_CATABOLIC_PROCESS	GO_REGULATION_OF_NUCLEOTIDE_CATABOLIC_PROCESS		34	0.5031666	1.4164368	0.070063695	0.6604867	1.0	2718	tags=24%, list=12%, signal=27%
GO_POSITIVE_REGULATION_OF_PROTEIN_LOCALIZATION_TO_CELL_PERIPHERY	GO_POSITIVE_REGULATION_OF_PROTEIN_LOCALIZATION_TO_CELL_PERIPHERY		34	0.50708485	1.4140798	0.03265306	0.6681694	1.0	1332	tags=18%, list=6%, signal=19%
GO_FAT_CELL_DIFFERENTIATION	GO_FAT_CELL_DIFFERENTIATION		99	0.45984375	1.4129274	0.01713062	0.66937625	1.0	4306	tags=42%, list=20%, signal=53%
GO_REGULATION_OF_ADENYLATE_CYCLASE_ACTIVITY	GO_REGULATION_OF_ADENYLATE_CYCLASE_ACTIVITY		64	0.47838053	1.4120159	0.061657034	0.66980785	1.0	4199	tags=33%, list=19%, signal=41%
GO_UNSATURATED_FATTY_ACID_METABOLIC_PROCESS	GO_UNSATURATED_FATTY_ACID_METABOLIC_PROCESS		100	0.5483169	1.4119089	0.054669704	0.6665464	1.0	3245	tags=35%, list=15%, signal=41%
GO_REGULATION_OF_HEART_RATE_BY_CARDIAC_CONDUCTION	GO_REGULATION_OF_HEART_RATE_BY_CARDIAC_CONDUCTION		29	0.5339841	1.4112989	0.08213552	0.66538334	1.0	2683	tags=24%, list=12%, signal=27%
GO_NEGATIVE_REGULATION_OF_INTRACELLULAR_PROTEIN_TRANSPORT	GO_NEGATIVE_REGULATION_OF_INTRACELLULAR_PROTEIN_TRANSPORT		89	0.4430783	1.4112433	0.037656903	0.6618986	1.0	3965	tags=27%, list=18%, signal=33%
GO_REGULATION_OF_POTASSIUM_ION_TRANSMEMBRANE_TRANSPORTER_ACTIVITY	GO_REGULATION_OF_POTASSIUM_ION_TRANSMEMBRANE_TRANSPORTER_ACTIVITY		41	0.5071371	1.410288	0.06910569	0.66262335	1.0	2843	tags=32%, list=13%, signal=36%
GO_NUCLEOPHAGY	GO_NUCLEOPHAGY		17	0.48954675	1.4095687	0.09978768	0.6625067	1.0	6106	tags=47%, list=28%, signal=65%
GO_VACUOLAR_ACIDIFICATION	GO_VACUOLAR_ACIDIFICATION		15	0.56597817	1.4091988	0.08108108	0.660525	1.0	206	tags=13%, list=1%, signal=13%
GO_RECEPTOR_INTERNALIZATION	GO_RECEPTOR_INTERNALIZATION		45	0.52874094	1.4082322	0.08267716	0.6614752	1.0	3450	tags=36%, list=16%, signal=42%
GO_GLUCAN_METABOLIC_PROCESS	GO_GLUCAN_METABOLIC_PROCESS		54	0.5086622	1.4081708	0.077097505	0.65819126	1.0	5171	tags=44%, list=24%, signal=58%
GO_AMINE_METABOLIC_PROCESS	GO_AMINE_METABOLIC_PROCESS		124	0.44928285	1.4079715	0.025751073	0.6555849	1.0	3267	tags=27%, list=15%, signal=32%
GO_REGULATION_OF_ENDOPLASMIC_RETICULUM_STRESS_INDUCED_INTRINSIC_APOPTOTIC_SIGNALING_PATHWAY	GO_REGULATION_OF_ENDOPLASMIC_RETICULUM_STRESS_INDUCED_INTRINSIC_APOPTOTIC_SIGNALING_PATHWAY		25	0.51355153	1.4072623	0.11359026	0.65534115	1.0	4240	tags=40%, list=19%, signal=50%
GO_GLIAL_CELL_DEVELOPMENT	GO_GLIAL_CELL_DEVELOPMENT		73	0.47038293	1.4069513	0.044989776	0.6532081	1.0	4256	tags=40%, list=20%, signal=49%
GO_NEGATIVE_REGULATION_OF_ACTIN_FILAMENT_DEPOLYMERIZATION	GO_NEGATIVE_REGULATION_OF_ACTIN_FILAMENT_DEPOLYMERIZATION		34	0.5733783	1.4056491	0.1	0.6557886	1.0	2734	tags=32%, list=13%, signal=37%
GO_SPECIFICATION_OF_SYMMETRY	GO_SPECIFICATION_OF_SYMMETRY		110	0.44469064	1.4044722	0.05	0.65839744	1.0	3059	tags=25%, list=14%, signal=28%
GO_REGULATION_OF_INSULIN_LIKE_GROWTH_FACTOR_RECEPTOR_SIGNALING_PATHWAY	GO_REGULATION_OF_INSULIN_LIKE_GROWTH_FACTOR_RECEPTOR_SIGNALING_PATHWAY		22	0.6594733	1.404372	0.07522124	0.6553997	1.0	943	tags=27%, list=4%, signal=28%
GO_LOCOMOTORY_BEHAVIOR	GO_LOCOMOTORY_BEHAVIOR		170	0.4216436	1.4038669	0.032388665	0.65417	1.0	3450	tags=29%, list=16%, signal=34%
GO_REGULATION_OF_MULTICELLULAR_ORGANISM_GROWTH	GO_REGULATION_OF_MULTICELLULAR_ORGANISM_GROWTH		65	0.4011757	1.4018673	0.05284553	0.6600312	1.0	3782	tags=25%, list=17%, signal=30%
GO_POSITIVE_REGULATION_OF_FAT_CELL_DIFFERENTIATION	GO_POSITIVE_REGULATION_OF_FAT_CELL_DIFFERENTIATION		46	0.52004117	1.4018483	0.029147983	0.65671796	1.0	2094	tags=26%, list=10%, signal=29%
GO_FUCOSYLATION	GO_FUCOSYLATION		22	0.59371	1.4014223	0.052083332	0.6551711	1.0	1289	tags=23%, list=6%, signal=24%
GO_EPOXYGENASE_P450_PATHWAY	GO_EPOXYGENASE_P450_PATHWAY		18	0.78412896	1.4012772	0.086330935	0.65261126	1.0	376	tags=33%, list=2%, signal=34%
GO_REGULATION_OF_GLUCOSE_METABOLIC_PROCESS	GO_REGULATION_OF_GLUCOSE_METABOLIC_PROCESS		97	0.45780614	1.400966	0.044843048	0.6507667	1.0	3122	tags=29%, list=14%, signal=34%
GO_FOREBRAIN_NEURON_DEVELOPMENT	GO_FOREBRAIN_NEURON_DEVELOPMENT		34	0.49118623	1.3999498	0.06457564	0.6523312	1.0	3963	tags=29%, list=18%, signal=36%
GO_NEGATIVE_REGULATION_OF_TRANSPORTER_ACTIVITY	GO_NEGATIVE_REGULATION_OF_TRANSPORTER_ACTIVITY		60	0.5399292	1.3998843	0.056842104	0.649262	1.0	2964	tags=33%, list=14%, signal=38%
GO_REGULATION_OF_MEMBRANE_DEPOLARIZATION	GO_REGULATION_OF_MEMBRANE_DEPOLARIZATION		40	0.5545564	1.3986132	0.054466233	0.65179366	1.0	4094	tags=45%, list=19%, signal=55%
GO_O_GLYCAN_PROCESSING	GO_O_GLYCAN_PROCESSING		55	0.61495125	1.3983657	0.06960557	0.64962494	1.0	2445	tags=35%, list=11%, signal=39%
GO_FEAR_RESPONSE	GO_FEAR_RESPONSE		28	0.51006675	1.3983141	0.07114624	0.64668095	1.0	3454	tags=32%, list=16%, signal=38%
GO_NEGATIVE_REGULATION_OF_NUCLEOSIDE_METABOLIC_PROCESS	GO_NEGATIVE_REGULATION_OF_NUCLEOSIDE_METABOLIC_PROCESS		18	0.55720675	1.3961799	0.056016598	0.65345293	1.0	2718	tags=33%, list=12%, signal=38%
GO_DEFINITIVE_HEMOPOIESIS	GO_DEFINITIVE_HEMOPOIESIS		15	0.62940043	1.395591	0.095338985	0.65297514	1.0	4117	tags=40%, list=19%, signal=49%
GO_TRIVALENT_INORGANIC_CATION_TRANSPORT	GO_TRIVALENT_INORGANIC_CATION_TRANSPORT		37	0.51136774	1.3948961	0.06991526	0.6530222	1.0	1206	tags=19%, list=6%, signal=20%
GO_MULTICELLULAR_ORGANISMAL_WATER_HOMEOSTASIS	GO_MULTICELLULAR_ORGANISMAL_WATER_HOMEOSTASIS		55	0.6193639	1.3940253	0.09012876	0.65385413	1.0	3575	tags=44%, list=16%, signal=52%
GO_NEGATIVE_REGULATION_OF_ACTIN_FILAMENT_POLYMERIZATION	GO_NEGATIVE_REGULATION_OF_ACTIN_FILAMENT_POLYMERIZATION		43	0.55223083	1.3937482	0.09414226	0.6519182	1.0	2857	tags=30%, list=13%, signal=35%
GO_LIPID_OXIDATION	GO_LIPID_OXIDATION		68	0.47446626	1.3917553	0.07399103	0.6579721	1.0	4493	tags=38%, list=21%, signal=48%
GO_NUCLEOSIDE_BISPHOSPHATE_BIOSYNTHETIC_PROCESS	GO_NUCLEOSIDE_BISPHOSPHATE_BIOSYNTHETIC_PROCESS		16	0.55015355	1.3913419	0.08974359	0.65672797	1.0	1345	tags=25%, list=6%, signal=27%
GO_NEPHRON_EPITHELIUM_DEVELOPMENT	GO_NEPHRON_EPITHELIUM_DEVELOPMENT		92	0.49624	1.3909308	0.04477612	0.655427	1.0	2547	tags=30%, list=12%, signal=34%
GO_NEGATIVE_REGULATION_OF_AXONOGENESIS	GO_NEGATIVE_REGULATION_OF_AXONOGENESIS		61	0.4845281	1.3895472	0.0562249	0.65861756	1.0	2262	tags=25%, list=10%, signal=27%
GO_PHOSPHATIDYLETHANOLAMINE_ACYL_CHAIN_REMODELING	GO_PHOSPHATIDYLETHANOLAMINE_ACYL_CHAIN_REMODELING		21	0.6768218	1.3884897	0.100217864	0.6601561	1.0	3740	tags=52%, list=17%, signal=63%
GO_VACUOLE_ORGANIZATION	GO_VACUOLE_ORGANIZATION		155	0.34867716	1.3876926	0.040816326	0.66060525	1.0	6106	tags=41%, list=28%, signal=56%
GO_DEVELOPMENTAL_PIGMENTATION	GO_DEVELOPMENTAL_PIGMENTATION		38	0.49283746	1.3873149	0.052747253	0.6592737	1.0	3261	tags=37%, list=15%, signal=43%
GO_AMIDE_TRANSPORT	GO_AMIDE_TRANSPORT		90	0.42392132	1.3871689	0.031055901	0.6569404	1.0	4233	tags=37%, list=19%, signal=45%
GO_NEGATIVE_REGULATION_OF_PROTEIN_POLYMERIZATION	GO_NEGATIVE_REGULATION_OF_PROTEIN_POLYMERIZATION		54	0.5005113	1.3871094	0.088477366	0.6542046	1.0	2857	tags=28%, list=13%, signal=32%
GO_REGULATION_OF_INSULIN_SECRETION_INVOLVED_IN_CELLULAR_RESPONSE_TO_GLUCOSE_STIMULUS	GO_REGULATION_OF_INSULIN_SECRETION_INVOLVED_IN_CELLULAR_RESPONSE_TO_GLUCOSE_STIMULUS		50	0.47067168	1.3863544	0.05154639	0.6545248	1.0	4561	tags=40%, list=21%, signal=50%
GO_REGULATION_OF_MEMBRANE_POTENTIAL	GO_REGULATION_OF_MEMBRANE_POTENTIAL		327	0.4035458	1.3860143	0.028513238	0.6531011	1.0	3503	tags=24%, list=16%, signal=28%
GO_GLIAL_CELL_DIFFERENTIATION	GO_GLIAL_CELL_DIFFERENTIATION		131	0.4348862	1.385882	0.03960396	0.65073025	1.0	3957	tags=33%, list=18%, signal=40%
GO_REGULATION_OF_REGULATED_SECRETORY_PATHWAY	GO_REGULATION_OF_REGULATED_SECRETORY_PATHWAY		121	0.42167017	1.3857552	0.028747434	0.6482728	1.0	2661	tags=21%, list=12%, signal=23%
GO_POSITIVE_REGULATION_OF_TRIGLYCERIDE_METABOLIC_PROCESS	GO_POSITIVE_REGULATION_OF_TRIGLYCERIDE_METABOLIC_PROCESS		20	0.5506979	1.384718	0.09795918	0.64976007	1.0	4785	tags=35%, list=22%, signal=45%
GO_PROTEIN_DEGLYCOSYLATION	GO_PROTEIN_DEGLYCOSYLATION		20	0.544142	1.3831942	0.14198783	0.6537429	1.0	5175	tags=45%, list=24%, signal=59%
GO_BONE_CELL_DEVELOPMENT	GO_BONE_CELL_DEVELOPMENT		22	0.5042395	1.3827001	0.12017167	0.6529447	1.0	3628	tags=23%, list=17%, signal=27%
GO_MIDDLE_EAR_MORPHOGENESIS	GO_MIDDLE_EAR_MORPHOGENESIS		20	0.6135488	1.3822856	0.08179959	0.6518091	1.0	4805	tags=60%, list=22%, signal=77%
GO_POSITIVE_REGULATION_OF_LIPID_METABOLIC_PROCESS	GO_POSITIVE_REGULATION_OF_LIPID_METABOLIC_PROCESS		122	0.44848293	1.3812637	0.018518519	0.65328115	1.0	3609	tags=30%, list=17%, signal=36%
GO_SOMATIC_STEM_CELL_POPULATION_MAINTENANCE	GO_SOMATIC_STEM_CELL_POPULATION_MAINTENANCE		64	0.44262916	1.3803967	0.055084746	0.65410054	1.0	4110	tags=30%, list=19%, signal=36%
GO_CELLULAR_RESPONSE_TO_OSMOTIC_STRESS	GO_CELLULAR_RESPONSE_TO_OSMOTIC_STRESS		20	0.535236	1.3802854	0.06378601	0.6516971	1.0	1918	tags=20%, list=9%, signal=22%
GO_REGULATION_OF_LYASE_ACTIVITY	GO_REGULATION_OF_LYASE_ACTIVITY		79	0.4383867	1.3800174	0.05232558	0.65005934	1.0	4199	tags=28%, list=19%, signal=34%
GO_CGMP_METABOLIC_PROCESS	GO_CGMP_METABOLIC_PROCESS		23	0.6148321	1.3793736	0.099804305	0.650013	1.0	3760	tags=35%, list=17%, signal=42%
GO_INTRACELLULAR_LIPID_TRANSPORT	GO_INTRACELLULAR_LIPID_TRANSPORT		19	0.5333254	1.378961	0.06431536	0.6490112	1.0	1083	tags=26%, list=5%, signal=28%
GO_EPITHELIAL_CELL_DIFFERENTIATION_INVOLVED_IN_KIDNEY_DEVELOPMENT	GO_EPITHELIAL_CELL_DIFFERENTIATION_INVOLVED_IN_KIDNEY_DEVELOPMENT		24	0.5714029	1.3789605	0.07042254	0.64618945	1.0	3748	tags=42%, list=17%, signal=50%
GO_PIGMENTATION	GO_PIGMENTATION		82	0.40485096	1.3783237	0.024017468	0.64594686	1.0	4855	tags=40%, list=22%, signal=52%
GO_KIDNEY_MORPHOGENESIS	GO_KIDNEY_MORPHOGENESIS		81	0.49922615	1.378047	0.03539823	0.6443483	1.0	2547	tags=28%, list=12%, signal=32%
GO_CALCIUM_ION_REGULATED_EXOCYTOSIS	GO_CALCIUM_ION_REGULATED_EXOCYTOSIS		72	0.46625194	1.3776044	0.05106383	0.64374936	1.0	2607	tags=24%, list=12%, signal=27%
GO_POSITIVE_REGULATION_OF_TRANSPORTER_ACTIVITY	GO_POSITIVE_REGULATION_OF_TRANSPORTER_ACTIVITY		70	0.46481258	1.3775192	0.055679288	0.6413004	1.0	2843	tags=26%, list=13%, signal=29%
GO_PHOSPHOLIPID_METABOLIC_PROCESS	GO_PHOSPHOLIPID_METABOLIC_PROCESS		336	0.3727949	1.3769541	0.0065934067	0.6409816	1.0	3285	tags=24%, list=15%, signal=27%
GO_NEGATIVE_REGULATION_OF_PEPTIDE_SECRETION	GO_NEGATIVE_REGULATION_OF_PEPTIDE_SECRETION		48	0.4733655	1.3766121	0.048309177	0.6398496	1.0	2925	tags=23%, list=13%, signal=26%
GO_REGULATION_OF_CARDIAC_CONDUCTION	GO_REGULATION_OF_CARDIAC_CONDUCTION		64	0.57874924	1.3765197	0.08768267	0.63747615	1.0	3907	tags=39%, list=18%, signal=47%
GO_EXOCRINE_SYSTEM_DEVELOPMENT	GO_EXOCRINE_SYSTEM_DEVELOPMENT		44	0.52765894	1.3764286	0.051124744	0.63520753	1.0	3420	tags=43%, list=16%, signal=51%
GO_ARACHIDONIC_ACID_METABOLIC_PROCESS	GO_ARACHIDONIC_ACID_METABOLIC_PROCESS		49	0.6288184	1.3760388	0.08466819	0.63414973	1.0	3112	tags=41%, list=14%, signal=48%
GO_ADULT_LOCOMOTORY_BEHAVIOR	GO_ADULT_LOCOMOTORY_BEHAVIOR		76	0.4486022	1.3747697	0.07269155	0.636858	1.0	3783	tags=34%, list=17%, signal=41%
GO_GLYCEROLIPID_METABOLIC_PROCESS	GO_GLYCEROLIPID_METABOLIC_PROCESS		336	0.38290712	1.3741124	0.0045045046	0.6369377	1.0	3285	tags=24%, list=15%, signal=27%
GO_NEGATIVE_REGULATION_OF_CELLULAR_PROTEIN_LOCALIZATION	GO_NEGATIVE_REGULATION_OF_CELLULAR_PROTEIN_LOCALIZATION		127	0.4188486	1.374098	0.03742204	0.6343751	1.0	3464	tags=24%, list=16%, signal=29%
GO_CENTRAL_NERVOUS_SYSTEM_PROJECTION_NEURON_AXONOGENESIS	GO_CENTRAL_NERVOUS_SYSTEM_PROJECTION_NEURON_AXONOGENESIS		22	0.62670565	1.3740803	0.08367347	0.6318214	1.0	3783	tags=41%, list=17%, signal=49%
GO_INNER_EAR_RECEPTOR_STEREOCILIUM_ORGANIZATION	GO_INNER_EAR_RECEPTOR_STEREOCILIUM_ORGANIZATION		17	0.5399565	1.3740662	0.0907173	0.6292869	1.0	2273	tags=18%, list=10%, signal=20%
GO_GLUCOCORTICOID_METABOLIC_PROCESS	GO_GLUCOCORTICOID_METABOLIC_PROCESS		15	0.5988036	1.3735526	0.104700856	0.6289263	1.0	1916	tags=20%, list=9%, signal=22%
GO_NEGATIVE_REGULATION_OF_AXON_GUIDANCE	GO_NEGATIVE_REGULATION_OF_AXON_GUIDANCE		25	0.5694262	1.3730553	0.09664694	0.6284586	1.0	2262	tags=36%, list=10%, signal=40%
GO_LIPID_BIOSYNTHETIC_PROCESS	GO_LIPID_BIOSYNTHETIC_PROCESS		498	0.39209676	1.3724318	0.029147983	0.6284157	1.0	3609	tags=24%, list=17%, signal=28%
GO_MONOCARBOXYLIC_ACID_BIOSYNTHETIC_PROCESS	GO_MONOCARBOXYLIC_ACID_BIOSYNTHETIC_PROCESS		155	0.44212544	1.3720347	0.018390805	0.6277359	1.0	4000	tags=35%, list=18%, signal=42%
GO_POSITIVE_REGULATION_OF_LIPASE_ACTIVITY	GO_POSITIVE_REGULATION_OF_LIPASE_ACTIVITY		66	0.4775596	1.370947	0.068136275	0.62970287	1.0	3367	tags=26%, list=15%, signal=30%
GO_NEGATIVE_REGULATION_OF_POTASSIUM_ION_TRANSMEMBRANE_TRANSPORT	GO_NEGATIVE_REGULATION_OF_POTASSIUM_ION_TRANSMEMBRANE_TRANSPORT		20	0.58837336	1.370621	0.092	0.62850195	1.0	3965	tags=50%, list=18%, signal=61%
GO_NEGATIVE_REGULATION_OF_PROTEIN_KINASE_B_SIGNALING	GO_NEGATIVE_REGULATION_OF_PROTEIN_KINASE_B_SIGNALING		34	0.44553578	1.3704615	0.0761523	0.6267198	1.0	3850	tags=32%, list=18%, signal=39%
GO_OTIC_VESICLE_DEVELOPMENT	GO_OTIC_VESICLE_DEVELOPMENT		15	0.610846	1.3699647	0.072527476	0.6260416	1.0	3420	tags=40%, list=16%, signal=47%
GO_NEGATIVE_REGULATION_OF_INTRACELLULAR_TRANSPORT	GO_NEGATIVE_REGULATION_OF_INTRACELLULAR_TRANSPORT		131	0.44230956	1.3693466	0.05672269	0.6262084	1.0	3470	tags=27%, list=16%, signal=32%
GO_MUSCLE_HYPERTROPHY	GO_MUSCLE_HYPERTROPHY		28	0.64339554	1.3691398	0.09381663	0.6245923	1.0	1750	tags=32%, list=8%, signal=35%
GO_POSITIVE_REGULATION_OF_ACTIN_NUCLEATION	GO_POSITIVE_REGULATION_OF_ACTIN_NUCLEATION		16	0.5235917	1.3690757	0.09090909	0.622377	1.0	4975	tags=50%, list=23%, signal=65%
GO_POSITIVE_REGULATION_OF_RECEPTOR_INTERNALIZATION	GO_POSITIVE_REGULATION_OF_RECEPTOR_INTERNALIZATION		22	0.56748337	1.3685079	0.061349694	0.6221467	1.0	3159	tags=41%, list=15%, signal=48%
GO_ACTIVATION_OF_GTPASE_ACTIVITY	GO_ACTIVATION_OF_GTPASE_ACTIVITY		70	0.4323789	1.3681226	0.055555556	0.6212115	1.0	6126	tags=51%, list=28%, signal=71%
GO_REGULATION_OF_CATION_TRANSMEMBRANE_TRANSPORT	GO_REGULATION_OF_CATION_TRANSMEMBRANE_TRANSPORT		199	0.45711517	1.3679457	0.07959183	0.619546	1.0	2964	tags=26%, list=14%, signal=29%
GO_PROTEIN_LOCALIZATION_TO_CELL_SURFACE	GO_PROTEIN_LOCALIZATION_TO_CELL_SURFACE		22	0.55279535	1.3672282	0.10743801	0.61995023	1.0	4566	tags=45%, list=21%, signal=57%
GO_ORGAN_GROWTH	GO_ORGAN_GROWTH		65	0.49229428	1.3668101	0.071283095	0.6192735	1.0	3887	tags=35%, list=18%, signal=43%
GO_REGULATION_OF_CALCIUM_ION_DEPENDENT_EXOCYTOSIS	GO_REGULATION_OF_CALCIUM_ION_DEPENDENT_EXOCYTOSIS		77	0.41860327	1.3665721	0.042168673	0.617864	1.0	2111	tags=16%, list=10%, signal=17%
GO_MESONEPHROS_DEVELOPMENT	GO_MESONEPHROS_DEVELOPMENT		89	0.4839158	1.3647243	0.055084746	0.6229191	1.0	2173	tags=24%, list=10%, signal=26%
GO_REGULATION_OF_AXON_GUIDANCE	GO_REGULATION_OF_AXON_GUIDANCE		37	0.53386295	1.3634437	0.08108108	0.62600034	1.0	3009	tags=38%, list=14%, signal=44%
GO_CANONICAL_WNT_SIGNALING_PATHWAY	GO_CANONICAL_WNT_SIGNALING_PATHWAY		89	0.44409245	1.363335	0.056338027	0.62412196	1.0	3896	tags=36%, list=18%, signal=44%
GO_NEGATIVE_REGULATION_OF_OSTEOBLAST_DIFFERENTIATION	GO_NEGATIVE_REGULATION_OF_OSTEOBLAST_DIFFERENTIATION		38	0.49282882	1.362234	0.08888889	0.62644225	1.0	1866	tags=29%, list=9%, signal=32%
GO_CELLULAR_LIPID_CATABOLIC_PROCESS	GO_CELLULAR_LIPID_CATABOLIC_PROCESS		143	0.44520277	1.3618903	0.071428575	0.6254648	1.0	4251	tags=35%, list=20%, signal=43%
GO_INTESTINAL_ABSORPTION	GO_INTESTINAL_ABSORPTION		26	0.5792345	1.3612862	0.10619469	0.6254343	1.0	705	tags=19%, list=3%, signal=20%
GO_MULTICELLULAR_ORGANISMAL_SIGNALING	GO_MULTICELLULAR_ORGANISMAL_SIGNALING		115	0.4462731	1.3610139	0.07438017	0.6242272	1.0	2794	tags=24%, list=13%, signal=28%
GO_BRANCHED_CHAIN_AMINO_ACID_METABOLIC_PROCESS	GO_BRANCHED_CHAIN_AMINO_ACID_METABOLIC_PROCESS		23	0.58103955	1.3608489	0.09276018	0.62257063	1.0	3641	tags=48%, list=17%, signal=57%
GO_PROTEIN_LOCALIZATION_TO_MEMBRANE	GO_PROTEIN_LOCALIZATION_TO_MEMBRANE		350	0.31286508	1.3599907	0.014285714	0.62363815	1.0	2896	tags=15%, list=13%, signal=17%
GO_SEGMENT_SPECIFICATION	GO_SEGMENT_SPECIFICATION		15	0.65247554	1.3598425	0.07239819	0.62195116	1.0	1841	tags=33%, list=8%, signal=36%
GO_MEMBRANE_DEPOLARIZATION_DURING_ACTION_POTENTIAL	GO_MEMBRANE_DEPOLARIZATION_DURING_ACTION_POTENTIAL		36	0.5506406	1.3593515	0.102564104	0.6217148	1.0	1885	tags=22%, list=9%, signal=24%
GO_FIBRIL_ORGANIZATION	GO_FIBRIL_ORGANIZATION		18	0.67011356	1.3590986	0.12139918	0.62047493	1.0	2817	tags=44%, list=13%, signal=51%
GO_TISSUE_HOMEOSTASIS	GO_TISSUE_HOMEOSTASIS		155	0.43421984	1.3580027	0.04893617	0.6226683	1.0	2173	tags=19%, list=10%, signal=21%
GO_NEUTRAL_LIPID_BIOSYNTHETIC_PROCESS	GO_NEUTRAL_LIPID_BIOSYNTHETIC_PROCESS		26	0.5608656	1.3575865	0.06540085	0.6220413	1.0	1552	tags=31%, list=7%, signal=33%
GO_GLYCEROPHOSPHOLIPID_METABOLIC_PROCESS	GO_GLYCEROPHOSPHOLIPID_METABOLIC_PROCESS		282	0.3757621	1.3571271	0.011235955	0.6216001	1.0	3351	tags=24%, list=15%, signal=28%
GO_CIRCADIAN_REGULATION_OF_GENE_EXPRESSION	GO_CIRCADIAN_REGULATION_OF_GENE_EXPRESSION		53	0.41039526	1.3561498	0.06496063	0.62325346	1.0	3786	tags=32%, list=17%, signal=39%
GO_POSITIVE_REGULATION_OF_LIPID_STORAGE	GO_POSITIVE_REGULATION_OF_LIPID_STORAGE		16	0.65302765	1.3559794	0.12	0.6216582	1.0	1668	tags=38%, list=8%, signal=41%
GO_LONG_CHAIN_FATTY_ACID_METABOLIC_PROCESS	GO_LONG_CHAIN_FATTY_ACID_METABOLIC_PROCESS		84	0.5371205	1.3552845	0.081018515	0.62215763	1.0	3698	tags=38%, list=17%, signal=46%
GO_MONOCARBOXYLIC_ACID_METABOLIC_PROCESS	GO_MONOCARBOXYLIC_ACID_METABOLIC_PROCESS		455	0.41202432	1.3545439	0.04608295	0.62294203	1.0	4000	tags=32%, list=18%, signal=38%
GO_DEVELOPMENTAL_MATURATION	GO_DEVELOPMENTAL_MATURATION		181	0.3928057	1.3542739	0.023109244	0.6218979	1.0	3793	tags=29%, list=17%, signal=35%
GO_RECEPTOR_CLUSTERING	GO_RECEPTOR_CLUSTERING		40	0.47682154	1.3524891	0.06198347	0.6269884	1.0	4188	tags=33%, list=19%, signal=40%
GO_NEGATIVE_REGULATION_OF_NUCLEOTIDE_METABOLIC_PROCESS	GO_NEGATIVE_REGULATION_OF_NUCLEOTIDE_METABOLIC_PROCESS		61	0.48035836	1.3520678	0.09572301	0.6263789	1.0	2925	tags=23%, list=13%, signal=26%
GO_PHAGOSOME_ACIDIFICATION	GO_PHAGOSOME_ACIDIFICATION		25	0.506008	1.3512185	0.102345414	0.6276177	1.0	1206	tags=16%, list=6%, signal=17%
GO_POSITIVE_REGULATION_OF_BLOOD_PRESSURE	GO_POSITIVE_REGULATION_OF_BLOOD_PRESSURE		35	0.46520558	1.3509808	0.0931677	0.6263671	1.0	3841	tags=26%, list=18%, signal=31%
GO_POSITIVE_REGULATION_OF_G_PROTEIN_COUPLED_RECEPTOR_PROTEIN_SIGNALING_PATHWAY	GO_POSITIVE_REGULATION_OF_G_PROTEIN_COUPLED_RECEPTOR_PROTEIN_SIGNALING_PATHWAY		23	0.5699679	1.3502871	0.09876543	0.62687284	1.0	3450	tags=39%, list=16%, signal=46%
GO_REGULATION_OF_SENSORY_PERCEPTION	GO_REGULATION_OF_SENSORY_PERCEPTION		33	0.5156506	1.349998	0.06910569	0.6257712	1.0	2693	tags=24%, list=12%, signal=28%
GO_PRESYNAPTIC_PROCESS_INVOLVED_IN_SYNAPTIC_TRANSMISSION	GO_PRESYNAPTIC_PROCESS_INVOLVED_IN_SYNAPTIC_TRANSMISSION		107	0.44255134	1.3498976	0.06828194	0.6239515	1.0	2607	tags=22%, list=12%, signal=25%
GO_FATTY_ACID_BETA_OXIDATION	GO_FATTY_ACID_BETA_OXIDATION		49	0.4577615	1.3497804	0.12553191	0.62218064	1.0	4493	tags=39%, list=21%, signal=49%
GO_REGULATION_OF_OSTEOBLAST_PROLIFERATION	GO_REGULATION_OF_OSTEOBLAST_PROLIFERATION		22	0.6033545	1.3486346	0.057446808	0.6244933	1.0	2630	tags=41%, list=12%, signal=46%
GO_PHAGOCYTOSIS_RECOGNITION	GO_PHAGOCYTOSIS_RECOGNITION		22	0.7127856	1.3485069	0.09012876	0.62281954	1.0	2411	tags=45%, list=11%, signal=51%
GO_REGULATION_OF_AMINE_TRANSPORT	GO_REGULATION_OF_AMINE_TRANSPORT		67	0.45626107	1.3475863	0.02783726	0.62429	1.0	3380	tags=25%, list=16%, signal=30%
GO_REGULATION_OF_NON_CANONICAL_WNT_SIGNALING_PATHWAY	GO_REGULATION_OF_NON_CANONICAL_WNT_SIGNALING_PATHWAY		19	0.6377041	1.3473129	0.094262294	0.6232226	1.0	2066	tags=32%, list=9%, signal=35%
GO_PHOSPHATIDYLSERINE_ACYL_CHAIN_REMODELING	GO_PHOSPHATIDYLSERINE_ACYL_CHAIN_REMODELING		15	0.6885145	1.3466163	0.10352423	0.62382036	1.0	3740	tags=53%, list=17%, signal=64%
GO_NEGATIVE_REGULATION_OF_REACTIVE_OXYGEN_SPECIES_BIOSYNTHETIC_PROCESS	GO_NEGATIVE_REGULATION_OF_REACTIVE_OXYGEN_SPECIES_BIOSYNTHETIC_PROCESS		15	0.59395933	1.3459086	0.105960265	0.62446725	1.0	2325	tags=33%, list=11%, signal=37%
GO_FATTY_ACID_CATABOLIC_PROCESS	GO_FATTY_ACID_CATABOLIC_PROCESS		71	0.4803842	1.3448145	0.11685393	0.62677157	1.0	4493	tags=41%, list=21%, signal=51%
GO_NEUTRAL_LIPID_METABOLIC_PROCESS	GO_NEUTRAL_LIPID_METABOLIC_PROCESS		78	0.45904708	1.3438722	0.063596494	0.62843114	1.0	2306	tags=23%, list=11%, signal=26%
GO_SODIUM_ION_TRANSPORT	GO_SODIUM_ION_TRANSPORT		127	0.3989566	1.343399	0.050458714	0.628066	1.0	2783	tags=19%, list=13%, signal=22%
GO_PLASMA_MEMBRANE_ORGANIZATION	GO_PLASMA_MEMBRANE_ORGANIZATION		198	0.38057524	1.3433836	0.018480493	0.6260094	1.0	2896	tags=21%, list=13%, signal=24%
GO_NEGATIVE_REGULATION_OF_ESTABLISHMENT_OF_PROTEIN_LOCALIZATION	GO_NEGATIVE_REGULATION_OF_ESTABLISHMENT_OF_PROTEIN_LOCALIZATION		197	0.3981079	1.3420529	0.026143791	0.6290774	1.0	3464	tags=22%, list=16%, signal=26%
GO_EMBRYONIC_HEART_TUBE_DEVELOPMENT	GO_EMBRYONIC_HEART_TUBE_DEVELOPMENT		68	0.4193672	1.3412454	0.09594096	0.6301502	1.0	3010	tags=22%, list=14%, signal=26%
GO_ACTIN_FILAMENT_POLYMERIZATION	GO_ACTIN_FILAMENT_POLYMERIZATION		21	0.5672445	1.3409551	0.10619469	0.62918305	1.0	630	tags=19%, list=3%, signal=20%
GO_REGULATION_OF_DELAYED_RECTIFIER_POTASSIUM_CHANNEL_ACTIVITY	GO_REGULATION_OF_DELAYED_RECTIFIER_POTASSIUM_CHANNEL_ACTIVITY		18	0.48731503	1.3404006	0.10331384	0.6292931	1.0	2843	tags=33%, list=13%, signal=38%
GO_REGULATION_OF_MACROPHAGE_DERIVED_FOAM_CELL_DIFFERENTIATION	GO_REGULATION_OF_MACROPHAGE_DERIVED_FOAM_CELL_DIFFERENTIATION		27	0.5748575	1.3402253	0.08874459	0.6279146	1.0	2718	tags=33%, list=12%, signal=38%
GO_MEMBRANE_DEPOLARIZATION	GO_MEMBRANE_DEPOLARIZATION		56	0.48116487	1.3400978	0.079166666	0.6263494	1.0	2690	tags=23%, list=12%, signal=26%
GO_REGULATION_OF_LIPID_METABOLIC_PROCESS	GO_REGULATION_OF_LIPID_METABOLIC_PROCESS		260	0.38735124	1.3400834	0.0043196543	0.6243754	1.0	3716	tags=29%, list=17%, signal=34%
GO_POSITIVE_REGULATION_OF_CATION_CHANNEL_ACTIVITY	GO_POSITIVE_REGULATION_OF_CATION_CHANNEL_ACTIVITY		35	0.5355208	1.3398095	0.10986547	0.62334424	1.0	2843	tags=31%, list=13%, signal=36%
GO_REGULATION_OF_SMOOTHENED_SIGNALING_PATHWAY	GO_REGULATION_OF_SMOOTHENED_SIGNALING_PATHWAY		61	0.5300428	1.3386768	0.104575165	0.62568927	1.0	4296	tags=38%, list=20%, signal=47%
GO_POTASSIUM_ION_IMPORT	GO_POTASSIUM_ION_IMPORT		26	0.50307864	1.338356	0.12916666	0.62505543	1.0	4560	tags=31%, list=21%, signal=39%
GO_FATTY_ACID_BIOSYNTHETIC_PROCESS	GO_FATTY_ACID_BIOSYNTHETIC_PROCESS		98	0.4626276	1.3381708	0.078774616	0.62372535	1.0	3245	tags=32%, list=15%, signal=37%
GO_NEURAL_CREST_CELL_DIFFERENTIATION	GO_NEURAL_CREST_CELL_DIFFERENTIATION		74	0.49269834	1.3381552	0.05394191	0.6217876	1.0	3162	tags=38%, list=15%, signal=44%
GO_CAMP_BIOSYNTHETIC_PROCESS	GO_CAMP_BIOSYNTHETIC_PROCESS		16	0.59629965	1.3380717	0.10603291	0.620129	1.0	3575	tags=50%, list=16%, signal=60%
GO_POSITIVE_REGULATION_OF_ADENYLATE_CYCLASE_ACTIVITY	GO_POSITIVE_REGULATION_OF_ADENYLATE_CYCLASE_ACTIVITY		43	0.45808765	1.3379903	0.0988806	0.6184007	1.0	4020	tags=35%, list=18%, signal=43%
GO_REGULATION_OF_MUSCLE_HYPERTROPHY	GO_REGULATION_OF_MUSCLE_HYPERTROPHY		36	0.51027846	1.3376831	0.11585366	0.61761445	1.0	2521	tags=25%, list=12%, signal=28%
GO_LIPID_MODIFICATION	GO_LIPID_MODIFICATION		192	0.37652385	1.336552	0.015118791	0.62020123	1.0	4251	tags=32%, list=20%, signal=39%
GO_GLAND_DEVELOPMENT	GO_GLAND_DEVELOPMENT		379	0.38894126	1.3350139	0.012793177	0.6243804	1.0	2615	tags=22%, list=12%, signal=25%
GO_ORGANIC_ACID_CATABOLIC_PROCESS	GO_ORGANIC_ACID_CATABOLIC_PROCESS		192	0.44034603	1.3345127	0.08256881	0.62416226	1.0	4251	tags=35%, list=20%, signal=43%
GO_REGULATION_OF_CARBOHYDRATE_CATABOLIC_PROCESS	GO_REGULATION_OF_CARBOHYDRATE_CATABOLIC_PROCESS		40	0.47311074	1.3342363	0.10606061	0.6231694	1.0	2718	tags=23%, list=12%, signal=26%
GO_LUNG_MORPHOGENESIS	GO_LUNG_MORPHOGENESIS		45	0.48774192	1.3336921	0.07641921	0.62342733	1.0	3420	tags=33%, list=16%, signal=39%
GO_RAC_PROTEIN_SIGNAL_TRANSDUCTION	GO_RAC_PROTEIN_SIGNAL_TRANSDUCTION		17	0.52454615	1.3335434	0.13043478	0.62205535	1.0	5288	tags=53%, list=24%, signal=70%
GO_REGULATION_OF_RESPONSE_TO_REACTIVE_OXYGEN_SPECIES	GO_REGULATION_OF_RESPONSE_TO_REACTIVE_OXYGEN_SPECIES		32	0.46760195	1.3330408	0.054229934	0.6219588	1.0	2037	tags=25%, list=9%, signal=28%
GO_CYTOSOLIC_TRANSPORT	GO_CYTOSOLIC_TRANSPORT		193	0.34231132	1.3314757	0.044265594	0.62611556	1.0	4457	tags=31%, list=20%, signal=38%
GO_NEUROEPITHELIAL_CELL_DIFFERENTIATION	GO_NEUROEPITHELIAL_CELL_DIFFERENTIATION		61	0.46435767	1.331124	0.07189543	0.62556314	1.0	2524	tags=26%, list=12%, signal=30%
GO_TRANSMEMBRANE_RECEPTOR_PROTEIN_SERINE_THREONINE_KINASE_SIGNALING_PATHWAY	GO_TRANSMEMBRANE_RECEPTOR_PROTEIN_SERINE_THREONINE_KINASE_SIGNALING_PATHWAY		183	0.40063205	1.3303738	0.054435484	0.6265407	1.0	3185	tags=20%, list=15%, signal=23%
GO_SENSORY_PERCEPTION_OF_TASTE	GO_SENSORY_PERCEPTION_OF_TASTE		52	0.51865345	1.3296005	0.140625	0.6275683	1.0	705	tags=13%, list=3%, signal=14%
GO_REFLEX	GO_REFLEX		19	0.5579787	1.3291181	0.11578947	0.6273744	1.0	5124	tags=42%, list=24%, signal=55%
GO_LEFT_RIGHT_PATTERN_FORMATION	GO_LEFT_RIGHT_PATTERN_FORMATION		21	0.5201879	1.3288401	0.11046512	0.62647843	1.0	3009	tags=33%, list=14%, signal=39%
GO_SUBSTANTIA_NIGRA_DEVELOPMENT	GO_SUBSTANTIA_NIGRA_DEVELOPMENT		43	0.44631904	1.3285978	0.07852194	0.6254469	1.0	2029	tags=19%, list=9%, signal=20%
GO_NEGATIVE_REGULATION_OF_CYTOPLASMIC_TRANSPORT	GO_NEGATIVE_REGULATION_OF_CYTOPLASMIC_TRANSPORT		109	0.42246255	1.3283535	0.07933194	0.6244435	1.0	3464	tags=25%, list=16%, signal=29%
GO_REGULATION_OF_INTERLEUKIN_5_PRODUCTION	GO_REGULATION_OF_INTERLEUKIN_5_PRODUCTION		18	0.5526859	1.3281001	0.08008658	0.62350446	1.0	2661	tags=22%, list=12%, signal=25%
GO_NEUROTRANSMITTER_TRANSPORT	GO_NEUROTRANSMITTER_TRANSPORT		145	0.40483657	1.3277291	0.056277055	0.6229485	1.0	2607	tags=21%, list=12%, signal=23%
GO_BICARBONATE_TRANSPORT	GO_BICARBONATE_TRANSPORT		41	0.47579628	1.3276188	0.10381356	0.62145776	1.0	1524	tags=17%, list=7%, signal=18%
GO_NEGATIVE_REGULATION_OF_LYASE_ACTIVITY	GO_NEGATIVE_REGULATION_OF_LYASE_ACTIVITY		26	0.53360826	1.3266774	0.14574899	0.62323374	1.0	2659	tags=19%, list=12%, signal=22%
GO_REGULATION_OF_CARBOHYDRATE_METABOLIC_PROCESS	GO_REGULATION_OF_CARBOHYDRATE_METABOLIC_PROCESS		154	0.39592502	1.3265805	0.0389016	0.6217239	1.0	2718	tags=22%, list=12%, signal=25%
GO_CELL_FATE_DETERMINATION	GO_CELL_FATE_DETERMINATION		40	0.50947213	1.3245002	0.107942976	0.62761325	1.0	3010	tags=28%, list=14%, signal=32%
GO_POSITIVE_REGULATION_OF_POTASSIUM_ION_TRANSMEMBRANE_TRANSPORT	GO_POSITIVE_REGULATION_OF_POTASSIUM_ION_TRANSMEMBRANE_TRANSPORT		26	0.45271978	1.3242722	0.103658535	0.6266345	1.0	2843	tags=27%, list=13%, signal=31%
GO_RESPONSE_TO_PROSTAGLANDIN	GO_RESPONSE_TO_PROSTAGLANDIN		33	0.6014952	1.3239497	0.08510638	0.62602115	1.0	1119	tags=24%, list=5%, signal=26%
GO_INSULIN_RECEPTOR_SIGNALING_PATHWAY	GO_INSULIN_RECEPTOR_SIGNALING_PATHWAY		76	0.38626102	1.3235924	0.063025214	0.6254892	1.0	2387	tags=17%, list=11%, signal=19%
GO_ORGAN_FORMATION	GO_ORGAN_FORMATION		33	0.5010383	1.3230859	0.091093116	0.6254717	1.0	3162	tags=33%, list=15%, signal=39%
GO_REGULATION_OF_NUCLEOSIDE_METABOLIC_PROCESS	GO_REGULATION_OF_NUCLEOSIDE_METABOLIC_PROCESS		46	0.4329112	1.3226472	0.1017316	0.62519276	1.0	2718	tags=22%, list=12%, signal=25%
GO_NITRIC_OXIDE_MEDIATED_SIGNAL_TRANSDUCTION	GO_NITRIC_OXIDE_MEDIATED_SIGNAL_TRANSDUCTION		18	0.6797083	1.3226273	0.11468813	0.623449	1.0	1610	tags=33%, list=7%, signal=36%
GO_SIGNAL_RELEASE	GO_SIGNAL_RELEASE		161	0.38988924	1.3221362	0.058091287	0.62347937	1.0	4233	tags=30%, list=19%, signal=38%
GO_POSITIVE_REGULATION_OF_PROTEIN_ACETYLATION	GO_POSITIVE_REGULATION_OF_PROTEIN_ACETYLATION		36	0.4270539	1.3214744	0.057692308	0.6241582	1.0	3432	tags=36%, list=16%, signal=43%
GO_REGULATION_OF_CARDIAC_MUSCLE_CONTRACTION_BY_CALCIUM_ION_SIGNALING	GO_REGULATION_OF_CARDIAC_MUSCLE_CONTRACTION_BY_CALCIUM_ION_SIGNALING		22	0.62728226	1.3210243	0.1590909	0.6239615	1.0	2858	tags=41%, list=13%, signal=47%
GO_PITUITARY_GLAND_DEVELOPMENT	GO_PITUITARY_GLAND_DEVELOPMENT		42	0.4932826	1.3209953	0.10504202	0.6222594	1.0	2615	tags=21%, list=12%, signal=24%
GO_PHOSPHATIDYLSERINE_METABOLIC_PROCESS	GO_PHOSPHATIDYLSERINE_METABOLIC_PROCESS		26	0.5562026	1.3207505	0.09368192	0.62138677	1.0	3740	tags=42%, list=17%, signal=51%
GO_REGULATION_OF_STEROL_TRANSPORT	GO_REGULATION_OF_STEROL_TRANSPORT		37	0.47132024	1.3207356	0.094262294	0.61964047	1.0	3716	tags=27%, list=17%, signal=33%
GO_RETINA_VASCULATURE_DEVELOPMENT_IN_CAMERA_TYPE_EYE	GO_RETINA_VASCULATURE_DEVELOPMENT_IN_CAMERA_TYPE_EYE		16	0.6304106	1.3205442	0.1290944	0.61850554	1.0	3793	tags=56%, list=17%, signal=68%
GO_REGULATION_OF_PEPTIDE_SECRETION	GO_REGULATION_OF_PEPTIDE_SECRETION		200	0.35843587	1.3202899	0.010548524	0.6176142	1.0	3915	tags=26%, list=18%, signal=32%
GO_DIENCEPHALON_DEVELOPMENT	GO_DIENCEPHALON_DEVELOPMENT		76	0.43963087	1.3200574	0.09504132	0.6166453	1.0	2615	tags=18%, list=12%, signal=21%
GO_REGULATION_OF_PEPTIDE_TRANSPORT	GO_REGULATION_OF_PEPTIDE_TRANSPORT		244	0.36057395	1.3200556	0.014344262	0.6148941	1.0	3919	tags=27%, list=18%, signal=32%
GO_HYPEROSMOTIC_RESPONSE	GO_HYPEROSMOTIC_RESPONSE		19	0.5666344	1.3195906	0.10792951	0.614779	1.0	2542	tags=26%, list=12%, signal=30%
GO_REGULATION_OF_VESICLE_MEDIATED_TRANSPORT	GO_REGULATION_OF_VESICLE_MEDIATED_TRANSPORT		435	0.35900426	1.3194301	0.043824703	0.6135344	1.0	3609	tags=23%, list=17%, signal=27%
GO_PURINE_RIBONUCLEOSIDE_BISPHOSPHATE_METABOLIC_PROCESS	GO_PURINE_RIBONUCLEOSIDE_BISPHOSPHATE_METABOLIC_PROCESS		18	0.57264704	1.3194287	0.12715517	0.6118012	1.0	4557	tags=50%, list=21%, signal=63%
GO_MUSCLE_CELL_PROLIFERATION	GO_MUSCLE_CELL_PROLIFERATION		18	0.6041327	1.3193631	0.10546875	0.61036205	1.0	1113	tags=22%, list=5%, signal=23%
GO_LIPID_TRANSLOCATION	GO_LIPID_TRANSLOCATION		21	0.5220668	1.3190392	0.10375276	0.6098109	1.0	4578	tags=48%, list=21%, signal=60%
GO_HAIR_CELL_DIFFERENTIATION	GO_HAIR_CELL_DIFFERENTIATION		33	0.46259058	1.3181945	0.13052632	0.61113364	1.0	2273	tags=15%, list=10%, signal=17%
GO_MEGAKARYOCYTE_DIFFERENTIATION	GO_MEGAKARYOCYTE_DIFFERENTIATION		20	0.52232367	1.3180019	0.11157895	0.6101145	1.0	432	tags=10%, list=2%, signal=10%
GO_RECEPTOR_MEDIATED_ENDOCYTOSIS	GO_RECEPTOR_MEDIATED_ENDOCYTOSIS		200	0.41564307	1.3164395	0.0562249	0.614371	1.0	3190	tags=24%, list=15%, signal=28%
GO_GLUCOSAMINE_CONTAINING_COMPOUND_METABOLIC_PROCESS	GO_GLUCOSAMINE_CONTAINING_COMPOUND_METABOLIC_PROCESS		24	0.5564818	1.3160999	0.10964912	0.6138456	1.0	3702	tags=46%, list=17%, signal=55%
GO_CYCLIC_NUCLEOTIDE_MEDIATED_SIGNALING	GO_CYCLIC_NUCLEOTIDE_MEDIATED_SIGNALING		45	0.4930929	1.31609	0.1026694	0.61217123	1.0	3651	tags=36%, list=17%, signal=43%
GO_MYOTUBE_DIFFERENTIATION	GO_MYOTUBE_DIFFERENTIATION		51	0.53983426	1.3158518	0.12340426	0.61135507	1.0	3938	tags=39%, list=18%, signal=48%
GO_DRUG_TRANSPORT	GO_DRUG_TRANSPORT		25	0.56601685	1.3150574	0.1097561	0.612572	1.0	3877	tags=40%, list=18%, signal=49%
GO_REGULATION_OF_SYNAPTIC_TRANSMISSION_GLUTAMATERGIC	GO_REGULATION_OF_SYNAPTIC_TRANSMISSION_GLUTAMATERGIC		48	0.4711724	1.3142413	0.10536044	0.61368227	1.0	3718	tags=31%, list=17%, signal=38%
GO_N_GLYCAN_PROCESSING	GO_N_GLYCAN_PROCESSING		19	0.58780557	1.3137996	0.16872428	0.6136305	1.0	825	tags=16%, list=4%, signal=16%
GO_PHOSPHATIDYLGLYCEROL_METABOLIC_PROCESS	GO_PHOSPHATIDYLGLYCEROL_METABOLIC_PROCESS		30	0.5068689	1.3132484	0.10492505	0.61392283	1.0	3245	tags=27%, list=15%, signal=31%
GO_ANATOMICAL_STRUCTURE_MATURATION	GO_ANATOMICAL_STRUCTURE_MATURATION		38	0.52951616	1.3125595	0.13608247	0.6147129	1.0	5246	tags=53%, list=24%, signal=69%
GO_TRACHEA_DEVELOPMENT	GO_TRACHEA_DEVELOPMENT		20	0.49636975	1.3123646	0.10245901	0.6137999	1.0	3420	tags=30%, list=16%, signal=36%
GO_DOPAMINE_RECEPTOR_SIGNALING_PATHWAY	GO_DOPAMINE_RECEPTOR_SIGNALING_PATHWAY		29	0.4321782	1.3112063	0.16761905	0.616353	1.0	3445	tags=24%, list=16%, signal=29%
GO_EMBRYONIC_DIGESTIVE_TRACT_MORPHOGENESIS	GO_EMBRYONIC_DIGESTIVE_TRACT_MORPHOGENESIS		17	0.5901104	1.3109623	0.098712444	0.61558354	1.0	2104	tags=35%, list=10%, signal=39%
GO_PROTEIN_ACTIVATION_CASCADE	GO_PROTEIN_ACTIVATION_CASCADE		73	0.5580133	1.3107516	0.13626835	0.61466473	1.0	4074	tags=41%, list=19%, signal=50%
GO_SENSORY_PERCEPTION_OF_MECHANICAL_STIMULUS	GO_SENSORY_PERCEPTION_OF_MECHANICAL_STIMULUS		137	0.37048608	1.3098736	0.0373444	0.6160647	1.0	3399	tags=27%, list=16%, signal=32%
GO_RESPONSE_TO_INSULIN	GO_RESPONSE_TO_INSULIN		198	0.35931176	1.3092482	0.021479713	0.61659247	1.0	3271	tags=20%, list=15%, signal=24%
GO_NEGATIVE_REGULATION_OF_TOLL_LIKE_RECEPTOR_SIGNALING_PATHWAY	GO_NEGATIVE_REGULATION_OF_TOLL_LIKE_RECEPTOR_SIGNALING_PATHWAY		25	0.55817574	1.309245	0.12345679	0.6149629	1.0	3159	tags=48%, list=15%, signal=56%
GO_DIGESTIVE_TRACT_MORPHOGENESIS	GO_DIGESTIVE_TRACT_MORPHOGENESIS		48	0.49650747	1.3090413	0.06550218	0.6140749	1.0	3972	tags=40%, list=18%, signal=48%
GO_DENDRITE_MORPHOGENESIS	GO_DENDRITE_MORPHOGENESIS		41	0.47787187	1.3089727	0.11336032	0.6126452	1.0	2838	tags=29%, list=13%, signal=34%
GO_REGULATION_OF_ERAD_PATHWAY	GO_REGULATION_OF_ERAD_PATHWAY		27	0.44305095	1.308845	0.15975104	0.61142457	1.0	3393	tags=30%, list=16%, signal=35%
GO_RECEPTOR_METABOLIC_PROCESS	GO_RECEPTOR_METABOLIC_PROCESS		75	0.43592024	1.3087572	0.08113591	0.6101377	1.0	4269	tags=36%, list=20%, signal=45%
GO_POSITIVE_REGULATION_OF_GLYCOGEN_METABOLIC_PROCESS	GO_POSITIVE_REGULATION_OF_GLYCOGEN_METABOLIC_PROCESS		15	0.61628217	1.308318	0.16210526	0.61007816	1.0	2387	tags=40%, list=11%, signal=45%
GO_ENDOTHELIAL_CELL_PROLIFERATION	GO_ENDOTHELIAL_CELL_PROLIFERATION		24	0.5027084	1.3071288	0.0977131	0.61275077	1.0	3793	tags=29%, list=17%, signal=35%
GO_HYDROGEN_PEROXIDE_CATABOLIC_PROCESS	GO_HYDROGEN_PEROXIDE_CATABOLIC_PROCESS		19	0.54932696	1.3066972	0.117154814	0.6127482	1.0	357	tags=16%, list=2%, signal=16%
GO_LUNG_CELL_DIFFERENTIATION	GO_LUNG_CELL_DIFFERENTIATION		24	0.560916	1.3044211	0.13617021	0.619238	1.0	1580	tags=29%, list=7%, signal=31%
GO_REGULATION_OF_HUMORAL_IMMUNE_RESPONSE	GO_REGULATION_OF_HUMORAL_IMMUNE_RESPONSE		45	0.5321444	1.303067	0.14545454	0.62250984	1.0	4031	tags=38%, list=19%, signal=46%
GO_EPITHELIAL_STRUCTURE_MAINTENANCE	GO_EPITHELIAL_STRUCTURE_MAINTENANCE		21	0.54398954	1.3029083	0.10309278	0.6214658	1.0	2015	tags=29%, list=9%, signal=31%
GO_RESPIRATORY_GASEOUS_EXCHANGE	GO_RESPIRATORY_GASEOUS_EXCHANGE		47	0.47217444	1.3020793	0.078	0.6227695	1.0	2732	tags=28%, list=13%, signal=32%
GO_POSITIVE_REGULATION_OF_LYASE_ACTIVITY	GO_POSITIVE_REGULATION_OF_LYASE_ACTIVITY		55	0.41944557	1.3015263	0.0952381	0.6230934	1.0	4020	tags=29%, list=18%, signal=36%
GO_NEGATIVE_REGULATION_OF_NEURON_APOPTOTIC_PROCESS	GO_NEGATIVE_REGULATION_OF_NEURON_APOPTOTIC_PROCESS		129	0.42208177	1.3014374	0.07157464	0.62182695	1.0	3107	tags=27%, list=14%, signal=31%
GO_RESPONSE_TO_STIMULUS_INVOLVED_IN_REGULATION_OF_MUSCLE_ADAPTATION	GO_RESPONSE_TO_STIMULUS_INVOLVED_IN_REGULATION_OF_MUSCLE_ADAPTATION		15	0.7118916	1.30097	0.15463917	0.621965	1.0	1298	tags=33%, list=6%, signal=35%
GO_ODONTOGENESIS	GO_ODONTOGENESIS		101	0.45593435	1.3006426	0.09148936	0.6216553	1.0	1992	tags=22%, list=9%, signal=24%
GO_REGULATION_OF_BLOOD_CIRCULATION	GO_REGULATION_OF_BLOOD_CIRCULATION		285	0.4476933	1.298596	0.10995851	0.62731403	1.0	3111	tags=26%, list=14%, signal=30%
GO_REGULATION_OF_RELEASE_OF_SEQUESTERED_CALCIUM_ION_INTO_CYTOSOL_BY_SARCOPLASMIC_RETICULUM	GO_REGULATION_OF_RELEASE_OF_SEQUESTERED_CALCIUM_ION_INTO_CYTOSOL_BY_SARCOPLASMIC_RETICULUM		24	0.6629723	1.2967656	0.1655914	0.6322912	1.0	2858	tags=42%, list=13%, signal=48%
GO_COMPLEMENT_ACTIVATION	GO_COMPLEMENT_ACTIVATION		51	0.6128882	1.2963067	0.15822785	0.63232994	1.0	4074	tags=47%, list=19%, signal=58%
GO_REGULATION_OF_HORMONE_LEVELS	GO_REGULATION_OF_HORMONE_LEVELS		448	0.37525547	1.2953359	0.0389016	0.63423216	1.0	4021	tags=28%, list=18%, signal=34%
GO_PIGMENT_CELL_DIFFERENTIATION	GO_PIGMENT_CELL_DIFFERENTIATION		27	0.5050205	1.2951038	0.12087912	0.6334348	1.0	2524	tags=37%, list=12%, signal=42%
GO_FATTY_ACID_DERIVATIVE_BIOSYNTHETIC_PROCESS	GO_FATTY_ACID_DERIVATIVE_BIOSYNTHETIC_PROCESS		41	0.5292291	1.2949048	0.12473573	0.6325763	1.0	3245	tags=41%, list=15%, signal=49%
GO_MAINTENANCE_OF_GASTROINTESTINAL_EPITHELIUM	GO_MAINTENANCE_OF_GASTROINTESTINAL_EPITHELIUM		15	0.60108006	1.2939277	0.11133603	0.6345078	1.0	2015	tags=33%, list=9%, signal=37%
GO_POSTSYNAPTIC_MEMBRANE_ORGANIZATION	GO_POSTSYNAPTIC_MEMBRANE_ORGANIZATION		25	0.5463401	1.2938905	0.1322314	0.6330773	1.0	4188	tags=44%, list=19%, signal=54%
GO_ACTIVATION_OF_ADENYLATE_CYCLASE_ACTIVITY	GO_ACTIVATION_OF_ADENYLATE_CYCLASE_ACTIVITY		37	0.4529064	1.2937737	0.14629629	0.6318352	1.0	4020	tags=32%, list=18%, signal=40%
GO_TRANSITION_METAL_ION_TRANSPORT	GO_TRANSITION_METAL_ION_TRANSPORT		100	0.40026632	1.2937608	0.09677419	0.63028073	1.0	1353	tags=14%, list=6%, signal=15%
GO_REGULATION_OF_HEAT_GENERATION	GO_REGULATION_OF_HEAT_GENERATION		15	0.63563675	1.293536	0.118	0.6295196	1.0	3349	tags=60%, list=15%, signal=71%
GO_REGULATION_OF_LIPID_TRANSPORT	GO_REGULATION_OF_LIPID_TRANSPORT		92	0.38751367	1.2934563	0.05106383	0.62823004	1.0	3860	tags=25%, list=18%, signal=30%
GO_ACTIVATION_OF_PHOSPHOLIPASE_C_ACTIVITY	GO_ACTIVATION_OF_PHOSPHOLIPASE_C_ACTIVITY		27	0.5330146	1.2932343	0.12863071	0.62747574	1.0	2862	tags=26%, list=13%, signal=30%
GO_DIGESTIVE_SYSTEM_DEVELOPMENT	GO_DIGESTIVE_SYSTEM_DEVELOPMENT		141	0.43938136	1.2931794	0.063596494	0.62613565	1.0	3475	tags=30%, list=16%, signal=36%
GO_POSITIVE_REGULATION_OF_STEROL_TRANSPORT	GO_POSITIVE_REGULATION_OF_STEROL_TRANSPORT		17	0.565583	1.2923032	0.13107823	0.62774235	1.0	3716	tags=47%, list=17%, signal=57%
GO_REVERSE_CHOLESTEROL_TRANSPORT	GO_REVERSE_CHOLESTEROL_TRANSPORT		17	0.5300725	1.2920161	0.14117648	0.627297	1.0	2374	tags=18%, list=11%, signal=20%
GO_LIPID_CATABOLIC_PROCESS	GO_LIPID_CATABOLIC_PROCESS		228	0.39139202	1.2916732	0.07954545	0.62701803	1.0	3267	tags=25%, list=15%, signal=29%
GO_MEMBRANE_INVAGINATION	GO_MEMBRANE_INVAGINATION		36	0.5853898	1.2908734	0.17536534	0.6281697	1.0	1977	tags=28%, list=9%, signal=31%
GO_CAMP_MEDIATED_SIGNALING	GO_CAMP_MEDIATED_SIGNALING		36	0.46764475	1.2901036	0.108829565	0.62910175	1.0	3651	tags=36%, list=17%, signal=43%
GO_REGULATION_OF_PLASMA_MEMBRANE_ORGANIZATION	GO_REGULATION_OF_PLASMA_MEMBRANE_ORGANIZATION		69	0.4028813	1.2900383	0.06625259	0.6278488	1.0	2347	tags=19%, list=11%, signal=21%
GO_CORTICAL_CYTOSKELETON_ORGANIZATION	GO_CORTICAL_CYTOSKELETON_ORGANIZATION		35	0.46162307	1.2895526	0.101626016	0.62805253	1.0	2625	tags=31%, list=12%, signal=36%
GO_POSITIVE_REGULATION_OF_PHOSPHOLIPASE_ACTIVITY	GO_POSITIVE_REGULATION_OF_PHOSPHOLIPASE_ACTIVITY		53	0.47301495	1.2891918	0.13654618	0.62782127	1.0	3285	tags=26%, list=15%, signal=31%
GO_REGULATED_EXOCYTOSIS	GO_REGULATED_EXOCYTOSIS		207	0.41941974	1.288873	0.07569721	0.62733924	1.0	4291	tags=33%, list=20%, signal=41%
GO_POSITIVE_REGULATION_OF_TYROSINE_PHOSPHORYLATION_OF_STAT5_PROTEIN	GO_POSITIVE_REGULATION_OF_TYROSINE_PHOSPHORYLATION_OF_STAT5_PROTEIN		16	0.5989903	1.288453	0.1468254	0.6271871	1.0	1186	tags=25%, list=5%, signal=26%
GO_NEGATIVE_REGULATION_OF_NEURON_DEATH	GO_NEGATIVE_REGULATION_OF_NEURON_DEATH		162	0.3983868	1.2874047	0.073469386	0.6292972	1.0	3107	tags=25%, list=14%, signal=29%
GO_SPHINGOLIPID_BIOSYNTHETIC_PROCESS	GO_SPHINGOLIPID_BIOSYNTHETIC_PROCESS		67	0.45240343	1.2870096	0.12873563	0.6291252	1.0	4221	tags=36%, list=19%, signal=44%
GO_PH_REDUCTION	GO_PH_REDUCTION		37	0.41487867	1.2869351	0.13360325	0.6278924	1.0	2030	tags=14%, list=9%, signal=15%
GO_RESPONSE_TO_XENOBIOTIC_STIMULUS	GO_RESPONSE_TO_XENOBIOTIC_STIMULUS		90	0.5571505	1.2869297	0.13921113	0.62641406	1.0	3264	tags=33%, list=15%, signal=39%
GO_NEGATIVE_REGULATION_OF_KIDNEY_DEVELOPMENT	GO_NEGATIVE_REGULATION_OF_KIDNEY_DEVELOPMENT		17	0.54372185	1.2851013	0.1087963	0.6312054	1.0	1594	tags=24%, list=7%, signal=25%
GO_NEGATIVE_REGULATION_OF_CYCLIC_NUCLEOTIDE_METABOLIC_PROCESS	GO_NEGATIVE_REGULATION_OF_CYCLIC_NUCLEOTIDE_METABOLIC_PROCESS		41	0.49784386	1.2848737	0.19427402	0.63045794	1.0	3459	tags=22%, list=16%, signal=26%
GO_REGULATION_OF_FATTY_ACID_METABOLIC_PROCESS	GO_REGULATION_OF_FATTY_ACID_METABOLIC_PROCESS		79	0.42355177	1.2848016	0.06638116	0.62921876	1.0	3860	tags=37%, list=18%, signal=44%
GO_GLYCOPROTEIN_METABOLIC_PROCESS	GO_GLYCOPROTEIN_METABOLIC_PROCESS		332	0.3971779	1.284796	0.08874459	0.6277547	1.0	4282	tags=29%, list=20%, signal=35%
GO_CELLULAR_RESPONSE_TO_PEPTIDE	GO_CELLULAR_RESPONSE_TO_PEPTIDE		263	0.3382492	1.2847329	0.03821656	0.6264553	1.0	2482	tags=15%, list=11%, signal=17%
GO_FLUID_TRANSPORT	GO_FLUID_TRANSPORT		25	0.5268177	1.2846625	0.14139344	0.6251768	1.0	1062	tags=20%, list=5%, signal=21%
GO_NUCLEOSIDE_BISPHOSPHATE_METABOLIC_PROCESS	GO_NUCLEOSIDE_BISPHOSPHATE_METABOLIC_PROCESS		35	0.47547284	1.2838882	0.14526317	0.6266143	1.0	4557	tags=43%, list=21%, signal=54%
GO_ASPARTATE_FAMILY_AMINO_ACID_CATABOLIC_PROCESS	GO_ASPARTATE_FAMILY_AMINO_ACID_CATABOLIC_PROCESS		17	0.55857426	1.2836106	0.17409766	0.6261973	1.0	196	tags=12%, list=1%, signal=12%
GO_REGULATION_OF_RESPONSE_TO_OXIDATIVE_STRESS	GO_REGULATION_OF_RESPONSE_TO_OXIDATIVE_STRESS		61	0.38192153	1.282892	0.06543967	0.62722975	1.0	2037	tags=16%, list=9%, signal=18%
GO_REGULATION_OF_SYSTEM_PROCESS	GO_REGULATION_OF_SYSTEM_PROCESS		488	0.42596945	1.2817323	0.12024048	0.62956804	1.0	3965	tags=30%, list=18%, signal=36%
GO_BEHAVIOR	GO_BEHAVIOR		487	0.35311675	1.2816086	0.03629032	0.6284769	1.0	3640	tags=23%, list=17%, signal=27%
GO_IRON_ION_TRANSPORT	GO_IRON_ION_TRANSPORT		51	0.44354665	1.281108	0.12394958	0.6287915	1.0	1206	tags=16%, list=6%, signal=17%
GO_PROTEIN_N_LINKED_GLYCOSYLATION	GO_PROTEIN_N_LINKED_GLYCOSYLATION		73	0.43874398	1.280982	0.17165668	0.62779427	1.0	5730	tags=47%, list=26%, signal=63%
GO_TRANSMISSION_OF_NERVE_IMPULSE	GO_TRANSMISSION_OF_NERVE_IMPULSE		49	0.45223352	1.2808598	0.102970295	0.6267164	1.0	2690	tags=27%, list=12%, signal=30%
GO_SKELETAL_MUSCLE_ORGAN_DEVELOPMENT	GO_SKELETAL_MUSCLE_ORGAN_DEVELOPMENT		127	0.49724224	1.2806237	0.1308017	0.6260397	1.0	3722	tags=35%, list=17%, signal=42%
GO_DORSAL_VENTRAL_NEURAL_TUBE_PATTERNING	GO_DORSAL_VENTRAL_NEURAL_TUBE_PATTERNING		15	0.5787736	1.2799703	0.1734694	0.6268616	1.0	1975	tags=27%, list=9%, signal=29%
GO_MESENCHYME_MORPHOGENESIS	GO_MESENCHYME_MORPHOGENESIS		37	0.56602246	1.2796386	0.13387424	0.62661177	1.0	4110	tags=43%, list=19%, signal=53%
GO_REGULATION_OF_ODONTOGENESIS	GO_REGULATION_OF_ODONTOGENESIS		23	0.5399127	1.279319	0.12195122	0.6262543	1.0	1482	tags=17%, list=7%, signal=19%
GO_REGULATION_OF_PROTEIN_ACTIVATION_CASCADE	GO_REGULATION_OF_PROTEIN_ACTIVATION_CASCADE		31	0.5294688	1.2792188	0.15682282	0.62515765	1.0	4031	tags=39%, list=19%, signal=47%
GO_RETINA_LAYER_FORMATION	GO_RETINA_LAYER_FORMATION		21	0.490578	1.2786924	0.11702128	0.6255139	1.0	2963	tags=38%, list=14%, signal=44%
GO_RETINA_MORPHOGENESIS_IN_CAMERA_TYPE_EYE	GO_RETINA_MORPHOGENESIS_IN_CAMERA_TYPE_EYE		43	0.49441382	1.2785585	0.13598326	0.62452644	1.0	2963	tags=30%, list=14%, signal=35%
GO_CELL_RECOGNITION	GO_CELL_RECOGNITION		125	0.48563537	1.2764527	0.13052632	0.6304619	1.0	3450	tags=29%, list=16%, signal=34%
GO_NEGATIVE_REGULATION_OF_VASCULATURE_DEVELOPMENT	GO_NEGATIVE_REGULATION_OF_VASCULATURE_DEVELOPMENT		75	0.4743946	1.2764509	0.1124498	0.6290341	1.0	2520	tags=29%, list=12%, signal=33%
GO_POSITIVE_REGULATION_OF_CELL_SUBSTRATE_ADHESION	GO_POSITIVE_REGULATION_OF_CELL_SUBSTRATE_ADHESION		94	0.4597193	1.2758982	0.100616015	0.62949616	1.0	1792	tags=20%, list=8%, signal=22%
GO_REGULATION_OF_CELLULAR_EXTRAVASATION	GO_REGULATION_OF_CELLULAR_EXTRAVASATION		22	0.6238097	1.2758957	0.15257733	0.62808216	1.0	2925	tags=50%, list=13%, signal=58%
GO_STEM_CELL_DIFFERENTIATION	GO_STEM_CELL_DIFFERENTIATION		186	0.42152098	1.2754319	0.06841046	0.6282988	1.0	3033	tags=29%, list=14%, signal=33%
GO_EPIDERMIS_MORPHOGENESIS	GO_EPIDERMIS_MORPHOGENESIS		28	0.55155116	1.2752299	0.16452992	0.6275689	1.0	2885	tags=36%, list=13%, signal=41%
GO_POSITIVE_REGULATION_OF_STEM_CELL_DIFFERENTIATION	GO_POSITIVE_REGULATION_OF_STEM_CELL_DIFFERENTIATION		49	0.48041686	1.2747225	0.12252964	0.6278966	1.0	4931	tags=39%, list=23%, signal=50%
GO_GASTRULATION_WITH_MOUTH_FORMING_SECOND	GO_GASTRULATION_WITH_MOUTH_FORMING_SECOND		26	0.4303821	1.2740357	0.16261682	0.6287588	1.0	3439	tags=31%, list=16%, signal=37%
GO_SOMITOGENESIS	GO_SOMITOGENESIS		60	0.45793155	1.2736288	0.08695652	0.6287881	1.0	2459	tags=25%, list=11%, signal=28%
GO_POSITIVE_REGULATION_OF_ERBB_SIGNALING_PATHWAY	GO_POSITIVE_REGULATION_OF_ERBB_SIGNALING_PATHWAY		33	0.42879048	1.2734258	0.110887095	0.6281114	1.0	590	tags=12%, list=3%, signal=12%
GO_CELL_MATURATION	GO_CELL_MATURATION		122	0.3860961	1.2730353	0.06609808	0.6280433	1.0	2192	tags=21%, list=10%, signal=24%
GO_SYNAPTIC_VESICLE_LOCALIZATION	GO_SYNAPTIC_VESICLE_LOCALIZATION		95	0.3867126	1.272601	0.10165975	0.62814045	1.0	4457	tags=31%, list=20%, signal=38%
GO_NEGATIVE_REGULATION_OF_PROTEIN_SERINE_THREONINE_KINASE_ACTIVITY	GO_NEGATIVE_REGULATION_OF_PROTEIN_SERINE_THREONINE_KINASE_ACTIVITY		122	0.3916992	1.2719839	0.061965812	0.62899745	1.0	1854	tags=16%, list=9%, signal=17%
GO_VISUAL_BEHAVIOR	GO_VISUAL_BEHAVIOR		46	0.3979279	1.2719685	0.11801242	0.62764823	1.0	1916	tags=13%, list=9%, signal=14%
GO_RESPONSE_TO_PROSTAGLANDIN_E	GO_RESPONSE_TO_PROSTAGLANDIN_E		25	0.6052458	1.2717562	0.14166667	0.6268649	1.0	1119	tags=24%, list=5%, signal=25%
GO_SARCOMERE_ORGANIZATION	GO_SARCOMERE_ORGANIZATION		26	0.72264695	1.2714764	0.19878297	0.6264841	1.0	3629	tags=54%, list=17%, signal=65%
GO_CYCLIC_NUCLEOTIDE_METABOLIC_PROCESS	GO_CYCLIC_NUCLEOTIDE_METABOLIC_PROCESS		55	0.48003447	1.2714665	0.14722754	0.6251378	1.0	3760	tags=35%, list=17%, signal=42%
GO_ORGANIC_HYDROXY_COMPOUND_METABOLIC_PROCESS	GO_ORGANIC_HYDROXY_COMPOUND_METABOLIC_PROCESS		462	0.3790635	1.2704521	0.11441647	0.6271997	1.0	3353	tags=22%, list=15%, signal=25%
GO_POSITIVE_REGULATION_OF_MULTICELLULAR_ORGANISM_GROWTH	GO_POSITIVE_REGULATION_OF_MULTICELLULAR_ORGANISM_GROWTH		32	0.39006308	1.2700819	0.17578125	0.62705255	1.0	2173	tags=13%, list=10%, signal=14%
GO_MYOBLAST_FUSION	GO_MYOBLAST_FUSION		18	0.52390796	1.2697022	0.175	0.6270626	1.0	2693	tags=22%, list=12%, signal=25%
GO_REGULATION_OF_DENDRITE_MORPHOGENESIS	GO_REGULATION_OF_DENDRITE_MORPHOGENESIS		71	0.37812328	1.2697012	0.100823045	0.62569857	1.0	3801	tags=27%, list=17%, signal=32%
GO_ADENYLATE_CYCLASE_ACTIVATING_G_PROTEIN_COUPLED_RECEPTOR_SIGNALING_PATHWAY	GO_ADENYLATE_CYCLASE_ACTIVATING_G_PROTEIN_COUPLED_RECEPTOR_SIGNALING_PATHWAY		65	0.40334165	1.2696532	0.1335807	0.6244996	1.0	3725	tags=28%, list=17%, signal=33%
GO_REGULATION_OF_TRANSMEMBRANE_TRANSPORT	GO_REGULATION_OF_TRANSMEMBRANE_TRANSPORT		402	0.3709222	1.2692909	0.11290322	0.62429535	1.0	2964	tags=20%, list=14%, signal=23%
GO_CAMERA_TYPE_EYE_PHOTORECEPTOR_CELL_DIFFERENTIATION	GO_CAMERA_TYPE_EYE_PHOTORECEPTOR_CELL_DIFFERENTIATION		15	0.5878746	1.2691268	0.16566867	0.6234661	1.0	1297	tags=20%, list=6%, signal=21%
GO_NEGATIVE_REGULATION_OF_OSSIFICATION	GO_NEGATIVE_REGULATION_OF_OSSIFICATION		65	0.43304577	1.267595	0.10828026	0.62728035	1.0	2173	tags=26%, list=10%, signal=29%
GO_NEGATIVE_REGULATION_OF_REACTIVE_OXYGEN_SPECIES_METABOLIC_PROCESS	GO_NEGATIVE_REGULATION_OF_REACTIVE_OXYGEN_SPECIES_METABOLIC_PROCESS		40	0.39105117	1.2671423	0.08742005	0.6274484	1.0	2520	tags=28%, list=12%, signal=31%
GO_CERAMIDE_BIOSYNTHETIC_PROCESS	GO_CERAMIDE_BIOSYNTHETIC_PROCESS		40	0.4726656	1.2671095	0.13544019	0.626203	1.0	4221	tags=40%, list=19%, signal=50%
GO_PHOSPHATIDYLINOSITOL_DEPHOSPHORYLATION	GO_PHOSPHATIDYLINOSITOL_DEPHOSPHORYLATION		21	0.44390473	1.2666569	0.15860735	0.6263693	1.0	5072	tags=43%, list=23%, signal=56%
GO_REGULATION_OF_REACTIVE_OXYGEN_SPECIES_BIOSYNTHETIC_PROCESS	GO_REGULATION_OF_REACTIVE_OXYGEN_SPECIES_BIOSYNTHETIC_PROCESS		63	0.4653538	1.2660998	0.11741683	0.626909	1.0	2606	tags=27%, list=12%, signal=31%
GO_LOCALIZATION_WITHIN_MEMBRANE	GO_LOCALIZATION_WITHIN_MEMBRANE		118	0.35682762	1.265925	0.092929296	0.6261917	1.0	4188	tags=26%, list=19%, signal=32%
GO_POSITIVE_REGULATION_OF_DENDRITE_DEVELOPMENT	GO_POSITIVE_REGULATION_OF_DENDRITE_DEVELOPMENT		62	0.39519504	1.2651663	0.07692308	0.62725985	1.0	3801	tags=29%, list=17%, signal=35%
GO_ALCOHOL_METABOLIC_PROCESS	GO_ALCOHOL_METABOLIC_PROCESS		333	0.3790166	1.2649146	0.11441647	0.62681264	1.0	3623	tags=23%, list=17%, signal=27%
GO_CYCLIC_NUCLEOTIDE_BIOSYNTHETIC_PROCESS	GO_CYCLIC_NUCLEOTIDE_BIOSYNTHETIC_PROCESS		33	0.5118428	1.2645411	0.17996289	0.6268034	1.0	3760	tags=33%, list=17%, signal=40%
GO_EXTRACELLULAR_MATRIX_ASSEMBLY	GO_EXTRACELLULAR_MATRIX_ASSEMBLY		16	0.6351249	1.2642925	0.16734694	0.6264049	1.0	1522	tags=38%, list=7%, signal=40%
GO_REGULATION_OF_CARBOHYDRATE_BIOSYNTHETIC_PROCESS	GO_REGULATION_OF_CARBOHYDRATE_BIOSYNTHETIC_PROCESS		79	0.4153446	1.2640967	0.08078603	0.6257288	1.0	2718	tags=25%, list=12%, signal=29%
GO_CELLULAR_AMINO_ACID_CATABOLIC_PROCESS	GO_CELLULAR_AMINO_ACID_CATABOLIC_PROCESS		104	0.4330601	1.2628748	0.12249443	0.6285383	1.0	3272	tags=29%, list=15%, signal=34%
GO_TRANSITION_METAL_ION_HOMEOSTASIS	GO_TRANSITION_METAL_ION_HOMEOSTASIS		102	0.37249392	1.262847	0.12215321	0.6273252	1.0	1950	tags=16%, list=9%, signal=17%
GO_LIPID_LOCALIZATION	GO_LIPID_LOCALIZATION		247	0.36829558	1.2626996	0.05479452	0.6264739	1.0	3618	tags=26%, list=17%, signal=31%
GO_RETINA_DEVELOPMENT_IN_CAMERA_TYPE_EYE	GO_RETINA_DEVELOPMENT_IN_CAMERA_TYPE_EYE		126	0.39582556	1.2625382	0.115830116	0.6256959	1.0	3536	tags=29%, list=16%, signal=34%
GO_REGULATION_OF_ANDROGEN_RECEPTOR_SIGNALING_PATHWAY	GO_REGULATION_OF_ANDROGEN_RECEPTOR_SIGNALING_PATHWAY		22	0.4700897	1.2615306	0.18631178	0.62784463	1.0	4751	tags=45%, list=22%, signal=58%
GO_NEGATIVE_REGULATION_OF_CATION_TRANSMEMBRANE_TRANSPORT	GO_NEGATIVE_REGULATION_OF_CATION_TRANSMEMBRANE_TRANSPORT		57	0.49374673	1.2615155	0.17004049	0.626601	1.0	3965	tags=39%, list=18%, signal=47%
GO_BRAIN_MORPHOGENESIS	GO_BRAIN_MORPHOGENESIS		34	0.4320009	1.2609413	0.14897959	0.6270245	1.0	1975	tags=18%, list=9%, signal=19%
GO_INNER_EAR_MORPHOGENESIS	GO_INNER_EAR_MORPHOGENESIS		88	0.42429683	1.2608838	0.10843374	0.625866	1.0	3629	tags=30%, list=17%, signal=35%
GO_BIOMINERAL_TISSUE_DEVELOPMENT	GO_BIOMINERAL_TISSUE_DEVELOPMENT		67	0.46232194	1.2602421	0.0931677	0.6268164	1.0	2370	tags=24%, list=11%, signal=27%
GO_UROGENITAL_SYSTEM_DEVELOPMENT	GO_UROGENITAL_SYSTEM_DEVELOPMENT		293	0.40834945	1.2593546	0.10602911	0.6283656	1.0	3887	tags=32%, list=18%, signal=39%
GO_NEGATIVE_REGULATION_OF_MUSCLE_CELL_APOPTOTIC_PROCESS	GO_NEGATIVE_REGULATION_OF_MUSCLE_CELL_APOPTOTIC_PROCESS		29	0.5117792	1.259132	0.11677282	0.62775457	1.0	2249	tags=28%, list=10%, signal=31%
GO_CIRCULATORY_SYSTEM_PROCESS	GO_CIRCULATORY_SYSTEM_PROCESS		352	0.432773	1.2589852	0.13717695	0.6269472	1.0	3843	tags=32%, list=18%, signal=38%
GO_CENTRAL_NERVOUS_SYSTEM_NEURON_AXONOGENESIS	GO_CENTRAL_NERVOUS_SYSTEM_NEURON_AXONOGENESIS		27	0.5407077	1.2589753	0.16666667	0.625674	1.0	3783	tags=37%, list=17%, signal=45%
GO_REGULATION_OF_PHOSPHOLIPASE_ACTIVITY	GO_REGULATION_OF_PHOSPHOLIPASE_ACTIVITY		63	0.45192206	1.2585667	0.13793103	0.62573135	1.0	3476	tags=29%, list=16%, signal=34%
GO_METANEPHROS_DEVELOPMENT	GO_METANEPHROS_DEVELOPMENT		80	0.45106474	1.2585056	0.119825706	0.6246449	1.0	3641	tags=36%, list=17%, signal=43%
GO_TUBE_MORPHOGENESIS	GO_TUBE_MORPHOGENESIS		317	0.39948773	1.2584782	0.09394572	0.6234537	1.0	3607	tags=31%, list=17%, signal=36%
GO_INNER_EAR_RECEPTOR_CELL_DEVELOPMENT	GO_INNER_EAR_RECEPTOR_CELL_DEVELOPMENT		31	0.4432593	1.2580285	0.13238288	0.6236462	1.0	3353	tags=19%, list=15%, signal=23%
GO_POSITIVE_REGULATION_OF_LIPID_BIOSYNTHETIC_PROCESS	GO_POSITIVE_REGULATION_OF_LIPID_BIOSYNTHETIC_PROCESS		61	0.41856205	1.2575532	0.08853119	0.62397456	1.0	3609	tags=28%, list=17%, signal=33%
GO_POSITIVE_REGULATION_OF_NUCLEOSIDE_METABOLIC_PROCESS	GO_POSITIVE_REGULATION_OF_NUCLEOSIDE_METABOLIC_PROCESS		23	0.5153609	1.2574337	0.20711297	0.6230462	1.0	2387	tags=22%, list=11%, signal=24%
GO_PROTEIN_LOCALIZATION_TO_SYNAPSE	GO_PROTEIN_LOCALIZATION_TO_SYNAPSE		15	0.5031944	1.257049	0.20153551	0.622976	1.0	3468	tags=27%, list=16%, signal=32%
GO_REGULATION_OF_CELL_SIZE	GO_REGULATION_OF_CELL_SIZE		162	0.36330703	1.256957	0.05788423	0.62200457	1.0	3078	tags=24%, list=14%, signal=28%
GO_EAR_MORPHOGENESIS	GO_EAR_MORPHOGENESIS		108	0.4244456	1.2560407	0.10381356	0.6236464	1.0	3629	tags=30%, list=17%, signal=35%
GO_MYELOID_CELL_DEVELOPMENT	GO_MYELOID_CELL_DEVELOPMENT		42	0.41738784	1.2557702	0.16375546	0.6233038	1.0	4135	tags=26%, list=19%, signal=32%
GO_REGULATION_OF_MITOCHONDRIAL_DEPOLARIZATION	GO_REGULATION_OF_MITOCHONDRIAL_DEPOLARIZATION		17	0.5835782	1.2554963	0.13519314	0.6229481	1.0	2216	tags=41%, list=10%, signal=46%
GO_POSITIVE_REGULATION_OF_ION_TRANSPORT	GO_POSITIVE_REGULATION_OF_ION_TRANSPORT		223	0.38262224	1.2553723	0.088607594	0.6221442	1.0	3159	tags=22%, list=15%, signal=26%
GO_SYNAPTIC_VESICLE_CYCLE	GO_SYNAPTIC_VESICLE_CYCLE		82	0.40708098	1.255369	0.102345414	0.62091124	1.0	2607	tags=23%, list=12%, signal=26%
GO_THYROID_GLAND_DEVELOPMENT	GO_THYROID_GLAND_DEVELOPMENT		24	0.5308594	1.2549212	0.17901234	0.6211862	1.0	4637	tags=46%, list=21%, signal=58%
GO_POLYSACCHARIDE_BIOSYNTHETIC_PROCESS	GO_POLYSACCHARIDE_BIOSYNTHETIC_PROCESS		40	0.45831966	1.2547246	0.14968815	0.6206281	1.0	4288	tags=33%, list=20%, signal=40%
GO_REGULATION_OF_SYNAPSE_ORGANIZATION	GO_REGULATION_OF_SYNAPSE_ORGANIZATION		100	0.44598967	1.2539321	0.12298387	0.62181926	1.0	3664	tags=35%, list=17%, signal=42%
GO_POSITIVE_REGULATION_OF_ENDOTHELIAL_CELL_DIFFERENTIATION	GO_POSITIVE_REGULATION_OF_ENDOTHELIAL_CELL_DIFFERENTIATION		15	0.58407766	1.253642	0.18139535	0.62157136	1.0	1538	tags=20%, list=7%, signal=22%
GO_CELLULAR_RESPONSE_TO_PROSTAGLANDIN_E_STIMULUS	GO_CELLULAR_RESPONSE_TO_PROSTAGLANDIN_E_STIMULUS		18	0.59318244	1.2535317	0.1707819	0.6207447	1.0	3770	tags=44%, list=17%, signal=54%
GO_AMINO_ACID_IMPORT	GO_AMINO_ACID_IMPORT		15	0.5039418	1.2530121	0.18329939	0.62114763	1.0	2378	tags=33%, list=11%, signal=37%
GO_RESPONSE_TO_NICOTINE	GO_RESPONSE_TO_NICOTINE		49	0.461857	1.2529594	0.13502109	0.6201159	1.0	4062	tags=35%, list=19%, signal=43%
GO_MESENCHYMAL_CELL_DIFFERENTIATION	GO_MESENCHYMAL_CELL_DIFFERENTIATION		132	0.4431909	1.2529484	0.10612245	0.61892974	1.0	3033	tags=31%, list=14%, signal=36%
GO_MYOFIBRIL_ASSEMBLY	GO_MYOFIBRIL_ASSEMBLY		47	0.69988877	1.252592	0.22903885	0.6189118	1.0	3629	tags=51%, list=17%, signal=61%
GO_CYCLIC_NUCLEOTIDE_CATABOLIC_PROCESS	GO_CYCLIC_NUCLEOTIDE_CATABOLIC_PROCESS		16	0.575212	1.2519205	0.20718816	0.6199453	1.0	2696	tags=38%, list=12%, signal=43%
GO_WNT_SIGNALING_PATHWAY	GO_WNT_SIGNALING_PATHWAY		327	0.33634487	1.2515029	0.08835341	0.6200594	1.0	4019	tags=25%, list=18%, signal=30%
GO_POSITIVE_REGULATION_OF_CATION_TRANSMEMBRANE_TRANSPORT	GO_POSITIVE_REGULATION_OF_CATION_TRANSMEMBRANE_TRANSPORT		90	0.4251438	1.2514441	0.14166667	0.6190567	1.0	2843	tags=26%, list=13%, signal=29%
GO_NEGATIVE_REGULATION_OF_RESPONSE_TO_CYTOKINE_STIMULUS	GO_NEGATIVE_REGULATION_OF_RESPONSE_TO_CYTOKINE_STIMULUS		41	0.45769	1.2514248	0.117154814	0.6179079	1.0	3367	tags=37%, list=15%, signal=43%
GO_RESPONSE_TO_MUSCLE_ACTIVITY	GO_RESPONSE_TO_MUSCLE_ACTIVITY		18	0.62361485	1.251339	0.21030928	0.616961	1.0	1380	tags=33%, list=6%, signal=36%
GO_PHOSPHATIDYLCHOLINE_ACYL_CHAIN_REMODELING	GO_PHOSPHATIDYLCHOLINE_ACYL_CHAIN_REMODELING		24	0.5659328	1.2513148	0.18695652	0.6158605	1.0	4032	tags=46%, list=19%, signal=56%
GO_POSITIVE_REGULATION_OF_TRANSCRIPTION_FROM_RNA_POLYMERASE_II_PROMOTER_INVOLVED_IN_CELLULAR_RESPONSE_TO_CHEMICAL_STIMULUS	GO_POSITIVE_REGULATION_OF_TRANSCRIPTION_FROM_RNA_POLYMERASE_II_PROMOTER_INVOLVED_IN_CELLULAR_RESPONSE_TO_CHEMICAL_STIMULUS		26	0.4501064	1.2512983	0.13987474	0.6147254	1.0	5433	tags=50%, list=25%, signal=67%
GO_ORGANIC_HYDROXY_COMPOUND_BIOSYNTHETIC_PROCESS	GO_ORGANIC_HYDROXY_COMPOUND_BIOSYNTHETIC_PROCESS		169	0.3862603	1.2509716	0.119266056	0.61460114	1.0	2293	tags=17%, list=11%, signal=19%
GO_AMMONIUM_ION_METABOLIC_PROCESS	GO_AMMONIUM_ION_METABOLIC_PROCESS		162	0.38280082	1.2507114	0.11713666	0.61427903	1.0	3267	tags=24%, list=15%, signal=28%
GO_MAMMARY_GLAND_LOBULE_DEVELOPMENT	GO_MAMMARY_GLAND_LOBULE_DEVELOPMENT		16	0.56681216	1.2504328	0.17043121	0.6139848	1.0	1459	tags=38%, list=7%, signal=40%
GO_REGULATION_OF_CATION_CHANNEL_ACTIVITY	GO_REGULATION_OF_CATION_CHANNEL_ACTIVITY		83	0.4438146	1.2500457	0.16149068	0.6140385	1.0	2964	tags=28%, list=14%, signal=32%
GO_REGULATION_OF_RECEPTOR_BINDING	GO_REGULATION_OF_RECEPTOR_BINDING		17	0.5401057	1.2500066	0.12698413	0.6129814	1.0	2985	tags=35%, list=14%, signal=41%
GO_MESONEPHRIC_TUBULE_MORPHOGENESIS	GO_MESONEPHRIC_TUBULE_MORPHOGENESIS		53	0.4644204	1.2494117	0.13432837	0.61366147	1.0	2547	tags=25%, list=12%, signal=28%
GO_PHOSPHATIDYLINOSITOL_METABOLIC_PROCESS	GO_PHOSPHATIDYLINOSITOL_METABOLIC_PROCESS		183	0.35598725	1.2493801	0.046511628	0.61259216	1.0	3351	tags=25%, list=15%, signal=29%
GO_REGULATION_OF_PHOSPHATIDYLINOSITOL_3_KINASE_ACTIVITY	GO_REGULATION_OF_PHOSPHATIDYLINOSITOL_3_KINASE_ACTIVITY		39	0.49703264	1.2493403	0.16122448	0.61157477	1.0	3426	tags=36%, list=16%, signal=43%
GO_STEM_CELL_PROLIFERATION	GO_STEM_CELL_PROLIFERATION		58	0.45690963	1.249058	0.12660944	0.61125505	1.0	1780	tags=24%, list=8%, signal=26%
GO_COGNITION	GO_COGNITION		236	0.3546387	1.2483232	0.08924949	0.61250126	1.0	3640	tags=22%, list=17%, signal=27%
GO_POSITIVE_REGULATION_OF_GLIOGENESIS	GO_POSITIVE_REGULATION_OF_GLIOGENESIS		46	0.45573875	1.2471905	0.121031746	0.61500007	1.0	2488	tags=22%, list=11%, signal=24%
GO_NEGATIVE_REGULATION_OF_LEUKOCYTE_MIGRATION	GO_NEGATIVE_REGULATION_OF_LEUKOCYTE_MIGRATION		29	0.5710517	1.247115	0.13496932	0.6140725	1.0	2829	tags=34%, list=13%, signal=40%
GO_RESPONSE_TO_FATTY_ACID	GO_RESPONSE_TO_FATTY_ACID		80	0.47378874	1.2469449	0.1388889	0.6135419	1.0	3821	tags=33%, list=18%, signal=39%
GO_TUBE_FORMATION	GO_TUBE_FORMATION		129	0.39175522	1.2467887	0.12040816	0.61291647	1.0	3572	tags=29%, list=16%, signal=35%
GO_G_PROTEIN_COUPLED_RECEPTOR_SIGNALING_PATHWAY_COUPLED_TO_CYCLIC_NUCLEOTIDE_SECOND_MESSENGER	GO_G_PROTEIN_COUPLED_RECEPTOR_SIGNALING_PATHWAY_COUPLED_TO_CYCLIC_NUCLEOTIDE_SECOND_MESSENGER		159	0.34565547	1.2463337	0.090405904	0.61313426	1.0	3725	tags=20%, list=17%, signal=24%
GO_PROSTATE_GLAND_DEVELOPMENT	GO_PROSTATE_GLAND_DEVELOPMENT		41	0.44812733	1.246215	0.108606555	0.61229205	1.0	4896	tags=39%, list=23%, signal=50%
GO_BODY_MORPHOGENESIS	GO_BODY_MORPHOGENESIS		42	0.472938	1.2461015	0.14644352	0.61148703	1.0	4900	tags=43%, list=23%, signal=55%
GO_REGULATION_OF_ARF_PROTEIN_SIGNAL_TRANSDUCTION	GO_REGULATION_OF_ARF_PROTEIN_SIGNAL_TRANSDUCTION		15	0.44170824	1.2455816	0.20992367	0.6119317	1.0	4449	tags=33%, list=20%, signal=42%
GO_CAMP_METABOLIC_PROCESS	GO_CAMP_METABOLIC_PROCESS		32	0.4993125	1.2454796	0.17293233	0.61111325	1.0	3575	tags=41%, list=16%, signal=49%
GO_MORPHOGENESIS_OF_AN_EPITHELIUM	GO_MORPHOGENESIS_OF_AN_EPITHELIUM		388	0.3885528	1.245463	0.09406953	0.6100145	1.0	3162	tags=27%, list=15%, signal=31%
GO_AMMONIUM_TRANSMEMBRANE_TRANSPORT	GO_AMMONIUM_TRANSMEMBRANE_TRANSPORT		22	0.51760393	1.2454512	0.17319588	0.60891867	1.0	1043	tags=23%, list=5%, signal=24%
GO_REGULATION_OF_EPITHELIAL_CELL_DIFFERENTIATION	GO_REGULATION_OF_EPITHELIAL_CELL_DIFFERENTIATION		119	0.36807713	1.2454104	0.056277055	0.6079103	1.0	2862	tags=23%, list=13%, signal=26%
GO_EMBRYONIC_PATTERN_SPECIFICATION	GO_EMBRYONIC_PATTERN_SPECIFICATION		55	0.4308814	1.2450422	0.104166664	0.60790944	1.0	2019	tags=22%, list=9%, signal=24%
GO_ANION_TRANSPORT	GO_ANION_TRANSPORT		467	0.33486667	1.2447925	0.054298643	0.6075413	1.0	3188	tags=21%, list=15%, signal=24%
GO_PANCREAS_DEVELOPMENT	GO_PANCREAS_DEVELOPMENT		70	0.42164627	1.2440988	0.15106383	0.60854197	1.0	3892	tags=29%, list=18%, signal=35%
GO_ER_NUCLEUS_SIGNALING_PATHWAY	GO_ER_NUCLEUS_SIGNALING_PATHWAY		32	0.43227762	1.2440856	0.20472442	0.6074427	1.0	6647	tags=63%, list=31%, signal=90%
GO_CARDIAC_CONDUCTION	GO_CARDIAC_CONDUCTION		79	0.43670517	1.2438252	0.20967741	0.60719866	1.0	3965	tags=28%, list=18%, signal=34%
GO_SENSORY_PERCEPTION_OF_CHEMICAL_STIMULUS	GO_SENSORY_PERCEPTION_OF_CHEMICAL_STIMULUS		165	0.3170028	1.2437527	0.17842324	0.606316	1.0	705	tags=5%, list=3%, signal=5%
GO_BILE_ACID_BIOSYNTHETIC_PROCESS	GO_BILE_ACID_BIOSYNTHETIC_PROCESS		20	0.52051693	1.2436506	0.16317016	0.60557497	1.0	2224	tags=25%, list=10%, signal=28%
GO_PROTEIN_PALMITOYLATION	GO_PROTEIN_PALMITOYLATION		23	0.431057	1.243595	0.16115703	0.60462326	1.0	5241	tags=48%, list=24%, signal=63%
GO_ALPHA_AMINO_ACID_CATABOLIC_PROCESS	GO_ALPHA_AMINO_ACID_CATABOLIC_PROCESS		87	0.42372096	1.2434783	0.12444445	0.6038686	1.0	3272	tags=29%, list=15%, signal=34%
GO_RESPONSE_TO_STARVATION	GO_RESPONSE_TO_STARVATION		145	0.3711465	1.2432966	0.100222714	0.6033539	1.0	4509	tags=34%, list=21%, signal=42%
GO_POSITIVE_REGULATION_OF_EPITHELIAL_CELL_DIFFERENTIATION	GO_POSITIVE_REGULATION_OF_EPITHELIAL_CELL_DIFFERENTIATION		55	0.4178699	1.2428353	0.1036036	0.6036722	1.0	2853	tags=25%, list=13%, signal=29%
GO_POLYSACCHARIDE_METABOLIC_PROCESS	GO_POLYSACCHARIDE_METABOLIC_PROCESS		75	0.4232396	1.2425241	0.125	0.60358864	1.0	4438	tags=33%, list=20%, signal=42%
GO_SOMITE_DEVELOPMENT	GO_SOMITE_DEVELOPMENT		75	0.43843278	1.2422361	0.100616015	0.6033613	1.0	2459	tags=25%, list=11%, signal=28%
GO_REGULATION_OF_GENERATION_OF_PRECURSOR_METABOLITES_AND_ENERGY	GO_REGULATION_OF_GENERATION_OF_PRECURSOR_METABOLITES_AND_ENERGY		83	0.36784175	1.2421902	0.12603305	0.6023667	1.0	2718	tags=18%, list=12%, signal=21%
GO_NEGATIVE_REGULATION_OF_ACTIN_FILAMENT_BUNDLE_ASSEMBLY	GO_NEGATIVE_REGULATION_OF_ACTIN_FILAMENT_BUNDLE_ASSEMBLY		19	0.4886681	1.2415322	0.16777042	0.60338974	1.0	3016	tags=37%, list=14%, signal=43%
GO_AXONAL_FASCICULATION	GO_AXONAL_FASCICULATION		20	0.56362355	1.2412819	0.16074766	0.60312384	1.0	3450	tags=50%, list=16%, signal=59%
GO_REGULATION_OF_LIPASE_ACTIVITY	GO_REGULATION_OF_LIPASE_ACTIVITY		82	0.4289504	1.2404786	0.14845361	0.6045219	1.0	3476	tags=27%, list=16%, signal=32%
GO_AXONEME_ASSEMBLY	GO_AXONEME_ASSEMBLY		34	0.43779463	1.2399629	0.19544592	0.60500693	1.0	1603	tags=18%, list=7%, signal=19%
GO_SEMAPHORIN_PLEXIN_SIGNALING_PATHWAY	GO_SEMAPHORIN_PLEXIN_SIGNALING_PATHWAY		36	0.46571484	1.239726	0.17054264	0.6046268	1.0	2695	tags=31%, list=12%, signal=35%
GO_NEGATIVE_REGULATION_OF_SMOOTH_MUSCLE_CELL_MIGRATION	GO_NEGATIVE_REGULATION_OF_SMOOTH_MUSCLE_CELL_MIGRATION		16	0.599977	1.2392561	0.16938776	0.6050647	1.0	1621	tags=38%, list=7%, signal=40%
GO_CELL_COMMUNICATION_INVOLVED_IN_CARDIAC_CONDUCTION	GO_CELL_COMMUNICATION_INVOLVED_IN_CARDIAC_CONDUCTION		35	0.4818325	1.2376177	0.14989734	0.6088561	1.0	2794	tags=26%, list=13%, signal=29%
GO_ORGANONITROGEN_COMPOUND_CATABOLIC_PROCESS	GO_ORGANONITROGEN_COMPOUND_CATABOLIC_PROCESS		318	0.35874194	1.2374576	0.07111111	0.60826147	1.0	2788	tags=22%, list=13%, signal=25%
GO_AXON_EXTENSION	GO_AXON_EXTENSION		36	0.5261937	1.2373315	0.2219917	0.6075282	1.0	2630	tags=28%, list=12%, signal=32%
GO_PROTEIN_STABILIZATION	GO_PROTEIN_STABILIZATION		122	0.32432693	1.236924	0.099609375	0.6076596	1.0	3995	tags=25%, list=18%, signal=30%
GO_COLUMNAR_CUBOIDAL_EPITHELIAL_CELL_DIFFERENTIATION	GO_COLUMNAR_CUBOIDAL_EPITHELIAL_CELL_DIFFERENTIATION		107	0.397222	1.2366605	0.08370044	0.6073958	1.0	2524	tags=22%, list=12%, signal=25%
GO_AMEBOIDAL_TYPE_CELL_MIGRATION	GO_AMEBOIDAL_TYPE_CELL_MIGRATION		148	0.3940486	1.2361728	0.070393376	0.6077713	1.0	3009	tags=26%, list=14%, signal=30%
GO_REGULATION_OF_GLYCOGEN_METABOLIC_PROCESS	GO_REGULATION_OF_GLYCOGEN_METABOLIC_PROCESS		32	0.46069288	1.2356405	0.20770878	0.60838383	1.0	3068	tags=25%, list=14%, signal=29%
GO_SINGLE_ORGANISM_BEHAVIOR	GO_SINGLE_ORGANISM_BEHAVIOR		365	0.34936088	1.2353188	0.084337346	0.6083311	1.0	3640	tags=23%, list=17%, signal=27%
GO_EMBRYONIC_PLACENTA_MORPHOGENESIS	GO_EMBRYONIC_PLACENTA_MORPHOGENESIS		22	0.4577086	1.2352908	0.16508539	0.6073715	1.0	4119	tags=41%, list=19%, signal=50%
GO_DENDRITE_DEVELOPMENT	GO_DENDRITE_DEVELOPMENT		76	0.39744794	1.2351229	0.1660079	0.60678846	1.0	4093	tags=33%, list=19%, signal=40%
GO_ORGANOPHOSPHATE_CATABOLIC_PROCESS	GO_ORGANOPHOSPHATE_CATABOLIC_PROCESS		107	0.34749034	1.2350767	0.09052631	0.60584813	1.0	3267	tags=24%, list=15%, signal=28%
GO_EXOCYTOSIS	GO_EXOCYTOSIS		292	0.36795998	1.2339872	0.09330629	0.6081055	1.0	4238	tags=29%, list=19%, signal=36%
GO_REGULATION_OF_RECEPTOR_BIOSYNTHETIC_PROCESS	GO_REGULATION_OF_RECEPTOR_BIOSYNTHETIC_PROCESS		21	0.47747594	1.2339052	0.20614035	0.6073138	1.0	4596	tags=43%, list=21%, signal=54%
GO_MANNOSYLATION	GO_MANNOSYLATION		27	0.45849562	1.2336967	0.2055336	0.6069229	1.0	1365	tags=15%, list=6%, signal=16%
GO_STEROL_TRANSPORT	GO_STEROL_TRANSPORT		49	0.41495377	1.2335674	0.1565762	0.60627073	1.0	2530	tags=18%, list=12%, signal=21%
GO_RESPONSE_TO_GROWTH_HORMONE	GO_RESPONSE_TO_GROWTH_HORMONE		30	0.468699	1.2332283	0.12669684	0.60625774	1.0	3216	tags=27%, list=15%, signal=31%
GO_CYTOSOLIC_CALCIUM_ION_TRANSPORT	GO_CYTOSOLIC_CALCIUM_ION_TRANSPORT		49	0.5005024	1.2325833	0.18410042	0.6070983	1.0	4332	tags=31%, list=20%, signal=38%
GO_NEGATIVE_REGULATION_OF_CELL_MORPHOGENESIS_INVOLVED_IN_DIFFERENTIATION	GO_NEGATIVE_REGULATION_OF_CELL_MORPHOGENESIS_INVOLVED_IN_DIFFERENTIATION		110	0.38581112	1.232216	0.12280702	0.6071237	1.0	2289	tags=19%, list=11%, signal=21%
GO_REGULATION_OF_ANION_TRANSPORT	GO_REGULATION_OF_ANION_TRANSPORT		129	0.35704288	1.2319229	0.058455113	0.60700864	1.0	3380	tags=24%, list=16%, signal=28%
GO_ADENYLATE_CYCLASE_MODULATING_G_PROTEIN_COUPLED_RECEPTOR_SIGNALING_PATHWAY	GO_ADENYLATE_CYCLASE_MODULATING_G_PROTEIN_COUPLED_RECEPTOR_SIGNALING_PATHWAY		133	0.34956384	1.2318915	0.116541356	0.60605454	1.0	3725	tags=22%, list=17%, signal=26%
GO_NEURAL_TUBE_FORMATION	GO_NEURAL_TUBE_FORMATION		94	0.3893236	1.2317342	0.16007905	0.6054549	1.0	4090	tags=33%, list=19%, signal=40%
GO_HINDLIMB_MORPHOGENESIS	GO_HINDLIMB_MORPHOGENESIS		36	0.47448498	1.231366	0.12958963	0.60555595	1.0	3445	tags=33%, list=16%, signal=40%
GO_PHOSPHATIDYLETHANOLAMINE_METABOLIC_PROCESS	GO_PHOSPHATIDYLETHANOLAMINE_METABOLIC_PROCESS		17	0.5061729	1.2311133	0.1764706	0.60527456	1.0	2632	tags=29%, list=12%, signal=33%
GO_HYDROGEN_PEROXIDE_METABOLIC_PROCESS	GO_HYDROGEN_PEROXIDE_METABOLIC_PROCESS		29	0.50827307	1.2307423	0.2	0.6053332	1.0	2049	tags=21%, list=9%, signal=23%
GO_ESTABLISHMENT_OR_MAINTENANCE_OF_EPITHELIAL_CELL_APICAL_BASAL_POLARITY	GO_ESTABLISHMENT_OR_MAINTENANCE_OF_EPITHELIAL_CELL_APICAL_BASAL_POLARITY		27	0.4565329	1.2304753	0.15042374	0.6051218	1.0	2273	tags=19%, list=10%, signal=21%
GO_REGULATION_OF_TRIGLYCERIDE_BIOSYNTHETIC_PROCESS	GO_REGULATION_OF_TRIGLYCERIDE_BIOSYNTHETIC_PROCESS		17	0.5044626	1.2299442	0.17453799	0.6057396	1.0	4785	tags=41%, list=22%, signal=53%
GO_MYD88_DEPENDENT_TOLL_LIKE_RECEPTOR_SIGNALING_PATHWAY	GO_MYD88_DEPENDENT_TOLL_LIKE_RECEPTOR_SIGNALING_PATHWAY		32	0.542239	1.2296499	0.24324325	0.60558456	1.0	2242	tags=28%, list=10%, signal=31%
GO_UNSATURATED_FATTY_ACID_BIOSYNTHETIC_PROCESS	GO_UNSATURATED_FATTY_ACID_BIOSYNTHETIC_PROCESS		52	0.4754859	1.2295866	0.16738197	0.6047283	1.0	3245	tags=35%, list=15%, signal=41%
GO_ADRENAL_GLAND_DEVELOPMENT	GO_ADRENAL_GLAND_DEVELOPMENT		23	0.49737298	1.2294517	0.19721116	0.60407954	1.0	2387	tags=30%, list=11%, signal=34%
GO_BONE_DEVELOPMENT	GO_BONE_DEVELOPMENT		149	0.4213855	1.2290006	0.1694215	0.6044555	1.0	4044	tags=30%, list=19%, signal=37%
GO_REGULATION_OF_NEUROTRANSMITTER_UPTAKE	GO_REGULATION_OF_NEUROTRANSMITTER_UPTAKE		15	0.5920653	1.2287841	0.2	0.60410804	1.0	2693	tags=33%, list=12%, signal=38%
GO_ESTABLISHMENT_OF_PROTEIN_LOCALIZATION_TO_PLASMA_MEMBRANE	GO_ESTABLISHMENT_OF_PROTEIN_LOCALIZATION_TO_PLASMA_MEMBRANE		89	0.36961064	1.2286624	0.11003861	0.6034136	1.0	3169	tags=25%, list=15%, signal=29%
GO_REGULATION_OF_PHOSPHOLIPID_METABOLIC_PROCESS	GO_REGULATION_OF_PHOSPHOLIPID_METABOLIC_PROCESS		58	0.43927535	1.2284473	0.15090543	0.6030566	1.0	3609	tags=31%, list=17%, signal=37%
GO_SIALYLATION	GO_SIALYLATION		20	0.53068167	1.2282912	0.21280992	0.6025113	1.0	4692	tags=55%, list=22%, signal=70%
GO_REGULATION_OF_LIPID_KINASE_ACTIVITY	GO_REGULATION_OF_LIPID_KINASE_ACTIVITY		47	0.45332608	1.2282622	0.17635271	0.6015882	1.0	3426	tags=32%, list=16%, signal=38%
GO_GLYCOSPHINGOLIPID_BIOSYNTHETIC_PROCESS	GO_GLYCOSPHINGOLIPID_BIOSYNTHETIC_PROCESS		23	0.48615524	1.227924	0.19157895	0.601586	1.0	4692	tags=48%, list=22%, signal=61%
GO_MORPHOGENESIS_OF_EMBRYONIC_EPITHELIUM	GO_MORPHOGENESIS_OF_EMBRYONIC_EPITHELIUM		133	0.39531943	1.2276983	0.11789474	0.6013656	1.0	3572	tags=30%, list=16%, signal=36%
GO_REGULATION_OF_MACROPHAGE_ACTIVATION	GO_REGULATION_OF_MACROPHAGE_ACTIVATION		22	0.51315576	1.2275835	0.17270789	0.6006737	1.0	3367	tags=32%, list=15%, signal=38%
GO_HORMONE_TRANSPORT	GO_HORMONE_TRANSPORT		75	0.40604043	1.2273802	0.11777302	0.6003312	1.0	4380	tags=35%, list=20%, signal=43%
GO_EMBRYONIC_HINDLIMB_MORPHOGENESIS	GO_EMBRYONIC_HINDLIMB_MORPHOGENESIS		28	0.5126478	1.2269263	0.17162472	0.6006444	1.0	3852	tags=39%, list=18%, signal=48%
GO_NEGATIVE_REGULATION_OF_TRANSPORT	GO_NEGATIVE_REGULATION_OF_TRANSPORT		427	0.3539417	1.2267313	0.10165975	0.6002067	1.0	3553	tags=23%, list=16%, signal=27%
GO_CELL_GROWTH	GO_CELL_GROWTH		128	0.40909904	1.2260529	0.16170213	0.6013044	1.0	2630	tags=21%, list=12%, signal=24%
GO_CELLULAR_TRANSITION_METAL_ION_HOMEOSTASIS	GO_CELLULAR_TRANSITION_METAL_ION_HOMEOSTASIS		74	0.38083124	1.2259362	0.15416667	0.60073066	1.0	1950	tags=16%, list=9%, signal=18%
GO_POSITIVE_REGULATION_OF_POTASSIUM_ION_TRANSMEMBRANE_TRANSPORTER_ACTIVITY	GO_POSITIVE_REGULATION_OF_POTASSIUM_ION_TRANSMEMBRANE_TRANSPORTER_ACTIVITY		16	0.48674786	1.2259328	0.17777778	0.5997418	1.0	2843	tags=31%, list=13%, signal=36%
GO_NEGATIVE_REGULATION_OF_EPITHELIAL_TO_MESENCHYMAL_TRANSITION	GO_NEGATIVE_REGULATION_OF_EPITHELIAL_TO_MESENCHYMAL_TRANSITION		22	0.47569284	1.2251937	0.18007663	0.6008901	1.0	575	tags=14%, list=3%, signal=14%
GO_NEGATIVE_REGULATION_OF_PROTEIN_COMPLEX_ASSEMBLY	GO_NEGATIVE_REGULATION_OF_PROTEIN_COMPLEX_ASSEMBLY		103	0.3781101	1.2251474	0.13814433	0.60003906	1.0	3077	tags=22%, list=14%, signal=26%
GO_IMPORT_INTO_CELL	GO_IMPORT_INTO_CELL		37	0.43885618	1.2250446	0.17904761	0.5993169	1.0	3092	tags=30%, list=14%, signal=35%
GO_POSITIVE_REGULATION_OF_TRANSCRIPTION_FROM_RNA_POLYMERASE_II_PROMOTER_IN_RESPONSE_TO_STRESS	GO_POSITIVE_REGULATION_OF_TRANSCRIPTION_FROM_RNA_POLYMERASE_II_PROMOTER_IN_RESPONSE_TO_STRESS		22	0.46716863	1.2246287	0.19008264	0.599675	1.0	5676	tags=68%, list=26%, signal=92%
GO_ANION_TRANSMEMBRANE_TRANSPORT	GO_ANION_TRANSMEMBRANE_TRANSPORT		231	0.32634813	1.2241367	0.060869563	0.6001719	1.0	2381	tags=15%, list=11%, signal=17%
GO_MAMMARY_GLAND_EPITHELIUM_DEVELOPMENT	GO_MAMMARY_GLAND_EPITHELIUM_DEVELOPMENT		51	0.44483092	1.2237236	0.14979757	0.6003708	1.0	2248	tags=29%, list=10%, signal=33%
GO_RESPIRATORY_SYSTEM_DEVELOPMENT	GO_RESPIRATORY_SYSTEM_DEVELOPMENT		192	0.39804983	1.2213948	0.13842975	0.6064123	1.0	4942	tags=38%, list=23%, signal=49%
GO_REGULATION_OF_MUSCLE_ADAPTATION	GO_REGULATION_OF_MUSCLE_ADAPTATION		62	0.5077141	1.2208757	0.22040816	0.6069791	1.0	2521	tags=24%, list=12%, signal=27%
GO_PROSTATE_GLAND_MORPHOGENESIS	GO_PROSTATE_GLAND_MORPHOGENESIS		23	0.5246169	1.2208004	0.13598326	0.6062164	1.0	3420	tags=39%, list=16%, signal=46%
GO_BONE_MINERALIZATION	GO_BONE_MINERALIZATION		34	0.48014313	1.2205169	0.1476378	0.6060221	1.0	2370	tags=26%, list=11%, signal=30%
GO_POSITIVE_REGULATION_OF_LIPID_TRANSPORT	GO_POSITIVE_REGULATION_OF_LIPID_TRANSPORT		49	0.42048737	1.2205102	0.114224136	0.60505486	1.0	3716	tags=31%, list=17%, signal=37%
GO_RENAL_SYSTEM_VASCULATURE_DEVELOPMENT	GO_RENAL_SYSTEM_VASCULATURE_DEVELOPMENT		19	0.56872654	1.2200034	0.21166307	0.60556227	1.0	1576	tags=21%, list=7%, signal=23%
GO_NEUROMUSCULAR_SYNAPTIC_TRANSMISSION	GO_NEUROMUSCULAR_SYNAPTIC_TRANSMISSION		25	0.5270304	1.2196195	0.20204082	0.6057498	1.0	5115	tags=40%, list=24%, signal=52%
GO_DEVELOPMENTAL_CELL_GROWTH	GO_DEVELOPMENTAL_CELL_GROWTH		74	0.43305552	1.2184236	0.19077568	0.6082309	1.0	2630	tags=22%, list=12%, signal=25%
GO_REGULATION_OF_SYNAPTIC_PLASTICITY	GO_REGULATION_OF_SYNAPTIC_PLASTICITY		136	0.351781	1.2182101	0.13	0.60784334	1.0	2693	tags=17%, list=12%, signal=19%
GO_CELLULAR_RESPONSE_TO_CAMP	GO_CELLULAR_RESPONSE_TO_CAMP		48	0.4075919	1.2182072	0.15766738	0.6068668	1.0	2843	tags=21%, list=13%, signal=24%
GO_CARBOHYDRATE_HOMEOSTASIS	GO_CARBOHYDRATE_HOMEOSTASIS		161	0.3530613	1.2174934	0.07777778	0.6080044	1.0	2520	tags=20%, list=12%, signal=22%
GO_REGULATION_OF_RECEPTOR_INTERNALIZATION	GO_REGULATION_OF_RECEPTOR_INTERNALIZATION		35	0.42998317	1.2169645	0.166	0.6086185	1.0	3159	tags=26%, list=15%, signal=30%
GO_REGULATION_OF_MESENCHYMAL_CELL_PROLIFERATION	GO_REGULATION_OF_MESENCHYMAL_CELL_PROLIFERATION		34	0.50516975	1.2168633	0.1865828	0.6079371	1.0	3854	tags=53%, list=18%, signal=64%
GO_TERPENOID_METABOLIC_PROCESS	GO_TERPENOID_METABOLIC_PROCESS		95	0.45133153	1.2167671	0.17660551	0.6072244	1.0	4480	tags=38%, list=21%, signal=48%
GO_NEGATIVE_REGULATION_OF_NEURON_DIFFERENTIATION	GO_NEGATIVE_REGULATION_OF_NEURON_DIFFERENTIATION		182	0.36778387	1.2166336	0.13163064	0.60664153	1.0	3476	tags=23%, list=16%, signal=27%
GO_REGULATION_OF_LIPID_STORAGE	GO_REGULATION_OF_LIPID_STORAGE		37	0.45452517	1.2165134	0.16736402	0.60606307	1.0	3991	tags=38%, list=18%, signal=46%
GO_SMOOTH_MUSCLE_CELL_DIFFERENTIATION	GO_SMOOTH_MUSCLE_CELL_DIFFERENTIATION		30	0.499401	1.2155529	0.2034632	0.607907	1.0	3887	tags=40%, list=18%, signal=49%
GO_CALCIUM_ION_IMPORT_INTO_CYTOSOL	GO_CALCIUM_ION_IMPORT_INTO_CYTOSOL		38	0.51045054	1.2137464	0.19238901	0.612305	1.0	4145	tags=32%, list=19%, signal=39%
GO_RESPONSE_TO_IRON_ION	GO_RESPONSE_TO_IRON_ION		35	0.4367986	1.2136668	0.155902	0.6115461	1.0	2280	tags=26%, list=10%, signal=29%
GO_NEPHRON_DEVELOPMENT	GO_NEPHRON_DEVELOPMENT		114	0.43329242	1.2135966	0.14919356	0.61078477	1.0	3854	tags=36%, list=18%, signal=43%
GO_REGULATION_OF_VASODILATION	GO_REGULATION_OF_VASODILATION		46	0.47310397	1.21292	0.16331096	0.61190706	1.0	2949	tags=30%, list=14%, signal=35%
GO_CELLULAR_RESPONSE_TO_TOXIC_SUBSTANCE	GO_CELLULAR_RESPONSE_TO_TOXIC_SUBSTANCE		25	0.4447529	1.2128887	0.13404255	0.6110169	1.0	3112	tags=24%, list=14%, signal=28%
GO_DRUG_TRANSMEMBRANE_TRANSPORT	GO_DRUG_TRANSMEMBRANE_TRANSPORT		19	0.5753036	1.2125298	0.19128329	0.6111332	1.0	3720	tags=37%, list=17%, signal=44%
GO_NEGATIVE_REGULATION_OF_PROTEIN_SECRETION	GO_NEGATIVE_REGULATION_OF_PROTEIN_SECRETION		101	0.39849266	1.2120423	0.13118279	0.61150426	1.0	3071	tags=22%, list=14%, signal=25%
GO_MODULATION_OF_SYNAPTIC_TRANSMISSION	GO_MODULATION_OF_SYNAPTIC_TRANSMISSION		288	0.34445027	1.2117331	0.12865497	0.61146665	1.0	3468	tags=21%, list=16%, signal=24%
GO_REGULATION_OF_BLOOD_PRESSURE	GO_REGULATION_OF_BLOOD_PRESSURE		162	0.38695866	1.2113696	0.1437247	0.6115741	1.0	3841	tags=30%, list=18%, signal=36%
GO_2_OXOGLUTARATE_METABOLIC_PROCESS	GO_2_OXOGLUTARATE_METABOLIC_PROCESS		19	0.4908284	1.2111332	0.24122807	0.6112959	1.0	3216	tags=32%, list=15%, signal=37%
GO_REGULATION_OF_DEVELOPMENTAL_GROWTH	GO_REGULATION_OF_DEVELOPMENTAL_GROWTH		278	0.34139365	1.2110361	0.10136452	0.6106405	1.0	2526	tags=19%, list=12%, signal=22%
GO_RHYTHMIC_PROCESS	GO_RHYTHMIC_PROCESS		285	0.33721694	1.2107211	0.10141988	0.61059463	1.0	3786	tags=25%, list=17%, signal=29%
GO_REGULATION_OF_DENDRITE_DEVELOPMENT	GO_REGULATION_OF_DENDRITE_DEVELOPMENT		115	0.3481299	1.2105366	0.111561865	0.6101812	1.0	3801	tags=28%, list=17%, signal=34%
GO_NEGATIVE_REGULATION_OF_SECRETION	GO_NEGATIVE_REGULATION_OF_SECRETION		188	0.37490958	1.210245	0.09029345	0.61009	1.0	3071	tags=21%, list=14%, signal=25%
GO_REGULATION_OF_HEART_MORPHOGENESIS	GO_REGULATION_OF_HEART_MORPHOGENESIS		27	0.5388183	1.2096413	0.22727273	0.6109462	1.0	5412	tags=48%, list=25%, signal=64%
GO_POSITIVE_REGULATION_OF_MUSCLE_HYPERTROPHY	GO_POSITIVE_REGULATION_OF_MUSCLE_HYPERTROPHY		21	0.4782193	1.2088033	0.23421589	0.612414	1.0	2521	tags=24%, list=12%, signal=27%
GO_SYNAPTIC_TRANSMISSION_GLUTAMATERGIC	GO_SYNAPTIC_TRANSMISSION_GLUTAMATERGIC		21	0.45191923	1.2086465	0.20498085	0.611922	1.0	3131	tags=29%, list=14%, signal=33%
GO_GLANDULAR_EPITHELIAL_CELL_DIFFERENTIATION	GO_GLANDULAR_EPITHELIAL_CELL_DIFFERENTIATION		38	0.47719744	1.2085388	0.15208334	0.6112809	1.0	2192	tags=26%, list=10%, signal=29%
GO_REGULATION_OF_BODY_FLUID_LEVELS	GO_REGULATION_OF_BODY_FLUID_LEVELS		478	0.35003063	1.2078973	0.10947368	0.6123767	1.0	3886	tags=26%, list=18%, signal=31%
GO_REGULATION_OF_FAT_CELL_DIFFERENTIATION	GO_REGULATION_OF_FAT_CELL_DIFFERENTIATION		97	0.40854505	1.2069243	0.12958963	0.6143732	1.0	3784	tags=30%, list=17%, signal=36%
GO_CELL_CELL_ADHESION_VIA_PLASMA_MEMBRANE_ADHESION_MOLECULES	GO_CELL_CELL_ADHESION_VIA_PLASMA_MEMBRANE_ADHESION_MOLECULES		170	0.39137435	1.2066536	0.12236287	0.6141666	1.0	3647	tags=26%, list=17%, signal=32%
GO_POSITIVE_REGULATION_OF_RECEPTOR_MEDIATED_ENDOCYTOSIS	GO_POSITIVE_REGULATION_OF_RECEPTOR_MEDIATED_ENDOCYTOSIS		44	0.4646914	1.206223	0.16390042	0.6144572	1.0	3468	tags=32%, list=16%, signal=38%
GO_REGULATION_OF_CELL_PROJECTION_ASSEMBLY	GO_REGULATION_OF_CELL_PROJECTION_ASSEMBLY		141	0.35052192	1.2060182	0.114822544	0.6141473	1.0	5170	tags=36%, list=24%, signal=47%
GO_PHOSPHATIDYLINOSITOL_3_KINASE_SIGNALING	GO_PHOSPHATIDYLINOSITOL_3_KINASE_SIGNALING		23	0.47296593	1.2060126	0.2112069	0.6132195	1.0	3579	tags=39%, list=16%, signal=47%
GO_REGULATION_OF_TRIGLYCERIDE_METABOLIC_PROCESS	GO_REGULATION_OF_TRIGLYCERIDE_METABOLIC_PROCESS		33	0.43921375	1.2060124	0.21132898	0.6122776	1.0	3367	tags=24%, list=15%, signal=29%
GO_REGULATION_OF_PHOSPHOLIPASE_C_ACTIVITY	GO_REGULATION_OF_PHOSPHOLIPASE_C_ACTIVITY		39	0.49487597	1.2053654	0.22290389	0.6131945	1.0	3285	tags=31%, list=15%, signal=36%
GO_SECRETION_BY_CELL	GO_SECRETION_BY_CELL		460	0.3540004	1.205331	0.10714286	0.61236495	1.0	3017	tags=22%, list=14%, signal=25%
GO_LUNG_EPITHELIUM_DEVELOPMENT	GO_LUNG_EPITHELIUM_DEVELOPMENT		32	0.47173274	1.2050616	0.20168068	0.6122065	1.0	1580	tags=22%, list=7%, signal=24%
GO_REGULATION_OF_SYNAPSE_STRUCTURE_OR_ACTIVITY	GO_REGULATION_OF_SYNAPSE_STRUCTURE_OR_ACTIVITY		216	0.36264804	1.2049592	0.14453125	0.6115607	1.0	3664	tags=25%, list=17%, signal=29%
GO_EXCITATORY_POSTSYNAPTIC_POTENTIAL	GO_EXCITATORY_POSTSYNAPTIC_POTENTIAL		27	0.46345943	1.2042904	0.21875	0.6125671	1.0	2135	tags=22%, list=10%, signal=25%
GO_REACTIVE_OXYGEN_SPECIES_BIOSYNTHETIC_PROCESS	GO_REACTIVE_OXYGEN_SPECIES_BIOSYNTHETIC_PROCESS		23	0.539841	1.2041125	0.21367522	0.6121313	1.0	3758	tags=48%, list=17%, signal=58%
GO_MEMBRANE_LIPID_BIOSYNTHETIC_PROCESS	GO_MEMBRANE_LIPID_BIOSYNTHETIC_PROCESS		103	0.3782521	1.2041099	0.18859649	0.611207	1.0	4221	tags=28%, list=19%, signal=35%
GO_GLIOGENESIS	GO_GLIOGENESIS		166	0.37600794	1.2030886	0.154	0.6133721	1.0	3957	tags=30%, list=18%, signal=37%
GO_POTASSIUM_ION_HOMEOSTASIS	GO_POTASSIUM_ION_HOMEOSTASIS		17	0.48882484	1.2029762	0.2549889	0.6127586	1.0	2783	tags=24%, list=13%, signal=27%
GO_STEROL_HOMEOSTASIS	GO_STEROL_HOMEOSTASIS		55	0.40342334	1.2029623	0.16869919	0.61187357	1.0	3716	tags=27%, list=17%, signal=33%
GO_SKIN_EPIDERMIS_DEVELOPMENT	GO_SKIN_EPIDERMIS_DEVELOPMENT		69	0.44869524	1.2027698	0.17124736	0.6114744	1.0	2885	tags=30%, list=13%, signal=35%
GO_SYNAPSE_ORGANIZATION	GO_SYNAPSE_ORGANIZATION		139	0.404916	1.2026553	0.14604463	0.61090964	1.0	3495	tags=31%, list=16%, signal=37%
GO_PHASIC_SMOOTH_MUSCLE_CONTRACTION	GO_PHASIC_SMOOTH_MUSCLE_CONTRACTION		16	0.5632878	1.2024287	0.20631579	0.61063325	1.0	2925	tags=38%, list=13%, signal=43%
GO_PHAGOCYTOSIS_ENGULFMENT	GO_PHAGOCYTOSIS_ENGULFMENT		26	0.62927514	1.2022492	0.29113925	0.61027557	1.0	1977	tags=35%, list=9%, signal=38%
GO_REGULATION_OF_METAL_ION_TRANSPORT	GO_REGULATION_OF_METAL_ION_TRANSPORT		308	0.38169387	1.2021232	0.17283951	0.60971284	1.0	2964	tags=21%, list=14%, signal=24%
GO_REGULATION_OF_RHO_PROTEIN_SIGNAL_TRANSDUCTION	GO_REGULATION_OF_RHO_PROTEIN_SIGNAL_TRANSDUCTION		104	0.37818116	1.2017275	0.1523046	0.6099565	1.0	4651	tags=36%, list=21%, signal=45%
GO_ACTOMYOSIN_STRUCTURE_ORGANIZATION	GO_ACTOMYOSIN_STRUCTURE_ORGANIZATION		75	0.57054955	1.2016491	0.26422763	0.6092511	1.0	4056	tags=45%, list=19%, signal=56%
GO_REGULATION_OF_ANATOMICAL_STRUCTURE_SIZE	GO_REGULATION_OF_ANATOMICAL_STRUCTURE_SIZE		450	0.34102485	1.2012562	0.08811475	0.60953856	1.0	3027	tags=20%, list=14%, signal=23%
GO_PROTEIN_HOMOTRIMERIZATION	GO_PROTEIN_HOMOTRIMERIZATION		19	0.48273215	1.2011029	0.20342612	0.60904145	1.0	185	tags=11%, list=1%, signal=11%
GO_SMALL_MOLECULE_CATABOLIC_PROCESS	GO_SMALL_MOLECULE_CATABOLIC_PROCESS		308	0.3696504	1.2006778	0.14840183	0.6093304	1.0	3272	tags=24%, list=15%, signal=28%
GO_POSITIVE_REGULATION_OF_NEURON_PROJECTION_DEVELOPMENT	GO_POSITIVE_REGULATION_OF_NEURON_PROJECTION_DEVELOPMENT		224	0.3619396	1.2000502	0.12655602	0.61018705	1.0	2688	tags=21%, list=12%, signal=24%
GO_ALCOHOL_BIOSYNTHETIC_PROCESS	GO_ALCOHOL_BIOSYNTHETIC_PROCESS		107	0.3890681	1.1997921	0.18300654	0.6100068	1.0	1800	tags=14%, list=8%, signal=15%
GO_PHOSPHATIDYLGLYCEROL_ACYL_CHAIN_REMODELING	GO_PHOSPHATIDYLGLYCEROL_ACYL_CHAIN_REMODELING		16	0.5758632	1.1990478	0.24109015	0.6112712	1.0	3245	tags=38%, list=15%, signal=44%
GO_NEUROTRANSMITTER_UPTAKE	GO_NEUROTRANSMITTER_UPTAKE		15	0.53008485	1.1989951	0.20850202	0.61049896	1.0	3092	tags=40%, list=14%, signal=47%
GO_PROTEIN_TRANSPORT_ALONG_MICROTUBULE	GO_PROTEIN_TRANSPORT_ALONG_MICROTUBULE		25	0.47234744	1.1987562	0.24266145	0.6103903	1.0	6099	tags=64%, list=28%, signal=89%
GO_REGULATION_OF_FATTY_ACID_BIOSYNTHETIC_PROCESS	GO_REGULATION_OF_FATTY_ACID_BIOSYNTHETIC_PROCESS		35	0.4263703	1.1984459	0.18218623	0.61041725	1.0	5009	tags=46%, list=23%, signal=59%
GO_OLIGOSACCHARIDE_METABOLIC_PROCESS	GO_OLIGOSACCHARIDE_METABOLIC_PROCESS		63	0.42259303	1.198415	0.22267206	0.60959196	1.0	5482	tags=44%, list=25%, signal=59%
GO_REGULATION_OF_SMOOTH_MUSCLE_CELL_PROLIFERATION	GO_REGULATION_OF_SMOOTH_MUSCLE_CELL_PROLIFERATION		98	0.3957771	1.1982019	0.124223605	0.6093159	1.0	2303	tags=22%, list=11%, signal=25%
GO_REGULATION_OF_CARDIAC_MUSCLE_CONTRACTION_BY_REGULATION_OF_THE_RELEASE_OF_SEQUESTERED_CALCIUM_ION	GO_REGULATION_OF_CARDIAC_MUSCLE_CONTRACTION_BY_REGULATION_OF_THE_RELEASE_OF_SEQUESTERED_CALCIUM_ION		18	0.6100967	1.1981658	0.26931107	0.6085173	1.0	2858	tags=39%, list=13%, signal=45%
GO_CELL_MORPHOGENESIS_INVOLVED_IN_NEURON_DIFFERENTIATION	GO_CELL_MORPHOGENESIS_INVOLVED_IN_NEURON_DIFFERENTIATION		343	0.36304134	1.1975704	0.15863454	0.6093813	1.0	3783	tags=27%, list=17%, signal=32%
GO_MATING	GO_MATING		36	0.4293323	1.1964371	0.18318966	0.61181515	1.0	1580	tags=17%, list=7%, signal=18%
GO_CELL_CELL_SIGNALING_INVOLVED_IN_CARDIAC_CONDUCTION	GO_CELL_CELL_SIGNALING_INVOLVED_IN_CARDIAC_CONDUCTION		21	0.52761495	1.1963991	0.23935091	0.6110182	1.0	2503	tags=24%, list=12%, signal=27%
GO_CHAPERONE_MEDIATED_PROTEIN_FOLDING	GO_CHAPERONE_MEDIATED_PROTEIN_FOLDING		43	0.36000293	1.1961119	0.16221766	0.6109591	1.0	2926	tags=21%, list=13%, signal=24%
GO_CYTOPLASMIC_MICROTUBULE_ORGANIZATION	GO_CYTOPLASMIC_MICROTUBULE_ORGANIZATION		38	0.38884827	1.1954435	0.19521913	0.6120583	1.0	3119	tags=24%, list=14%, signal=28%
GO_ASSOCIATIVE_LEARNING	GO_ASSOCIATIVE_LEARNING		67	0.3587864	1.1952829	0.1691023	0.6116289	1.0	3121	tags=18%, list=14%, signal=21%
GO_ENERGY_COUPLED_PROTON_TRANSPORT_DOWN_ELECTROCHEMICAL_GRADIENT	GO_ENERGY_COUPLED_PROTON_TRANSPORT_DOWN_ELECTROCHEMICAL_GRADIENT		21	0.43528357	1.1943436	0.2746331	0.6134947	1.0	54	tags=5%, list=0%, signal=5%
GO_GLUTATHIONE_DERIVATIVE_METABOLIC_PROCESS	GO_GLUTATHIONE_DERIVATIVE_METABOLIC_PROCESS		20	0.63254154	1.1942441	0.24034335	0.6128951	1.0	3708	tags=45%, list=17%, signal=54%
GO_REGULATION_OF_CALCIUM_ION_TRANSMEMBRANE_TRANSPORT	GO_REGULATION_OF_CALCIUM_ION_TRANSMEMBRANE_TRANSPORT		109	0.45737973	1.1940519	0.2275574	0.6125676	1.0	2925	tags=28%, list=13%, signal=32%
GO_CILIUM_MOVEMENT	GO_CILIUM_MOVEMENT		30	0.45456287	1.1937801	0.22467771	0.61249393	1.0	2557	tags=27%, list=12%, signal=30%
GO_GLAND_MORPHOGENESIS	GO_GLAND_MORPHOGENESIS		95	0.4132907	1.1930805	0.12922466	0.6135727	1.0	3420	tags=33%, list=16%, signal=39%
GO_EAR_DEVELOPMENT	GO_EAR_DEVELOPMENT		185	0.38427225	1.1928014	0.16771488	0.61353445	1.0	3629	tags=26%, list=17%, signal=32%
GO_CELLULAR_RESPONSE_TO_STEROID_HORMONE_STIMULUS	GO_CELLULAR_RESPONSE_TO_STEROID_HORMONE_STIMULUS		208	0.3310408	1.1925979	0.111856826	0.6132047	1.0	3919	tags=26%, list=18%, signal=32%
GO_REGULATION_OF_NOREPINEPHRINE_SECRETION	GO_REGULATION_OF_NOREPINEPHRINE_SECRETION		16	0.54782003	1.1925336	0.21603563	0.6124701	1.0	808	tags=19%, list=4%, signal=19%
GO_ENDOCRINE_SYSTEM_DEVELOPMENT	GO_ENDOCRINE_SYSTEM_DEVELOPMENT		121	0.37794212	1.1922714	0.13496932	0.612311	1.0	3473	tags=24%, list=16%, signal=28%
GO_INOSITOL_LIPID_MEDIATED_SIGNALING	GO_INOSITOL_LIPID_MEDIATED_SIGNALING		116	0.36256358	1.1915336	0.14649682	0.61349314	1.0	3004	tags=25%, list=14%, signal=29%
GO_REGULATION_OF_HEART_CONTRACTION	GO_REGULATION_OF_HEART_CONTRACTION		214	0.43350056	1.1909715	0.22699386	0.6142012	1.0	3111	tags=26%, list=14%, signal=30%
GO_NEGATIVE_REGULATION_OF_AUTOPHAGY	GO_NEGATIVE_REGULATION_OF_AUTOPHAGY		50	0.341399	1.1901894	0.18604651	0.6155957	1.0	3035	tags=18%, list=14%, signal=21%
GO_REGULATION_OF_NEUROLOGICAL_SYSTEM_PROCESS	GO_REGULATION_OF_NEUROLOGICAL_SYSTEM_PROCESS		62	0.408558	1.1897087	0.1627451	0.61611825	1.0	2693	tags=19%, list=12%, signal=22%
GO_REGULATION_OF_HORMONE_SECRETION	GO_REGULATION_OF_HORMONE_SECRETION		252	0.33267614	1.189593	0.0882353	0.61559534	1.0	3915	tags=26%, list=18%, signal=31%
GO_REGULATION_OF_INCLUSION_BODY_ASSEMBLY	GO_REGULATION_OF_INCLUSION_BODY_ASSEMBLY		15	0.5108605	1.1888047	0.20080322	0.6170762	1.0	251	tags=13%, list=1%, signal=13%
GO_NEURAL_TUBE_PATTERNING	GO_NEURAL_TUBE_PATTERNING		31	0.45725423	1.1886529	0.22494887	0.6166225	1.0	1975	tags=19%, list=9%, signal=21%
GO_REGULATION_OF_PHOSPHATIDYLINOSITOL_3_KINASE_SIGNALING	GO_REGULATION_OF_PHOSPHATIDYLINOSITOL_3_KINASE_SIGNALING		136	0.41204074	1.1883513	0.17021276	0.6165654	1.0	3426	tags=35%, list=16%, signal=41%
GO_DIVALENT_INORGANIC_CATION_TRANSPORT	GO_DIVALENT_INORGANIC_CATION_TRANSPORT		241	0.36805266	1.1881871	0.178	0.61610353	1.0	4198	tags=25%, list=19%, signal=31%
GO_RESPONSE_TO_CAMP	GO_RESPONSE_TO_CAMP		101	0.36278135	1.1873583	0.15071283	0.61772174	1.0	1553	tags=15%, list=7%, signal=16%
GO_CALCIUM_ION_TRANSPORT	GO_CALCIUM_ION_TRANSPORT		197	0.39353698	1.1868678	0.212	0.61820865	1.0	4332	tags=27%, list=20%, signal=34%
GO_REGULATION_OF_BEHAVIOR	GO_REGULATION_OF_BEHAVIOR		61	0.37708208	1.186842	0.21346153	0.6174017	1.0	3607	tags=25%, list=17%, signal=29%
GO_PHAGOSOME_MATURATION	GO_PHAGOSOME_MATURATION		35	0.41154805	1.1861819	0.22457626	0.6185137	1.0	1206	tags=11%, list=6%, signal=12%
GO_ORGANIC_ACID_BIOSYNTHETIC_PROCESS	GO_ORGANIC_ACID_BIOSYNTHETIC_PROCESS		246	0.35517585	1.1860179	0.11264368	0.6181269	1.0	3245	tags=24%, list=15%, signal=28%
GO_CALCIUM_ION_IMPORT	GO_CALCIUM_ION_IMPORT		58	0.44412404	1.1857527	0.2264151	0.6179624	1.0	2516	tags=19%, list=12%, signal=21%
GO_EPITHELIAL_CELL_DIFFERENTIATION	GO_EPITHELIAL_CELL_DIFFERENTIATION		457	0.37451568	1.1857266	0.16258352	0.6171518	1.0	3890	tags=29%, list=18%, signal=34%
GO_NEGATIVE_REGULATION_OF_MYOTUBE_DIFFERENTIATION	GO_NEGATIVE_REGULATION_OF_MYOTUBE_DIFFERENTIATION		17	0.54160535	1.1852525	0.21585903	0.61762947	1.0	2209	tags=29%, list=10%, signal=33%
GO_BICELLULAR_TIGHT_JUNCTION_ASSEMBLY	GO_BICELLULAR_TIGHT_JUNCTION_ASSEMBLY		29	0.47839096	1.1852089	0.26195425	0.6168971	1.0	5334	tags=41%, list=25%, signal=55%
GO_PERIPHERAL_NERVOUS_SYSTEM_DEVELOPMENT	GO_PERIPHERAL_NERVOUS_SYSTEM_DEVELOPMENT		64	0.42875117	1.1851434	0.17735043	0.6162099	1.0	3957	tags=42%, list=18%, signal=51%
GO_BRANCHING_MORPHOGENESIS_OF_AN_EPITHELIAL_TUBE	GO_BRANCHING_MORPHOGENESIS_OF_AN_EPITHELIAL_TUBE		129	0.40278035	1.1850976	0.1762295	0.6154793	1.0	2788	tags=27%, list=13%, signal=31%
GO_MONOCARBOXYLIC_ACID_TRANSPORT	GO_MONOCARBOXYLIC_ACID_TRANSPORT		111	0.38432676	1.1849626	0.1418919	0.6149744	1.0	3609	tags=28%, list=17%, signal=33%
GO_SPHINGOLIPID_METABOLIC_PROCESS	GO_SPHINGOLIPID_METABOLIC_PROCESS		124	0.3723998	1.1845758	0.1875	0.6152154	1.0	3584	tags=29%, list=16%, signal=35%
GO_ERK1_AND_ERK2_CASCADE	GO_ERK1_AND_ERK2_CASCADE		22	0.5070819	1.1840028	0.24493927	0.61583877	1.0	3420	tags=36%, list=16%, signal=43%
GO_CELLULAR_RESPONSE_TO_RETINOIC_ACID	GO_CELLULAR_RESPONSE_TO_RETINOIC_ACID		58	0.4249112	1.1831203	0.16842106	0.617462	1.0	1210	tags=14%, list=6%, signal=15%
GO_NEURAL_TUBE_DEVELOPMENT	GO_NEURAL_TUBE_DEVELOPMENT		144	0.37653226	1.1828684	0.19222903	0.6173125	1.0	3731	tags=26%, list=17%, signal=32%
GO_BRANCHING_INVOLVED_IN_URETERIC_BUD_MORPHOGENESIS	GO_BRANCHING_INVOLVED_IN_URETERIC_BUD_MORPHOGENESIS		44	0.46345443	1.1825103	0.21900827	0.6174206	1.0	2547	tags=27%, list=12%, signal=31%
GO_REGULATION_OF_NEURON_PROJECTION_DEVELOPMENT	GO_REGULATION_OF_NEURON_PROJECTION_DEVELOPMENT		391	0.35255355	1.1822525	0.13692947	0.6172151	1.0	3850	tags=27%, list=18%, signal=32%
GO_REGULATION_OF_JNK_CASCADE	GO_REGULATION_OF_JNK_CASCADE		154	0.3553812	1.1821891	0.105906315	0.6165227	1.0	3004	tags=22%, list=14%, signal=25%
GO_MULTICELLULAR_ORGANISM_GROWTH	GO_MULTICELLULAR_ORGANISM_GROWTH		74	0.36224905	1.1812725	0.2034549	0.61820537	1.0	4120	tags=31%, list=19%, signal=38%
GO_RETINOIC_ACID_METABOLIC_PROCESS	GO_RETINOIC_ACID_METABOLIC_PROCESS		17	0.63234663	1.1811733	0.2309417	0.6176227	1.0	4201	tags=65%, list=19%, signal=80%
GO_POSITIVE_REGULATION_OF_NERVOUS_SYSTEM_DEVELOPMENT	GO_POSITIVE_REGULATION_OF_NERVOUS_SYSTEM_DEVELOPMENT		407	0.35823542	1.1810553	0.1390593	0.61712575	1.0	2894	tags=22%, list=13%, signal=25%
GO_KERATAN_SULFATE_BIOSYNTHETIC_PROCESS	GO_KERATAN_SULFATE_BIOSYNTHETIC_PROCESS		27	0.51800615	1.1808398	0.28314605	0.61690736	1.0	1137	tags=22%, list=5%, signal=23%
GO_CERAMIDE_METABOLIC_PROCESS	GO_CERAMIDE_METABOLIC_PROCESS		69	0.39587018	1.1807073	0.19736843	0.6164527	1.0	4221	tags=33%, list=19%, signal=41%
GO_REGULATION_OF_SYSTEMIC_ARTERIAL_BLOOD_PRESSURE_BY_RENIN_ANGIOTENSIN	GO_REGULATION_OF_SYSTEMIC_ARTERIAL_BLOOD_PRESSURE_BY_RENIN_ANGIOTENSIN		22	0.5581975	1.1805104	0.25786164	0.6161884	1.0	2949	tags=41%, list=14%, signal=47%
GO_DORSAL_VENTRAL_AXIS_SPECIFICATION	GO_DORSAL_VENTRAL_AXIS_SPECIFICATION		19	0.49051702	1.180416	0.20306513	0.6156519	1.0	3478	tags=42%, list=16%, signal=50%
GO_RESPONSE_TO_MAGNESIUM_ION	GO_RESPONSE_TO_MAGNESIUM_ION		22	0.49272576	1.1792933	0.21235521	0.6179697	1.0	3240	tags=36%, list=15%, signal=43%
GO_POSITIVE_REGULATION_OF_BIOMINERAL_TISSUE_DEVELOPMENT	GO_POSITIVE_REGULATION_OF_BIOMINERAL_TISSUE_DEVELOPMENT		36	0.47139183	1.1791977	0.17721519	0.61737794	1.0	1881	tags=25%, list=9%, signal=27%
GO_NEGATIVE_REGULATION_OF_GLIOGENESIS	GO_NEGATIVE_REGULATION_OF_GLIOGENESIS		37	0.42482847	1.1789457	0.21244635	0.6171893	1.0	4853	tags=41%, list=22%, signal=52%
GO_REGULATION_OF_SYNAPSE_ASSEMBLY	GO_REGULATION_OF_SYNAPSE_ASSEMBLY		68	0.45006764	1.1788982	0.21255061	0.61648256	1.0	3640	tags=35%, list=17%, signal=42%
GO_POSITIVE_REGULATION_OF_CELL_JUNCTION_ASSEMBLY	GO_POSITIVE_REGULATION_OF_CELL_JUNCTION_ASSEMBLY		24	0.46113604	1.1785388	0.21747968	0.616735	1.0	3027	tags=33%, list=14%, signal=39%
GO_ISOPRENOID_BIOSYNTHETIC_PROCESS	GO_ISOPRENOID_BIOSYNTHETIC_PROCESS		23	0.5213544	1.1781378	0.26940638	0.6170384	1.0	508	tags=13%, list=2%, signal=13%
GO_CELLULAR_RESPONSE_TO_ACID_CHEMICAL	GO_CELLULAR_RESPONSE_TO_ACID_CHEMICAL		161	0.3900944	1.1779549	0.15517241	0.61671096	1.0	3445	tags=24%, list=16%, signal=28%
GO_NEGATIVE_REGULATION_OF_DEVELOPMENTAL_GROWTH	GO_NEGATIVE_REGULATION_OF_DEVELOPMENTAL_GROWTH		81	0.37998852	1.1779307	0.15163934	0.61595845	1.0	2262	tags=21%, list=10%, signal=23%
GO_SKELETAL_MUSCLE_CELL_DIFFERENTIATION	GO_SKELETAL_MUSCLE_CELL_DIFFERENTIATION		49	0.4935096	1.1778388	0.22008547	0.6153978	1.0	3014	tags=29%, list=14%, signal=33%
GO_RESPONSE_TO_PEPTIDE	GO_RESPONSE_TO_PEPTIDE		388	0.30916515	1.177499	0.10714286	0.615524	1.0	3445	tags=20%, list=16%, signal=23%
GO_NEUROTRANSMITTER_METABOLIC_PROCESS	GO_NEUROTRANSMITTER_METABOLIC_PROCESS		23	0.51483667	1.1773876	0.23318386	0.614999	1.0	2693	tags=30%, list=12%, signal=35%
GO_CELLULAR_RESPONSE_TO_STARVATION	GO_CELLULAR_RESPONSE_TO_STARVATION		108	0.3520878	1.1771033	0.16523606	0.6149573	1.0	3407	tags=24%, list=16%, signal=28%
GO_MORPHOGENESIS_OF_A_BRANCHING_STRUCTURE	GO_MORPHOGENESIS_OF_A_BRANCHING_STRUCTURE		164	0.39267397	1.17674	0.19762845	0.61516863	1.0	2832	tags=26%, list=13%, signal=30%
GO_NEGATIVE_REGULATION_OF_CALCIUM_ION_TRANSMEMBRANE_TRANSPORT	GO_NEGATIVE_REGULATION_OF_CALCIUM_ION_TRANSMEMBRANE_TRANSPORT		26	0.57467186	1.1763798	0.2707889	0.61540335	1.0	3533	tags=38%, list=16%, signal=46%
GO_REGULATION_OF_JUN_KINASE_ACTIVITY	GO_REGULATION_OF_JUN_KINASE_ACTIVITY		78	0.38191774	1.1763749	0.14717741	0.6145831	1.0	2904	tags=22%, list=13%, signal=25%
GO_REGULATION_OF_B_CELL_DIFFERENTIATION	GO_REGULATION_OF_B_CELL_DIFFERENTIATION		22	0.5872226	1.1758043	0.3251029	0.6154018	1.0	3351	tags=41%, list=15%, signal=48%
GO_POSITIVE_REGULATION_OF_LIPID_KINASE_ACTIVITY	GO_POSITIVE_REGULATION_OF_LIPID_KINASE_ACTIVITY		32	0.47483093	1.1754215	0.22093023	0.6156179	1.0	2014	tags=28%, list=9%, signal=31%
GO_ORGANOPHOSPHATE_ESTER_TRANSPORT	GO_ORGANOPHOSPHATE_ESTER_TRANSPORT		83	0.34697163	1.175188	0.18790497	0.61553144	1.0	4094	tags=25%, list=19%, signal=31%
GO_LONG_TERM_SYNAPTIC_POTENTIATION	GO_LONG_TERM_SYNAPTIC_POTENTIATION		39	0.43147695	1.1750492	0.23076923	0.6150887	1.0	2072	tags=21%, list=10%, signal=23%
GO_ENERGY_DERIVATION_BY_OXIDATION_OF_ORGANIC_COMPOUNDS	GO_ENERGY_DERIVATION_BY_OXIDATION_OF_ORGANIC_COMPOUNDS		203	0.30210158	1.1750448	0.23620309	0.61428046	1.0	4438	tags=23%, list=20%, signal=29%
GO_WALKING_BEHAVIOR	GO_WALKING_BEHAVIOR		30	0.39237508	1.1747494	0.25512105	0.6143241	1.0	4580	tags=37%, list=21%, signal=46%
GO_GLYCEROLIPID_CATABOLIC_PROCESS	GO_GLYCEROLIPID_CATABOLIC_PROCESS		34	0.4516008	1.1746457	0.20556745	0.61383146	1.0	2730	tags=26%, list=13%, signal=30%
GO_NEGATIVE_REGULATION_OF_KINASE_ACTIVITY	GO_NEGATIVE_REGULATION_OF_KINASE_ACTIVITY		237	0.3322529	1.1733977	0.13168724	0.61657727	1.0	4058	tags=25%, list=19%, signal=31%
GO_VASCULAR_PROCESS_IN_CIRCULATORY_SYSTEM	GO_VASCULAR_PROCESS_IN_CIRCULATORY_SYSTEM		160	0.3765409	1.1733568	0.15476191	0.6158688	1.0	3841	tags=28%, list=18%, signal=33%
GO_REGULATION_OF_POLYSACCHARIDE_METABOLIC_PROCESS	GO_REGULATION_OF_POLYSACCHARIDE_METABOLIC_PROCESS		40	0.4204535	1.173188	0.252588	0.6155839	1.0	3068	tags=25%, list=14%, signal=29%
GO_MESENCHYME_DEVELOPMENT	GO_MESENCHYME_DEVELOPMENT		181	0.42310464	1.1731124	0.18257262	0.61501104	1.0	3629	tags=34%, list=17%, signal=41%
GO_REGULATION_OF_ION_HOMEOSTASIS	GO_REGULATION_OF_ION_HOMEOSTASIS		190	0.41605824	1.1729578	0.20974576	0.61467254	1.0	2964	tags=22%, list=14%, signal=25%
GO_CELL_FATE_COMMITMENT	GO_CELL_FATE_COMMITMENT		219	0.3613146	1.1725417	0.15353535	0.61497337	1.0	2615	tags=18%, list=12%, signal=21%
GO_POSITIVE_REGULATION_OF_ENDOCYTOSIS	GO_POSITIVE_REGULATION_OF_ENDOCYTOSIS		108	0.40667737	1.1724463	0.21541502	0.6144177	1.0	3159	tags=27%, list=15%, signal=31%
GO_CELL_FATE_SPECIFICATION	GO_CELL_FATE_SPECIFICATION		68	0.41771802	1.1707685	0.20496894	0.61833805	1.0	2259	tags=18%, list=10%, signal=20%
GO_NEGATIVE_REGULATION_OF_CELL_DEVELOPMENT	GO_NEGATIVE_REGULATION_OF_CELL_DEVELOPMENT		287	0.34556556	1.1705302	0.15169661	0.6181746	1.0	2436	tags=17%, list=11%, signal=19%
GO_MULTICELLULAR_ORGANISMAL_RESPONSE_TO_STRESS	GO_MULTICELLULAR_ORGANISMAL_RESPONSE_TO_STRESS		66	0.38754815	1.1704646	0.15310077	0.6175378	1.0	3841	tags=30%, list=18%, signal=37%
GO_NEGATIVE_REGULATION_OF_RELEASE_OF_CYTOCHROME_C_FROM_MITOCHONDRIA	GO_NEGATIVE_REGULATION_OF_RELEASE_OF_CYTOCHROME_C_FROM_MITOCHONDRIA		17	0.41950154	1.1694779	0.234	0.6195228	1.0	3159	tags=18%, list=15%, signal=21%
GO_POSITIVE_REGULATION_OF_ANION_TRANSPORT	GO_POSITIVE_REGULATION_OF_ANION_TRANSPORT		55	0.40036055	1.1693622	0.20779221	0.619042	1.0	3078	tags=20%, list=14%, signal=23%
GO_PEPTIDYL_ASPARAGINE_MODIFICATION	GO_PEPTIDYL_ASPARAGINE_MODIFICATION		38	0.44126782	1.16752	0.25879917	0.6233569	1.0	3906	tags=34%, list=18%, signal=42%
GO_MUSCLE_CELL_DEVELOPMENT	GO_MUSCLE_CELL_DEVELOPMENT		122	0.5389054	1.1673996	0.29045644	0.622883	1.0	2857	tags=34%, list=13%, signal=39%
GO_NEUROTROPHIN_TRK_RECEPTOR_SIGNALING_PATHWAY	GO_NEUROTROPHIN_TRK_RECEPTOR_SIGNALING_PATHWAY		15	0.47955826	1.1666825	0.2401501	0.62413466	1.0	4020	tags=40%, list=18%, signal=49%
GO_ESTROUS_CYCLE	GO_ESTROUS_CYCLE		19	0.5357274	1.1661721	0.25303644	0.6248788	1.0	1251	tags=21%, list=6%, signal=22%
GO_CELLULAR_RESPONSE_TO_PROSTAGLANDIN_STIMULUS	GO_CELLULAR_RESPONSE_TO_PROSTAGLANDIN_STIMULUS		23	0.53309894	1.1650705	0.23382045	0.6271787	1.0	3770	tags=39%, list=17%, signal=47%
GO_REGULATION_OF_HOMEOSTATIC_PROCESS	GO_REGULATION_OF_HOMEOSTATIC_PROCESS		424	0.34294596	1.1649787	0.17922607	0.6265913	1.0	3455	tags=24%, list=16%, signal=27%
GO_PRIMARY_ALCOHOL_METABOLIC_PROCESS	GO_PRIMARY_ALCOHOL_METABOLIC_PROCESS		43	0.5080158	1.1646193	0.26760563	0.62678486	1.0	4362	tags=47%, list=20%, signal=58%
GO_NEURON_PROJECTION_MORPHOGENESIS	GO_NEURON_PROJECTION_MORPHOGENESIS		373	0.35461456	1.164339	0.17979798	0.626843	1.0	3801	tags=26%, list=17%, signal=31%
GO_REGULATION_OF_PROTEIN_ACETYLATION	GO_REGULATION_OF_PROTEIN_ACETYLATION		62	0.34521872	1.1639695	0.18336888	0.6270397	1.0	2993	tags=27%, list=14%, signal=32%
GO_GANGLIOSIDE_BIOSYNTHETIC_PROCESS	GO_GANGLIOSIDE_BIOSYNTHETIC_PROCESS		17	0.49484015	1.1633967	0.25619835	0.6278808	1.0	4692	tags=53%, list=22%, signal=67%
GO_MUSCLE_CELL_DIFFERENTIATION	GO_MUSCLE_CELL_DIFFERENTIATION		227	0.4621624	1.1632	0.2682927	0.6276229	1.0	3033	tags=30%, list=14%, signal=34%
GO_MEMBRANE_LIPID_METABOLIC_PROCESS	GO_MEMBRANE_LIPID_METABOLIC_PROCESS		168	0.3436109	1.1627766	0.20224719	0.62801826	1.0	3584	tags=26%, list=16%, signal=30%
GO_RESPONSE_TO_METAL_ION	GO_RESPONSE_TO_METAL_ION		317	0.31607208	1.1627088	0.13215859	0.62741506	1.0	2606	tags=18%, list=12%, signal=20%
GO_CELLULAR_RESPONSE_TO_AMINO_ACID_STIMULUS	GO_CELLULAR_RESPONSE_TO_AMINO_ACID_STIMULUS		49	0.42109597	1.1627041	0.23347108	0.6266143	1.0	2894	tags=24%, list=13%, signal=28%
GO_MAMMARY_GLAND_DEVELOPMENT	GO_MAMMARY_GLAND_DEVELOPMENT		109	0.37598598	1.1626893	0.17782427	0.62584096	1.0	3420	tags=28%, list=16%, signal=34%
GO_NEGATIVE_REGULATION_OF_TRANSMEMBRANE_TRANSPORT	GO_NEGATIVE_REGULATION_OF_TRANSMEMBRANE_TRANSPORT		79	0.40717357	1.1625108	0.24900399	0.6255451	1.0	3965	tags=33%, list=18%, signal=40%
GO_EMBRYONIC_HEART_TUBE_MORPHOGENESIS	GO_EMBRYONIC_HEART_TUBE_MORPHOGENESIS		58	0.36017305	1.1612359	0.24667932	0.6284444	1.0	3010	tags=21%, list=14%, signal=24%
GO_POSITIVE_REGULATION_OF_PHOSPHOLIPID_METABOLIC_PROCESS	GO_POSITIVE_REGULATION_OF_PHOSPHOLIPID_METABOLIC_PROCESS		40	0.44609788	1.1606113	0.22131148	0.6294094	1.0	3609	tags=33%, list=17%, signal=39%
GO_MOLTING_CYCLE	GO_MOLTING_CYCLE		82	0.42013294	1.1603476	0.22061856	0.6294107	1.0	2370	tags=24%, list=11%, signal=27%
GO_PEPTIDE_CROSS_LINKING	GO_PEPTIDE_CROSS_LINKING		39	0.60817885	1.1601709	0.32173914	0.6291251	1.0	3890	tags=49%, list=18%, signal=59%
GO_GLUTATHIONE_METABOLIC_PROCESS	GO_GLUTATHIONE_METABOLIC_PROCESS		54	0.49589363	1.1600871	0.26695842	0.6285458	1.0	3443	tags=33%, list=16%, signal=40%
GO_REGULATION_OF_HEART_RATE	GO_REGULATION_OF_HEART_RATE		83	0.43480292	1.1599466	0.26260504	0.628118	1.0	2794	tags=23%, list=13%, signal=26%
GO_NEGATIVE_REGULATION_OF_INTRACELLULAR_STEROID_HORMONE_RECEPTOR_SIGNALING_PATHWAY	GO_NEGATIVE_REGULATION_OF_INTRACELLULAR_STEROID_HORMONE_RECEPTOR_SIGNALING_PATHWAY		28	0.4235529	1.1596333	0.22774327	0.6282099	1.0	2436	tags=32%, list=11%, signal=36%
GO_BLOOD_VESSEL_REMODELING	GO_BLOOD_VESSEL_REMODELING		32	0.50862026	1.1592817	0.2701613	0.6283903	1.0	1453	tags=19%, list=7%, signal=20%
GO_POSITIVE_CHEMOTAXIS	GO_POSITIVE_CHEMOTAXIS		31	0.49108848	1.1588947	0.23578948	0.62866104	1.0	1710	tags=26%, list=8%, signal=28%
GO_HORMONE_METABOLIC_PROCESS	GO_HORMONE_METABOLIC_PROCESS		146	0.41126907	1.1586994	0.20952381	0.62845075	1.0	3638	tags=28%, list=17%, signal=33%
GO_REGULATION_OF_G_PROTEIN_COUPLED_RECEPTOR_PROTEIN_SIGNALING_PATHWAY	GO_REGULATION_OF_G_PROTEIN_COUPLED_RECEPTOR_PROTEIN_SIGNALING_PATHWAY		119	0.3690179	1.1586484	0.19467214	0.6277879	1.0	1713	tags=17%, list=8%, signal=18%
GO_ACID_SECRETION	GO_ACID_SECRETION		63	0.39457607	1.1584548	0.20238096	0.6275859	1.0	3245	tags=29%, list=15%, signal=33%
GO_POSITIVE_REGULATION_OF_CELL_PROJECTION_ORGANIZATION	GO_POSITIVE_REGULATION_OF_CELL_PROJECTION_ORGANIZATION		288	0.33925432	1.1576905	0.1670103	0.62877816	1.0	2688	tags=19%, list=12%, signal=22%
GO_REGULATION_OF_PLATELET_AGGREGATION	GO_REGULATION_OF_PLATELET_AGGREGATION		16	0.51759976	1.1576204	0.24096386	0.6281641	1.0	3429	tags=44%, list=16%, signal=52%
GO_HEART_PROCESS	GO_HEART_PROCESS		81	0.5510761	1.1573602	0.31288344	0.6280804	1.0	3252	tags=35%, list=15%, signal=40%
GO_REGULATION_OF_MITOCHONDRIAL_MEMBRANE_POTENTIAL	GO_REGULATION_OF_MITOCHONDRIAL_MEMBRANE_POTENTIAL		53	0.38603225	1.1572881	0.21491228	0.6274816	1.0	4615	tags=36%, list=21%, signal=45%
GO_MULTI_ORGANISM_BEHAVIOR	GO_MULTI_ORGANISM_BEHAVIOR		72	0.359195	1.1569498	0.242	0.6276649	1.0	2193	tags=15%, list=10%, signal=17%
GO_POSITIVE_REGULATION_OF_CELL_DEVELOPMENT	GO_POSITIVE_REGULATION_OF_CELL_DEVELOPMENT		449	0.34697065	1.1565313	0.17575757	0.6280078	1.0	2630	tags=20%, list=12%, signal=23%
GO_REGULATION_OF_CAMP_METABOLIC_PROCESS	GO_REGULATION_OF_CAMP_METABOLIC_PROCESS		122	0.3666267	1.1560634	0.24131627	0.6285051	1.0	3575	tags=24%, list=16%, signal=28%
GO_DETECTION_OF_CHEMICAL_STIMULUS_INVOLVED_IN_SENSORY_PERCEPTION_OF_TASTE	GO_DETECTION_OF_CHEMICAL_STIMULUS_INVOLVED_IN_SENSORY_PERCEPTION_OF_TASTE		34	0.5111143	1.1550872	0.29094827	0.6305389	1.0	357	tags=12%, list=2%, signal=12%
GO_CALCIUM_ION_TRANSMEMBRANE_TRANSPORT	GO_CALCIUM_ION_TRANSMEMBRANE_TRANSPORT		141	0.36954397	1.1548476	0.22379032	0.63038206	1.0	4321	tags=26%, list=20%, signal=32%
GO_ADRENERGIC_RECEPTOR_SIGNALING_PATHWAY	GO_ADRENERGIC_RECEPTOR_SIGNALING_PATHWAY		18	0.46097788	1.1547421	0.28056112	0.6298587	1.0	3575	tags=28%, list=16%, signal=33%
GO_RESPONSE_TO_ENDOPLASMIC_RETICULUM_STRESS	GO_RESPONSE_TO_ENDOPLASMIC_RETICULUM_STRESS		220	0.28799242	1.1542765	0.22896282	0.63032085	1.0	4552	tags=27%, list=21%, signal=34%
GO_POSITIVE_REGULATION_OF_EPITHELIAL_TO_MESENCHYMAL_TRANSITION	GO_POSITIVE_REGULATION_OF_EPITHELIAL_TO_MESENCHYMAL_TRANSITION		33	0.47080365	1.153415	0.26242545	0.6320746	1.0	4774	tags=39%, list=22%, signal=50%
GO_EMBRYONIC_DIGESTIVE_TRACT_DEVELOPMENT	GO_EMBRYONIC_DIGESTIVE_TRACT_DEVELOPMENT		32	0.50322026	1.1533638	0.24203822	0.6313978	1.0	2338	tags=31%, list=11%, signal=35%
GO_PROTEIN_TARGETING_TO_MEMBRANE	GO_PROTEIN_TARGETING_TO_MEMBRANE		138	0.2472553	1.1531075	0.2041237	0.63131654	1.0	3071	tags=10%, list=14%, signal=12%
GO_REGULATION_OF_ORGANIC_ACID_TRANSPORT	GO_REGULATION_OF_ORGANIC_ACID_TRANSPORT		46	0.39207926	1.1525652	0.16702355	0.6320189	1.0	4094	tags=30%, list=19%, signal=37%
GO_POSITIVE_REGULATION_OF_SYNAPSE_ASSEMBLY	GO_POSITIVE_REGULATION_OF_SYNAPSE_ASSEMBLY		51	0.46235514	1.1516597	0.24696356	0.6337636	1.0	3640	tags=37%, list=17%, signal=45%
GO_POSITIVE_REGULATION_OF_INTRINSIC_APOPTOTIC_SIGNALING_PATHWAY	GO_POSITIVE_REGULATION_OF_INTRINSIC_APOPTOTIC_SIGNALING_PATHWAY		49	0.38116446	1.1515088	0.22360249	0.6334118	1.0	4256	tags=33%, list=20%, signal=41%
GO_MAMMARY_GLAND_MORPHOGENESIS	GO_MAMMARY_GLAND_MORPHOGENESIS		38	0.43583024	1.1510566	0.2397541	0.63386947	1.0	2248	tags=26%, list=10%, signal=29%
GO_ENDOCARDIAL_CUSHION_DEVELOPMENT	GO_ENDOCARDIAL_CUSHION_DEVELOPMENT		32	0.49899727	1.1507757	0.2801636	0.63387424	1.0	3420	tags=34%, list=16%, signal=41%
GO_STEROL_METABOLIC_PROCESS	GO_STEROL_METABOLIC_PROCESS		119	0.35486984	1.1505738	0.20175439	0.6337039	1.0	2443	tags=13%, list=11%, signal=15%
GO_MACROMOLECULAR_COMPLEX_REMODELING	GO_MACROMOLECULAR_COMPLEX_REMODELING		24	0.51907295	1.1504453	0.28721175	0.6333118	1.0	2374	tags=21%, list=11%, signal=23%
GO_REGULATION_OF_STEM_CELL_DIFFERENTIATION	GO_REGULATION_OF_STEM_CELL_DIFFERENTIATION		109	0.37041965	1.150398	0.20816326	0.63265824	1.0	4110	tags=28%, list=19%, signal=34%
GO_LUNG_ALVEOLUS_DEVELOPMENT	GO_LUNG_ALVEOLUS_DEVELOPMENT		41	0.43628076	1.1503786	0.21786493	0.6319412	1.0	4150	tags=41%, list=19%, signal=51%
GO_REGULATION_OF_NEURON_DEATH	GO_REGULATION_OF_NEURON_DEATH		239	0.32923043	1.1503536	0.17741935	0.6312266	1.0	3107	tags=21%, list=14%, signal=24%
GO_ENDOCYTOSIS	GO_ENDOCYTOSIS		453	0.35138705	1.1503531	0.22290389	0.6304521	1.0	3476	tags=22%, list=16%, signal=26%
GO_SENSORY_PERCEPTION_OF_PAIN	GO_SENSORY_PERCEPTION_OF_PAIN		73	0.40246418	1.1496091	0.18825911	0.6318279	1.0	3349	tags=29%, list=15%, signal=34%
GO_BETA_CATENIN_DESTRUCTION_COMPLEX_DISASSEMBLY	GO_BETA_CATENIN_DESTRUCTION_COMPLEX_DISASSEMBLY		20	0.41930535	1.149527	0.2626459	0.63127726	1.0	3478	tags=30%, list=16%, signal=36%
GO_CELLULAR_RESPONSE_TO_NITROGEN_COMPOUND	GO_CELLULAR_RESPONSE_TO_NITROGEN_COMPOUND		479	0.3102295	1.1491798	0.17827868	0.63151824	1.0	2503	tags=14%, list=12%, signal=16%
GO_REGULATION_OF_KIDNEY_DEVELOPMENT	GO_REGULATION_OF_KIDNEY_DEVELOPMENT		55	0.42224368	1.1491681	0.1619256	0.63078475	1.0	2547	tags=31%, list=12%, signal=35%
GO_REACTIVE_OXYGEN_SPECIES_METABOLIC_PROCESS	GO_REACTIVE_OXYGEN_SPECIES_METABOLIC_PROCESS		94	0.4046663	1.1488689	0.22737819	0.63085943	1.0	4427	tags=35%, list=20%, signal=44%
GO_STEROL_BIOSYNTHETIC_PROCESS	GO_STEROL_BIOSYNTHETIC_PROCESS		41	0.44761527	1.1487623	0.31410256	0.6303882	1.0	1766	tags=12%, list=8%, signal=13%
GO_REGULATION_OF_VASOCONSTRICTION	GO_REGULATION_OF_VASOCONSTRICTION		65	0.41035143	1.1485342	0.17391305	0.63029045	1.0	2949	tags=25%, list=14%, signal=28%
GO_REGULATION_OF_CHOLESTEROL_METABOLIC_PROCESS	GO_REGULATION_OF_CHOLESTEROL_METABOLIC_PROCESS		22	0.49023697	1.1484143	0.28601694	0.6298723	1.0	2038	tags=23%, list=9%, signal=25%
GO_GOLGI_ORGANIZATION	GO_GOLGI_ORGANIZATION		83	0.3017451	1.148207	0.20436507	0.62969357	1.0	3758	tags=28%, list=17%, signal=33%
GO_REGULATION_OF_PROTEIN_KINASE_A_SIGNALING	GO_REGULATION_OF_PROTEIN_KINASE_A_SIGNALING		17	0.4652228	1.1478176	0.28865978	0.62995946	1.0	761	tags=12%, list=3%, signal=12%
GO_KERATAN_SULFATE_METABOLIC_PROCESS	GO_KERATAN_SULFATE_METABOLIC_PROCESS		31	0.480938	1.1476399	0.29580575	0.6296732	1.0	1137	tags=19%, list=5%, signal=20%
GO_DRUG_METABOLIC_PROCESS	GO_DRUG_METABOLIC_PROCESS		33	0.5878476	1.1474587	0.28057554	0.6294019	1.0	4779	tags=55%, list=22%, signal=70%
GO_REGULATION_OF_PRI_MIRNA_TRANSCRIPTION_FROM_RNA_POLYMERASE_II_PROMOTER	GO_REGULATION_OF_PRI_MIRNA_TRANSCRIPTION_FROM_RNA_POLYMERASE_II_PROMOTER		17	0.42281905	1.1474171	0.2545825	0.6287532	1.0	2718	tags=29%, list=12%, signal=34%
GO_NEGATIVE_REGULATION_OF_STRESS_FIBER_ASSEMBLY	GO_NEGATIVE_REGULATION_OF_STRESS_FIBER_ASSEMBLY		16	0.46823564	1.1473905	0.25784755	0.6280437	1.0	3016	tags=38%, list=14%, signal=44%
GO_CELL_SURFACE_RECEPTOR_SIGNALING_PATHWAY_INVOLVED_IN_CELL_CELL_SIGNALING	GO_CELL_SURFACE_RECEPTOR_SIGNALING_PATHWAY_INVOLVED_IN_CELL_CELL_SIGNALING		67	0.38511056	1.1472872	0.22435898	0.6275774	1.0	2135	tags=15%, list=10%, signal=16%
GO_OSSIFICATION	GO_OSSIFICATION		235	0.4029436	1.1472645	0.24329896	0.6268886	1.0	2640	tags=22%, list=12%, signal=25%
GO_NEGATIVE_REGULATION_OF_STRIATED_MUSCLE_CELL_DIFFERENTIATION	GO_NEGATIVE_REGULATION_OF_STRIATED_MUSCLE_CELL_DIFFERENTIATION		25	0.49917588	1.1471741	0.27789935	0.6263691	1.0	4706	tags=52%, list=22%, signal=66%
GO_ISOPRENOID_METABOLIC_PROCESS	GO_ISOPRENOID_METABOLIC_PROCESS		114	0.4072103	1.1469601	0.2370892	0.62618566	1.0	4480	tags=33%, list=21%, signal=42%
GO_DORSAL_VENTRAL_PATTERN_FORMATION	GO_DORSAL_VENTRAL_PATTERN_FORMATION		85	0.41101912	1.1469598	0.25813448	0.6254375	1.0	3707	tags=26%, list=17%, signal=31%
GO_PROTEIN_MANNOSYLATION	GO_PROTEIN_MANNOSYLATION		17	0.4784258	1.1469432	0.2868217	0.6247179	1.0	1365	tags=18%, list=6%, signal=19%
GO_CELLULAR_COMPONENT_ASSEMBLY_INVOLVED_IN_MORPHOGENESIS	GO_CELLULAR_COMPONENT_ASSEMBLY_INVOLVED_IN_MORPHOGENESIS		221	0.40650582	1.1465497	0.27565393	0.6250492	1.0	4773	tags=34%, list=22%, signal=44%
GO_NOTCH_SIGNALING_PATHWAY	GO_NOTCH_SIGNALING_PATHWAY		110	0.356866	1.1461821	0.2371134	0.6253454	1.0	1723	tags=15%, list=8%, signal=16%
GO_REGULATION_OF_OSSIFICATION	GO_REGULATION_OF_OSSIFICATION		170	0.39639714	1.146064	0.23333333	0.6249125	1.0	2520	tags=24%, list=12%, signal=27%
GO_REGULATION_OF_EPITHELIAL_TO_MESENCHYMAL_TRANSITION	GO_REGULATION_OF_EPITHELIAL_TO_MESENCHYMAL_TRANSITION		64	0.40615612	1.1460084	0.248	0.624296	1.0	4110	tags=30%, list=19%, signal=36%
GO_RESPONSE_TO_TRANSITION_METAL_NANOPARTICLE	GO_RESPONSE_TO_TRANSITION_METAL_NANOPARTICLE		141	0.32998526	1.1458251	0.16244726	0.6240797	1.0	2606	tags=19%, list=12%, signal=22%
GO_CENTRAL_NERVOUS_SYSTEM_NEURON_DIFFERENTIATION	GO_CENTRAL_NERVOUS_SYSTEM_NEURON_DIFFERENTIATION		161	0.3598117	1.1457916	0.22519083	0.6234306	1.0	2959	tags=22%, list=14%, signal=25%
GO_REGULATION_OF_INTRACELLULAR_STEROID_HORMONE_RECEPTOR_SIGNALING_PATHWAY	GO_REGULATION_OF_INTRACELLULAR_STEROID_HORMONE_RECEPTOR_SIGNALING_PATHWAY		55	0.3435901	1.1447253	0.22336066	0.62554896	1.0	2436	tags=20%, list=11%, signal=22%
GO_WATER_TRANSPORT	GO_WATER_TRANSPORT		18	0.49171048	1.1444517	0.2747934	0.6255985	1.0	1062	tags=17%, list=5%, signal=18%
GO_SMOOTH_MUSCLE_TISSUE_DEVELOPMENT	GO_SMOOTH_MUSCLE_TISSUE_DEVELOPMENT		18	0.49222645	1.144202	0.2422998	0.6255817	1.0	3535	tags=39%, list=16%, signal=46%
GO_CELLULAR_PIGMENTATION	GO_CELLULAR_PIGMENTATION		43	0.37630168	1.1441154	0.24893618	0.6250622	1.0	4855	tags=40%, list=22%, signal=51%
GO_POSITIVE_REGULATION_OF_WOUND_HEALING	GO_POSITIVE_REGULATION_OF_WOUND_HEALING		45	0.4347278	1.1433728	0.24050634	0.6262426	1.0	2609	tags=22%, list=12%, signal=25%
GO_CELLULAR_RESPONSE_TO_ORGANIC_CYCLIC_COMPOUND	GO_CELLULAR_RESPONSE_TO_ORGANIC_CYCLIC_COMPOUND		439	0.31150407	1.1433676	0.1529175	0.6255158	1.0	3977	tags=25%, list=18%, signal=30%
GO_NEURON_RECOGNITION	GO_NEURON_RECOGNITION		33	0.47339797	1.1430571	0.2591876	0.62570673	1.0	4563	tags=42%, list=21%, signal=54%
GO_REGULATION_OF_VASCULATURE_DEVELOPMENT	GO_REGULATION_OF_VASCULATURE_DEVELOPMENT		219	0.41143125	1.1430012	0.24901961	0.6250911	1.0	3072	tags=27%, list=14%, signal=31%
GO_SPLEEN_DEVELOPMENT	GO_SPLEEN_DEVELOPMENT		37	0.41671506	1.1425618	0.25612473	0.62556404	1.0	3109	tags=30%, list=14%, signal=35%
GO_SEGMENTATION	GO_SEGMENTATION		85	0.38990715	1.1420562	0.19148937	0.62620735	1.0	2459	tags=21%, list=11%, signal=24%
GO_POSITIVE_REGULATION_OF_PHOSPHATIDYLINOSITOL_3_KINASE_SIGNALING	GO_POSITIVE_REGULATION_OF_PHOSPHATIDYLINOSITOL_3_KINASE_SIGNALING		60	0.46029726	1.1414682	0.25523013	0.6270847	1.0	3420	tags=40%, list=16%, signal=47%
GO_RESPONSE_TO_ACID_CHEMICAL	GO_RESPONSE_TO_ACID_CHEMICAL		301	0.33986986	1.1408204	0.16239317	0.62808514	1.0	3854	tags=24%, list=18%, signal=28%
GO_RESPONSE_TO_INTERLEUKIN_6	GO_RESPONSE_TO_INTERLEUKIN_6		25	0.44425493	1.1396167	0.29032257	0.6307448	1.0	4110	tags=32%, list=19%, signal=39%
GO_SYNAPTIC_SIGNALING	GO_SYNAPTIC_SIGNALING		403	0.31415612	1.1394684	0.1936842	0.6303923	1.0	2607	tags=15%, list=12%, signal=17%
GO_RESPONSE_TO_GROWTH_FACTOR	GO_RESPONSE_TO_GROWTH_FACTOR		456	0.33034167	1.1393864	0.20792079	0.62988824	1.0	3227	tags=19%, list=15%, signal=22%
GO_NEGATIVE_REGULATION_OF_STEM_CELL_DIFFERENTIATION	GO_NEGATIVE_REGULATION_OF_STEM_CELL_DIFFERENTIATION		41	0.38065922	1.1393322	0.22718053	0.6292912	1.0	3972	tags=24%, list=18%, signal=30%
GO_REGULATION_OF_SYNAPTIC_TRANSMISSION_GABAERGIC	GO_REGULATION_OF_SYNAPTIC_TRANSMISSION_GABAERGIC		28	0.3701519	1.138368	0.2771318	0.63122076	1.0	4526	tags=29%, list=21%, signal=36%
GO_REGULATION_OF_NUCLEOTIDE_METABOLIC_PROCESS	GO_REGULATION_OF_NUCLEOTIDE_METABOLIC_PROCESS		199	0.33674306	1.1383111	0.25800377	0.6306333	1.0	3821	tags=23%, list=18%, signal=27%
GO_NEGATIVE_CHEMOTAXIS	GO_NEGATIVE_CHEMOTAXIS		38	0.44132745	1.1375914	0.2761905	0.6318033	1.0	2289	tags=29%, list=11%, signal=32%
GO_APICAL_JUNCTION_ASSEMBLY	GO_APICAL_JUNCTION_ASSEMBLY		37	0.42063293	1.1375602	0.29313928	0.631174	1.0	4674	tags=27%, list=21%, signal=34%
GO_REGULATION_OF_CELL_MORPHOGENESIS_INVOLVED_IN_DIFFERENTIATION	GO_REGULATION_OF_CELL_MORPHOGENESIS_INVOLVED_IN_DIFFERENTIATION		319	0.3402173	1.1369225	0.19959678	0.6321933	1.0	3078	tags=21%, list=14%, signal=24%
GO_REGULATION_OF_PROTEIN_LOCALIZATION_TO_CELL_SURFACE	GO_REGULATION_OF_PROTEIN_LOCALIZATION_TO_CELL_SURFACE		25	0.4523105	1.1366771	0.24497992	0.6321491	1.0	2234	tags=24%, list=10%, signal=27%
GO_REGULATION_OF_SYSTEMIC_ARTERIAL_BLOOD_PRESSURE_BY_HORMONE	GO_REGULATION_OF_SYSTEMIC_ARTERIAL_BLOOD_PRESSURE_BY_HORMONE		35	0.47338626	1.136271	0.27731094	0.63256156	1.0	2949	tags=31%, list=14%, signal=36%
GO_RHO_PROTEIN_SIGNAL_TRANSDUCTION	GO_RHO_PROTEIN_SIGNAL_TRANSDUCTION		45	0.41612378	1.1357778	0.2630561	0.63316023	1.0	1255	tags=16%, list=6%, signal=16%
GO_HINDBRAIN_DEVELOPMENT	GO_HINDBRAIN_DEVELOPMENT		134	0.32935098	1.1357116	0.2281059	0.63262534	1.0	4805	tags=28%, list=22%, signal=36%
GO_CELLULAR_RESPONSE_TO_NUTRIENT	GO_CELLULAR_RESPONSE_TO_NUTRIENT		38	0.44402578	1.1354238	0.23628692	0.6326886	1.0	4200	tags=39%, list=19%, signal=49%
GO_NEGATIVE_REGULATION_OF_TISSUE_REMODELING	GO_NEGATIVE_REGULATION_OF_TISSUE_REMODELING		17	0.523374	1.1352496	0.28629857	0.6323879	1.0	4651	tags=53%, list=21%, signal=67%
GO_NEGATIVE_REGULATION_OF_INTERLEUKIN_6_PRODUCTION	GO_NEGATIVE_REGULATION_OF_INTERLEUKIN_6_PRODUCTION		30	0.5325255	1.1351705	0.30125523	0.63186544	1.0	4298	tags=53%, list=20%, signal=66%
GO_CELLULAR_RESPONSE_TO_GROWTH_HORMONE_STIMULUS	GO_CELLULAR_RESPONSE_TO_GROWTH_HORMONE_STIMULUS		20	0.4644239	1.1346618	0.27754238	0.63252187	1.0	4290	tags=35%, list=20%, signal=44%
GO_CELLULAR_RESPONSE_TO_VASCULAR_ENDOTHELIAL_GROWTH_FACTOR_STIMULUS	GO_CELLULAR_RESPONSE_TO_VASCULAR_ENDOTHELIAL_GROWTH_FACTOR_STIMULUS		30	0.47174662	1.1346099	0.32023576	0.63194275	1.0	3285	tags=33%, list=15%, signal=39%
GO_BODY_FLUID_SECRETION	GO_BODY_FLUID_SECRETION		68	0.40070084	1.1341975	0.26326963	0.6323611	1.0	1186	tags=16%, list=5%, signal=17%
GO_SENSORY_ORGAN_MORPHOGENESIS	GO_SENSORY_ORGAN_MORPHOGENESIS		230	0.35965165	1.1333251	0.21966527	0.6339373	1.0	3629	tags=27%, list=17%, signal=32%
GO_PHOTORECEPTOR_CELL_MAINTENANCE	GO_PHOTORECEPTOR_CELL_MAINTENANCE		33	0.3968646	1.1329167	0.2862823	0.6344163	1.0	1827	tags=15%, list=8%, signal=17%
GO_ENDOSOME_TO_LYSOSOME_TRANSPORT	GO_ENDOSOME_TO_LYSOSOME_TRANSPORT		40	0.34832793	1.132883	0.26640928	0.6337885	1.0	2225	tags=18%, list=10%, signal=19%
GO_PHOSPHATIDIC_ACID_METABOLIC_PROCESS	GO_PHOSPHATIDIC_ACID_METABOLIC_PROCESS		30	0.45669514	1.132846	0.25389755	0.63316166	1.0	1628	tags=23%, list=7%, signal=25%
GO_RESPONSE_TO_ETHANOL	GO_RESPONSE_TO_ETHANOL		134	0.33940932	1.1327487	0.2099567	0.6326796	1.0	3841	tags=23%, list=18%, signal=28%
GO_PROTEIN_LIPID_COMPLEX_SUBUNIT_ORGANIZATION	GO_PROTEIN_LIPID_COMPLEX_SUBUNIT_ORGANIZATION		36	0.45527688	1.132482	0.280083	0.63266844	1.0	3618	tags=28%, list=17%, signal=33%
GO_RESPONSE_TO_THYROID_HORMONE	GO_RESPONSE_TO_THYROID_HORMONE		19	0.45764247	1.1317922	0.29978117	0.633882	1.0	3002	tags=26%, list=14%, signal=31%
GO_CELLULAR_RESPONSE_TO_FATTY_ACID	GO_CELLULAR_RESPONSE_TO_FATTY_ACID		48	0.4498354	1.131639	0.26292136	0.63355064	1.0	3122	tags=29%, list=14%, signal=34%
GO_APOPTOTIC_PROCESS_INVOLVED_IN_DEVELOPMENT	GO_APOPTOTIC_PROCESS_INVOLVED_IN_DEVELOPMENT		20	0.46461317	1.131581	0.2768031	0.63296866	1.0	1040	tags=20%, list=5%, signal=21%
GO_REGULATION_OF_GLUCOSE_TRANSPORT	GO_REGULATION_OF_GLUCOSE_TRANSPORT		93	0.3473329	1.1313624	0.22869022	0.6328524	1.0	3860	tags=27%, list=18%, signal=33%
GO_POSITIVE_REGULATION_OF_DEVELOPMENTAL_GROWTH	GO_POSITIVE_REGULATION_OF_DEVELOPMENTAL_GROWTH		149	0.33179113	1.1312896	0.22396857	0.6323388	1.0	2526	tags=21%, list=12%, signal=23%
GO_NEGATIVE_REGULATION_OF_PHOSPHORYLATION	GO_NEGATIVE_REGULATION_OF_PHOSPHORYLATION		397	0.31749383	1.1307217	0.19517103	0.6331171	1.0	4094	tags=26%, list=19%, signal=31%
GO_PROTEIN_HOMOOLIGOMERIZATION	GO_PROTEIN_HOMOOLIGOMERIZATION		240	0.29825163	1.1301492	0.15208334	0.6339277	1.0	3713	tags=24%, list=17%, signal=28%
GO_PROTEIN_KINASE_B_SIGNALING	GO_PROTEIN_KINASE_B_SIGNALING		33	0.43915877	1.1301343	0.23717949	0.633256	1.0	3420	tags=30%, list=16%, signal=36%
GO_JAK_STAT_CASCADE_INVOLVED_IN_GROWTH_HORMONE_SIGNALING_PATHWAY	GO_JAK_STAT_CASCADE_INVOLVED_IN_GROWTH_HORMONE_SIGNALING_PATHWAY		15	0.48157924	1.1299067	0.34538153	0.6331255	1.0	4290	tags=33%, list=20%, signal=41%
GO_MUSCLE_STRUCTURE_DEVELOPMENT	GO_MUSCLE_STRUCTURE_DEVELOPMENT		410	0.4361827	1.1294792	0.31771895	0.6336083	1.0	3892	tags=32%, list=18%, signal=38%
GO_REGULATION_OF_GLUCONEOGENESIS	GO_REGULATION_OF_GLUCONEOGENESIS		33	0.4088226	1.129451	0.23632385	0.6329662	1.0	1375	tags=21%, list=6%, signal=23%
GO_PROTEIN_LOCALIZATION_TO_GOLGI_APPARATUS	GO_PROTEIN_LOCALIZATION_TO_GOLGI_APPARATUS		28	0.36019728	1.1279908	0.3234127	0.63625884	1.0	6239	tags=54%, list=29%, signal=75%
GO_NEPHRON_TUBULE_FORMATION	GO_NEPHRON_TUBULE_FORMATION		18	0.51239294	1.127598	0.26797387	0.63658386	1.0	3420	tags=33%, list=16%, signal=40%
GO_RESPONSE_TO_ISCHEMIA	GO_RESPONSE_TO_ISCHEMIA		26	0.40964282	1.1274105	0.28375733	0.6363698	1.0	3048	tags=27%, list=14%, signal=31%
GO_NEGATIVE_REGULATION_OF_STEM_CELL_PROLIFERATION	GO_NEGATIVE_REGULATION_OF_STEM_CELL_PROLIFERATION		15	0.49638048	1.1272105	0.2707889	0.6362012	1.0	732	tags=20%, list=3%, signal=21%
GO_BROWN_FAT_CELL_DIFFERENTIATION	GO_BROWN_FAT_CELL_DIFFERENTIATION		29	0.46159762	1.1269894	0.23354565	0.63609874	1.0	2753	tags=34%, list=13%, signal=39%
GO_RENAL_TUBULE_DEVELOPMENT	GO_RENAL_TUBULE_DEVELOPMENT		77	0.41290584	1.126268	0.23026316	0.63733643	1.0	2853	tags=27%, list=13%, signal=31%
GO_POSITIVE_REGULATION_OF_AUTOPHAGY	GO_POSITIVE_REGULATION_OF_AUTOPHAGY		73	0.33487013	1.126137	0.2648305	0.6369322	1.0	4315	tags=29%, list=20%, signal=36%
GO_REGULATION_OF_MUSCLE_CELL_APOPTOTIC_PROCESS	GO_REGULATION_OF_MUSCLE_CELL_APOPTOTIC_PROCESS		41	0.413853	1.1260327	0.25581396	0.6364769	1.0	2249	tags=24%, list=10%, signal=27%
GO_SEX_DIFFERENTIATION	GO_SEX_DIFFERENTIATION		249	0.32346302	1.1252422	0.19620253	0.6378606	1.0	3770	tags=24%, list=17%, signal=28%
GO_MONOSACCHARIDE_CATABOLIC_PROCESS	GO_MONOSACCHARIDE_CATABOLIC_PROCESS		55	0.3797762	1.1252279	0.28318584	0.6371853	1.0	789	tags=13%, list=4%, signal=13%
GO_RETINOL_METABOLIC_PROCESS	GO_RETINOL_METABOLIC_PROCESS		25	0.53595126	1.1251904	0.3235955	0.636595	1.0	3955	tags=48%, list=18%, signal=59%
GO_POSITIVE_REGULATION_OF_NEURON_DIFFERENTIATION	GO_POSITIVE_REGULATION_OF_NEURON_DIFFERENTIATION		291	0.33965725	1.1235393	0.21212122	0.64033496	1.0	4609	tags=32%, list=21%, signal=40%
GO_NEGATIVE_REGULATION_OF_NOTCH_SIGNALING_PATHWAY	GO_NEGATIVE_REGULATION_OF_NOTCH_SIGNALING_PATHWAY		26	0.46792567	1.123476	0.24948876	0.63977945	1.0	3033	tags=35%, list=14%, signal=40%
GO_SIGNAL_TRANSDUCTION_BY_PROTEIN_PHOSPHORYLATION	GO_SIGNAL_TRANSDUCTION_BY_PROTEIN_PHOSPHORYLATION		389	0.2926163	1.1230813	0.1796875	0.6401937	1.0	3048	tags=20%, list=14%, signal=22%
GO_NEGATIVE_REGULATION_OF_GLIAL_CELL_DIFFERENTIATION	GO_NEGATIVE_REGULATION_OF_GLIAL_CELL_DIFFERENTIATION		26	0.421747	1.1227218	0.298	0.64048696	1.0	5560	tags=46%, list=26%, signal=62%
GO_MEMBRANE_BIOGENESIS	GO_MEMBRANE_BIOGENESIS		30	0.40803	1.1224271	0.27959183	0.64058995	1.0	3697	tags=30%, list=17%, signal=36%
GO_STEROID_METABOLIC_PROCESS	GO_STEROID_METABOLIC_PROCESS		222	0.34777862	1.122259	0.25623584	0.64032567	1.0	2562	tags=16%, list=12%, signal=18%
GO_REGULATION_OF_CELLULAR_COMPONENT_SIZE	GO_REGULATION_OF_CELLULAR_COMPONENT_SIZE		318	0.31461325	1.1221844	0.18989898	0.63982475	1.0	3078	tags=20%, list=14%, signal=23%
GO_REGULATION_OF_GLYCOPROTEIN_METABOLIC_PROCESS	GO_REGULATION_OF_GLYCOPROTEIN_METABOLIC_PROCESS		39	0.44609964	1.1220629	0.2851153	0.6394138	1.0	2530	tags=28%, list=12%, signal=32%
GO_CELLULAR_MODIFIED_AMINO_ACID_METABOLIC_PROCESS	GO_CELLULAR_MODIFIED_AMINO_ACID_METABOLIC_PROCESS		199	0.3739244	1.1213707	0.24827586	0.6405577	1.0	3778	tags=29%, list=17%, signal=34%
GO_NEGATIVE_REGULATION_OF_DNA_BIOSYNTHETIC_PROCESS	GO_NEGATIVE_REGULATION_OF_DNA_BIOSYNTHETIC_PROCESS		31	0.37615928	1.1209537	0.28429425	0.6410146	1.0	1119	tags=13%, list=5%, signal=14%
GO_TRANSFORMING_GROWTH_FACTOR_BETA_RECEPTOR_SIGNALING_PATHWAY	GO_TRANSFORMING_GROWTH_FACTOR_BETA_RECEPTOR_SIGNALING_PATHWAY		92	0.34946775	1.1209065	0.27099237	0.64041495	1.0	5433	tags=35%, list=25%, signal=46%
GO_COBALAMIN_METABOLIC_PROCESS	GO_COBALAMIN_METABOLIC_PROCESS		19	0.4362907	1.1206019	0.3195652	0.6404792	1.0	1292	tags=16%, list=6%, signal=17%
GO_FEMALE_SEX_DIFFERENTIATION	GO_FEMALE_SEX_DIFFERENTIATION		112	0.3489114	1.119047	0.1971831	0.6438805	1.0	3473	tags=28%, list=16%, signal=33%
GO_REGULATION_OF_RYANODINE_SENSITIVE_CALCIUM_RELEASE_CHANNEL_ACTIVITY	GO_REGULATION_OF_RYANODINE_SENSITIVE_CALCIUM_RELEASE_CHANNEL_ACTIVITY		25	0.52486145	1.1184688	0.32179227	0.6447381	1.0	2858	tags=32%, list=13%, signal=37%
GO_REGULATION_OF_MUSCLE_SYSTEM_PROCESS	GO_REGULATION_OF_MUSCLE_SYSTEM_PROCESS		190	0.4245413	1.1183838	0.32438016	0.64425343	1.0	3887	tags=33%, list=18%, signal=39%
GO_NEURAL_RETINA_DEVELOPMENT	GO_NEURAL_RETINA_DEVELOPMENT		49	0.38505864	1.118185	0.28270042	0.6440936	1.0	2963	tags=22%, list=14%, signal=26%
GO_POSITIVE_REGULATION_OF_SMALL_GTPASE_MEDIATED_SIGNAL_TRANSDUCTION	GO_POSITIVE_REGULATION_OF_SMALL_GTPASE_MEDIATED_SIGNAL_TRANSDUCTION		38	0.39895904	1.1175059	0.2868687	0.6451679	1.0	2981	tags=26%, list=14%, signal=30%
GO_ENDOPLASMIC_RETICULUM_ORGANIZATION	GO_ENDOPLASMIC_RETICULUM_ORGANIZATION		36	0.37071076	1.117403	0.30120483	0.64473915	1.0	3407	tags=22%, list=16%, signal=26%
GO_STEROID_BIOSYNTHETIC_PROCESS	GO_STEROID_BIOSYNTHETIC_PROCESS		107	0.37241775	1.1173886	0.27586207	0.6440656	1.0	2224	tags=15%, list=10%, signal=17%
GO_MAINTENANCE_OF_CELL_NUMBER	GO_MAINTENANCE_OF_CELL_NUMBER		129	0.31474826	1.1166947	0.25267667	0.64527506	1.0	3544	tags=21%, list=16%, signal=25%
GO_VACUOLE_FUSION	GO_VACUOLE_FUSION		21	0.36448863	1.1166831	0.2906504	0.6446082	1.0	4021	tags=29%, list=18%, signal=35%
GO_RESPONSE_TO_STEROID_HORMONE	GO_RESPONSE_TO_STEROID_HORMONE		478	0.31061447	1.1165296	0.16521738	0.64431715	1.0	2718	tags=19%, list=12%, signal=21%
GO_ODONTOGENESIS_OF_DENTIN_CONTAINING_TOOTH	GO_ODONTOGENESIS_OF_DENTIN_CONTAINING_TOOTH		73	0.39941716	1.1164016	0.24261603	0.6439825	1.0	2984	tags=23%, list=14%, signal=27%
GO_REGULATION_OF_INTRACELLULAR_ESTROGEN_RECEPTOR_SIGNALING_PATHWAY	GO_REGULATION_OF_INTRACELLULAR_ESTROGEN_RECEPTOR_SIGNALING_PATHWAY		25	0.40045118	1.1161561	0.2918455	0.6439278	1.0	2224	tags=24%, list=10%, signal=27%
GO_NEGATIVE_REGULATION_OF_EPITHELIAL_CELL_PROLIFERATION	GO_NEGATIVE_REGULATION_OF_EPITHELIAL_CELL_PROLIFERATION		110	0.36219	1.116102	0.2296748	0.6433627	1.0	2407	tags=20%, list=11%, signal=22%
GO_POSITIVE_REGULATION_OF_KINASE_ACTIVITY	GO_POSITIVE_REGULATION_OF_KINASE_ACTIVITY		455	0.30693018	1.1153835	0.1796875	0.64455765	1.0	3071	tags=20%, list=14%, signal=23%
GO_ENDOMEMBRANE_SYSTEM_ORGANIZATION	GO_ENDOMEMBRANE_SYSTEM_ORGANIZATION		445	0.2679734	1.1153538	0.18737672	0.6439491	1.0	3772	tags=20%, list=17%, signal=23%
GO_LYMPH_NODE_DEVELOPMENT	GO_LYMPH_NODE_DEVELOPMENT		17	0.49368614	1.1153536	0.26373628	0.6432565	1.0	1725	tags=29%, list=8%, signal=32%
GO_LONG_CHAIN_FATTY_ACID_TRANSPORT	GO_LONG_CHAIN_FATTY_ACID_TRANSPORT		40	0.4173588	1.1152796	0.26914662	0.6427933	1.0	3951	tags=38%, list=18%, signal=46%
GO_NOSE_DEVELOPMENT	GO_NOSE_DEVELOPMENT		15	0.47935727	1.1142472	0.25910932	0.6447691	1.0	4773	tags=47%, list=22%, signal=60%
GO_MUSCLE_SYSTEM_PROCESS	GO_MUSCLE_SYSTEM_PROCESS		275	0.49317664	1.114196	0.35625	0.6442028	1.0	4222	tags=39%, list=19%, signal=47%
GO_STRIATED_MUSCLE_ADAPTATION	GO_STRIATED_MUSCLE_ADAPTATION		23	0.5480257	1.1140943	0.34680852	0.64373785	1.0	1727	tags=26%, list=8%, signal=28%
GO_STRIATED_MUSCLE_CELL_DIFFERENTIATION	GO_STRIATED_MUSCLE_CELL_DIFFERENTIATION		164	0.46369117	1.1131817	0.32783505	0.6455082	1.0	3027	tags=29%, list=14%, signal=34%
GO_GLOMERULUS_DEVELOPMENT	GO_GLOMERULUS_DEVELOPMENT		49	0.44835573	1.112696	0.30674848	0.6461254	1.0	3748	tags=37%, list=17%, signal=44%
GO_MECHANORECEPTOR_DIFFERENTIATION	GO_MECHANORECEPTOR_DIFFERENTIATION		46	0.3766075	1.1124947	0.28915662	0.6459203	1.0	4708	tags=24%, list=22%, signal=30%
GO_MUSCLE_CONTRACTION	GO_MUSCLE_CONTRACTION		226	0.51159215	1.1122485	0.3731959	0.64588225	1.0	3602	tags=34%, list=17%, signal=40%
GO_CELL_MORPHOGENESIS_INVOLVED_IN_DIFFERENTIATION	GO_CELL_MORPHOGENESIS_INVOLVED_IN_DIFFERENTIATION		488	0.33987355	1.1120344	0.23379175	0.64571285	1.0	3783	tags=26%, list=17%, signal=31%
GO_GLYCOSPHINGOLIPID_METABOLIC_PROCESS	GO_GLYCOSPHINGOLIPID_METABOLIC_PROCESS		62	0.36609906	1.1120268	0.26501036	0.6450417	1.0	3584	tags=32%, list=16%, signal=39%
GO_REGULATION_OF_TYROSINE_PHOSPHORYLATION_OF_STAT5_PROTEIN	GO_REGULATION_OF_TYROSINE_PHOSPHORYLATION_OF_STAT5_PROTEIN		20	0.47938713	1.1117907	0.2992126	0.6449694	1.0	1186	tags=20%, list=5%, signal=21%
GO_REGULATION_OF_TRANSCRIPTION_INVOLVED_IN_CELL_FATE_COMMITMENT	GO_REGULATION_OF_TRANSCRIPTION_INVOLVED_IN_CELL_FATE_COMMITMENT		19	0.4916122	1.1115439	0.3267974	0.6449313	1.0	2612	tags=26%, list=12%, signal=30%
GO_DEVELOPMENT_OF_PRIMARY_SEXUAL_CHARACTERISTICS	GO_DEVELOPMENT_OF_PRIMARY_SEXUAL_CHARACTERISTICS		202	0.3264931	1.1114968	0.18518518	0.6443651	1.0	3770	tags=24%, list=17%, signal=29%
GO_PEPTIDYL_TYROSINE_MODIFICATION	GO_PEPTIDYL_TYROSINE_MODIFICATION		183	0.33579594	1.1113933	0.25454545	0.64398086	1.0	3386	tags=26%, list=16%, signal=30%
GO_ORGANIC_ANION_TRANSPORT	GO_ORGANIC_ANION_TRANSPORT		352	0.3074667	1.1104982	0.2021978	0.64564204	1.0	3620	tags=22%, list=17%, signal=26%
GO_REGULATION_OF_COFACTOR_METABOLIC_PROCESS	GO_REGULATION_OF_COFACTOR_METABOLIC_PROCESS		48	0.38936168	1.1098827	0.3112583	0.6465574	1.0	4094	tags=29%, list=19%, signal=36%
GO_SULFUR_COMPOUND_METABOLIC_PROCESS	GO_SULFUR_COMPOUND_METABOLIC_PROCESS		334	0.33127016	1.1097943	0.23287672	0.6461538	1.0	4620	tags=30%, list=21%, signal=37%
GO_LYTIC_VACUOLE_ORGANIZATION	GO_LYTIC_VACUOLE_ORGANIZATION		49	0.34485978	1.1097528	0.29375	0.6455962	1.0	6803	tags=47%, list=31%, signal=68%
GO_REGULATION_OF_AXONOGENESIS	GO_REGULATION_OF_AXONOGENESIS		160	0.34795022	1.1095735	0.24103586	0.64542377	1.0	3078	tags=23%, list=14%, signal=27%
GO_REGULATION_OF_CIRCADIAN_RHYTHM	GO_REGULATION_OF_CIRCADIAN_RHYTHM		98	0.30973154	1.1087883	0.268714	0.6466904	1.0	2925	tags=20%, list=13%, signal=23%
GO_HUMORAL_IMMUNE_RESPONSE_MEDIATED_BY_CIRCULATING_IMMUNOGLOBULIN	GO_HUMORAL_IMMUNE_RESPONSE_MEDIATED_BY_CIRCULATING_IMMUNOGLOBULIN		41	0.54321665	1.108041	0.38477802	0.647999	1.0	4308	tags=49%, list=20%, signal=61%
GO_POSITIVE_REGULATION_OF_AMINE_TRANSPORT	GO_POSITIVE_REGULATION_OF_AMINE_TRANSPORT		31	0.43557048	1.1069673	0.27593362	0.6501794	1.0	4847	tags=29%, list=22%, signal=37%
GO_CAMERA_TYPE_EYE_MORPHOGENESIS	GO_CAMERA_TYPE_EYE_MORPHOGENESIS		97	0.37386262	1.1064616	0.2546973	0.65081954	1.0	3572	tags=28%, list=16%, signal=33%
GO_NEURON_MIGRATION	GO_NEURON_MIGRATION		102	0.36461276	1.1064163	0.27327934	0.65024036	1.0	3119	tags=25%, list=14%, signal=28%
GO_CIRCADIAN_RHYTHM	GO_CIRCADIAN_RHYTHM		131	0.31194678	1.106221	0.24509804	0.65007645	1.0	3181	tags=19%, list=15%, signal=22%
GO_NEGATIVE_REGULATION_OF_NERVOUS_SYSTEM_DEVELOPMENT	GO_NEGATIVE_REGULATION_OF_NERVOUS_SYSTEM_DEVELOPMENT		251	0.31908995	1.1057427	0.2514735	0.65066445	1.0	4580	tags=29%, list=21%, signal=36%
GO_FATTY_ACID_TRANSPORT	GO_FATTY_ACID_TRANSPORT		54	0.3922493	1.1051148	0.2659091	0.6516136	1.0	3609	tags=33%, list=17%, signal=40%
GO_ARTERY_MORPHOGENESIS	GO_ARTERY_MORPHOGENESIS		51	0.43501884	1.1046723	0.33996025	0.6521355	1.0	3887	tags=31%, list=18%, signal=38%
GO_RESPONSE_TO_UV_B	GO_RESPONSE_TO_UV_B		16	0.47904664	1.1045057	0.336	0.6519241	1.0	2173	tags=31%, list=10%, signal=35%
GO_AXON_REGENERATION	GO_AXON_REGENERATION		22	0.4593422	1.1040254	0.28688523	0.6525436	1.0	2173	tags=27%, list=10%, signal=30%
GO_POSITIVE_REGULATION_OF_NF_KAPPAB_IMPORT_INTO_NUCLEUS	GO_POSITIVE_REGULATION_OF_NF_KAPPAB_IMPORT_INTO_NUCLEUS		27	0.4995893	1.1038365	0.30078125	0.6523999	1.0	2776	tags=37%, list=13%, signal=42%
GO_SMOOTHENED_SIGNALING_PATHWAY	GO_SMOOTHENED_SIGNALING_PATHWAY		68	0.3901704	1.1036689	0.29511678	0.65215284	1.0	4296	tags=28%, list=20%, signal=35%
GO_ER_TO_GOLGI_VESICLE_MEDIATED_TRANSPORT	GO_ER_TO_GOLGI_VESICLE_MEDIATED_TRANSPORT		157	0.27724323	1.1033639	0.28803244	0.6522814	1.0	4709	tags=26%, list=22%, signal=33%
GO_EPITHELIAL_CELL_PROLIFERATION	GO_EPITHELIAL_CELL_PROLIFERATION		88	0.37982982	1.1028818	0.25661916	0.65284926	1.0	2370	tags=22%, list=11%, signal=24%
GO_REGULATION_OF_RAS_PROTEIN_SIGNAL_TRANSDUCTION	GO_REGULATION_OF_RAS_PROTEIN_SIGNAL_TRANSDUCTION		177	0.3144772	1.1026785	0.28039217	0.6527402	1.0	4877	tags=35%, list=22%, signal=45%
GO_REGULATION_OF_NITRIC_OXIDE_BIOSYNTHETIC_PROCESS	GO_REGULATION_OF_NITRIC_OXIDE_BIOSYNTHETIC_PROCESS		51	0.43878457	1.1025822	0.3011583	0.6523147	1.0	2606	tags=25%, list=12%, signal=29%
GO_HETEROPHILIC_CELL_CELL_ADHESION_VIA_PLASMA_MEMBRANE_CELL_ADHESION_MOLECULES	GO_HETEROPHILIC_CELL_CELL_ADHESION_VIA_PLASMA_MEMBRANE_CELL_ADHESION_MOLECULES		38	0.4710704	1.1025361	0.322	0.65176344	1.0	3468	tags=32%, list=16%, signal=38%
GO_DEVELOPMENTAL_INDUCTION	GO_DEVELOPMENTAL_INDUCTION		25	0.4660192	1.1018099	0.3059548	0.65310466	1.0	3478	tags=36%, list=16%, signal=43%
GO_NEGATIVE_REGULATION_OF_FIBROBLAST_PROLIFERATION	GO_NEGATIVE_REGULATION_OF_FIBROBLAST_PROLIFERATION		26	0.40212017	1.1011773	0.30058938	0.6540829	1.0	1208	tags=15%, list=6%, signal=16%
GO_RESPONSE_TO_PURINE_CONTAINING_COMPOUND	GO_RESPONSE_TO_PURINE_CONTAINING_COMPOUND		153	0.3438479	1.1009617	0.26069248	0.6539697	1.0	1553	tags=15%, list=7%, signal=16%
GO_REGULATION_OF_ACTIN_FILAMENT_DEPOLYMERIZATION	GO_REGULATION_OF_ACTIN_FILAMENT_DEPOLYMERIZATION		44	0.4493421	1.1003977	0.35699797	0.654776	1.0	2734	tags=27%, list=13%, signal=31%
GO_REGULATION_OF_ENDOTHELIAL_CELL_DIFFERENTIATION	GO_REGULATION_OF_ENDOTHELIAL_CELL_DIFFERENTIATION		27	0.44321018	1.0995635	0.30686694	0.65618634	1.0	1538	tags=19%, list=7%, signal=20%
GO_MUSCLE_TISSUE_DEVELOPMENT	GO_MUSCLE_TISSUE_DEVELOPMENT		261	0.4224401	1.0993115	0.32848233	0.65617055	1.0	3629	tags=30%, list=17%, signal=35%
GO_RNA_STABILIZATION	GO_RNA_STABILIZATION		28	0.33362558	1.0986942	0.3314917	0.65716296	1.0	2547	tags=18%, list=12%, signal=20%
GO_POSITIVE_REGULATION_OF_TRANSMEMBRANE_TRANSPORT	GO_POSITIVE_REGULATION_OF_TRANSMEMBRANE_TRANSPORT		120	0.35706714	1.098674	0.28421053	0.6565455	1.0	2843	tags=23%, list=13%, signal=26%
GO_REGULATION_OF_ESTABLISHMENT_OR_MAINTENANCE_OF_CELL_POLARITY	GO_REGULATION_OF_ESTABLISHMENT_OR_MAINTENANCE_OF_CELL_POLARITY		20	0.383067	1.0986679	0.3438155	0.65588933	1.0	4538	tags=30%, list=21%, signal=38%
GO_NEGATIVE_REGULATION_OF_ION_TRANSPORT	GO_NEGATIVE_REGULATION_OF_ION_TRANSPORT		118	0.37404522	1.0980284	0.27710843	0.65687776	1.0	3533	tags=29%, list=16%, signal=34%
GO_STABILIZATION_OF_MEMBRANE_POTENTIAL	GO_STABILIZATION_OF_MEMBRANE_POTENTIAL		15	0.52131826	1.0979692	0.36093417	0.65633917	1.0	4220	tags=33%, list=19%, signal=41%
GO_POSITIVE_REGULATION_OF_STRESS_ACTIVATED_PROTEIN_KINASE_SIGNALING_CASCADE	GO_POSITIVE_REGULATION_OF_STRESS_ACTIVATED_PROTEIN_KINASE_SIGNALING_CASCADE		129	0.3415283	1.0978187	0.22535211	0.65602773	1.0	3004	tags=23%, list=14%, signal=27%
GO_AMINOGLYCAN_METABOLIC_PROCESS	GO_AMINOGLYCAN_METABOLIC_PROCESS		161	0.38791066	1.0977709	0.2927835	0.6554643	1.0	4297	tags=34%, list=20%, signal=41%
GO_SENSORY_ORGAN_DEVELOPMENT	GO_SENSORY_ORGAN_DEVELOPMENT		471	0.33150953	1.0977628	0.26708075	0.65482855	1.0	3629	tags=24%, list=17%, signal=28%
GO_EPITHELIAL_CELL_DEVELOPMENT	GO_EPITHELIAL_CELL_DEVELOPMENT		180	0.32164294	1.0974382	0.246	0.6550056	1.0	3852	tags=25%, list=18%, signal=30%
GO_PALATE_DEVELOPMENT	GO_PALATE_DEVELOPMENT		83	0.40194646	1.0968593	0.32179227	0.6558517	1.0	3010	tags=24%, list=14%, signal=28%
GO_REGULATION_OF_STRIATED_MUSCLE_CONTRACTION	GO_REGULATION_OF_STRIATED_MUSCLE_CONTRACTION		76	0.4474036	1.0963738	0.33950618	0.6564223	1.0	3371	tags=32%, list=15%, signal=37%
GO_GLUTAMATE_SECRETION	GO_GLUTAMATE_SECRETION		27	0.43726432	1.0962114	0.32157677	0.656181	1.0	2594	tags=30%, list=12%, signal=34%
GO_COLUMNAR_CUBOIDAL_EPITHELIAL_CELL_DEVELOPMENT	GO_COLUMNAR_CUBOIDAL_EPITHELIAL_CELL_DEVELOPMENT		45	0.3635789	1.0955398	0.28969958	0.65723896	1.0	2787	tags=22%, list=13%, signal=25%
GO_MODULATION_OF_GROWTH_OF_SYMBIONT_INVOLVED_IN_INTERACTION_WITH_HOST	GO_MODULATION_OF_GROWTH_OF_SYMBIONT_INVOLVED_IN_INTERACTION_WITH_HOST		16	0.49896556	1.0952691	0.3649789	0.65724903	1.0	2605	tags=25%, list=12%, signal=28%
GO_FOREBRAIN_DEVELOPMENT	GO_FOREBRAIN_DEVELOPMENT		348	0.30910748	1.094669	0.24481328	0.65820783	1.0	3535	tags=22%, list=16%, signal=25%
GO_FACE_DEVELOPMENT	GO_FACE_DEVELOPMENT		49	0.37688154	1.0946307	0.32301742	0.65764034	1.0	4900	tags=37%, list=23%, signal=47%
GO_BLOOD_VESSEL_MORPHOGENESIS	GO_BLOOD_VESSEL_MORPHOGENESIS		351	0.37011614	1.094532	0.31346154	0.6572294	1.0	3478	tags=28%, list=16%, signal=32%
GO_TRANSMEMBRANE_RECEPTOR_PROTEIN_TYROSINE_KINASE_SIGNALING_PATHWAY	GO_TRANSMEMBRANE_RECEPTOR_PROTEIN_TYROSINE_KINASE_SIGNALING_PATHWAY		483	0.2988906	1.0944678	0.23838384	0.65673625	1.0	4906	tags=31%, list=23%, signal=39%
GO_REGULATION_OF_NEURON_APOPTOTIC_PROCESS	GO_REGULATION_OF_NEURON_APOPTOTIC_PROCESS		183	0.3315237	1.0938683	0.2631579	0.6576963	1.0	3107	tags=21%, list=14%, signal=24%
GO_DIVALENT_INORGANIC_CATION_HOMEOSTASIS	GO_DIVALENT_INORGANIC_CATION_HOMEOSTASIS		321	0.34161747	1.0937598	0.27385893	0.6573365	1.0	4256	tags=28%, list=20%, signal=34%
GO_MUSCLE_ORGAN_DEVELOPMENT	GO_MUSCLE_ORGAN_DEVELOPMENT		258	0.4446287	1.0937072	0.3498965	0.6568298	1.0	3768	tags=32%, list=17%, signal=38%
GO_AXIS_SPECIFICATION	GO_AXIS_SPECIFICATION		88	0.3487172	1.0932277	0.2641129	0.65746266	1.0	2019	tags=19%, list=9%, signal=21%
GO_VIRAL_GENOME_REPLICATION	GO_VIRAL_GENOME_REPLICATION		19	0.399356	1.0929837	0.35211268	0.657471	1.0	6015	tags=47%, list=28%, signal=65%
GO_CARBOHYDRATE_TRANSPORT	GO_CARBOHYDRATE_TRANSPORT		90	0.33041444	1.0929514	0.2821577	0.65690404	1.0	1528	tags=12%, list=7%, signal=13%
GO_OUTFLOW_TRACT_MORPHOGENESIS	GO_OUTFLOW_TRACT_MORPHOGENESIS		56	0.44872472	1.0927402	0.35020244	0.65677536	1.0	3972	tags=36%, list=18%, signal=44%
GO_SMALL_MOLECULE_BIOSYNTHETIC_PROCESS	GO_SMALL_MOLECULE_BIOSYNTHETIC_PROCESS		412	0.31421784	1.0926297	0.2337963	0.65641767	1.0	3245	tags=19%, list=15%, signal=22%
GO_DEVELOPMENTAL_GROWTH_INVOLVED_IN_MORPHOGENESIS	GO_DEVELOPMENTAL_GROWTH_INVOLVED_IN_MORPHOGENESIS		101	0.3805627	1.0925366	0.299389	0.65599054	1.0	3972	tags=29%, list=18%, signal=35%
GO_REGULATION_OF_SUPEROXIDE_METABOLIC_PROCESS	GO_REGULATION_OF_SUPEROXIDE_METABOLIC_PROCESS		22	0.43012094	1.0920976	0.29598308	0.65646714	1.0	1586	tags=23%, list=7%, signal=24%
GO_NEGATIVE_REGULATION_OF_HEART_CONTRACTION	GO_NEGATIVE_REGULATION_OF_HEART_CONTRACTION		19	0.5008815	1.0916324	0.34140968	0.65700215	1.0	3823	tags=26%, list=18%, signal=32%
GO_PLASMA_MEMBRANE_FUSION	GO_PLASMA_MEMBRANE_FUSION		23	0.41323307	1.091329	0.32323232	0.65714294	1.0	3190	tags=26%, list=15%, signal=31%
GO_RESPONSE_TO_ESTRADIOL	GO_RESPONSE_TO_ESTRADIOL		144	0.32861456	1.0906243	0.2615063	0.6582965	1.0	1916	tags=16%, list=9%, signal=17%
GO_DEFENSE_RESPONSE_TO_FUNGUS	GO_DEFENSE_RESPONSE_TO_FUNGUS		35	0.43233684	1.0903516	0.32845187	0.65833646	1.0	840	tags=11%, list=4%, signal=12%
GO_LIPID_DIGESTION	GO_LIPID_DIGESTION		19	0.46277606	1.0903062	0.35403726	0.6577889	1.0	2207	tags=21%, list=10%, signal=23%
GO_REGULATION_OF_NEURAL_PRECURSOR_CELL_PROLIFERATION	GO_REGULATION_OF_NEURAL_PRECURSOR_CELL_PROLIFERATION		69	0.36618897	1.0901037	0.28725702	0.6576962	1.0	2249	tags=22%, list=10%, signal=24%
GO_REGULATION_OF_SMALL_GTPASE_MEDIATED_SIGNAL_TRANSDUCTION	GO_REGULATION_OF_SMALL_GTPASE_MEDIATED_SIGNAL_TRANSDUCTION		266	0.30953795	1.0891156	0.28458497	0.6597475	1.0	4821	tags=33%, list=22%, signal=42%
GO_ORGANIC_ACID_TRANSPORT	GO_ORGANIC_ACID_TRANSPORT		240	0.31609875	1.0890801	0.23318386	0.65918213	1.0	3877	tags=25%, list=18%, signal=31%
GO_LIPOSACCHARIDE_METABOLIC_PROCESS	GO_LIPOSACCHARIDE_METABOLIC_PROCESS		106	0.31625715	1.0890009	0.29813665	0.6587519	1.0	3584	tags=25%, list=16%, signal=29%
GO_REGULATION_OF_OSTEOBLAST_DIFFERENTIATION	GO_REGULATION_OF_OSTEOBLAST_DIFFERENTIATION		108	0.38003555	1.088022	0.31013918	0.66064376	1.0	3972	tags=34%, list=18%, signal=42%
GO_POSITIVE_REGULATION_OF_STEROID_METABOLIC_PROCESS	GO_POSITIVE_REGULATION_OF_STEROID_METABOLIC_PROCESS		23	0.47069734	1.0879717	0.32	0.6601215	1.0	2712	tags=22%, list=12%, signal=25%
GO_REGULATION_OF_STEROID_HORMONE_SECRETION	GO_REGULATION_OF_STEROID_HORMONE_SECRETION		20	0.4319672	1.0878215	0.34606743	0.65987897	1.0	333	tags=10%, list=2%, signal=10%
GO_ATRIAL_SEPTUM_DEVELOPMENT	GO_ATRIAL_SEPTUM_DEVELOPMENT		18	0.45946807	1.0876987	0.3522976	0.6595498	1.0	1975	tags=17%, list=9%, signal=18%
GO_POSITIVE_REGULATION_OF_MESENCHYMAL_CELL_PROLIFERATION	GO_POSITIVE_REGULATION_OF_MESENCHYMAL_CELL_PROLIFERATION		27	0.4659606	1.0875049	0.33333334	0.65941924	1.0	3535	tags=52%, list=16%, signal=62%
GO_HISTONE_H3_DEACETYLATION	GO_HISTONE_H3_DEACETYLATION		21	0.35898426	1.0866038	0.37148595	0.6612186	1.0	4706	tags=43%, list=22%, signal=55%
GO_RESPONSE_TO_RETINOIC_ACID	GO_RESPONSE_TO_RETINOIC_ACID		100	0.34970248	1.0857308	0.25661916	0.66280216	1.0	1210	tags=13%, list=6%, signal=14%
GO_CONNECTIVE_TISSUE_DEVELOPMENT	GO_CONNECTIVE_TISSUE_DEVELOPMENT		187	0.39015472	1.0856583	0.30997878	0.66231877	1.0	3764	tags=32%, list=17%, signal=38%
GO_NEGATIVE_REGULATION_OF_NUCLEOCYTOPLASMIC_TRANSPORT	GO_NEGATIVE_REGULATION_OF_NUCLEOCYTOPLASMIC_TRANSPORT		67	0.34828562	1.0855583	0.34221312	0.6619334	1.0	3919	tags=22%, list=18%, signal=27%
GO_NEGATIVE_REGULATION_OF_PEPTIDYL_SERINE_PHOSPHORYLATION	GO_NEGATIVE_REGULATION_OF_PEPTIDYL_SERINE_PHOSPHORYLATION		21	0.40953705	1.085192	0.32352942	0.6622447	1.0	1618	tags=19%, list=7%, signal=21%
GO_MAMMARY_GLAND_DUCT_MORPHOGENESIS	GO_MAMMARY_GLAND_DUCT_MORPHOGENESIS		27	0.43248737	1.0851362	0.3426295	0.66175735	1.0	2248	tags=30%, list=10%, signal=33%
GO_ACTIN_POLYMERIZATION_OR_DEPOLYMERIZATION	GO_ACTIN_POLYMERIZATION_OR_DEPOLYMERIZATION		35	0.41715455	1.0848492	0.34989202	0.6618439	1.0	5198	tags=49%, list=24%, signal=64%
GO_REGULATION_OF_ACTIN_FILAMENT_BUNDLE_ASSEMBLY	GO_REGULATION_OF_ACTIN_FILAMENT_BUNDLE_ASSEMBLY		73	0.3544	1.0847307	0.3012295	0.66148835	1.0	3027	tags=25%, list=14%, signal=29%
GO_CELLULAR_RESPONSE_TO_TOPOLOGICALLY_INCORRECT_PROTEIN	GO_CELLULAR_RESPONSE_TO_TOPOLOGICALLY_INCORRECT_PROTEIN		114	0.3077403	1.0846093	0.33206832	0.6611523	1.0	5175	tags=32%, list=24%, signal=42%
GO_HEPATICOBILIARY_SYSTEM_DEVELOPMENT	GO_HEPATICOBILIARY_SYSTEM_DEVELOPMENT		123	0.3225185	1.084561	0.3165939	0.660614	1.0	2609	tags=16%, list=12%, signal=18%
GO_REGULATION_OF_SEQUESTERING_OF_CALCIUM_ION	GO_REGULATION_OF_SEQUESTERING_OF_CALCIUM_ION		98	0.42711315	1.0845023	0.32016632	0.6601333	1.0	2858	tags=24%, list=13%, signal=28%
GO_LEARNING	GO_LEARNING		124	0.33586037	1.084146	0.2777778	0.66037524	1.0	2072	tags=14%, list=10%, signal=15%
GO_GLYCOLIPID_BIOSYNTHETIC_PROCESS	GO_GLYCOLIPID_BIOSYNTHETIC_PROCESS		59	0.330844	1.0840666	0.30223125	0.6599351	1.0	4221	tags=25%, list=19%, signal=31%
GO_NEGATIVE_REGULATION_OF_TRANSLATIONAL_INITIATION	GO_NEGATIVE_REGULATION_OF_TRANSLATIONAL_INITIATION		18	0.40282357	1.0840595	0.35526314	0.6593153	1.0	44	tags=6%, list=0%, signal=6%
GO_ANGIOGENESIS	GO_ANGIOGENESIS		280	0.3703073	1.0838777	0.34042552	0.6591578	1.0	2908	tags=24%, list=13%, signal=28%
GO_ADHERENS_JUNCTION_ASSEMBLY	GO_ADHERENS_JUNCTION_ASSEMBLY		33	0.42248136	1.083684	0.33461538	0.65902984	1.0	2184	tags=21%, list=10%, signal=24%
GO_REGULATION_OF_BINDING	GO_REGULATION_OF_BINDING		275	0.293577	1.0835701	0.25303644	0.65868104	1.0	3159	tags=22%, list=15%, signal=25%
GO_WATER_SOLUBLE_VITAMIN_METABOLIC_PROCESS	GO_WATER_SOLUBLE_VITAMIN_METABOLIC_PROCESS		80	0.35757554	1.083528	0.2948718	0.6581271	1.0	1565	tags=15%, list=7%, signal=16%
GO_NEGATIVE_REGULATION_OF_NEURAL_PRECURSOR_CELL_PROLIFERATION	GO_NEGATIVE_REGULATION_OF_NEURAL_PRECURSOR_CELL_PROLIFERATION		20	0.41354325	1.0833944	0.3266129	0.6578664	1.0	3850	tags=40%, list=18%, signal=49%
GO_METANEPHRIC_NEPHRON_DEVELOPMENT	GO_METANEPHRIC_NEPHRON_DEVELOPMENT		31	0.4565579	1.0833119	0.32765958	0.6574455	1.0	3495	tags=42%, list=16%, signal=50%
GO_POSITIVE_REGULATION_OF_BEHAVIOR	GO_POSITIVE_REGULATION_OF_BEHAVIOR		23	0.43861124	1.0831132	0.34879032	0.6573147	1.0	3607	tags=30%, list=17%, signal=36%
GO_OVULATION_CYCLE	GO_OVULATION_CYCLE		109	0.35927185	1.0823197	0.30985916	0.6587085	1.0	3285	tags=25%, list=15%, signal=29%
GO_DEFENSE_RESPONSE_TO_BACTERIUM	GO_DEFENSE_RESPONSE_TO_BACTERIUM		192	0.39048812	1.0823076	0.31622177	0.658101	1.0	2242	tags=19%, list=10%, signal=21%
GO_PHOSPHOLIPID_TRANSPORT	GO_PHOSPHOLIPID_TRANSPORT		53	0.3562888	1.081955	0.29979467	0.6583957	1.0	3353	tags=23%, list=15%, signal=27%
GO_POSITIVE_REGULATION_OF_MAPK_CASCADE	GO_POSITIVE_REGULATION_OF_MAPK_CASCADE		438	0.3318369	1.0817072	0.26814517	0.65846676	1.0	3071	tags=22%, list=14%, signal=25%
GO_HEXOSE_CATABOLIC_PROCESS	GO_HEXOSE_CATABOLIC_PROCESS		46	0.38497943	1.0811499	0.3120729	0.6592272	1.0	789	tags=13%, list=4%, signal=14%
GO_CARBOHYDRATE_BIOSYNTHETIC_PROCESS	GO_CARBOHYDRATE_BIOSYNTHETIC_PROCESS		117	0.33609566	1.0809051	0.3073593	0.6592718	1.0	2911	tags=19%, list=13%, signal=22%
GO_REGULATION_OF_SYSTEMIC_ARTERIAL_BLOOD_PRESSURE	GO_REGULATION_OF_SYSTEMIC_ARTERIAL_BLOOD_PRESSURE		82	0.37330303	1.0806551	0.3088553	0.6592866	1.0	2542	tags=21%, list=12%, signal=23%
GO_TRABECULA_FORMATION	GO_TRABECULA_FORMATION		22	0.49247217	1.0800302	0.3628866	0.66027784	1.0	3040	tags=32%, list=14%, signal=37%
GO_CELLULAR_RESPONSE_TO_VITAMIN	GO_CELLULAR_RESPONSE_TO_VITAMIN		25	0.47391585	1.0798028	0.33545646	0.66022784	1.0	1119	tags=20%, list=5%, signal=21%
GO_VESICLE_LOCALIZATION	GO_VESICLE_LOCALIZATION		210	0.2825909	1.0797725	0.24842106	0.659676	1.0	4711	tags=28%, list=22%, signal=35%
GO_ACTIN_FILAMENT_BASED_PROCESS	GO_ACTIN_FILAMENT_BASED_PROCESS		434	0.3856516	1.0789282	0.35959595	0.66124886	1.0	4158	tags=30%, list=19%, signal=37%
GO_MACROPHAGE_ACTIVATION	GO_MACROPHAGE_ACTIVATION		31	0.4995206	1.0788056	0.3814433	0.6609506	1.0	2600	tags=32%, list=12%, signal=37%
GO_POSITIVE_REGULATION_OF_CALCIUM_ION_TRANSMEMBRANE_TRANSPORT	GO_POSITIVE_REGULATION_OF_CALCIUM_ION_TRANSMEMBRANE_TRANSPORT		54	0.4091411	1.0779445	0.338843	0.66254157	1.0	2826	tags=26%, list=13%, signal=30%
GO_REGULATION_OF_RENAL_SODIUM_EXCRETION	GO_REGULATION_OF_RENAL_SODIUM_EXCRETION		23	0.46917883	1.0777435	0.38344225	0.66240305	1.0	4827	tags=30%, list=22%, signal=39%
GO_RAS_PROTEIN_SIGNAL_TRANSDUCTION	GO_RAS_PROTEIN_SIGNAL_TRANSDUCTION		136	0.3094366	1.0776181	0.2930693	0.6620798	1.0	5288	tags=36%, list=24%, signal=47%
GO_REGULATION_OF_EXTENT_OF_CELL_GROWTH	GO_REGULATION_OF_EXTENT_OF_CELL_GROWTH		96	0.33884507	1.0775255	0.28323698	0.6617162	1.0	3078	tags=24%, list=14%, signal=28%
GO_PURINE_CONTAINING_COMPOUND_CATABOLIC_PROCESS	GO_PURINE_CONTAINING_COMPOUND_CATABOLIC_PROCESS		47	0.36526716	1.0771184	0.33402923	0.6620955	1.0	2696	tags=23%, list=12%, signal=27%
GO_PLATELET_DEGRANULATION	GO_PLATELET_DEGRANULATION		101	0.4084	1.0769126	0.33596838	0.66196775	1.0	3869	tags=33%, list=18%, signal=40%
GO_REGULATION_OF_CELL_SHAPE	GO_REGULATION_OF_CELL_SHAPE		131	0.37129936	1.0766987	0.31736526	0.66192	1.0	2630	tags=22%, list=12%, signal=25%
GO_ORGANOPHOSPHATE_BIOSYNTHETIC_PROCESS	GO_ORGANOPHOSPHATE_BIOSYNTHETIC_PROCESS		418	0.26573712	1.0757802	0.25048923	0.6636978	1.0	3579	tags=18%, list=16%, signal=21%
GO_NEGATIVE_REGULATION_OF_GROWTH	GO_NEGATIVE_REGULATION_OF_GROWTH		226	0.32505062	1.0754743	0.27542374	0.66384697	1.0	2378	tags=18%, list=11%, signal=20%
GO_REGULATION_OF_PROTEIN_SECRETION	GO_REGULATION_OF_PROTEIN_SECRETION		368	0.32127964	1.0750588	0.30184805	0.6642689	1.0	3948	tags=25%, list=18%, signal=30%
GO_SALIVARY_GLAND_DEVELOPMENT	GO_SALIVARY_GLAND_DEVELOPMENT		32	0.4359159	1.0749674	0.33887735	0.6638746	1.0	3374	tags=38%, list=16%, signal=44%
GO_RESPONSE_TO_AMINO_ACID	GO_RESPONSE_TO_AMINO_ACID		107	0.3414289	1.0748028	0.31556502	0.66365606	1.0	3051	tags=20%, list=14%, signal=23%
GO_POSITIVE_REGULATION_OF_VASODILATION	GO_POSITIVE_REGULATION_OF_VASODILATION		31	0.4362678	1.0742571	0.34135666	0.6644888	1.0	2693	tags=29%, list=12%, signal=33%
GO_MITOCHONDRION_LOCALIZATION	GO_MITOCHONDRION_LOCALIZATION		32	0.362132	1.0739402	0.3326613	0.6646335	1.0	461	tags=9%, list=2%, signal=10%
GO_REGULATION_OF_NITRIC_OXIDE_SYNTHASE_ACTIVITY	GO_REGULATION_OF_NITRIC_OXIDE_SYNTHASE_ACTIVITY		47	0.347656	1.073716	0.3075314	0.6646305	1.0	2371	tags=17%, list=11%, signal=19%
GO_COPPER_ION_TRANSPORT	GO_COPPER_ION_TRANSPORT		19	0.43959385	1.0728147	0.33836207	0.6662853	1.0	640	tags=21%, list=3%, signal=22%
GO_REGULATION_OF_STEM_CELL_PROLIFERATION	GO_REGULATION_OF_STEM_CELL_PROLIFERATION		84	0.37380385	1.0725183	0.32409382	0.6664327	1.0	2308	tags=26%, list=11%, signal=29%
GO_AMINOGLYCAN_CATABOLIC_PROCESS	GO_AMINOGLYCAN_CATABOLIC_PROCESS		65	0.41141182	1.0712185	0.3587629	0.6690783	1.0	4698	tags=42%, list=22%, signal=53%
GO_REGULATION_OF_CALCIUM_MEDIATED_SIGNALING	GO_REGULATION_OF_CALCIUM_MEDIATED_SIGNALING		72	0.43168214	1.0706776	0.33262712	0.66984594	1.0	2903	tags=25%, list=13%, signal=29%
GO_ASTROCYTE_DIFFERENTIATION	GO_ASTROCYTE_DIFFERENTIATION		38	0.383186	1.0706153	0.30923694	0.6693854	1.0	5887	tags=53%, list=27%, signal=72%
GO_PIGMENT_GRANULE_LOCALIZATION	GO_PIGMENT_GRANULE_LOCALIZATION		23	0.40391588	1.0698761	0.35833332	0.6706895	1.0	4855	tags=39%, list=22%, signal=50%
GO_NEGATIVE_REGULATION_OF_ADAPTIVE_IMMUNE_RESPONSE	GO_NEGATIVE_REGULATION_OF_ADAPTIVE_IMMUNE_RESPONSE		37	0.44226387	1.069856	0.35983264	0.67011297	1.0	1702	tags=14%, list=8%, signal=15%
GO_NEGATIVE_REGULATION_OF_CELL_ADHESION	GO_NEGATIVE_REGULATION_OF_CELL_ADHESION		213	0.3510429	1.0695975	0.3121019	0.67014825	1.0	3016	tags=24%, list=14%, signal=28%
GO_CARDIAC_ATRIUM_DEVELOPMENT	GO_CARDIAC_ATRIUM_DEVELOPMENT		30	0.42859602	1.0687356	0.3487395	0.67169666	1.0	3106	tags=20%, list=14%, signal=23%
GO_NEGATIVE_REGULATION_OF_CELL_GROWTH	GO_NEGATIVE_REGULATION_OF_CELL_GROWTH		163	0.33552715	1.0679095	0.30290458	0.67321515	1.0	2378	tags=18%, list=11%, signal=21%
GO_GENERATION_OF_PRECURSOR_METABOLITES_AND_ENERGY	GO_GENERATION_OF_PRECURSOR_METABOLITES_AND_ENERGY		272	0.27262902	1.0678332	0.3187067	0.6727919	1.0	4438	tags=23%, list=20%, signal=28%
GO_HEART_MORPHOGENESIS	GO_HEART_MORPHOGENESIS		205	0.39097732	1.0676774	0.364	0.6725719	1.0	3106	tags=25%, list=14%, signal=29%
GO_RESPONSE_TO_LITHIUM_ION	GO_RESPONSE_TO_LITHIUM_ION		27	0.4283324	1.0675881	0.34632036	0.6722094	1.0	3112	tags=30%, list=14%, signal=35%
GO_STRIATED_MUSCLE_CONTRACTION	GO_STRIATED_MUSCLE_CONTRACTION		94	0.5243723	1.0674907	0.45228216	0.6718314	1.0	3252	tags=35%, list=15%, signal=41%
GO_REGULATION_OF_ORGAN_MORPHOGENESIS	GO_REGULATION_OF_ORGAN_MORPHOGENESIS		236	0.345283	1.0674762	0.33264464	0.67124444	1.0	2547	tags=18%, list=12%, signal=20%
GO_REGULATION_OF_ACUTE_INFLAMMATORY_RESPONSE	GO_REGULATION_OF_ACUTE_INFLAMMATORY_RESPONSE		67	0.4231758	1.0672277	0.35728544	0.6712309	1.0	3349	tags=28%, list=15%, signal=33%
GO_DEVELOPMENTAL_GROWTH	GO_DEVELOPMENTAL_GROWTH		315	0.32309008	1.0670348	0.30864197	0.67107135	1.0	4120	tags=28%, list=19%, signal=34%
GO_RESPONSE_TO_ORGANOPHOSPHORUS	GO_RESPONSE_TO_ORGANOPHOSPHORUS		134	0.32823482	1.0669564	0.3006135	0.67063236	1.0	2049	tags=16%, list=9%, signal=17%
GO_PURINE_CONTAINING_COMPOUND_BIOSYNTHETIC_PROCESS	GO_PURINE_CONTAINING_COMPOUND_BIOSYNTHETIC_PROCESS		127	0.295399	1.0657538	0.31040892	0.6731075	1.0	1345	tags=11%, list=6%, signal=12%
GO_REGULATION_OF_NOTCH_SIGNALING_PATHWAY	GO_REGULATION_OF_NOTCH_SIGNALING_PATHWAY		63	0.37482637	1.0655476	0.33194155	0.6730004	1.0	3169	tags=24%, list=15%, signal=28%
GO_RESPONSE_TO_ESTROGEN	GO_RESPONSE_TO_ESTROGEN		211	0.32137838	1.065429	0.30801687	0.6726767	1.0	3077	tags=21%, list=14%, signal=25%
GO_RETINAL_GANGLION_CELL_AXON_GUIDANCE	GO_RETINAL_GANGLION_CELL_AXON_GUIDANCE		18	0.48027483	1.0654237	0.32405567	0.6720738	1.0	2633	tags=33%, list=12%, signal=38%
GO_POSITIVE_REGULATION_OF_REPRODUCTIVE_PROCESS	GO_POSITIVE_REGULATION_OF_REPRODUCTIVE_PROCESS		51	0.37147087	1.0650151	0.31309298	0.6725171	1.0	3420	tags=31%, list=16%, signal=37%
GO_CELLULAR_CARBOHYDRATE_METABOLIC_PROCESS	GO_CELLULAR_CARBOHYDRATE_METABOLIC_PROCESS		134	0.30760768	1.0645882	0.32188842	0.6729963	1.0	3208	tags=20%, list=15%, signal=23%
GO_POSITIVE_REGULATION_OF_ADHERENS_JUNCTION_ORGANIZATION	GO_POSITIVE_REGULATION_OF_ADHERENS_JUNCTION_ORGANIZATION		21	0.40633717	1.0644614	0.35271317	0.6726742	1.0	3027	tags=29%, list=14%, signal=33%
GO_CATECHOLAMINE_METABOLIC_PROCESS	GO_CATECHOLAMINE_METABOLIC_PROCESS		39	0.35906264	1.0640718	0.34237996	0.6730306	1.0	3783	tags=23%, list=17%, signal=28%
GO_REGULATION_OF_MUSCLE_CONTRACTION	GO_REGULATION_OF_MUSCLE_CONTRACTION		143	0.4091829	1.0631078	0.3849287	0.67487305	1.0	3887	tags=34%, list=18%, signal=41%
GO_DICARBOXYLIC_ACID_TRANSPORT	GO_DICARBOXYLIC_ACID_TRANSPORT		69	0.3427061	1.0630577	0.31929046	0.6743929	1.0	2154	tags=19%, list=10%, signal=21%
GO_TRABECULA_MORPHOGENESIS	GO_TRABECULA_MORPHOGENESIS		37	0.41517717	1.0628079	0.36217305	0.6743586	1.0	3106	tags=30%, list=14%, signal=35%
GO_VESICLE_MEDIATED_TRANSPORT_BETWEEN_ENDOSOMAL_COMPARTMENTS	GO_VESICLE_MEDIATED_TRANSPORT_BETWEEN_ENDOSOMAL_COMPARTMENTS		19	0.39723387	1.0623276	0.38197425	0.6749531	1.0	6576	tags=58%, list=30%, signal=83%
GO_NEGATIVE_REGULATION_OF_LOCOMOTION	GO_NEGATIVE_REGULATION_OF_LOCOMOTION		249	0.35189438	1.061686	0.3858586	0.6759615	1.0	4810	tags=35%, list=22%, signal=44%
GO_PHOSPHOLIPASE_C_ACTIVATING_G_PROTEIN_COUPLED_RECEPTOR_SIGNALING_PATHWAY	GO_PHOSPHOLIPASE_C_ACTIVATING_G_PROTEIN_COUPLED_RECEPTOR_SIGNALING_PATHWAY		80	0.3624678	1.0612674	0.36619717	0.6763957	1.0	4947	tags=30%, list=23%, signal=39%
GO_ACTIVIN_RECEPTOR_SIGNALING_PATHWAY	GO_ACTIVIN_RECEPTOR_SIGNALING_PATHWAY		21	0.41281295	1.0606567	0.34710744	0.6773299	1.0	2984	tags=29%, list=14%, signal=33%
GO_REGULATION_OF_GLIOGENESIS	GO_REGULATION_OF_GLIOGENESIS		89	0.3497344	1.0606005	0.33125	0.6768393	1.0	2668	tags=20%, list=12%, signal=23%
GO_NEGATIVE_REGULATION_OF_CELL_PROJECTION_ORGANIZATION	GO_NEGATIVE_REGULATION_OF_CELL_PROJECTION_ORGANIZATION		137	0.3265929	1.0602205	0.31889763	0.67718905	1.0	2349	tags=17%, list=11%, signal=19%
GO_REGULATION_OF_LEUKOCYTE_DEGRANULATION	GO_REGULATION_OF_LEUKOCYTE_DEGRANULATION		41	0.42160735	1.060033	0.378882	0.67703253	1.0	3553	tags=32%, list=16%, signal=38%
GO_REGULATION_OF_PROTEIN_STABILITY	GO_REGULATION_OF_PROTEIN_STABILITY		204	0.2555096	1.0590398	0.3152985	0.67901284	1.0	4596	tags=25%, list=21%, signal=31%
GO_NEURON_PROJECTION_GUIDANCE	GO_NEURON_PROJECTION_GUIDANCE		187	0.34514266	1.0588839	0.31150794	0.6788147	1.0	3748	tags=29%, list=17%, signal=35%
GO_EMBRYONIC_HEMOPOIESIS	GO_EMBRYONIC_HEMOPOIESIS		19	0.41119322	1.0587256	0.37218815	0.67858213	1.0	2662	tags=21%, list=12%, signal=24%
GO_HEXOSE_METABOLIC_PROCESS	GO_HEXOSE_METABOLIC_PROCESS		147	0.32441267	1.0584598	0.33178654	0.6786365	1.0	4053	tags=25%, list=19%, signal=31%
GO_INORGANIC_ION_IMPORT_INTO_CELL	GO_INORGANIC_ION_IMPORT_INTO_CELL		15	0.46778038	1.0583935	0.3853755	0.6781876	1.0	633	tags=20%, list=3%, signal=21%
GO_LABYRINTHINE_LAYER_DEVELOPMENT	GO_LABYRINTHINE_LAYER_DEVELOPMENT		44	0.34023616	1.058331	0.3668639	0.677746	1.0	4150	tags=27%, list=19%, signal=34%
GO_POSITIVE_REGULATION_OF_GLIAL_CELL_DIFFERENTIATION	GO_POSITIVE_REGULATION_OF_GLIAL_CELL_DIFFERENTIATION		31	0.41162217	1.05827	0.35546875	0.6772903	1.0	2488	tags=23%, list=11%, signal=25%
GO_HORMONE_BIOSYNTHETIC_PROCESS	GO_HORMONE_BIOSYNTHETIC_PROCESS		46	0.38279602	1.0576177	0.3634497	0.6782714	1.0	2049	tags=15%, list=9%, signal=17%
GO_MALE_SEX_DIFFERENTIATION	GO_MALE_SEX_DIFFERENTIATION		141	0.30887064	1.057481	0.34261242	0.6780145	1.0	2662	tags=17%, list=12%, signal=19%
GO_NEGATIVE_REGULATION_OF_CIRCADIAN_RHYTHM	GO_NEGATIVE_REGULATION_OF_CIRCADIAN_RHYTHM		16	0.39990506	1.0572197	0.38508064	0.6780088	1.0	2925	tags=31%, list=13%, signal=36%
GO_POSITIVE_REGULATION_OF_MYOBLAST_DIFFERENTIATION	GO_POSITIVE_REGULATION_OF_MYOBLAST_DIFFERENTIATION		22	0.5206878	1.0566221	0.42083332	0.67886645	1.0	2345	tags=27%, list=11%, signal=31%
GO_REGULATION_OF_REPRODUCTIVE_PROCESS	GO_REGULATION_OF_REPRODUCTIVE_PROCESS		119	0.33046442	1.0562576	0.32608697	0.67916423	1.0	3730	tags=29%, list=17%, signal=35%
GO_CELLULAR_RESPONSE_TO_ESTRADIOL_STIMULUS	GO_CELLULAR_RESPONSE_TO_ESTRADIOL_STIMULUS		29	0.40152982	1.0558869	0.35743803	0.67949516	1.0	1624	tags=21%, list=7%, signal=22%
GO_PATTERN_SPECIFICATION_PROCESS	GO_PATTERN_SPECIFICATION_PROCESS		395	0.32823262	1.05526	0.32505175	0.68049854	1.0	3544	tags=24%, list=16%, signal=29%
GO_NEGATIVE_REGULATION_OF_HYDROLASE_ACTIVITY	GO_NEGATIVE_REGULATION_OF_HYDROLASE_ACTIVITY		362	0.30422232	1.0549691	0.32459676	0.6806081	1.0	2703	tags=19%, list=12%, signal=21%
GO_SENSORY_PERCEPTION_OF_TEMPERATURE_STIMULUS	GO_SENSORY_PERCEPTION_OF_TEMPERATURE_STIMULUS		19	0.4242239	1.0542306	0.375969	0.68193513	1.0	3640	tags=32%, list=17%, signal=38%
GO_SMALL_GTPASE_MEDIATED_SIGNAL_TRANSDUCTION	GO_SMALL_GTPASE_MEDIATED_SIGNAL_TRANSDUCTION		329	0.27704883	1.0540289	0.30451867	0.6818131	1.0	5305	tags=34%, list=24%, signal=44%
GO_RESPONSE_TO_TRANSFORMING_GROWTH_FACTOR_BETA	GO_RESPONSE_TO_TRANSFORMING_GROWTH_FACTOR_BETA		139	0.3586082	1.0539715	0.37148595	0.6813574	1.0	4188	tags=27%, list=19%, signal=33%
GO_S_ADENOSYLMETHIONINE_METABOLIC_PROCESS	GO_S_ADENOSYLMETHIONINE_METABOLIC_PROCESS		18	0.3929354	1.0537273	0.3877551	0.6813238	1.0	4006	tags=28%, list=18%, signal=34%
GO_POSITIVE_REGULATION_OF_MAP_KINASE_ACTIVITY	GO_POSITIVE_REGULATION_OF_MAP_KINASE_ACTIVITY		197	0.3141838	1.0530212	0.32071713	0.682481	1.0	3048	tags=20%, list=14%, signal=23%
GO_CELLULAR_RESPONSE_TO_EXTERNAL_STIMULUS	GO_CELLULAR_RESPONSE_TO_EXTERNAL_STIMULUS		252	0.29941463	1.0528055	0.29473683	0.6823736	1.0	4273	tags=27%, list=20%, signal=34%
GO_NEGATIVE_REGULATION_OF_HORMONE_SECRETION	GO_NEGATIVE_REGULATION_OF_HORMONE_SECRETION		73	0.3538797	1.0527556	0.36570248	0.68190235	1.0	1880	tags=14%, list=9%, signal=15%
GO_REGULATION_OF_MORPHOGENESIS_OF_A_BRANCHING_STRUCTURE	GO_REGULATION_OF_MORPHOGENESIS_OF_A_BRANCHING_STRUCTURE		53	0.4255128	1.0527098	0.3628866	0.6814305	1.0	2547	tags=30%, list=12%, signal=34%
GO_REGULATION_OF_CARDIAC_MUSCLE_CONTRACTION	GO_REGULATION_OF_CARDIAC_MUSCLE_CONTRACTION		64	0.37458256	1.0524722	0.3559322	0.68144584	1.0	2949	tags=27%, list=14%, signal=31%
GO_MYOTUBE_CELL_DEVELOPMENT	GO_MYOTUBE_CELL_DEVELOPMENT		26	0.47105333	1.0517757	0.40522876	0.6826446	1.0	3938	tags=38%, list=18%, signal=47%
GO_SULFUR_COMPOUND_TRANSPORT	GO_SULFUR_COMPOUND_TRANSPORT		30	0.3751447	1.0512811	0.37556562	0.68325406	1.0	3778	tags=30%, list=17%, signal=36%
GO_REACTIVE_NITROGEN_SPECIES_METABOLIC_PROCESS	GO_REACTIVE_NITROGEN_SPECIES_METABOLIC_PROCESS		17	0.47144535	1.0512465	0.38784066	0.68275124	1.0	2693	tags=41%, list=12%, signal=47%
GO_REGULATION_OF_RECEPTOR_MEDIATED_ENDOCYTOSIS	GO_REGULATION_OF_RECEPTOR_MEDIATED_ENDOCYTOSIS		75	0.33684474	1.050207	0.37375745	0.6847222	1.0	3579	tags=20%, list=16%, signal=24%
GO_ADHERENS_JUNCTION_ORGANIZATION	GO_ADHERENS_JUNCTION_ORGANIZATION		64	0.36881196	1.0493311	0.375	0.6863757	1.0	3073	tags=22%, list=14%, signal=25%
GO_PROTEIN_SECRETION	GO_PROTEIN_SECRETION		108	0.3443947	1.0487902	0.3649789	0.6871848	1.0	2984	tags=23%, list=14%, signal=27%
GO_REGULATION_OF_SYSTEMIC_ARTERIAL_BLOOD_PRESSURE_MEDIATED_BY_A_CHEMICAL_SIGNAL	GO_REGULATION_OF_SYSTEMIC_ARTERIAL_BLOOD_PRESSURE_MEDIATED_BY_A_CHEMICAL_SIGNAL		45	0.41240314	1.0487001	0.3612245	0.6867925	1.0	2949	tags=24%, list=14%, signal=28%
GO_NEGATIVE_REGULATION_OF_RESPONSE_TO_OXIDATIVE_STRESS	GO_NEGATIVE_REGULATION_OF_RESPONSE_TO_OXIDATIVE_STRESS		33	0.32586583	1.0484477	0.35343036	0.68682253	1.0	5122	tags=33%, list=24%, signal=44%
GO_REGULATION_OF_PHAGOCYTOSIS	GO_REGULATION_OF_PHAGOCYTOSIS		65	0.3783593	1.048301	0.3846154	0.686594	1.0	2615	tags=23%, list=12%, signal=26%
GO_RESPONSE_TO_CAFFEINE	GO_RESPONSE_TO_CAFFEINE		18	0.50398207	1.0481659	0.40490797	0.6863202	1.0	1119	tags=33%, list=5%, signal=35%
GO_NEGATIVE_REGULATION_OF_SMALL_GTPASE_MEDIATED_SIGNAL_TRANSDUCTION	GO_NEGATIVE_REGULATION_OF_SMALL_GTPASE_MEDIATED_SIGNAL_TRANSDUCTION		39	0.35917374	1.0480903	0.3747412	0.68591404	1.0	5159	tags=41%, list=24%, signal=54%
GO_VERY_LONG_CHAIN_FATTY_ACID_METABOLIC_PROCESS	GO_VERY_LONG_CHAIN_FATTY_ACID_METABOLIC_PROCESS		23	0.4703854	1.0476797	0.38352942	0.68633956	1.0	4251	tags=43%, list=20%, signal=54%
GO_RELAXATION_OF_MUSCLE	GO_RELAXATION_OF_MUSCLE		20	0.48535946	1.0468636	0.41983122	0.68780124	1.0	2826	tags=40%, list=13%, signal=46%
GO_POSITIVE_REGULATION_OF_PROTEIN_SERINE_THREONINE_KINASE_ACTIVITY	GO_POSITIVE_REGULATION_OF_PROTEIN_SERINE_THREONINE_KINASE_ACTIVITY		272	0.2929254	1.046611	0.32108316	0.6878453	1.0	3062	tags=20%, list=14%, signal=23%
GO_ESTABLISHMENT_OF_PROTEIN_LOCALIZATION_TO_MEMBRANE	GO_ESTABLISHMENT_OF_PROTEIN_LOCALIZATION_TO_MEMBRANE		241	0.23169975	1.0463262	0.36821705	0.6879554	1.0	3169	tags=13%, list=15%, signal=15%
GO_REGULATION_OF_RESPONSE_TO_WOUNDING	GO_REGULATION_OF_RESPONSE_TO_WOUNDING		388	0.3501729	1.0459862	0.3599182	0.68820363	1.0	2744	tags=22%, list=13%, signal=24%
GO_REGULATION_OF_TUMOR_NECROSIS_FACTOR_SUPERFAMILY_CYTOKINE_PRODUCTION	GO_REGULATION_OF_TUMOR_NECROSIS_FACTOR_SUPERFAMILY_CYTOKINE_PRODUCTION		91	0.43148398	1.0454785	0.39468303	0.68889654	1.0	3159	tags=30%, list=15%, signal=35%
GO_SECONDARY_METABOLIC_PROCESS	GO_SECONDARY_METABOLIC_PROCESS		44	0.40844795	1.0447556	0.38235295	0.69016135	1.0	4480	tags=41%, list=21%, signal=51%
GO_REGULATION_OF_ENDOCYTOSIS	GO_REGULATION_OF_ENDOCYTOSIS		189	0.32712182	1.0445243	0.4090909	0.6901533	1.0	3579	tags=22%, list=16%, signal=26%
GO_REGULATION_OF_CELL_SUBSTRATE_ADHESION	GO_REGULATION_OF_CELL_SUBSTRATE_ADHESION		163	0.3587311	1.0441757	0.3715415	0.6904673	1.0	1792	tags=17%, list=8%, signal=19%
GO_REGULATION_OF_HYDROGEN_PEROXIDE_METABOLIC_PROCESS	GO_REGULATION_OF_HYDROGEN_PEROXIDE_METABOLIC_PROCESS		15	0.42248508	1.0439165	0.3958763	0.69050795	1.0	4672	tags=53%, list=21%, signal=68%
GO_ANTERIOR_POSTERIOR_PATTERN_SPECIFICATION	GO_ANTERIOR_POSTERIOR_PATTERN_SPECIFICATION		184	0.34044582	1.043721	0.34836066	0.6904231	1.0	4117	tags=28%, list=19%, signal=35%
GO_POSITIVE_REGULATION_OF_CELLULAR_RESPONSE_TO_TRANSFORMING_GROWTH_FACTOR_BETA_STIMULUS	GO_POSITIVE_REGULATION_OF_CELLULAR_RESPONSE_TO_TRANSFORMING_GROWTH_FACTOR_BETA_STIMULUS		24	0.40294647	1.0435187	0.38114753	0.69031525	1.0	4507	tags=42%, list=21%, signal=52%
GO_REGULATION_OF_TOLL_LIKE_RECEPTOR_4_SIGNALING_PATHWAY	GO_REGULATION_OF_TOLL_LIKE_RECEPTOR_4_SIGNALING_PATHWAY		16	0.46056235	1.0434655	0.39501038	0.68985814	1.0	3367	tags=38%, list=15%, signal=44%
GO_CELLULAR_RESPONSE_TO_LIPID	GO_CELLULAR_RESPONSE_TO_LIPID		427	0.31329778	1.0430778	0.35343036	0.69028485	1.0	2718	tags=18%, list=12%, signal=20%
GO_ARTERY_DEVELOPMENT	GO_ARTERY_DEVELOPMENT		75	0.40043667	1.0430621	0.39880952	0.68971187	1.0	3887	tags=32%, list=18%, signal=39%
GO_CELLULAR_RESPONSE_TO_GLUCOSE_STARVATION	GO_CELLULAR_RESPONSE_TO_GLUCOSE_STARVATION		30	0.34993145	1.0428026	0.38114753	0.68976814	1.0	3407	tags=27%, list=16%, signal=32%
GO_MYELOID_CELL_ACTIVATION_INVOLVED_IN_IMMUNE_RESPONSE	GO_MYELOID_CELL_ACTIVATION_INVOLVED_IN_IMMUNE_RESPONSE		40	0.44369292	1.0424582	0.39959016	0.69001967	1.0	4021	tags=28%, list=18%, signal=34%
GO_EMBRYONIC_ORGAN_DEVELOPMENT	GO_EMBRYONIC_ORGAN_DEVELOPMENT		394	0.31837505	1.0419611	0.34068137	0.69065577	1.0	3629	tags=24%, list=17%, signal=28%
GO_POSITIVE_REGULATION_OF_GROWTH	GO_POSITIVE_REGULATION_OF_GROWTH		226	0.28562212	1.0417666	0.36417323	0.6905511	1.0	2526	tags=17%, list=12%, signal=19%
GO_MATING_BEHAVIOR	GO_MATING_BEHAVIOR		22	0.39617765	1.0404493	0.41336116	0.69335455	1.0	1580	tags=14%, list=7%, signal=15%
GO_POSITIVE_REGULATION_OF_RNA_SPLICING	GO_POSITIVE_REGULATION_OF_RNA_SPLICING		19	0.36550552	1.0403396	0.402863	0.6930246	1.0	1332	tags=11%, list=6%, signal=11%
GO_REGULATION_OF_WNT_SIGNALING_PATHWAY	GO_REGULATION_OF_WNT_SIGNALING_PATHWAY		292	0.29916674	1.0401934	0.34607646	0.6927987	1.0	3972	tags=24%, list=18%, signal=29%
GO_PHENOL_CONTAINING_COMPOUND_BIOSYNTHETIC_PROCESS	GO_PHENOL_CONTAINING_COMPOUND_BIOSYNTHETIC_PROCESS		31	0.39056557	1.0399181	0.38709676	0.69287425	1.0	4079	tags=32%, list=19%, signal=40%
GO_REGULATION_OF_SYNAPTIC_TRANSMISSION_DOPAMINERGIC	GO_REGULATION_OF_SYNAPTIC_TRANSMISSION_DOPAMINERGIC		17	0.44815978	1.0395623	0.42105263	0.69311315	1.0	3159	tags=24%, list=15%, signal=28%
GO_POSITIVE_REGULATION_OF_NEURAL_PRECURSOR_CELL_PROLIFERATION	GO_POSITIVE_REGULATION_OF_NEURAL_PRECURSOR_CELL_PROLIFERATION		39	0.4095021	1.0388812	0.37629938	0.694238	1.0	1975	tags=23%, list=9%, signal=25%
GO_NEURON_PROJECTION_EXTENSION	GO_NEURON_PROJECTION_EXTENSION		51	0.3943169	1.0379777	0.42307693	0.69591284	1.0	2630	tags=22%, list=12%, signal=24%
GO_REGULATION_OF_INTRACELLULAR_PROTEIN_TRANSPORT	GO_REGULATION_OF_INTRACELLULAR_PROTEIN_TRANSPORT		348	0.2753471	1.0379448	0.39139345	0.6953964	1.0	3972	tags=22%, list=18%, signal=27%
GO_ACTIN_FILAMENT_ORGANIZATION	GO_ACTIN_FILAMENT_ORGANIZATION		164	0.35240424	1.0378743	0.41528925	0.6949886	1.0	2350	tags=18%, list=11%, signal=20%
GO_REGULATION_OF_GASTRULATION	GO_REGULATION_OF_GASTRULATION		31	0.42888635	1.0375636	0.4057377	0.6952303	1.0	3439	tags=32%, list=16%, signal=38%
GO_RESPONSE_TO_MECHANICAL_STIMULUS	GO_RESPONSE_TO_MECHANICAL_STIMULUS		201	0.33581722	1.0375333	0.40808082	0.694698	1.0	3535	tags=25%, list=16%, signal=30%
GO_ENDOPLASMIC_RETICULUM_TO_CYTOSOL_TRANSPORT	GO_ENDOPLASMIC_RETICULUM_TO_CYTOSOL_TRANSPORT		20	0.4198442	1.0373538	0.42572063	0.69455653	1.0	4041	tags=25%, list=19%, signal=31%
GO_REGULATION_OF_REACTIVE_OXYGEN_SPECIES_METABOLIC_PROCESS	GO_REGULATION_OF_REACTIVE_OXYGEN_SPECIES_METABOLIC_PROCESS		146	0.32350934	1.0370474	0.36666667	0.69469786	1.0	2606	tags=22%, list=12%, signal=25%
GO_POSITIVE_REGULATION_OF_VASCULATURE_DEVELOPMENT	GO_POSITIVE_REGULATION_OF_VASCULATURE_DEVELOPMENT		125	0.39862508	1.0365754	0.38104448	0.69531006	1.0	3072	tags=27%, list=14%, signal=31%
GO_GROWTH	GO_GROWTH		386	0.31222764	1.0364534	0.37804878	0.69502413	1.0	3569	tags=24%, list=16%, signal=28%
GO_REGULATION_OF_OLIGODENDROCYTE_DIFFERENTIATION	GO_REGULATION_OF_OLIGODENDROCYTE_DIFFERENTIATION		28	0.3963387	1.0360454	0.39215687	0.695419	1.0	2635	tags=21%, list=12%, signal=24%
GO_MEMBRANE_LIPID_CATABOLIC_PROCESS	GO_MEMBRANE_LIPID_CATABOLIC_PROCESS		22	0.3831926	1.0354723	0.3777336	0.6962232	1.0	3267	tags=27%, list=15%, signal=32%
GO_EPITHELIAL_CELL_MORPHOGENESIS	GO_EPITHELIAL_CELL_MORPHOGENESIS		42	0.37667757	1.0354347	0.39473686	0.6957289	1.0	3106	tags=31%, list=14%, signal=36%
GO_VASCULATURE_DEVELOPMENT	GO_VASCULATURE_DEVELOPMENT		452	0.3459684	1.0349566	0.38535646	0.69634396	1.0	3603	tags=27%, list=17%, signal=31%
GO_NEGATIVE_REGULATION_OF_OSTEOCLAST_DIFFERENTIATION	GO_NEGATIVE_REGULATION_OF_OSTEOCLAST_DIFFERENTIATION		23	0.47329542	1.0347271	0.45341614	0.696324	1.0	2022	tags=22%, list=9%, signal=24%
GO_REGULATION_OF_NEUROBLAST_PROLIFERATION	GO_REGULATION_OF_NEUROBLAST_PROLIFERATION		27	0.39540812	1.0345371	0.38627452	0.6961901	1.0	1975	tags=26%, list=9%, signal=28%
GO_REGIONALIZATION	GO_REGIONALIZATION		294	0.33218962	1.034284	0.3859275	0.6962636	1.0	3544	tags=24%, list=16%, signal=28%
GO_GOLGI_TO_PLASMA_MEMBRANE_TRANSPORT	GO_GOLGI_TO_PLASMA_MEMBRANE_TRANSPORT		40	0.30002412	1.033512	0.39130434	0.69770163	1.0	2896	tags=18%, list=13%, signal=20%
GO_NEGATIVE_REGULATION_OF_CD4_POSITIVE_ALPHA_BETA_T_CELL_ACTIVATION	GO_NEGATIVE_REGULATION_OF_CD4_POSITIVE_ALPHA_BETA_T_CELL_ACTIVATION		15	0.46933758	1.0334253	0.4259635	0.69733405	1.0	4241	tags=47%, list=19%, signal=58%
GO_REGULATION_OF_DENDRITIC_SPINE_MORPHOGENESIS	GO_REGULATION_OF_DENDRITIC_SPINE_MORPHOGENESIS		29	0.38496798	1.0333792	0.38611713	0.6968512	1.0	2072	tags=21%, list=10%, signal=23%
GO_REGULATION_OF_OXIDOREDUCTASE_ACTIVITY	GO_REGULATION_OF_OXIDOREDUCTASE_ACTIVITY		87	0.30956286	1.0328335	0.35437882	0.6976417	1.0	2547	tags=17%, list=12%, signal=19%
GO_REGULATION_OF_NEUROTRANSMITTER_RECEPTOR_ACTIVITY	GO_REGULATION_OF_NEUROTRANSMITTER_RECEPTOR_ACTIVITY		30	0.37781605	1.0325327	0.4317269	0.69785196	1.0	2072	tags=20%, list=10%, signal=22%
GO_NEGATIVE_REGULATION_OF_MACROAUTOPHAGY	GO_NEGATIVE_REGULATION_OF_MACROAUTOPHAGY		19	0.330738	1.03198	0.38011697	0.69871545	1.0	1233	tags=11%, list=6%, signal=11%
GO_NEGATIVE_REGULATION_OF_EPITHELIAL_CELL_APOPTOTIC_PROCESS	GO_NEGATIVE_REGULATION_OF_EPITHELIAL_CELL_APOPTOTIC_PROCESS		35	0.42774856	1.0317888	0.41434264	0.69860274	1.0	2216	tags=26%, list=10%, signal=29%
GO_POSITIVE_REGULATION_OF_NUCLEOTIDE_METABOLIC_PROCESS	GO_POSITIVE_REGULATION_OF_NUCLEOTIDE_METABOLIC_PROCESS		125	0.32526466	1.0312896	0.39473686	0.69926333	1.0	4094	tags=25%, list=19%, signal=30%
GO_REGULATION_OF_ASTROCYTE_DIFFERENTIATION	GO_REGULATION_OF_ASTROCYTE_DIFFERENTIATION		27	0.4151408	1.0302697	0.40630797	0.7013146	1.0	4942	tags=48%, list=23%, signal=62%
GO_REGULATION_OF_AUTOPHAGY	GO_REGULATION_OF_AUTOPHAGY		239	0.24921666	1.0302362	0.3898305	0.70080316	1.0	3766	tags=18%, list=17%, signal=22%
GO_REGULATION_OF_STRESS_ACTIVATED_PROTEIN_KINASE_SIGNALING_CASCADE	GO_REGULATION_OF_STRESS_ACTIVATED_PROTEIN_KINASE_SIGNALING_CASCADE		190	0.30039236	1.0302179	0.3690476	0.7002613	1.0	3004	tags=20%, list=14%, signal=23%
GO_REGULATION_OF_INTRINSIC_APOPTOTIC_SIGNALING_PATHWAY	GO_REGULATION_OF_INTRINSIC_APOPTOTIC_SIGNALING_PATHWAY		131	0.2795476	1.0295002	0.371134	0.7014422	1.0	3410	tags=19%, list=16%, signal=22%
GO_POSITIVE_REGULATION_OF_SYNAPTIC_TRANSMISSION	GO_POSITIVE_REGULATION_OF_SYNAPTIC_TRANSMISSION		108	0.32966968	1.0294919	0.37931034	0.7008708	1.0	3640	tags=22%, list=17%, signal=27%
GO_MESODERM_DEVELOPMENT	GO_MESODERM_DEVELOPMENT		109	0.3204376	1.0293465	0.3583815	0.70063686	1.0	3607	tags=23%, list=17%, signal=27%
GO_PROTEIN_HOMOTETRAMERIZATION	GO_PROTEIN_HOMOTETRAMERIZATION		57	0.3269224	1.0288936	0.39618644	0.70120347	1.0	3068	tags=25%, list=14%, signal=29%
GO_POSITIVE_REGULATION_OF_REACTIVE_OXYGEN_SPECIES_BIOSYNTHETIC_PROCESS	GO_POSITIVE_REGULATION_OF_REACTIVE_OXYGEN_SPECIES_BIOSYNTHETIC_PROCESS		47	0.40486574	1.0287485	0.41165048	0.70102113	1.0	2606	tags=23%, list=12%, signal=27%
GO_REGULATION_OF_BIOMINERAL_TISSUE_DEVELOPMENT	GO_REGULATION_OF_BIOMINERAL_TISSUE_DEVELOPMENT		69	0.40159637	1.0284728	0.40833333	0.7011462	1.0	3420	tags=29%, list=16%, signal=34%
GO_NEGATIVE_REGULATION_OF_SYNAPTIC_TRANSMISSION	GO_NEGATIVE_REGULATION_OF_SYNAPTIC_TRANSMISSION		59	0.31990862	1.028453	0.38123754	0.70060724	1.0	2041	tags=10%, list=9%, signal=11%
GO_NEGATIVE_REGULATION_OF_ALPHA_BETA_T_CELL_DIFFERENTIATION	GO_NEGATIVE_REGULATION_OF_ALPHA_BETA_T_CELL_DIFFERENTIATION		15	0.42949897	1.0283498	0.40983605	0.7003167	1.0	4241	tags=33%, list=19%, signal=41%
GO_GLUTAMINE_METABOLIC_PROCESS	GO_GLUTAMINE_METABOLIC_PROCESS		22	0.42159545	1.0282538	0.4225352	0.6999847	1.0	3092	tags=41%, list=14%, signal=48%
GO_LEUKOCYTE_DEGRANULATION	GO_LEUKOCYTE_DEGRANULATION		28	0.43585566	1.0279777	0.40899795	0.7001209	1.0	4100	tags=29%, list=19%, signal=35%
GO_POST_GOLGI_VESICLE_MEDIATED_TRANSPORT	GO_POST_GOLGI_VESICLE_MEDIATED_TRANSPORT		80	0.27310365	1.02777	0.40190476	0.7000874	1.0	2896	tags=19%, list=13%, signal=22%
GO_REGULATION_OF_ALPHA_AMINO_3_HYDROXY_5_METHYL_4_ISOXAZOLE_PROPIONATE_SELECTIVE_GLUTAMATE_RECEPTOR_ACTIVITY	GO_REGULATION_OF_ALPHA_AMINO_3_HYDROXY_5_METHYL_4_ISOXAZOLE_PROPIONATE_SELECTIVE_GLUTAMATE_RECEPTOR_ACTIVITY		19	0.42708653	1.027152	0.41210938	0.7009573	1.0	2072	tags=21%, list=10%, signal=23%
GO_NEURON_DEATH	GO_NEURON_DEATH		46	0.329769	1.0266426	0.4071856	0.7016693	1.0	3109	tags=24%, list=14%, signal=28%
GO_ANTIMICROBIAL_HUMORAL_RESPONSE	GO_ANTIMICROBIAL_HUMORAL_RESPONSE		42	0.44253823	1.0263704	0.43632567	0.7017387	1.0	984	tags=19%, list=5%, signal=20%
GO_RENAL_SYSTEM_PROCESS_INVOLVED_IN_REGULATION_OF_SYSTEMIC_ARTERIAL_BLOOD_PRESSURE	GO_RENAL_SYSTEM_PROCESS_INVOLVED_IN_REGULATION_OF_SYSTEMIC_ARTERIAL_BLOOD_PRESSURE		23	0.42848215	1.026151	0.42201835	0.70169675	1.0	469	tags=13%, list=2%, signal=13%
GO_NEGATIVE_REGULATION_OF_INTRINSIC_APOPTOTIC_SIGNALING_PATHWAY	GO_NEGATIVE_REGULATION_OF_INTRINSIC_APOPTOTIC_SIGNALING_PATHWAY		79	0.29006392	1.0258882	0.38910505	0.7017994	1.0	2228	tags=14%, list=10%, signal=15%
GO_INTRACELLULAR_RECEPTOR_SIGNALING_PATHWAY	GO_INTRACELLULAR_RECEPTOR_SIGNALING_PATHWAY		159	0.26854125	1.0243353	0.39506173	0.7051548	1.0	3852	tags=20%, list=18%, signal=24%
GO_REGULATION_OF_CELLULAR_RESPONSE_TO_INSULIN_STIMULUS	GO_REGULATION_OF_CELLULAR_RESPONSE_TO_INSULIN_STIMULUS		55	0.3318754	1.0237477	0.39789474	0.70602167	1.0	4561	tags=31%, list=21%, signal=39%
GO_REGULATION_OF_NF_KAPPAB_IMPORT_INTO_NUCLEUS	GO_REGULATION_OF_NF_KAPPAB_IMPORT_INTO_NUCLEUS		45	0.39578402	1.0237093	0.42137095	0.7055186	1.0	2776	tags=24%, list=13%, signal=28%
GO_NEGATIVE_REGULATION_OF_AMINE_TRANSPORT	GO_NEGATIVE_REGULATION_OF_AMINE_TRANSPORT		24	0.40073448	1.023546	0.41810346	0.7053752	1.0	3380	tags=29%, list=16%, signal=34%
GO_PROTEIN_MATURATION	GO_PROTEIN_MATURATION		248	0.2901485	1.0231006	0.37393162	0.7059638	1.0	3530	tags=19%, list=16%, signal=23%
GO_POSITIVE_REGULATION_OF_DENDRITIC_SPINE_DEVELOPMENT	GO_POSITIVE_REGULATION_OF_DENDRITIC_SPINE_DEVELOPMENT		33	0.3485242	1.0225695	0.4020408	0.70677376	1.0	3801	tags=33%, list=17%, signal=40%
GO_EPITHELIAL_CILIUM_MOVEMENT	GO_EPITHELIAL_CILIUM_MOVEMENT		16	0.44637126	1.0224276	0.4344569	0.70653844	1.0	2557	tags=31%, list=12%, signal=35%
GO_REGULATION_OF_PLATELET_ACTIVATION	GO_REGULATION_OF_PLATELET_ACTIVATION		30	0.4504614	1.0223585	0.43237704	0.7061302	1.0	3429	tags=37%, list=16%, signal=43%
GO_RESPONSE_TO_AUDITORY_STIMULUS	GO_RESPONSE_TO_AUDITORY_STIMULUS		22	0.4020052	1.0222769	0.41873804	0.70576465	1.0	3841	tags=41%, list=18%, signal=50%
GO_EMBRYONIC_CAMERA_TYPE_EYE_DEVELOPMENT	GO_EMBRYONIC_CAMERA_TYPE_EYE_DEVELOPMENT		35	0.3853933	1.0216482	0.4181818	0.7067927	1.0	4896	tags=46%, list=23%, signal=59%
GO_SULFUR_COMPOUND_BIOSYNTHETIC_PROCESS	GO_SULFUR_COMPOUND_BIOSYNTHETIC_PROCESS		188	0.31982502	1.0210334	0.388521	0.7077931	1.0	3609	tags=23%, list=17%, signal=27%
GO_SYNCYTIUM_FORMATION	GO_SYNCYTIUM_FORMATION		25	0.3915497	1.0209813	0.41509435	0.7073421	1.0	3299	tags=24%, list=15%, signal=28%
GO_HEART_DEVELOPMENT	GO_HEART_DEVELOPMENT		443	0.3553627	1.0208822	0.4233871	0.70700413	1.0	3106	tags=24%, list=14%, signal=28%
GO_REGULATION_OF_AMINO_ACID_TRANSPORT	GO_REGULATION_OF_AMINO_ACID_TRANSPORT		24	0.41760883	1.0199766	0.41825902	0.7087756	1.0	4847	tags=38%, list=22%, signal=48%
GO_REGULATION_OF_CYCLIC_NUCLEOTIDE_METABOLIC_PROCESS	GO_REGULATION_OF_CYCLIC_NUCLEOTIDE_METABOLIC_PROCESS		147	0.32431805	1.0198262	0.41360295	0.7085682	1.0	3821	tags=22%, list=18%, signal=27%
GO_POSITIVE_REGULATION_OF_EPITHELIAL_CELL_PROLIFERATION	GO_POSITIVE_REGULATION_OF_EPITHELIAL_CELL_PROLIFERATION		146	0.35013965	1.0195113	0.39676112	0.708784	1.0	2224	tags=20%, list=10%, signal=22%
GO_REGULATION_OF_ACTIN_NUCLEATION	GO_REGULATION_OF_ACTIN_NUCLEATION		26	0.33999857	1.0193956	0.44798303	0.70846546	1.0	4975	tags=35%, list=23%, signal=45%
GO_METENCEPHALON_DEVELOPMENT	GO_METENCEPHALON_DEVELOPMENT		98	0.306755	1.019064	0.40956342	0.70869416	1.0	2262	tags=15%, list=10%, signal=17%
GO_ASTROCYTE_DEVELOPMENT	GO_ASTROCYTE_DEVELOPMENT		19	0.43554112	1.0189676	0.43678162	0.70834607	1.0	5887	tags=58%, list=27%, signal=79%
GO_ACTIVATION_OF_PROTEIN_KINASE_ACTIVITY	GO_ACTIVATION_OF_PROTEIN_KINASE_ACTIVITY		268	0.28957552	1.0188352	0.38722554	0.70811355	1.0	3071	tags=18%, list=14%, signal=21%
GO_NITRIC_OXIDE_METABOLIC_PROCESS	GO_NITRIC_OXIDE_METABOLIC_PROCESS		15	0.46626332	1.0186955	0.42379957	0.7078722	1.0	2693	tags=40%, list=12%, signal=46%
GO_REGULATION_OF_CATECHOLAMINE_METABOLIC_PROCESS	GO_REGULATION_OF_CATECHOLAMINE_METABOLIC_PROCESS		17	0.43409467	1.0183179	0.45748988	0.7082244	1.0	2029	tags=18%, list=9%, signal=19%
GO_VITAMIN_METABOLIC_PROCESS	GO_VITAMIN_METABOLIC_PROCESS		110	0.3336422	1.0180383	0.40939596	0.7083444	1.0	1800	tags=14%, list=8%, signal=15%
GO_SPINAL_CORD_DEVELOPMENT	GO_SPINAL_CORD_DEVELOPMENT		98	0.3414641	1.0179489	0.41547862	0.70801705	1.0	4901	tags=32%, list=23%, signal=41%
GO_POSITIVE_REGULATION_OF_EXOCYTOSIS	GO_POSITIVE_REGULATION_OF_EXOCYTOSIS		80	0.29446536	1.0173434	0.4105691	0.708875	1.0	2600	tags=16%, list=12%, signal=18%
GO_REGULATION_OF_PROTEIN_POLYMERIZATION	GO_REGULATION_OF_PROTEIN_POLYMERIZATION		164	0.286939	1.0171396	0.39679357	0.7088003	1.0	4433	tags=24%, list=20%, signal=30%
GO_PHOSPHATE_ION_TRANSPORT	GO_PHOSPHATE_ION_TRANSPORT		18	0.38626832	1.0166115	0.4367347	0.7095387	1.0	6031	tags=50%, list=28%, signal=69%
GO_PURINE_CONTAINING_COMPOUND_METABOLIC_PROCESS	GO_PURINE_CONTAINING_COMPOUND_METABOLIC_PROCESS		365	0.25491145	1.0163462	0.378882	0.7096085	1.0	3575	tags=18%, list=16%, signal=22%
GO_NEGATIVE_REGULATION_OF_MUSCLE_TISSUE_DEVELOPMENT	GO_NEGATIVE_REGULATION_OF_MUSCLE_TISSUE_DEVELOPMENT		35	0.40139738	1.0155041	0.43945312	0.7111646	1.0	4330	tags=34%, list=20%, signal=43%
GO_RESPONSE_TO_COPPER_ION	GO_RESPONSE_TO_COPPER_ION		27	0.3714015	1.0154537	0.43253967	0.7107278	1.0	1271	tags=19%, list=6%, signal=20%
GO_REGULATION_OF_MITOCHONDRIAL_MEMBRANE_PERMEABILITY_INVOLVED_IN_APOPTOTIC_PROCESS	GO_REGULATION_OF_MITOCHONDRIAL_MEMBRANE_PERMEABILITY_INVOLVED_IN_APOPTOTIC_PROCESS		21	0.35331303	1.015123	0.45	0.7109295	1.0	1766	tags=14%, list=8%, signal=16%
GO_CELLULAR_RESPONSE_TO_ANTIBIOTIC	GO_CELLULAR_RESPONSE_TO_ANTIBIOTIC		16	0.42936003	1.0144012	0.46331236	0.7121903	1.0	4642	tags=44%, list=21%, signal=56%
GO_LIVER_REGENERATION	GO_LIVER_REGENERATION		19	0.37802735	1.0143269	0.42998028	0.71181154	1.0	1389	tags=16%, list=6%, signal=17%
GO_GANGLIOSIDE_METABOLIC_PROCESS	GO_GANGLIOSIDE_METABOLIC_PROCESS		25	0.37810016	1.0137705	0.4305835	0.71259934	1.0	4692	tags=36%, list=22%, signal=46%
GO_REGULATION_OF_ACTION_POTENTIAL	GO_REGULATION_OF_ACTION_POTENTIAL		37	0.3485155	1.0133247	0.410148	0.71314883	1.0	3841	tags=27%, list=18%, signal=33%
GO_MUSCLE_FIBER_DEVELOPMENT	GO_MUSCLE_FIBER_DEVELOPMENT		43	0.46565926	1.0131818	0.47807932	0.7129141	1.0	3938	tags=40%, list=18%, signal=48%
GO_OLFACTORY_LOBE_DEVELOPMENT	GO_OLFACTORY_LOBE_DEVELOPMENT		34	0.3852816	1.0128671	0.43801653	0.7131083	1.0	3963	tags=38%, list=18%, signal=47%
GO_NITROGEN_COMPOUND_TRANSPORT	GO_NITROGEN_COMPOUND_TRANSPORT		462	0.2512212	1.012032	0.42975205	0.7146318	1.0	3058	tags=17%, list=14%, signal=19%
GO_CELLULAR_RESPONSE_TO_INTERLEUKIN_6	GO_CELLULAR_RESPONSE_TO_INTERLEUKIN_6		21	0.40196437	1.0119374	0.4387352	0.71429414	1.0	4110	tags=29%, list=19%, signal=35%
GO_GLYOXYLATE_METABOLIC_PROCESS	GO_GLYOXYLATE_METABOLIC_PROCESS		26	0.38420013	1.0115308	0.443038	0.71474856	1.0	3229	tags=19%, list=15%, signal=23%
GO_REGULATION_OF_EPITHELIAL_CELL_PROLIFERATION	GO_REGULATION_OF_EPITHELIAL_CELL_PROLIFERATION		272	0.32193795	1.0114182	0.3995943	0.71443665	1.0	2407	tags=19%, list=11%, signal=21%
GO_B_CELL_MEDIATED_IMMUNITY	GO_B_CELL_MEDIATED_IMMUNITY		71	0.44448668	1.0113767	0.46413502	0.71396625	1.0	4308	tags=39%, list=20%, signal=49%
GO_STEM_CELL_DIVISION	GO_STEM_CELL_DIVISION		28	0.41402227	1.0110607	0.42274678	0.71417195	1.0	1756	tags=21%, list=8%, signal=23%
GO_REGULATION_OF_SKELETAL_MUSCLE_CELL_DIFFERENTIATION	GO_REGULATION_OF_SKELETAL_MUSCLE_CELL_DIFFERENTIATION		15	0.45835912	1.0110104	0.432	0.71372765	1.0	3887	tags=53%, list=18%, signal=65%
GO_SKELETAL_SYSTEM_DEVELOPMENT	GO_SKELETAL_SYSTEM_DEVELOPMENT		440	0.32632905	1.0105112	0.42299795	0.71436983	1.0	3629	tags=23%, list=17%, signal=28%
GO_PROTEIN_AUTOPHOSPHORYLATION	GO_PROTEIN_AUTOPHOSPHORYLATION		188	0.28982633	1.0104723	0.41528925	0.7138782	1.0	3665	tags=23%, list=17%, signal=27%
GO_POSITIVE_REGULATION_OF_BINDING	GO_POSITIVE_REGULATION_OF_BINDING		122	0.28952453	1.0098944	0.42147118	0.71475416	1.0	3938	tags=25%, list=18%, signal=30%
GO_SIGNAL_TRANSDUCTION_INVOLVED_IN_REGULATION_OF_GENE_EXPRESSION	GO_SIGNAL_TRANSDUCTION_INVOLVED_IN_REGULATION_OF_GENE_EXPRESSION		18	0.4279939	1.0090575	0.43286574	0.7163753	1.0	862	tags=11%, list=4%, signal=12%
GO_POSITIVE_REGULATION_OF_SECRETION	GO_POSITIVE_REGULATION_OF_SECRETION		353	0.29384336	1.0088646	0.44	0.71627384	1.0	2750	tags=17%, list=13%, signal=19%
GO_REGULATION_OF_MAP_KINASE_ACTIVITY	GO_REGULATION_OF_MAP_KINASE_ACTIVITY		306	0.2955312	1.0084351	0.42827868	0.7168152	1.0	4551	tags=27%, list=21%, signal=34%
GO_POSITIVE_REGULATION_OF_NEUROBLAST_PROLIFERATION	GO_POSITIVE_REGULATION_OF_NEUROBLAST_PROLIFERATION		21	0.41108593	1.008217	0.43650794	0.71676487	1.0	1975	tags=29%, list=9%, signal=31%
GO_NEGATIVE_REGULATION_OF_REPRODUCTIVE_PROCESS	GO_NEGATIVE_REGULATION_OF_REPRODUCTIVE_PROCESS		47	0.37342888	1.008047	0.43002027	0.7166585	1.0	3730	tags=32%, list=17%, signal=38%
GO_POSITIVE_REGULATION_OF_CELL_MORPHOGENESIS_INVOLVED_IN_DIFFERENTIATION	GO_POSITIVE_REGULATION_OF_CELL_MORPHOGENESIS_INVOLVED_IN_DIFFERENTIATION		155	0.31665727	1.0073514	0.42629483	0.7178503	1.0	2630	tags=19%, list=12%, signal=21%
GO_REGULATION_OF_INFLAMMATORY_RESPONSE	GO_REGULATION_OF_INFLAMMATORY_RESPONSE		272	0.35453266	1.0073377	0.41336116	0.7173064	1.0	2744	tags=23%, list=13%, signal=26%
GO_POSITIVE_REGULATION_OF_CIRCADIAN_RHYTHM	GO_POSITIVE_REGULATION_OF_CIRCADIAN_RHYTHM		20	0.38484156	1.0071522	0.4487705	0.7171939	1.0	3468	tags=30%, list=16%, signal=36%
GO_POSITIVE_REGULATION_OF_REGULATED_SECRETORY_PATHWAY	GO_POSITIVE_REGULATION_OF_REGULATED_SECRETORY_PATHWAY		47	0.32674375	1.0071224	0.43945312	0.71668595	1.0	2600	tags=21%, list=12%, signal=24%
GO_CELLULAR_RESPONSE_TO_INORGANIC_SUBSTANCE	GO_CELLULAR_RESPONSE_TO_INORGANIC_SUBSTANCE		145	0.28629762	1.0070534	0.4291498	0.71628034	1.0	2557	tags=19%, list=12%, signal=21%
GO_CELLULAR_MODIFIED_AMINO_ACID_BIOSYNTHETIC_PROCESS	GO_CELLULAR_MODIFIED_AMINO_ACID_BIOSYNTHETIC_PROCESS		48	0.3394136	1.0068572	0.42543858	0.71621925	1.0	1944	tags=19%, list=9%, signal=21%
GO_REGULATION_OF_DENDRITIC_SPINE_DEVELOPMENT	GO_REGULATION_OF_DENDRITIC_SPINE_DEVELOPMENT		53	0.32496017	1.0064654	0.44147843	0.7166468	1.0	2955	tags=25%, list=14%, signal=28%
GO_PARAXIAL_MESODERM_DEVELOPMENT	GO_PARAXIAL_MESODERM_DEVELOPMENT		15	0.4367751	1.0063351	0.43939394	0.71642023	1.0	1756	tags=13%, list=8%, signal=14%
GO_ACTIVATION_OF_MAPK_ACTIVITY	GO_ACTIVATION_OF_MAPK_ACTIVITY		130	0.31136382	1.0063169	0.44016227	0.71589965	1.0	3048	tags=19%, list=14%, signal=22%
GO_ACTIN_MEDIATED_CELL_CONTRACTION	GO_ACTIN_MEDIATED_CELL_CONTRACTION		72	0.5603099	1.0054816	0.5527426	0.7174624	1.0	3252	tags=38%, list=15%, signal=44%
GO_RESPONSE_TO_ALCOHOL	GO_RESPONSE_TO_ALCOHOL		354	0.28818566	1.0054241	0.41841003	0.71703595	1.0	2612	tags=18%, list=12%, signal=21%
GO_APPENDAGE_DEVELOPMENT	GO_APPENDAGE_DEVELOPMENT		161	0.34801665	1.0049905	0.4369748	0.71758586	1.0	4203	tags=32%, list=19%, signal=40%
GO_POSITIVE_REGULATION_OF_SEQUENCE_SPECIFIC_DNA_BINDING_TRANSCRIPTION_FACTOR_ACTIVITY	GO_POSITIVE_REGULATION_OF_SEQUENCE_SPECIFIC_DNA_BINDING_TRANSCRIPTION_FACTOR_ACTIVITY		218	0.28447995	1.0048555	0.4291262	0.71734387	1.0	2729	tags=17%, list=13%, signal=19%
GO_PROTEIN_TRIMERIZATION	GO_PROTEIN_TRIMERIZATION		37	0.40324357	1.0048139	0.45376346	0.7168794	1.0	761	tags=11%, list=3%, signal=11%
GO_NEGATIVE_REGULATION_OF_ANOIKIS	GO_NEGATIVE_REGULATION_OF_ANOIKIS		17	0.4105288	1.0045673	0.4400786	0.7169195	1.0	2835	tags=35%, list=13%, signal=41%
GO_REGULATION_OF_URINE_VOLUME	GO_REGULATION_OF_URINE_VOLUME		20	0.4337362	1.0039635	0.4489796	0.7179338	1.0	2653	tags=25%, list=12%, signal=28%
GO_NEGATIVE_REGULATION_OF_RESPONSE_TO_EXTERNAL_STIMULUS	GO_NEGATIVE_REGULATION_OF_RESPONSE_TO_EXTERNAL_STIMULUS		254	0.3117145	1.0039046	0.422449	0.717523	1.0	2718	tags=20%, list=12%, signal=22%
GO_REGULATION_OF_MAST_CELL_ACTIVATION_INVOLVED_IN_IMMUNE_RESPONSE	GO_REGULATION_OF_MAST_CELL_ACTIVATION_INVOLVED_IN_IMMUNE_RESPONSE		31	0.42665493	1.0036352	0.43737167	0.7176314	1.0	3514	tags=32%, list=16%, signal=38%
GO_VACUOLAR_TRANSPORT	GO_VACUOLAR_TRANSPORT		228	0.2437386	1.0030618	0.43761995	0.71847135	1.0	4446	tags=25%, list=20%, signal=31%
GO_NEGATIVE_REGULATION_OF_CHEMOTAXIS	GO_NEGATIVE_REGULATION_OF_CHEMOTAXIS		47	0.4012073	1.003015	0.47758284	0.7180158	1.0	2262	tags=23%, list=10%, signal=26%
GO_REGULATION_OF_CANONICAL_WNT_SIGNALING_PATHWAY	GO_REGULATION_OF_CANONICAL_WNT_SIGNALING_PATHWAY		224	0.2923795	1.0029789	0.42714572	0.7175352	1.0	3032	tags=18%, list=14%, signal=21%
GO_AXIS_ELONGATION	GO_AXIS_ELONGATION		26	0.42002854	1.002774	0.4612245	0.7174756	1.0	3972	tags=38%, list=18%, signal=47%
GO_REGULATION_OF_WOUND_HEALING	GO_REGULATION_OF_WOUND_HEALING		122	0.34834197	1.0022854	0.4396728	0.7181232	1.0	2609	tags=21%, list=12%, signal=24%
GO_DOPAMINERGIC_NEURON_DIFFERENTIATION	GO_DOPAMINERGIC_NEURON_DIFFERENTIATION		26	0.39265764	1.0021847	0.4265873	0.7177917	1.0	3783	tags=23%, list=17%, signal=28%
GO_VASCULOGENESIS	GO_VASCULOGENESIS		58	0.38108492	1.0018255	0.47011954	0.7181269	1.0	3358	tags=28%, list=15%, signal=33%
GO_EYE_PHOTORECEPTOR_CELL_DIFFERENTIATION	GO_EYE_PHOTORECEPTOR_CELL_DIFFERENTIATION		41	0.34022367	1.0014088	0.45652175	0.71858	1.0	1297	tags=10%, list=6%, signal=10%
GO_PARTURITION	GO_PARTURITION		20	0.4303702	1.0011641	0.4551148	0.7186374	1.0	3475	tags=40%, list=16%, signal=48%
GO_NEGATIVE_REGULATION_OF_TUMOR_NECROSIS_FACTOR_SUPERFAMILY_CYTOKINE_PRODUCTION	GO_NEGATIVE_REGULATION_OF_TUMOR_NECROSIS_FACTOR_SUPERFAMILY_CYTOKINE_PRODUCTION		37	0.43519795	1.0009613	0.46750525	0.7185877	1.0	3919	tags=38%, list=18%, signal=46%
GO_REGULATION_OF_LIPID_CATABOLIC_PROCESS	GO_REGULATION_OF_LIPID_CATABOLIC_PROCESS		48	0.33710054	1.0006355	0.4632653	0.718805	1.0	4785	tags=29%, list=22%, signal=37%
GO_MUCOPOLYSACCHARIDE_METABOLIC_PROCESS	GO_MUCOPOLYSACCHARIDE_METABOLIC_PROCESS		104	0.3617178	1.0001757	0.4612245	0.7194238	1.0	3584	tags=25%, list=16%, signal=30%
GO_MORPHOGENESIS_OF_AN_ENDOTHELIUM	GO_MORPHOGENESIS_OF_AN_ENDOTHELIUM		16	0.41474342	0.9985303	0.46414343	0.72301006	1.0	5412	tags=50%, list=25%, signal=67%
GO_REGULATION_OF_MAST_CELL_ACTIVATION	GO_REGULATION_OF_MAST_CELL_ACTIVATION		38	0.4146408	0.9974462	0.4749499	0.7251406	1.0	4021	tags=34%, list=18%, signal=42%
GO_VESICLE_DOCKING_INVOLVED_IN_EXOCYTOSIS	GO_VESICLE_DOCKING_INVOLVED_IN_EXOCYTOSIS		34	0.32291913	0.9970561	0.44158417	0.72554487	1.0	3000	tags=21%, list=14%, signal=24%
GO_LIPID_PHOSPHORYLATION	GO_LIPID_PHOSPHORYLATION		95	0.31726554	0.99615824	0.4601227	0.72723013	1.0	3004	tags=24%, list=14%, signal=28%
GO_NEGATIVE_REGULATION_OF_INFLAMMATORY_RESPONSE	GO_NEGATIVE_REGULATION_OF_INFLAMMATORY_RESPONSE		91	0.3392223	0.99595517	0.4379085	0.7271586	1.0	2718	tags=24%, list=12%, signal=28%
GO_POSITIVE_REGULATION_OF_JUN_KINASE_ACTIVITY	GO_POSITIVE_REGULATION_OF_JUN_KINASE_ACTIVITY		60	0.33034527	0.9957487	0.466	0.72710514	1.0	2904	tags=20%, list=13%, signal=23%
GO_REGULATION_OF_CYTOSOLIC_CALCIUM_ION_CONCENTRATION	GO_REGULATION_OF_CYTOSOLIC_CALCIUM_ION_CONCENTRATION		191	0.32629654	0.99558496	0.4512195	0.72696114	1.0	4241	tags=26%, list=19%, signal=32%
GO_NEURONAL_ACTION_POTENTIAL	GO_NEURONAL_ACTION_POTENTIAL		26	0.39394808	0.9951235	0.47401246	0.7275871	1.0	3240	tags=31%, list=15%, signal=36%
GO_B_CELL_HOMEOSTASIS	GO_B_CELL_HOMEOSTASIS		21	0.40757385	0.9950503	0.45286885	0.7272126	1.0	2409	tags=29%, list=11%, signal=32%
GO_TISSUE_REMODELING	GO_TISSUE_REMODELING		86	0.3626943	0.99501723	0.47265625	0.7267381	1.0	1706	tags=14%, list=8%, signal=15%
GO_GLUTAMINE_FAMILY_AMINO_ACID_CATABOLIC_PROCESS	GO_GLUTAMINE_FAMILY_AMINO_ACID_CATABOLIC_PROCESS		23	0.38105103	0.99477255	0.46044624	0.7267704	1.0	3819	tags=26%, list=18%, signal=32%
GO_REGULATION_OF_TISSUE_REMODELING	GO_REGULATION_OF_TISSUE_REMODELING		58	0.35616872	0.99381196	0.45224172	0.7286163	1.0	2600	tags=21%, list=12%, signal=23%
GO_SECONDARY_METABOLITE_BIOSYNTHETIC_PROCESS	GO_SECONDARY_METABOLITE_BIOSYNTHETIC_PROCESS		19	0.40787473	0.99339616	0.43209878	0.72906977	1.0	4427	tags=37%, list=20%, signal=46%
GO_REGULATION_OF_MYOTUBE_DIFFERENTIATION	GO_REGULATION_OF_MYOTUBE_DIFFERENTIATION		54	0.397542	0.99278146	0.45726496	0.7300113	1.0	2345	tags=20%, list=11%, signal=23%
GO_AGING	GO_AGING		257	0.28970236	0.99209946	0.452	0.7311715	1.0	2693	tags=18%, list=12%, signal=20%
GO_REGULATION_OF_VASCULAR_PERMEABILITY	GO_REGULATION_OF_VASCULAR_PERMEABILITY		30	0.38432145	0.992052	0.44313726	0.7307323	1.0	5231	tags=50%, list=24%, signal=66%
GO_POST_EMBRYONIC_DEVELOPMENT	GO_POST_EMBRYONIC_DEVELOPMENT		86	0.291057	0.9915638	0.4527163	0.7313245	1.0	4677	tags=38%, list=22%, signal=49%
GO_EYE_DEVELOPMENT	GO_EYE_DEVELOPMENT		316	0.29746556	0.9910885	0.46450305	0.73198795	1.0	3572	tags=22%, list=16%, signal=26%
GO_DISRUPTION_OF_CELLS_OF_OTHER_ORGANISM	GO_DISRUPTION_OF_CELLS_OF_OTHER_ORGANISM		24	0.43407267	0.99108535	0.47058824	0.73143166	1.0	840	tags=13%, list=4%, signal=13%
GO_TRICARBOXYLIC_ACID_METABOLIC_PROCESS	GO_TRICARBOXYLIC_ACID_METABOLIC_PROCESS		37	0.31223118	0.9910001	0.46230158	0.7310832	1.0	4420	tags=24%, list=20%, signal=30%
GO_CELL_CELL_RECOGNITION	GO_CELL_CELL_RECOGNITION		53	0.35675746	0.9906912	0.45362905	0.7312218	1.0	2633	tags=15%, list=12%, signal=17%
GO_REPRODUCTIVE_BEHAVIOR	GO_REPRODUCTIVE_BEHAVIOR		28	0.34719208	0.9906742	0.4569672	0.7306971	1.0	1580	tags=11%, list=7%, signal=12%
GO_CARBOHYDRATE_CATABOLIC_PROCESS	GO_CARBOHYDRATE_CATABOLIC_PROCESS		104	0.29541254	0.9903811	0.46412557	0.7308668	1.0	3208	tags=17%, list=15%, signal=20%
GO_MEMBRANE_RAFT_ORGANIZATION	GO_MEMBRANE_RAFT_ORGANIZATION		17	0.4101327	0.98986524	0.4759036	0.7315399	1.0	1124	tags=12%, list=5%, signal=12%
GO_ESTABLISHMENT_OR_MAINTENANCE_OF_BIPOLAR_CELL_POLARITY	GO_ESTABLISHMENT_OR_MAINTENANCE_OF_BIPOLAR_CELL_POLARITY		34	0.36206555	0.98942804	0.4696017	0.73206574	1.0	2273	tags=18%, list=10%, signal=20%
GO_NUCLEOTIDE_SUGAR_BIOSYNTHETIC_PROCESS	GO_NUCLEOTIDE_SUGAR_BIOSYNTHETIC_PROCESS		17	0.41357258	0.9891202	0.46833014	0.7323277	1.0	5048	tags=47%, list=23%, signal=61%
GO_NUCLEOTIDE_SUGAR_METABOLIC_PROCESS	GO_NUCLEOTIDE_SUGAR_METABOLIC_PROCESS		31	0.37203857	0.98893523	0.47440946	0.73221725	1.0	5143	tags=39%, list=24%, signal=51%
GO_REGULATION_OF_GLIAL_CELL_DIFFERENTIATION	GO_REGULATION_OF_GLIAL_CELL_DIFFERENTIATION		58	0.3462786	0.98880017	0.48096192	0.7320187	1.0	2635	tags=21%, list=12%, signal=23%
GO_REGULATION_OF_TOLL_LIKE_RECEPTOR_SIGNALING_PATHWAY	GO_REGULATION_OF_TOLL_LIKE_RECEPTOR_SIGNALING_PATHWAY		45	0.4219818	0.9887076	0.49083504	0.7316775	1.0	3367	tags=36%, list=15%, signal=42%
GO_NUCLEOTIDE_TRANSPORT	GO_NUCLEOTIDE_TRANSPORT		24	0.33844966	0.9883159	0.46025103	0.732097	1.0	4094	tags=29%, list=19%, signal=36%
GO_REGULATION_OF_SMOOTH_MUSCLE_CELL_MIGRATION	GO_REGULATION_OF_SMOOTH_MUSCLE_CELL_MIGRATION		48	0.42303374	0.98727876	0.48007968	0.73413455	1.0	2520	tags=29%, list=12%, signal=33%
GO_CARDIAC_SEPTUM_MORPHOGENESIS	GO_CARDIAC_SEPTUM_MORPHOGENESIS		49	0.404414	0.98707634	0.44444445	0.7340519	1.0	4948	tags=41%, list=23%, signal=53%
GO_MONOSACCHARIDE_METABOLIC_PROCESS	GO_MONOSACCHARIDE_METABOLIC_PROCESS		179	0.30226097	0.9855073	0.4541387	0.7374205	1.0	4053	tags=25%, list=19%, signal=31%
GO_ANION_HOMEOSTASIS	GO_ANION_HOMEOSTASIS		40	0.3379193	0.9854842	0.49105367	0.73689485	1.0	2730	tags=20%, list=13%, signal=23%
GO_COPULATION	GO_COPULATION		17	0.42749527	0.98480296	0.48643005	0.73807126	1.0	1257	tags=18%, list=6%, signal=19%
GO_CELLULAR_RESPONSE_TO_ESTROGEN_STIMULUS	GO_CELLULAR_RESPONSE_TO_ESTROGEN_STIMULUS		38	0.35003406	0.9844477	0.46247464	0.73836076	1.0	1624	tags=18%, list=7%, signal=20%
GO_POSITIVE_REGULATION_OF_RESPONSE_TO_OXIDATIVE_STRESS	GO_POSITIVE_REGULATION_OF_RESPONSE_TO_OXIDATIVE_STRESS		15	0.4247496	0.9839791	0.49203187	0.7389556	1.0	1271	tags=20%, list=6%, signal=21%
GO_AUTONOMIC_NERVOUS_SYSTEM_DEVELOPMENT	GO_AUTONOMIC_NERVOUS_SYSTEM_DEVELOPMENT		41	0.3921863	0.98393786	0.4832347	0.7385025	1.0	3640	tags=32%, list=17%, signal=38%
GO_CHONDROITIN_SULFATE_PROTEOGLYCAN_METABOLIC_PROCESS	GO_CHONDROITIN_SULFATE_PROTEOGLYCAN_METABOLIC_PROCESS		42	0.40922225	0.9835819	0.49007937	0.7387996	1.0	3562	tags=26%, list=16%, signal=31%
GO_NEGATIVE_REGULATION_OF_CATECHOLAMINE_SECRETION	GO_NEGATIVE_REGULATION_OF_CATECHOLAMINE_SECRETION		16	0.44066212	0.982533	0.49126637	0.74079746	1.0	987	tags=19%, list=5%, signal=20%
GO_POSITIVE_REGULATION_OF_CELLULAR_PROTEIN_LOCALIZATION	GO_POSITIVE_REGULATION_OF_CELLULAR_PROTEIN_LOCALIZATION		327	0.25946477	0.9825263	0.47686118	0.7402551	1.0	2856	tags=16%, list=13%, signal=18%
GO_REGULATION_OF_LIPOPOLYSACCHARIDE_MEDIATED_SIGNALING_PATHWAY	GO_REGULATION_OF_LIPOPOLYSACCHARIDE_MEDIATED_SIGNALING_PATHWAY		17	0.40473336	0.98248464	0.46934462	0.73979473	1.0	3911	tags=29%, list=18%, signal=36%
GO_REGULATION_OF_PROTEIN_SERINE_THREONINE_KINASE_ACTIVITY	GO_REGULATION_OF_PROTEIN_SERINE_THREONINE_KINASE_ACTIVITY		448	0.26965618	0.982376	0.48235294	0.7394991	1.0	3062	tags=18%, list=14%, signal=20%
GO_RESPONSE_TO_ACTIVITY	GO_RESPONSE_TO_ACTIVITY		66	0.35165533	0.9819225	0.46680498	0.74006885	1.0	4509	tags=36%, list=21%, signal=46%
GO_MEMBRANE_ASSEMBLY	GO_MEMBRANE_ASSEMBLY		25	0.3801457	0.98170066	0.49275362	0.74008566	1.0	3697	tags=28%, list=17%, signal=34%
GO_REGULATION_OF_EPITHELIAL_CELL_APOPTOTIC_PROCESS	GO_REGULATION_OF_EPITHELIAL_CELL_APOPTOTIC_PROCESS		57	0.38613158	0.9814375	0.49079755	0.7401706	1.0	2216	tags=23%, list=10%, signal=25%
GO_REGULATION_OF_CELLULAR_RESPIRATION	GO_REGULATION_OF_CELLULAR_RESPIRATION		22	0.3622688	0.98143435	0.5089463	0.739623	1.0	2146	tags=18%, list=10%, signal=20%
GO_NEGATIVE_REGULATION_OF_RESPONSE_TO_REACTIVE_OXYGEN_SPECIES	GO_NEGATIVE_REGULATION_OF_RESPONSE_TO_REACTIVE_OXYGEN_SPECIES		17	0.3677169	0.98127204	0.5020325	0.73945606	1.0	5122	tags=41%, list=24%, signal=54%
GO_AMINO_ACID_BETAINE_METABOLIC_PROCESS	GO_AMINO_ACID_BETAINE_METABOLIC_PROCESS		18	0.40057713	0.9810415	0.46921444	0.73948574	1.0	4980	tags=50%, list=23%, signal=65%
GO_ENDOTHELIUM_DEVELOPMENT	GO_ENDOTHELIUM_DEVELOPMENT		88	0.3331676	0.98076534	0.45348838	0.73957354	1.0	3106	tags=22%, list=14%, signal=25%
GO_INTRACELLULAR_STEROID_HORMONE_RECEPTOR_SIGNALING_PATHWAY	GO_INTRACELLULAR_STEROID_HORMONE_RECEPTOR_SIGNALING_PATHWAY		67	0.2732951	0.9804366	0.47637796	0.73978114	1.0	2551	tags=13%, list=12%, signal=15%
GO_ENDOCARDIAL_CUSHION_MORPHOGENESIS	GO_ENDOCARDIAL_CUSHION_MORPHOGENESIS		22	0.4661265	0.97999585	0.4950298	0.74030393	1.0	3420	tags=36%, list=16%, signal=43%
GO_NEGATIVE_REGULATION_OF_DEFENSE_RESPONSE	GO_NEGATIVE_REGULATION_OF_DEFENSE_RESPONSE		132	0.32916334	0.97964084	0.4795082	0.74066025	1.0	2718	tags=23%, list=12%, signal=26%
GO_RESPONSE_TO_INORGANIC_SUBSTANCE	GO_RESPONSE_TO_INORGANIC_SUBSTANCE		457	0.26432815	0.97960526	0.46442688	0.7402064	1.0	2609	tags=16%, list=12%, signal=18%
GO_POSITIVE_REGULATION_OF_NEUROTRANSMITTER_TRANSPORT	GO_POSITIVE_REGULATION_OF_NEUROTRANSMITTER_TRANSPORT		15	0.42589906	0.97957236	0.4750499	0.7397227	1.0	4457	tags=33%, list=20%, signal=42%
GO_REGULATION_OF_HETEROTYPIC_CELL_CELL_ADHESION	GO_REGULATION_OF_HETEROTYPIC_CELL_CELL_ADHESION		18	0.43571663	0.97957194	0.48582995	0.7391721	1.0	2303	tags=28%, list=11%, signal=31%
GO_VENTRAL_SPINAL_CORD_DEVELOPMENT	GO_VENTRAL_SPINAL_CORD_DEVELOPMENT		44	0.37437597	0.97930974	0.46280992	0.73925585	1.0	2615	tags=23%, list=12%, signal=26%
GO_TETRAPYRROLE_METABOLIC_PROCESS	GO_TETRAPYRROLE_METABOLIC_PROCESS		54	0.3148241	0.97913283	0.48034933	0.73910755	1.0	4723	tags=28%, list=22%, signal=35%
GO_REGULATION_OF_RUFFLE_ASSEMBLY	GO_REGULATION_OF_RUFFLE_ASSEMBLY		19	0.37635067	0.97903454	0.46376812	0.7388056	1.0	465	tags=11%, list=2%, signal=11%
GO_GPI_ANCHOR_METABOLIC_PROCESS	GO_GPI_ANCHOR_METABOLIC_PROCESS		32	0.3469179	0.978958	0.481409	0.7384402	1.0	973	tags=9%, list=4%, signal=10%
GO_CARBOHYDRATE_DERIVATIVE_CATABOLIC_PROCESS	GO_CARBOHYDRATE_DERIVATIVE_CATABOLIC_PROCESS		164	0.30674833	0.97877336	0.50840336	0.7383456	1.0	2696	tags=19%, list=12%, signal=21%
GO_RESPONSE_TO_OXYGEN_LEVELS	GO_RESPONSE_TO_OXYGEN_LEVELS		301	0.29412967	0.9785261	0.51111114	0.7383934	1.0	2783	tags=18%, list=13%, signal=20%
GO_NEURON_PROJECTION_REGENERATION	GO_NEURON_PROJECTION_REGENERATION		30	0.38395542	0.97852063	0.4678715	0.7378607	1.0	2173	tags=20%, list=10%, signal=22%
GO_NEGATIVE_REGULATION_OF_LIPID_CATABOLIC_PROCESS	GO_NEGATIVE_REGULATION_OF_LIPID_CATABOLIC_PROCESS		18	0.44240326	0.97838676	0.5194805	0.7376497	1.0	1349	tags=17%, list=6%, signal=18%
GO_POSITIVE_REGULATION_OF_MITOCHONDRIAL_MEMBRANE_PERMEABILITY	GO_POSITIVE_REGULATION_OF_MITOCHONDRIAL_MEMBRANE_PERMEABILITY		17	0.36291197	0.9783625	0.50209206	0.73715883	1.0	1181	tags=12%, list=5%, signal=12%
GO_POSITIVE_REGULATION_OF_WNT_SIGNALING_PATHWAY	GO_POSITIVE_REGULATION_OF_WNT_SIGNALING_PATHWAY		144	0.28097215	0.9782976	0.492	0.73676395	1.0	2370	tags=13%, list=11%, signal=15%
GO_ORGAN_OR_TISSUE_SPECIFIC_IMMUNE_RESPONSE	GO_ORGAN_OR_TISSUE_SPECIFIC_IMMUNE_RESPONSE		25	0.48381254	0.9781933	0.4820296	0.73645043	1.0	400	tags=20%, list=2%, signal=20%
GO_IRE1_MEDIATED_UNFOLDED_PROTEIN_RESPONSE	GO_IRE1_MEDIATED_UNFOLDED_PROTEIN_RESPONSE		51	0.30542585	0.977857	0.48411214	0.7367183	1.0	4502	tags=31%, list=21%, signal=39%
GO_NEGATIVE_REGULATION_OF_LYMPHOCYTE_MEDIATED_IMMUNITY	GO_NEGATIVE_REGULATION_OF_LYMPHOCYTE_MEDIATED_IMMUNITY		35	0.4164339	0.97741324	0.48659793	0.7372465	1.0	3159	tags=23%, list=15%, signal=27%
GO_VENTRICULAR_SEPTUM_MORPHOGENESIS	GO_VENTRICULAR_SEPTUM_MORPHOGENESIS		28	0.43413287	0.9772563	0.50877196	0.73709935	1.0	3854	tags=36%, list=18%, signal=43%
GO_GLYCINE_METABOLIC_PROCESS	GO_GLYCINE_METABOLIC_PROCESS		15	0.42425188	0.97713023	0.45945945	0.73687935	1.0	359	tags=13%, list=2%, signal=14%
GO_LYSOSOME_LOCALIZATION	GO_LYSOSOME_LOCALIZATION		22	0.40943596	0.9767398	0.46777546	0.7372937	1.0	3607	tags=27%, list=17%, signal=33%
GO_RESPONSE_TO_DRUG	GO_RESPONSE_TO_DRUG		414	0.27004647	0.9766977	0.52708334	0.7368475	1.0	3088	tags=19%, list=14%, signal=22%
GO_RESPONSE_TO_TOPOLOGICALLY_INCORRECT_PROTEIN	GO_RESPONSE_TO_TOPOLOGICALLY_INCORRECT_PROTEIN		153	0.2649846	0.9763434	0.4893617	0.7371491	1.0	4840	tags=28%, list=22%, signal=36%
GO_REGULATION_OF_PROTEIN_TARGETING	GO_REGULATION_OF_PROTEIN_TARGETING		279	0.2692297	0.9763042	0.51292247	0.73669755	1.0	2904	tags=17%, list=13%, signal=19%
GO_INTERACTION_WITH_SYMBIONT	GO_INTERACTION_WITH_SYMBIONT		50	0.30464172	0.97554666	0.50098234	0.7380283	1.0	263	tags=6%, list=1%, signal=6%
GO_RECEPTOR_CATABOLIC_PROCESS	GO_RECEPTOR_CATABOLIC_PROCESS		16	0.40610278	0.9749724	0.50530785	0.7389267	1.0	1149	tags=13%, list=5%, signal=13%
GO_EMBRYONIC_ORGAN_MORPHOGENESIS	GO_EMBRYONIC_ORGAN_MORPHOGENESIS		271	0.30596378	0.9749641	0.4668008	0.7384047	1.0	3629	tags=25%, list=17%, signal=29%
GO_ENDOCRINE_PROCESS	GO_ENDOCRINE_PROCESS		44	0.39198628	0.97430384	0.47686118	0.7395247	1.0	2042	tags=25%, list=9%, signal=28%
GO_CELLULAR_RESPONSE_TO_EXTRACELLULAR_STIMULUS	GO_CELLULAR_RESPONSE_TO_EXTRACELLULAR_STIMULUS		178	0.28536183	0.97356343	0.52242154	0.7407917	1.0	4328	tags=28%, list=20%, signal=35%
GO_CELLULAR_RESPONSE_TO_KETONE	GO_CELLULAR_RESPONSE_TO_KETONE		71	0.33316994	0.9728027	0.5283401	0.7420546	1.0	3770	tags=28%, list=17%, signal=34%
GO_ENDOSOME_ORGANIZATION	GO_ENDOSOME_ORGANIZATION		58	0.27763927	0.97246695	0.49414062	0.7423486	1.0	6552	tags=47%, list=30%, signal=66%
GO_TONGUE_DEVELOPMENT	GO_TONGUE_DEVELOPMENT		18	0.43081692	0.9723444	0.49892932	0.7421369	1.0	1594	tags=17%, list=7%, signal=18%
GO_POSITIVE_REGULATION_OF_PEPTIDYL_TYROSINE_PHOSPHORYLATION	GO_POSITIVE_REGULATION_OF_PEPTIDYL_TYROSINE_PHOSPHORYLATION		154	0.32367128	0.97230196	0.5295359	0.7416923	1.0	3386	tags=25%, list=16%, signal=30%
GO_LYSOSOMAL_TRANSPORT	GO_LYSOSOMAL_TRANSPORT		64	0.27278388	0.9722626	0.4864341	0.74123275	1.0	4405	tags=23%, list=20%, signal=29%
GO_REGULATION_OF_BONE_REMODELING	GO_REGULATION_OF_BONE_REMODELING		39	0.3670035	0.97165674	0.48178136	0.74219394	1.0	3455	tags=28%, list=16%, signal=33%
GO_RESPONSE_TO_MERCURY_ION	GO_RESPONSE_TO_MERCURY_ION		15	0.40147483	0.9710458	0.4878049	0.7430827	1.0	2280	tags=20%, list=10%, signal=22%
GO_CELLULAR_RESPONSE_TO_ALCOHOL	GO_CELLULAR_RESPONSE_TO_ALCOHOL		111	0.30945757	0.9707287	0.5175258	0.74327904	1.0	2612	tags=21%, list=12%, signal=23%
GO_SIGNAL_PEPTIDE_PROCESSING	GO_SIGNAL_PEPTIDE_PROCESSING		22	0.3525168	0.9700014	0.4787472	0.744469	1.0	4798	tags=41%, list=22%, signal=52%
GO_B_CELL_RECEPTOR_SIGNALING_PATHWAY	GO_B_CELL_RECEPTOR_SIGNALING_PATHWAY		42	0.5336867	0.96925426	0.5707965	0.74578583	1.0	2951	tags=40%, list=14%, signal=47%
GO_NEGATIVE_REGULATION_OF_GLYCOPROTEIN_METABOLIC_PROCESS	GO_NEGATIVE_REGULATION_OF_GLYCOPROTEIN_METABOLIC_PROCESS		15	0.40234798	0.9691944	0.49496982	0.74540216	1.0	5142	tags=53%, list=24%, signal=70%
GO_ANATOMICAL_STRUCTURE_HOMEOSTASIS	GO_ANATOMICAL_STRUCTURE_HOMEOSTASIS		257	0.2653785	0.96886635	0.51428574	0.7456509	1.0	2015	tags=12%, list=9%, signal=14%
GO_EYE_MORPHOGENESIS	GO_EYE_MORPHOGENESIS		131	0.31489044	0.9687714	0.49295774	0.7453532	1.0	3572	tags=24%, list=16%, signal=28%
GO_CARDIAC_MYOFIBRIL_ASSEMBLY	GO_CARDIAC_MYOFIBRIL_ASSEMBLY		16	0.5537652	0.967585	0.5350701	0.7476888	1.0	3285	tags=38%, list=15%, signal=44%
GO_SPERMATID_DIFFERENTIATION	GO_SPERMATID_DIFFERENTIATION		115	0.24697036	0.96731037	0.5418327	0.7478091	1.0	2591	tags=14%, list=12%, signal=16%
GO_ACTIN_FILAMENT_BASED_MOVEMENT	GO_ACTIN_FILAMENT_BASED_MOVEMENT		91	0.49200875	0.9664384	0.56485355	0.74937564	1.0	3252	tags=33%, list=15%, signal=39%
GO_KIDNEY_MESENCHYME_DEVELOPMENT	GO_KIDNEY_MESENCHYME_DEVELOPMENT		17	0.42744845	0.96609294	0.5144628	0.7497511	1.0	1792	tags=29%, list=8%, signal=32%
GO_ENDOCARDIAL_CUSHION_FORMATION	GO_ENDOCARDIAL_CUSHION_FORMATION		15	0.47309756	0.96591294	0.5205479	0.7496556	1.0	5412	tags=60%, list=25%, signal=80%
GO_REGULATION_OF_ORGAN_FORMATION	GO_REGULATION_OF_ORGAN_FORMATION		30	0.4037695	0.96587795	0.5041841	0.7492024	1.0	2547	tags=23%, list=12%, signal=26%
GO_PROTEIN_LOCALIZATION_TO_LYSOSOME	GO_PROTEIN_LOCALIZATION_TO_LYSOSOME		16	0.38521823	0.964003	0.5060241	0.7532163	1.0	6383	tags=56%, list=29%, signal=80%
GO_NEGATIVE_REGULATION_OF_ERK1_AND_ERK2_CASCADE	GO_NEGATIVE_REGULATION_OF_ERK1_AND_ERK2_CASCADE		49	0.3394356	0.9638923	0.5029821	0.75293165	1.0	4646	tags=37%, list=21%, signal=47%
GO_POSITIVE_REGULATION_OF_PROTEIN_TYROSINE_KINASE_ACTIVITY	GO_POSITIVE_REGULATION_OF_PROTEIN_TYROSINE_KINASE_ACTIVITY		34	0.35385722	0.963015	0.53564155	0.75461227	1.0	3071	tags=29%, list=14%, signal=34%
GO_MESODERMAL_CELL_DIFFERENTIATION	GO_MESODERMAL_CELL_DIFFERENTIATION		25	0.40135518	0.9628923	0.50289017	0.7543991	1.0	2459	tags=28%, list=11%, signal=32%
GO_POSITIVE_REGULATION_OF_OSSIFICATION	GO_POSITIVE_REGULATION_OF_OSSIFICATION		82	0.3520707	0.96278393	0.49395162	0.75411016	1.0	4198	tags=32%, list=19%, signal=39%
GO_POSITIVE_REGULATION_OF_CELL_ADHESION_MEDIATED_BY_INTEGRIN	GO_POSITIVE_REGULATION_OF_CELL_ADHESION_MEDIATED_BY_INTEGRIN		17	0.47346684	0.96180695	0.53488374	0.7559254	1.0	4143	tags=35%, list=19%, signal=44%
GO_NEGATIVE_REGULATION_OF_T_CELL_MEDIATED_IMMUNITY	GO_NEGATIVE_REGULATION_OF_T_CELL_MEDIATED_IMMUNITY		16	0.46460024	0.9615487	0.5081301	0.75606817	1.0	2694	tags=25%, list=12%, signal=29%
GO_REGULATION_OF_STEROID_METABOLIC_PROCESS	GO_REGULATION_OF_STEROID_METABOLIC_PROCESS		72	0.330625	0.96143335	0.50993377	0.75578254	1.0	3716	tags=24%, list=17%, signal=28%
GO_STRESS_ACTIVATED_PROTEIN_KINASE_SIGNALING_CASCADE	GO_STRESS_ACTIVATED_PROTEIN_KINASE_SIGNALING_CASCADE		100	0.28462008	0.9613712	0.5249501	0.755397	1.0	2964	tags=17%, list=14%, signal=20%
GO_POSITIVE_REGULATION_OF_MYOTUBE_DIFFERENTIATION	GO_POSITIVE_REGULATION_OF_MYOTUBE_DIFFERENTIATION		29	0.41858485	0.9611682	0.5295359	0.7553417	1.0	2345	tags=21%, list=11%, signal=23%
GO_REGULATION_OF_INTERLEUKIN_13_PRODUCTION	GO_REGULATION_OF_INTERLEUKIN_13_PRODUCTION		17	0.4377908	0.9593417	0.51230425	0.7593688	1.0	2868	tags=29%, list=13%, signal=34%
GO_MESENCHYMAL_TO_EPITHELIAL_TRANSITION	GO_MESENCHYMAL_TO_EPITHELIAL_TRANSITION		15	0.44810864	0.9588819	0.5300207	0.7599934	1.0	2547	tags=33%, list=12%, signal=38%
GO_BILE_ACID_METABOLIC_PROCESS	GO_BILE_ACID_METABOLIC_PROCESS		35	0.34723666	0.95852447	0.5088889	0.76032	1.0	3353	tags=29%, list=15%, signal=34%
GO_NEGATIVE_REGULATION_OF_RESPONSE_TO_WOUNDING	GO_NEGATIVE_REGULATION_OF_RESPONSE_TO_WOUNDING		146	0.31164545	0.95829505	0.52953154	0.76032627	1.0	2718	tags=22%, list=12%, signal=25%
GO_RESPONSE_TO_FIBROBLAST_GROWTH_FACTOR	GO_RESPONSE_TO_FIBROBLAST_GROWTH_FACTOR		111	0.28697342	0.95828813	0.5090909	0.7597988	1.0	3181	tags=17%, list=15%, signal=20%
GO_POSITIVE_REGULATION_OF_CAMP_METABOLIC_PROCESS	GO_POSITIVE_REGULATION_OF_CAMP_METABOLIC_PROCESS		83	0.31382367	0.95763564	0.52380955	0.76091534	1.0	3575	tags=24%, list=16%, signal=29%
GO_RESPONSE_TO_ACETYLCHOLINE	GO_RESPONSE_TO_ACETYLCHOLINE		17	0.3984924	0.95642793	0.52866244	0.7633292	1.0	4199	tags=29%, list=19%, signal=36%
GO_CARDIAC_CHAMBER_MORPHOGENESIS	GO_CARDIAC_CHAMBER_MORPHOGENESIS		102	0.38303572	0.9563746	0.5308642	0.76292366	1.0	3106	tags=25%, list=14%, signal=28%
GO_BLOOD_COAGULATION_FIBRIN_CLOT_FORMATION	GO_BLOOD_COAGULATION_FIBRIN_CLOT_FORMATION		24	0.3702616	0.9560564	0.503268	0.7631691	1.0	3843	tags=29%, list=18%, signal=35%
GO_NEGATIVE_REGULATION_OF_TOR_SIGNALING	GO_NEGATIVE_REGULATION_OF_TOR_SIGNALING		30	0.30669996	0.955321	0.52880657	0.76439196	1.0	4330	tags=30%, list=20%, signal=37%
GO_NEGATIVE_REGULATION_OF_BIOMINERAL_TISSUE_DEVELOPMENT	GO_NEGATIVE_REGULATION_OF_BIOMINERAL_TISSUE_DEVELOPMENT		18	0.42657378	0.95530427	0.5425101	0.763894	1.0	3704	tags=33%, list=17%, signal=40%
GO_POSITIVE_REGULATION_OF_TRANSCRIPTION_FACTOR_IMPORT_INTO_NUCLEUS	GO_POSITIVE_REGULATION_OF_TRANSCRIPTION_FACTOR_IMPORT_INTO_NUCLEUS		51	0.36128438	0.9552635	0.52165353	0.7634593	1.0	3483	tags=29%, list=16%, signal=35%
GO_POSITIVE_REGULATION_OF_GLYCOPROTEIN_METABOLIC_PROCESS	GO_POSITIVE_REGULATION_OF_GLYCOPROTEIN_METABOLIC_PROCESS		17	0.4593374	0.9552604	0.52663934	0.7629281	1.0	2387	tags=29%, list=11%, signal=33%
GO_NUCLEUS_LOCALIZATION	GO_NUCLEUS_LOCALIZATION		20	0.3544365	0.9545628	0.5462012	0.76408094	1.0	4710	tags=45%, list=22%, signal=57%
GO_ORGANELLE_MEMBRANE_FUSION	GO_ORGANELLE_MEMBRANE_FUSION		88	0.26639068	0.95396143	0.548583	0.7650308	1.0	2225	tags=13%, list=10%, signal=14%
GO_NEGATIVE_REGULATION_OF_G_PROTEIN_COUPLED_RECEPTOR_PROTEIN_SIGNALING_PATHWAY	GO_NEGATIVE_REGULATION_OF_G_PROTEIN_COUPLED_RECEPTOR_PROTEIN_SIGNALING_PATHWAY		37	0.37684208	0.95380986	0.5168067	0.76486665	1.0	4144	tags=32%, list=19%, signal=40%
GO_NEGATIVE_REGULATION_OF_CALCIUM_ION_TRANSPORT_INTO_CYTOSOL	GO_NEGATIVE_REGULATION_OF_CALCIUM_ION_TRANSPORT_INTO_CYTOSOL		17	0.44546905	0.9534846	0.5468085	0.7651056	1.0	3204	tags=35%, list=15%, signal=41%
GO_REGULATION_OF_DNA_BINDING	GO_REGULATION_OF_DNA_BINDING		90	0.28484803	0.9533765	0.5364891	0.764849	1.0	3033	tags=21%, list=14%, signal=24%
GO_REGULATION_OF_SEQUENCE_SPECIFIC_DNA_BINDING_TRANSCRIPTION_FACTOR_ACTIVITY	GO_REGULATION_OF_SEQUENCE_SPECIFIC_DNA_BINDING_TRANSCRIPTION_FACTOR_ACTIVITY		344	0.26025537	0.95306844	0.54789275	0.7650499	1.0	3919	tags=21%, list=18%, signal=25%
GO_CELLULAR_RESPONSE_TO_MECHANICAL_STIMULUS	GO_CELLULAR_RESPONSE_TO_MECHANICAL_STIMULUS		78	0.32295653	0.9530661	0.5516569	0.7645148	1.0	3470	tags=22%, list=16%, signal=26%
GO_FOREBRAIN_CELL_MIGRATION	GO_FOREBRAIN_CELL_MIGRATION		60	0.31716624	0.9528304	0.51252407	0.7645512	1.0	2711	tags=20%, list=12%, signal=23%
GO_TISSUE_REGENERATION	GO_TISSUE_REGENERATION		48	0.3683354	0.95263946	0.52880657	0.76445884	1.0	2609	tags=27%, list=12%, signal=31%
GO_ER_ASSOCIATED_UBIQUITIN_DEPENDENT_PROTEIN_CATABOLIC_PROCESS	GO_ER_ASSOCIATED_UBIQUITIN_DEPENDENT_PROTEIN_CATABOLIC_PROCESS		59	0.27711734	0.95234007	0.5127701	0.76460624	1.0	5668	tags=37%, list=26%, signal=50%
GO_COENZYME_A_METABOLIC_PROCESS	GO_COENZYME_A_METABOLIC_PROCESS		17	0.4058163	0.9522085	0.509165	0.76437616	1.0	2311	tags=24%, list=11%, signal=26%
GO_NEGATIVE_REGULATION_OF_DEPHOSPHORYLATION	GO_NEGATIVE_REGULATION_OF_DEPHOSPHORYLATION		68	0.2987401	0.9521897	0.53984064	0.7638785	1.0	2607	tags=19%, list=12%, signal=22%
GO_TELENCEPHALON_DEVELOPMENT	GO_TELENCEPHALON_DEVELOPMENT		222	0.2757028	0.9510278	0.542	0.766122	1.0	2642	tags=17%, list=12%, signal=19%
GO_ORGANIC_CATION_TRANSPORT	GO_ORGANIC_CATION_TRANSPORT		18	0.40451026	0.95046943	0.5338983	0.76694244	1.0	2639	tags=22%, list=12%, signal=25%
GO_REGULATION_OF_SKELETAL_MUSCLE_TISSUE_DEVELOPMENT	GO_REGULATION_OF_SKELETAL_MUSCLE_TISSUE_DEVELOPMENT		46	0.38226396	0.95044595	0.5108481	0.7664701	1.0	3887	tags=33%, list=18%, signal=40%
GO_REGULATION_OF_TYROSINE_PHOSPHORYLATION_OF_STAT1_PROTEIN	GO_REGULATION_OF_TYROSINE_PHOSPHORYLATION_OF_STAT1_PROTEIN		16	0.42026985	0.9502397	0.5097614	0.76644474	1.0	2413	tags=19%, list=11%, signal=21%
GO_REGULATION_OF_HEMATOPOIETIC_PROGENITOR_CELL_DIFFERENTIATION	GO_REGULATION_OF_HEMATOPOIETIC_PROGENITOR_CELL_DIFFERENTIATION		35	0.31431064	0.94944125	0.5118577	0.76784515	1.0	1700	tags=14%, list=8%, signal=15%
GO_PEPTIDE_HORMONE_PROCESSING	GO_PEPTIDE_HORMONE_PROCESSING		29	0.41838497	0.94914067	0.55106384	0.7680122	1.0	3530	tags=38%, list=16%, signal=45%
GO_NUCLEOBASE_CONTAINING_SMALL_MOLECULE_METABOLIC_PROCESS	GO_NUCLEOBASE_CONTAINING_SMALL_MOLECULE_METABOLIC_PROCESS		484	0.23550552	0.94903654	0.54115224	0.76771027	1.0	3271	tags=16%, list=15%, signal=18%
GO_CARDIAC_SEPTUM_DEVELOPMENT	GO_CARDIAC_SEPTUM_DEVELOPMENT		84	0.36008033	0.94889975	0.5225933	0.767498	1.0	3854	tags=30%, list=18%, signal=36%
GO_SOMATIC_STEM_CELL_DIVISION	GO_SOMATIC_STEM_CELL_DIVISION		21	0.41971982	0.94887227	0.53488374	0.7670243	1.0	1756	tags=24%, list=8%, signal=26%
GO_RESPONSE_TO_BACTERIUM	GO_RESPONSE_TO_BACTERIUM		469	0.320577	0.94879204	0.5408805	0.7666849	1.0	2712	tags=18%, list=12%, signal=20%
GO_GLUCOSE_METABOLIC_PROCESS	GO_GLUCOSE_METABOLIC_PROCESS		113	0.29955497	0.9486353	0.5652174	0.766503	1.0	4053	tags=27%, list=19%, signal=32%
GO_METANEPHRIC_EPITHELIUM_DEVELOPMENT	GO_METANEPHRIC_EPITHELIUM_DEVELOPMENT		19	0.4100236	0.9476673	0.50549453	0.7683493	1.0	3641	tags=37%, list=17%, signal=44%
GO_POSITIVE_REGULATION_OF_DNA_BINDING	GO_POSITIVE_REGULATION_OF_DNA_BINDING		40	0.30620405	0.94765955	0.5622318	0.7678276	1.0	2963	tags=20%, list=14%, signal=23%
GO_DICARBOXYLIC_ACID_CATABOLIC_PROCESS	GO_DICARBOXYLIC_ACID_CATABOLIC_PROCESS		15	0.40199775	0.9467692	0.5395833	0.7693859	1.0	3819	tags=27%, list=18%, signal=32%
GO_REGULATION_OF_CELL_GROWTH	GO_REGULATION_OF_CELL_GROWTH		371	0.2752573	0.94642055	0.5691383	0.76969767	1.0	2731	tags=16%, list=13%, signal=18%
GO_LIPOPROTEIN_BIOSYNTHETIC_PROCESS	GO_LIPOPROTEIN_BIOSYNTHETIC_PROCESS		82	0.26634637	0.94609493	0.52772075	0.76992524	1.0	4431	tags=23%, list=20%, signal=29%
GO_NEURON_NEURON_SYNAPTIC_TRANSMISSION	GO_NEURON_NEURON_SYNAPTIC_TRANSMISSION		54	0.3049837	0.9460854	0.5217391	0.7694093	1.0	3131	tags=17%, list=14%, signal=19%
GO_NEGATIVE_REGULATION_OF_LEUKOCYTE_MEDIATED_IMMUNITY	GO_NEGATIVE_REGULATION_OF_LEUKOCYTE_MEDIATED_IMMUNITY		46	0.40484837	0.9455445	0.5143443	0.77018845	1.0	3553	tags=28%, list=16%, signal=34%
GO_NEGATIVE_REGULATION_OF_IMMUNE_RESPONSE	GO_NEGATIVE_REGULATION_OF_IMMUNE_RESPONSE		116	0.35844323	0.9440752	0.5318275	0.77321994	1.0	4436	tags=32%, list=20%, signal=40%
GO_OVULATION_CYCLE_PROCESS	GO_OVULATION_CYCLE_PROCESS		84	0.31039986	0.9433348	0.54989815	0.77451783	1.0	3770	tags=26%, list=17%, signal=32%
GO_CARDIAC_EPITHELIAL_TO_MESENCHYMAL_TRANSITION	GO_CARDIAC_EPITHELIAL_TO_MESENCHYMAL_TRANSITION		24	0.43478817	0.9433122	0.52705413	0.7740301	1.0	662	tags=13%, list=3%, signal=13%
GO_POSITIVE_REGULATION_OF_PHAGOCYTOSIS	GO_POSITIVE_REGULATION_OF_PHAGOCYTOSIS		44	0.36052486	0.94279456	0.5596869	0.7747978	1.0	4134	tags=34%, list=19%, signal=42%
GO_ECTODERMAL_PLACODE_DEVELOPMENT	GO_ECTODERMAL_PLACODE_DEVELOPMENT		15	0.41715378	0.9425904	0.5380228	0.77475077	1.0	4773	tags=47%, list=22%, signal=60%
GO_CELL_JUNCTION_ASSEMBLY	GO_CELL_JUNCTION_ASSEMBLY		125	0.3050906	0.94250304	0.53294575	0.7744136	1.0	3190	tags=22%, list=15%, signal=25%
GO_MODULATION_BY_VIRUS_OF_HOST_MORPHOLOGY_OR_PHYSIOLOGY	GO_MODULATION_BY_VIRUS_OF_HOST_MORPHOLOGY_OR_PHYSIOLOGY		35	0.29454926	0.941859	0.52975047	0.7754145	1.0	3615	tags=29%, list=17%, signal=34%
GO_MESODERM_MORPHOGENESIS	GO_MESODERM_MORPHOGENESIS		63	0.32434875	0.94166803	0.55893534	0.77532077	1.0	3854	tags=24%, list=18%, signal=29%
GO_SKIN_DEVELOPMENT	GO_SKIN_DEVELOPMENT		186	0.38508397	0.94119173	0.5504386	0.7759699	1.0	2937	tags=28%, list=14%, signal=32%
GO_NEGATIVE_REGULATION_OF_IMMUNE_EFFECTOR_PROCESS	GO_NEGATIVE_REGULATION_OF_IMMUNE_EFFECTOR_PROCESS		99	0.35239077	0.9405484	0.52380955	0.77696	1.0	4031	tags=29%, list=19%, signal=36%
GO_RESPONSE_TO_PH	GO_RESPONSE_TO_PH		35	0.327168	0.9403817	0.5640496	0.7768542	1.0	4561	tags=31%, list=21%, signal=40%
GO_REGULATION_OF_ESTABLISHMENT_OF_PLANAR_POLARITY	GO_REGULATION_OF_ESTABLISHMENT_OF_PLANAR_POLARITY		107	0.30638477	0.94002795	0.5412475	0.77717847	1.0	1210	tags=10%, list=6%, signal=11%
GO_POSITIVE_REGULATION_OF_STEM_CELL_PROLIFERATION	GO_POSITIVE_REGULATION_OF_STEM_CELL_PROLIFERATION		61	0.34961504	0.9397253	0.5329218	0.7773558	1.0	3676	tags=38%, list=17%, signal=45%
GO_ACUTE_INFLAMMATORY_RESPONSE	GO_ACUTE_INFLAMMATORY_RESPONSE		71	0.32833987	0.9387722	0.5412475	0.7790963	1.0	3841	tags=25%, list=18%, signal=31%
GO_FORELIMB_MORPHOGENESIS	GO_FORELIMB_MORPHOGENESIS		37	0.36002833	0.938556	0.5436106	0.7791082	1.0	4203	tags=27%, list=19%, signal=33%
GO_EPIBOLY	GO_EPIBOLY		19	0.40581977	0.93828917	0.55226827	0.7792275	1.0	45	tags=11%, list=0%, signal=11%
GO_REGULATION_OF_PROTEIN_KINASE_B_SIGNALING	GO_REGULATION_OF_PROTEIN_KINASE_B_SIGNALING		114	0.30781412	0.93783337	0.5952381	0.77980363	1.0	3892	tags=27%, list=18%, signal=33%
GO_POSITIVE_REGULATION_OF_CELL_MATRIX_ADHESION	GO_POSITIVE_REGULATION_OF_CELL_MATRIX_ADHESION		40	0.3420569	0.9376084	0.57227725	0.7798087	1.0	3803	tags=30%, list=17%, signal=36%
GO_NONRIBOSOMAL_PEPTIDE_BIOSYNTHETIC_PROCESS	GO_NONRIBOSOMAL_PEPTIDE_BIOSYNTHETIC_PROCESS		16	0.4155039	0.9375859	0.5414847	0.7793365	1.0	3200	tags=31%, list=15%, signal=37%
GO_REGULATION_OF_RELEASE_OF_SEQUESTERED_CALCIUM_ION_INTO_CYTOSOL	GO_REGULATION_OF_RELEASE_OF_SEQUESTERED_CALCIUM_ION_INTO_CYTOSOL		70	0.3799267	0.93749094	0.55114824	0.7790712	1.0	1653	tags=19%, list=8%, signal=20%
GO_EPIDERMIS_DEVELOPMENT	GO_EPIDERMIS_DEVELOPMENT		228	0.3723367	0.937022	0.5665236	0.7796272	1.0	3445	tags=30%, list=16%, signal=36%
GO_POSITIVE_REGULATION_OF_CHONDROCYTE_DIFFERENTIATION	GO_POSITIVE_REGULATION_OF_CHONDROCYTE_DIFFERENTIATION		18	0.4035127	0.9361993	0.55666006	0.78108424	1.0	3793	tags=28%, list=17%, signal=34%
GO_REGULATION_OF_MEMBRANE_PROTEIN_ECTODOMAIN_PROTEOLYSIS	GO_REGULATION_OF_MEMBRANE_PROTEIN_ECTODOMAIN_PROTEOLYSIS		20	0.42067298	0.9349186	0.554	0.7836799	1.0	4641	tags=60%, list=21%, signal=76%
GO_HUMORAL_IMMUNE_RESPONSE	GO_HUMORAL_IMMUNE_RESPONSE		151	0.35299674	0.9348849	0.5490605	0.7832342	1.0	2197	tags=18%, list=10%, signal=20%
GO_RETROGRADE_TRANSPORT_ENDOSOME_TO_GOLGI	GO_RETROGRADE_TRANSPORT_ENDOSOME_TO_GOLGI		64	0.26509446	0.93474233	0.5502958	0.78304964	1.0	4649	tags=34%, list=21%, signal=44%
GO_TRANSCRIPTION_INITIATION_FROM_RNA_POLYMERASE_II_PROMOTER	GO_TRANSCRIPTION_INITIATION_FROM_RNA_POLYMERASE_II_PROMOTER		150	0.23155718	0.93446344	0.5833333	0.78319407	1.0	3852	tags=17%, list=18%, signal=20%
GO_RESPONSE_TO_LIPOPROTEIN_PARTICLE	GO_RESPONSE_TO_LIPOPROTEIN_PARTICLE		20	0.39659402	0.93426794	0.53578734	0.78314024	1.0	3455	tags=30%, list=16%, signal=36%
GO_HEART_VALVE_DEVELOPMENT	GO_HEART_VALVE_DEVELOPMENT		32	0.40391147	0.934082	0.5329341	0.7830895	1.0	3473	tags=28%, list=16%, signal=33%
GO_REGULATION_OF_ACTIN_FILAMENT_BASED_PROCESS	GO_REGULATION_OF_ACTIN_FILAMENT_BASED_PROCESS		300	0.29324436	0.93362516	0.54747474	0.7836505	1.0	3514	tags=21%, list=16%, signal=25%
GO_NEGATIVE_REGULATION_OF_BMP_SIGNALING_PATHWAY	GO_NEGATIVE_REGULATION_OF_BMP_SIGNALING_PATHWAY		40	0.38293257	0.9336067	0.5529661	0.7831653	1.0	4805	tags=40%, list=22%, signal=51%
GO_ASPARTATE_FAMILY_AMINO_ACID_METABOLIC_PROCESS	GO_ASPARTATE_FAMILY_AMINO_ACID_METABOLIC_PROCESS		53	0.32084054	0.93294203	0.51934826	0.7842554	1.0	3518	tags=23%, list=16%, signal=27%
GO_GAMMA_AMINOBUTYRIC_ACID_SIGNALING_PATHWAY	GO_GAMMA_AMINOBUTYRIC_ACID_SIGNALING_PATHWAY		21	0.3429547	0.9327707	0.54174757	0.78411233	1.0	5361	tags=38%, list=25%, signal=51%
GO_SINGLE_ORGANISM_MEMBRANE_BUDDING	GO_SINGLE_ORGANISM_MEMBRANE_BUDDING		70	0.26502612	0.93165755	0.5714286	0.78624135	1.0	5905	tags=39%, list=27%, signal=53%
GO_RETINOIC_ACID_RECEPTOR_SIGNALING_PATHWAY	GO_RETINOIC_ACID_RECEPTOR_SIGNALING_PATHWAY		16	0.3696787	0.9311138	0.55130786	0.7870426	1.0	4896	tags=44%, list=23%, signal=56%
GO_CGMP_BIOSYNTHETIC_PROCESS	GO_CGMP_BIOSYNTHETIC_PROCESS		15	0.45659673	0.9308584	0.5697446	0.7871373	1.0	3760	tags=20%, list=17%, signal=24%
GO_ANDROGEN_RECEPTOR_SIGNALING_PATHWAY	GO_ANDROGEN_RECEPTOR_SIGNALING_PATHWAY		40	0.29432762	0.93070513	0.5748988	0.78701276	1.0	930	tags=10%, list=4%, signal=10%
GO_BRANCHING_INVOLVED_IN_SALIVARY_GLAND_MORPHOGENESIS	GO_BRANCHING_INVOLVED_IN_SALIVARY_GLAND_MORPHOGENESIS		16	0.40973613	0.92986155	0.56554306	0.7885258	1.0	3374	tags=38%, list=16%, signal=44%
GO_REGULATION_OF_AUTOPHAGOSOME_ASSEMBLY	GO_REGULATION_OF_AUTOPHAGOSOME_ASSEMBLY		34	0.29414135	0.92985874	0.55533594	0.78800076	1.0	256	tags=6%, list=1%, signal=6%
GO_PROTEIN_POLYMERIZATION	GO_PROTEIN_POLYMERIZATION		64	0.29420048	0.92827976	0.5813449	0.79121625	1.0	812	tags=9%, list=4%, signal=10%
GO_POSITIVE_REGULATION_OF_I_KAPPAB_KINASE_NF_KAPPAB_SIGNALING	GO_POSITIVE_REGULATION_OF_I_KAPPAB_KINASE_NF_KAPPAB_SIGNALING		170	0.29737836	0.92786926	0.5703125	0.7916981	1.0	2776	tags=18%, list=13%, signal=21%
GO_CELL_MATRIX_ADHESION	GO_CELL_MATRIX_ADHESION		107	0.35730818	0.9273928	0.57026476	0.79232323	1.0	3802	tags=32%, list=17%, signal=38%
GO_MUSCLE_CELL_MIGRATION	GO_MUSCLE_CELL_MIGRATION		17	0.45020783	0.92729574	0.56804734	0.79203725	1.0	3629	tags=35%, list=17%, signal=42%
GO_REGULATION_OF_CYTOPLASMIC_TRANSPORT	GO_REGULATION_OF_CYTOPLASMIC_TRANSPORT		453	0.25724646	0.9271241	0.5988024	0.79191023	1.0	3549	tags=19%, list=16%, signal=22%
GO_NEGATIVE_REGULATION_OF_MUSCLE_CELL_DIFFERENTIATION	GO_NEGATIVE_REGULATION_OF_MUSCLE_CELL_DIFFERENTIATION		53	0.3362738	0.927024	0.6	0.7916204	1.0	4706	tags=34%, list=22%, signal=43%
GO_MULTI_MULTICELLULAR_ORGANISM_PROCESS	GO_MULTI_MULTICELLULAR_ORGANISM_PROCESS		207	0.28189737	0.92626137	0.64300627	0.79298216	1.0	2937	tags=19%, list=14%, signal=22%
GO_POSITIVE_REGULATION_OF_B_CELL_ACTIVATION	GO_POSITIVE_REGULATION_OF_B_CELL_ACTIVATION		73	0.41634056	0.92613876	0.5768421	0.7927498	1.0	2755	tags=30%, list=13%, signal=34%
GO_NEGATIVE_REGULATION_OF_PROTEOLYSIS	GO_NEGATIVE_REGULATION_OF_PROTEOLYSIS		300	0.26582947	0.9259204	0.6487603	0.7927318	1.0	2545	tags=15%, list=12%, signal=17%
GO_POSITIVE_REGULATION_OF_TUMOR_NECROSIS_FACTOR_SUPERFAMILY_CYTOKINE_PRODUCTION	GO_POSITIVE_REGULATION_OF_TUMOR_NECROSIS_FACTOR_SUPERFAMILY_CYTOKINE_PRODUCTION		54	0.4106658	0.92586786	0.556	0.7923229	1.0	2981	tags=26%, list=14%, signal=30%
GO_REGULATION_OF_MITOCHONDRIAL_FISSION	GO_REGULATION_OF_MITOCHONDRIAL_FISSION		15	0.37250942	0.92571133	0.597561	0.79216444	1.0	2216	tags=27%, list=10%, signal=30%
GO_RESPONSE_TO_KETONE	GO_RESPONSE_TO_KETONE		174	0.29730383	0.9255194	0.6479167	0.7921099	1.0	3445	tags=24%, list=16%, signal=28%
GO_CARDIAC_CELL_DEVELOPMENT	GO_CARDIAC_CELL_DEVELOPMENT		47	0.43138117	0.925501	0.58691204	0.79163384	1.0	2305	tags=26%, list=11%, signal=28%
GO_REGULATION_OF_SMOOTH_MUSCLE_CELL_DIFFERENTIATION	GO_REGULATION_OF_SMOOTH_MUSCLE_CELL_DIFFERENTIATION		19	0.41505444	0.9251244	0.5813449	0.79202735	1.0	1688	tags=21%, list=8%, signal=23%
GO_POSITIVE_REGULATION_OF_ENDOTHELIAL_CELL_PROLIFERATION	GO_POSITIVE_REGULATION_OF_ENDOTHELIAL_CELL_PROLIFERATION		65	0.3623261	0.92489207	0.57537156	0.7920278	1.0	2216	tags=20%, list=10%, signal=22%
GO_GASTRULATION	GO_GASTRULATION		144	0.29888135	0.92485833	0.6033835	0.7915839	1.0	1586	tags=12%, list=7%, signal=13%
GO_HEAD_MORPHOGENESIS	GO_HEAD_MORPHOGENESIS		34	0.35752445	0.9240957	0.5785288	0.7928852	1.0	4900	tags=35%, list=23%, signal=45%
GO_DENDRITIC_CELL_CHEMOTAXIS	GO_DENDRITIC_CELL_CHEMOTAXIS		16	0.5353127	0.9240019	0.5814889	0.79256636	1.0	1066	tags=19%, list=5%, signal=20%
GO_RESPONSE_TO_CORTICOSTEROID	GO_RESPONSE_TO_CORTICOSTEROID		171	0.28563693	0.923572	0.6888889	0.79306483	1.0	2631	tags=20%, list=12%, signal=22%
GO_NEGATIVE_REGULATION_OF_CELLULAR_AMIDE_METABOLIC_PROCESS	GO_NEGATIVE_REGULATION_OF_CELLULAR_AMIDE_METABOLIC_PROCESS		117	0.23421821	0.92315745	0.6128405	0.7934981	1.0	5043	tags=26%, list=23%, signal=33%
GO_REGULATION_OF_CELLULAR_RESPONSE_TO_GROWTH_FACTOR_STIMULUS	GO_REGULATION_OF_CELLULAR_RESPONSE_TO_GROWTH_FACTOR_STIMULUS		220	0.32138163	0.92305964	0.5609756	0.7931854	1.0	1906	tags=17%, list=9%, signal=18%
GO_AORTA_MORPHOGENESIS	GO_AORTA_MORPHOGENESIS		22	0.4232305	0.9226218	0.5697211	0.7937352	1.0	5195	tags=41%, list=24%, signal=54%
GO_REGULATION_OF_VACUOLAR_TRANSPORT	GO_REGULATION_OF_VACUOLAR_TRANSPORT		29	0.34301046	0.92241716	0.5533981	0.79372585	1.0	2993	tags=21%, list=14%, signal=24%
GO_METANEPHRIC_NEPHRON_MORPHOGENESIS	GO_METANEPHRIC_NEPHRON_MORPHOGENESIS		20	0.41106772	0.9222142	0.57488984	0.7936799	1.0	3420	tags=35%, list=16%, signal=41%
GO_NEGATIVE_REGULATION_OF_BLOOD_CIRCULATION	GO_NEGATIVE_REGULATION_OF_BLOOD_CIRCULATION		33	0.35727385	0.9222052	0.56437767	0.79316336	1.0	2693	tags=18%, list=12%, signal=21%
GO_CELL_SUBSTRATE_ADHESION	GO_CELL_SUBSTRATE_ADHESION		152	0.33813196	0.9215827	0.5708583	0.7941066	1.0	3802	tags=32%, list=17%, signal=39%
GO_REGULATION_OF_EMBRYONIC_DEVELOPMENT	GO_REGULATION_OF_EMBRYONIC_DEVELOPMENT		107	0.31640145	0.9214214	0.6020833	0.7939503	1.0	3439	tags=24%, list=16%, signal=29%
GO_RESPONSE_TO_COLD	GO_RESPONSE_TO_COLD		41	0.3239082	0.9209867	0.59498954	0.7944808	1.0	2573	tags=24%, list=12%, signal=28%
GO_DEMETHYLATION	GO_DEMETHYLATION		50	0.27413395	0.9201987	0.57391304	0.7958007	1.0	927	tags=8%, list=4%, signal=8%
GO_NEGATIVE_REGULATION_OF_CATION_CHANNEL_ACTIVITY	GO_NEGATIVE_REGULATION_OF_CATION_CHANNEL_ACTIVITY		31	0.3434061	0.919708	0.5846457	0.79643035	1.0	2964	tags=26%, list=14%, signal=30%
GO_ERAD_PATHWAY	GO_ERAD_PATHWAY		71	0.25082895	0.91960603	0.56496066	0.7961577	1.0	5668	tags=34%, list=26%, signal=46%
GO_REGULATION_OF_MUSCLE_CELL_DIFFERENTIATION	GO_REGULATION_OF_MUSCLE_CELL_DIFFERENTIATION		146	0.315467	0.91945773	0.60206187	0.795976	1.0	4848	tags=31%, list=22%, signal=39%
GO_NEGATIVE_REGULATION_OF_HOMEOSTATIC_PROCESS	GO_NEGATIVE_REGULATION_OF_HOMEOSTATIC_PROCESS		117	0.3008897	0.919075	0.5886076	0.7963746	1.0	4375	tags=26%, list=20%, signal=32%
GO_CELLULAR_RESPONSE_TO_LITHIUM_ION	GO_CELLULAR_RESPONSE_TO_LITHIUM_ION		17	0.37536907	0.91893286	0.55756205	0.79619247	1.0	3051	tags=29%, list=14%, signal=34%
GO_REGULATION_OF_RECEPTOR_RECYCLING	GO_REGULATION_OF_RECEPTOR_RECYCLING		19	0.35460758	0.9187913	0.593047	0.7959782	1.0	1271	tags=11%, list=6%, signal=11%
GO_CARBOHYDRATE_DERIVATIVE_TRANSPORT	GO_CARBOHYDRATE_DERIVATIVE_TRANSPORT		47	0.28626308	0.91759557	0.5860735	0.7982701	1.0	3937	tags=23%, list=18%, signal=29%
GO_CEREBRAL_CORTEX_NEURON_DIFFERENTIATION	GO_CEREBRAL_CORTEX_NEURON_DIFFERENTIATION		22	0.36445543	0.9175592	0.58317757	0.79780996	1.0	3450	tags=32%, list=16%, signal=38%
GO_OSTEOCLAST_DIFFERENTIATION	GO_OSTEOCLAST_DIFFERENTIATION		28	0.34057376	0.9172124	0.5846457	0.7981424	1.0	3299	tags=21%, list=15%, signal=25%
GO_POSITIVE_REGULATION_OF_DENDRITE_MORPHOGENESIS	GO_POSITIVE_REGULATION_OF_DENDRITE_MORPHOGENESIS		31	0.31471533	0.9168676	0.5838509	0.79844606	1.0	3801	tags=26%, list=17%, signal=31%
GO_NEUTROPHIL_MEDIATED_IMMUNITY	GO_NEUTROPHIL_MEDIATED_IMMUNITY		21	0.417118	0.91676915	0.56130266	0.79816204	1.0	1189	tags=14%, list=5%, signal=15%
GO_BLOOD_COAGULATION_INTRINSIC_PATHWAY	GO_BLOOD_COAGULATION_INTRINSIC_PATHWAY		17	0.3697276	0.91619563	0.5608696	0.79901165	1.0	3843	tags=29%, list=18%, signal=36%
GO_RESPONSE_TO_ALKALOID	GO_RESPONSE_TO_ALKALOID		132	0.29115862	0.9159177	0.61208576	0.799135	1.0	2826	tags=19%, list=13%, signal=22%
GO_CARDIAC_CHAMBER_DEVELOPMENT	GO_CARDIAC_CHAMBER_DEVELOPMENT		141	0.34872743	0.915012	0.5653924	0.8007764	1.0	3972	tags=28%, list=18%, signal=34%
GO_REGULATION_OF_VIRAL_ENTRY_INTO_HOST_CELL	GO_REGULATION_OF_VIRAL_ENTRY_INTO_HOST_CELL		27	0.3359151	0.91501015	0.5815324	0.8002537	1.0	4587	tags=30%, list=21%, signal=38%
GO_CARDIAC_MUSCLE_TISSUE_MORPHOGENESIS	GO_CARDIAC_MUSCLE_TISSUE_MORPHOGENESIS		52	0.42774987	0.91481984	0.58641976	0.8002082	1.0	3358	tags=29%, list=15%, signal=34%
GO_NUCLEOSIDE_PHOSPHATE_CATABOLIC_PROCESS	GO_NUCLEOSIDE_PHOSPHATE_CATABOLIC_PROCESS		65	0.27534214	0.91415197	0.6197479	0.80128855	1.0	3230	tags=22%, list=15%, signal=25%
GO_REGULATION_OF_ACTIN_FILAMENT_LENGTH	GO_REGULATION_OF_ACTIN_FILAMENT_LENGTH		147	0.28945878	0.9140894	0.60612243	0.80089366	1.0	2409	tags=14%, list=11%, signal=16%
GO_MEMBRANE_PROTEIN_INTRACELLULAR_DOMAIN_PROTEOLYSIS	GO_MEMBRANE_PROTEIN_INTRACELLULAR_DOMAIN_PROTEOLYSIS		16	0.34374174	0.9140543	0.5703125	0.8004523	1.0	406	tags=6%, list=2%, signal=6%
GO_REPRODUCTIVE_SYSTEM_DEVELOPMENT	GO_REPRODUCTIVE_SYSTEM_DEVELOPMENT		392	0.25739816	0.91363233	0.72727275	0.80096185	1.0	3640	tags=21%, list=17%, signal=25%
GO_NEGATIVE_REGULATION_OF_OXIDOREDUCTASE_ACTIVITY	GO_NEGATIVE_REGULATION_OF_OXIDOREDUCTASE_ACTIVITY		26	0.33728084	0.9132122	0.58316636	0.80142987	1.0	2371	tags=19%, list=11%, signal=22%
GO_ACYLGLYCEROL_HOMEOSTASIS	GO_ACYLGLYCEROL_HOMEOSTASIS		28	0.32654884	0.91283673	0.5894161	0.8017545	1.0	3716	tags=25%, list=17%, signal=30%
GO_LEUKOCYTE_HOMEOSTASIS	GO_LEUKOCYTE_HOMEOSTASIS		59	0.31972685	0.9122652	0.5608782	0.802641	1.0	2609	tags=22%, list=12%, signal=25%
GO_POSITIVE_REGULATION_OF_MUSCLE_CELL_DIFFERENTIATION	GO_POSITIVE_REGULATION_OF_MUSCLE_CELL_DIFFERENTIATION		81	0.33596736	0.91218036	0.585567	0.80232817	1.0	2345	tags=16%, list=11%, signal=18%
GO_MODULATION_OF_EXCITATORY_POSTSYNAPTIC_POTENTIAL	GO_MODULATION_OF_EXCITATORY_POSTSYNAPTIC_POTENTIAL		30	0.33634788	0.911677	0.5731707	0.80303603	1.0	3468	tags=20%, list=16%, signal=24%
GO_TAXIS	GO_TAXIS		426	0.31397834	0.91165584	0.6085271	0.8025661	1.0	3758	tags=26%, list=17%, signal=31%
GO_POSITIVE_REGULATION_OF_ACTIN_CYTOSKELETON_REORGANIZATION	GO_POSITIVE_REGULATION_OF_ACTIN_CYTOSKELETON_REORGANIZATION		16	0.3775563	0.9114534	0.6038544	0.80252224	1.0	4708	tags=44%, list=22%, signal=56%
GO_NEUTRAL_LIPID_CATABOLIC_PROCESS	GO_NEUTRAL_LIPID_CATABOLIC_PROCESS		24	0.37338063	0.91120434	0.6103604	0.8025468	1.0	2730	tags=21%, list=13%, signal=24%
GO_REGULATION_OF_CALCIUM_ION_TRANSPORT	GO_REGULATION_OF_CALCIUM_ION_TRANSPORT		196	0.32471803	0.9110146	0.6090535	0.8024586	1.0	2925	tags=20%, list=13%, signal=23%
GO_REGULATION_OF_MYOBLAST_DIFFERENTIATION	GO_REGULATION_OF_MYOBLAST_DIFFERENTIATION		46	0.3689608	0.9109386	0.5885947	0.80211383	1.0	3447	tags=26%, list=16%, signal=31%
GO_REGENERATION	GO_REGENERATION		152	0.29278788	0.91089064	0.6467066	0.8016943	1.0	2609	tags=18%, list=12%, signal=21%
GO_AUTOPHAGY	GO_AUTOPHAGY		363	0.21151371	0.91069245	0.65317917	0.8016113	1.0	4311	tags=20%, list=20%, signal=24%
GO_POSITIVE_REGULATION_OF_MAST_CELL_ACTIVATION	GO_POSITIVE_REGULATION_OF_MAST_CELL_ACTIVATION		15	0.42271408	0.91023815	0.6036961	0.802183	1.0	4021	tags=40%, list=18%, signal=49%
GO_NEGATIVE_REGULATION_OF_EMBRYONIC_DEVELOPMENT	GO_NEGATIVE_REGULATION_OF_EMBRYONIC_DEVELOPMENT		26	0.40869468	0.9093524	0.5975359	0.8037596	1.0	5246	tags=50%, list=24%, signal=66%
GO_PATTERNING_OF_BLOOD_VESSELS	GO_PATTERNING_OF_BLOOD_VESSELS		32	0.34975803	0.9092105	0.5972495	0.8035338	1.0	2695	tags=25%, list=12%, signal=28%
GO_POSITIVE_REGULATION_OF_INSULIN_SECRETION	GO_POSITIVE_REGULATION_OF_INSULIN_SECRETION		62	0.27733618	0.9091211	0.6570248	0.8032331	1.0	4561	tags=26%, list=21%, signal=33%
GO_RIBONUCLEOTIDE_CATABOLIC_PROCESS	GO_RIBONUCLEOTIDE_CATABOLIC_PROCESS		27	0.3657021	0.9091188	0.5819328	0.8027148	1.0	2696	tags=26%, list=12%, signal=30%
GO_NEGATIVE_REGULATION_OF_PEPTIDASE_ACTIVITY	GO_NEGATIVE_REGULATION_OF_PEPTIDASE_ACTIVITY		223	0.28622407	0.9089528	0.6296296	0.8026184	1.0	2498	tags=17%, list=11%, signal=19%
GO_REGULATION_OF_NEUTROPHIL_MIGRATION	GO_REGULATION_OF_NEUTROPHIL_MIGRATION		30	0.43157965	0.9089421	0.57894737	0.8021233	1.0	2925	tags=43%, list=13%, signal=50%
GO_CELL_CYCLE_ARREST	GO_CELL_CYCLE_ARREST		142	0.25328824	0.9089172	0.668616	0.80166465	1.0	1796	tags=11%, list=8%, signal=12%
GO_POSITIVE_REGULATION_OF_CALCIUM_ION_DEPENDENT_EXOCYTOSIS	GO_POSITIVE_REGULATION_OF_CALCIUM_ION_DEPENDENT_EXOCYTOSIS		24	0.35092	0.90883684	0.59386975	0.8013411	1.0	2041	tags=17%, list=9%, signal=18%
GO_POSITIVE_REGULATION_OF_BLOOD_CIRCULATION	GO_POSITIVE_REGULATION_OF_BLOOD_CIRCULATION		92	0.29875314	0.90864825	0.68209255	0.80127966	1.0	2949	tags=20%, list=14%, signal=23%
GO_DORSAL_SPINAL_CORD_DEVELOPMENT	GO_DORSAL_SPINAL_CORD_DEVELOPMENT		17	0.36536852	0.9085813	0.5716946	0.8009376	1.0	740	tags=6%, list=3%, signal=6%
GO_ALPHA_AMINO_ACID_METABOLIC_PROCESS	GO_ALPHA_AMINO_ACID_METABOLIC_PROCESS		210	0.2747651	0.90829736	0.6477024	0.8011388	1.0	3281	tags=23%, list=15%, signal=27%
GO_POSITIVE_REGULATION_OF_CYCLIC_NUCLEOTIDE_METABOLIC_PROCESS	GO_POSITIVE_REGULATION_OF_CYCLIC_NUCLEOTIDE_METABOLIC_PROCESS		102	0.297165	0.9082325	0.61538464	0.80078834	1.0	3821	tags=24%, list=18%, signal=28%
GO_NEGATIVE_REGULATION_OF_INNATE_IMMUNE_RESPONSE	GO_NEGATIVE_REGULATION_OF_INNATE_IMMUNE_RESPONSE		35	0.38880515	0.90809083	0.5679513	0.8006084	1.0	3367	tags=29%, list=15%, signal=34%
GO_MYELOID_LEUKOCYTE_MEDIATED_IMMUNITY	GO_MYELOID_LEUKOCYTE_MEDIATED_IMMUNITY		40	0.37112656	0.907983	0.5983773	0.80034417	1.0	1230	tags=13%, list=6%, signal=13%
GO_ACTIVATION_OF_MAPKK_ACTIVITY	GO_ACTIVATION_OF_MAPKK_ACTIVITY		51	0.29086	0.90775865	0.6231884	0.8003563	1.0	4551	tags=35%, list=21%, signal=45%
GO_SMOOTH_MUSCLE_CONTRACTION	GO_SMOOTH_MUSCLE_CONTRACTION		45	0.33664197	0.90731055	0.59026366	0.8009044	1.0	3841	tags=24%, list=18%, signal=30%
GO_MOTOR_NEURON_AXON_GUIDANCE	GO_MOTOR_NEURON_AXON_GUIDANCE		27	0.34733465	0.90706676	0.59238094	0.80093616	1.0	2695	tags=19%, list=12%, signal=21%
GO_OSTEOBLAST_DIFFERENTIATION	GO_OSTEOBLAST_DIFFERENTIATION		118	0.3069116	0.9068845	0.6142558	0.8008398	1.0	2482	tags=16%, list=11%, signal=18%
GO_RENAL_SYSTEM_PROCESS_INVOLVED_IN_REGULATION_OF_BLOOD_VOLUME	GO_RENAL_SYSTEM_PROCESS_INVOLVED_IN_REGULATION_OF_BLOOD_VOLUME		17	0.38516846	0.90671074	0.578199	0.8007536	1.0	469	tags=12%, list=2%, signal=12%
GO_PHOTORECEPTOR_CELL_DIFFERENTIATION	GO_PHOTORECEPTOR_CELL_DIFFERENTIATION		49	0.2893512	0.9066174	0.625	0.8004551	1.0	1297	tags=8%, list=6%, signal=9%
GO_RESPONSE_TO_LEAD_ION	GO_RESPONSE_TO_LEAD_ION		20	0.33198673	0.90597415	0.6049896	0.80150515	1.0	3166	tags=25%, list=15%, signal=29%
GO_T_HELPER_1_TYPE_IMMUNE_RESPONSE	GO_T_HELPER_1_TYPE_IMMUNE_RESPONSE		18	0.44768932	0.90591025	0.5858586	0.8011469	1.0	4421	tags=33%, list=20%, signal=42%
GO_REGULATION_OF_PROTEIN_IMPORT	GO_REGULATION_OF_PROTEIN_IMPORT		172	0.28064242	0.9054569	0.658	0.80176544	1.0	3483	tags=21%, list=16%, signal=25%
GO_NEGATIVE_REGULATION_OF_INTRACELLULAR_SIGNAL_TRANSDUCTION	GO_NEGATIVE_REGULATION_OF_INTRACELLULAR_SIGNAL_TRANSDUCTION		406	0.24901497	0.90519494	0.72564614	0.8018222	1.0	4002	tags=21%, list=18%, signal=26%
GO_NEGATIVE_REGULATION_OF_CELL_CELL_ADHESION	GO_NEGATIVE_REGULATION_OF_CELL_CELL_ADHESION		131	0.312084	0.90427935	0.633833	0.80341965	1.0	2930	tags=21%, list=13%, signal=25%
GO_BILE_ACID_AND_BILE_SALT_TRANSPORT	GO_BILE_ACID_AND_BILE_SALT_TRANSPORT		27	0.34739634	0.90409094	0.6090535	0.8033628	1.0	3353	tags=26%, list=15%, signal=31%
GO_TISSUE_MIGRATION	GO_TISSUE_MIGRATION		79	0.32979482	0.90371925	0.6128364	0.80374134	1.0	3830	tags=27%, list=18%, signal=32%
GO_TEMPERATURE_HOMEOSTASIS	GO_TEMPERATURE_HOMEOSTASIS		26	0.34781718	0.9034363	0.622	0.80386335	1.0	3454	tags=27%, list=16%, signal=32%
GO_REGULATION_OF_CELL_JUNCTION_ASSEMBLY	GO_REGULATION_OF_CELL_JUNCTION_ASSEMBLY		67	0.3153045	0.9033599	0.61013645	0.8035135	1.0	3850	tags=28%, list=18%, signal=34%
GO_PIGMENT_METABOLIC_PROCESS	GO_PIGMENT_METABOLIC_PROCESS		56	0.27570102	0.90225923	0.6507592	0.8055902	1.0	4079	tags=27%, list=19%, signal=33%
GO_HOMOPHILIC_CELL_ADHESION_VIA_PLASMA_MEMBRANE_ADHESION_MOLECULES	GO_HOMOPHILIC_CELL_ADHESION_VIA_PLASMA_MEMBRANE_ADHESION_MOLECULES		125	0.3043486	0.901738	0.6652632	0.80634046	1.0	3579	tags=22%, list=16%, signal=26%
GO_NEGATIVE_REGULATION_OF_T_CELL_RECEPTOR_SIGNALING_PATHWAY	GO_NEGATIVE_REGULATION_OF_T_CELL_RECEPTOR_SIGNALING_PATHWAY		16	0.37803724	0.901552	0.5870021	0.80624086	1.0	33	tags=6%, list=0%, signal=6%
GO_RESPONSE_TO_EXTRACELLULAR_STIMULUS	GO_RESPONSE_TO_EXTRACELLULAR_STIMULUS		426	0.24680896	0.90148485	0.80694145	0.8058735	1.0	4295	tags=25%, list=20%, signal=31%
GO_FIBROBLAST_GROWTH_FACTOR_RECEPTOR_SIGNALING_PATHWAY	GO_FIBROBLAST_GROWTH_FACTOR_RECEPTOR_SIGNALING_PATHWAY		81	0.27219993	0.9012906	0.5654762	0.805841	1.0	3004	tags=16%, list=14%, signal=19%
GO_REGULATION_OF_PROTEIN_BINDING	GO_REGULATION_OF_PROTEIN_BINDING		163	0.256543	0.9011713	0.71836734	0.8056262	1.0	3159	tags=21%, list=15%, signal=24%
GO_NEGATIVE_REGULATION_OF_SMOOTHENED_SIGNALING_PATHWAY	GO_NEGATIVE_REGULATION_OF_SMOOTHENED_SIGNALING_PATHWAY		25	0.37446323	0.90093213	0.6344086	0.8056914	1.0	5340	tags=44%, list=25%, signal=58%
GO_HETEROTYPIC_CELL_CELL_ADHESION	GO_HETEROTYPIC_CELL_CELL_ADHESION		26	0.38650194	0.90057635	0.61793375	0.80602676	1.0	3655	tags=31%, list=17%, signal=37%
GO_PHAGOCYTOSIS	GO_PHAGOCYTOSIS		157	0.32292408	0.90050465	0.61885244	0.80571485	1.0	5001	tags=32%, list=23%, signal=42%
GO_CELL_JUNCTION_ORGANIZATION	GO_CELL_JUNCTION_ORGANIZATION		175	0.28398535	0.90015763	0.6215686	0.8060096	1.0	3190	tags=21%, list=15%, signal=24%
GO_POSITIVE_REGULATION_OF_EMBRYONIC_DEVELOPMENT	GO_POSITIVE_REGULATION_OF_EMBRYONIC_DEVELOPMENT		29	0.36141792	0.89967936	0.626	0.80665195	1.0	3629	tags=31%, list=17%, signal=37%
GO_RUFFLE_ORGANIZATION	GO_RUFFLE_ORGANIZATION		19	0.3780432	0.89916784	0.6128405	0.8073044	1.0	3387	tags=21%, list=16%, signal=25%
GO_REPLACEMENT_OSSIFICATION	GO_REPLACEMENT_OSSIFICATION		25	0.3915689	0.8981239	0.60078275	0.8092502	1.0	3445	tags=28%, list=16%, signal=33%
GO_DEPHOSPHORYLATION	GO_DEPHOSPHORYLATION		257	0.23513387	0.89806056	0.7386831	0.80888104	1.0	4240	tags=24%, list=19%, signal=30%
GO_SMAD_PROTEIN_SIGNAL_TRANSDUCTION	GO_SMAD_PROTEIN_SIGNAL_TRANSDUCTION		53	0.29930988	0.8976982	0.6316832	0.80919975	1.0	1586	tags=9%, list=7%, signal=10%
GO_FOREBRAIN_GENERATION_OF_NEURONS	GO_FOREBRAIN_GENERATION_OF_NEURONS		64	0.29858777	0.896767	0.6254682	0.81087923	1.0	3450	tags=23%, list=16%, signal=28%
GO_REGULATION_OF_EXECUTION_PHASE_OF_APOPTOSIS	GO_REGULATION_OF_EXECUTION_PHASE_OF_APOPTOSIS		23	0.3584074	0.8965835	0.64668095	0.8107692	1.0	2080	tags=22%, list=10%, signal=24%
GO_TOLL_LIKE_RECEPTOR_4_SIGNALING_PATHWAY	GO_TOLL_LIKE_RECEPTOR_4_SIGNALING_PATHWAY		17	0.4416264	0.89570814	0.6049896	0.8122352	1.0	4083	tags=41%, list=19%, signal=51%
GO_GENETIC_IMPRINTING	GO_GENETIC_IMPRINTING		19	0.38089043	0.8948417	0.6048387	0.8137621	1.0	3445	tags=32%, list=16%, signal=37%
GO_CALCIUM_ION_REGULATED_EXOCYTOSIS_OF_NEUROTRANSMITTER	GO_CALCIUM_ION_REGULATED_EXOCYTOSIS_OF_NEUROTRANSMITTER		30	0.35459843	0.8945227	0.6331237	0.81401354	1.0	2607	tags=20%, list=12%, signal=23%
GO_RESPONSE_TO_NUTRIENT	GO_RESPONSE_TO_NUTRIENT		189	0.27133435	0.89424866	0.75692964	0.81415164	1.0	4217	tags=28%, list=19%, signal=34%
GO_SKELETAL_MUSCLE_TISSUE_REGENERATION	GO_SKELETAL_MUSCLE_TISSUE_REGENERATION		25	0.38875875	0.89393926	0.6036961	0.81434894	1.0	2609	tags=28%, list=12%, signal=32%
GO_CELL_PROLIFERATION_IN_FOREBRAIN	GO_CELL_PROLIFERATION_IN_FOREBRAIN		26	0.34101284	0.89364904	0.6106557	0.81447405	1.0	4079	tags=38%, list=19%, signal=47%
GO_GRANULOCYTE_ACTIVATION	GO_GRANULOCYTE_ACTIVATION		18	0.4272085	0.89350563	0.61220473	0.81427735	1.0	4158	tags=33%, list=19%, signal=41%
GO_PURINE_NUCLEOBASE_METABOLIC_PROCESS	GO_PURINE_NUCLEOBASE_METABOLIC_PROCESS		20	0.37120253	0.8929718	0.6645702	0.8150104	1.0	830	tags=20%, list=4%, signal=21%
GO_POSITIVE_REGULATION_OF_COAGULATION	GO_POSITIVE_REGULATION_OF_COAGULATION		24	0.39406657	0.89290166	0.6231884	0.8146638	1.0	2428	tags=21%, list=11%, signal=23%
GO_CARTILAGE_DEVELOPMENT	GO_CARTILAGE_DEVELOPMENT		141	0.33690807	0.8927564	0.63461536	0.81447846	1.0	3725	tags=29%, list=17%, signal=35%
GO_HEART_TRABECULA_MORPHOGENESIS	GO_HEART_TRABECULA_MORPHOGENESIS		24	0.36838454	0.8921824	0.60327196	0.8152479	1.0	3770	tags=29%, list=17%, signal=35%
GO_NADP_METABOLIC_PROCESS	GO_NADP_METABOLIC_PROCESS		27	0.35407683	0.8916574	0.59908885	0.81597036	1.0	4968	tags=37%, list=23%, signal=48%
GO_RIBONUCLEOSIDE_TRIPHOSPHATE_BIOSYNTHETIC_PROCESS	GO_RIBONUCLEOSIDE_TRIPHOSPHATE_BIOSYNTHETIC_PROCESS		41	0.28070647	0.89151484	0.6008065	0.8158115	1.0	434	tags=5%, list=2%, signal=5%
GO_WNT_SIGNALING_PATHWAY_CALCIUM_MODULATING_PATHWAY	GO_WNT_SIGNALING_PATHWAY_CALCIUM_MODULATING_PATHWAY		34	0.308128	0.89141357	0.6313726	0.8155349	1.0	4485	tags=29%, list=21%, signal=37%
GO_OVARIAN_FOLLICLE_DEVELOPMENT	GO_OVARIAN_FOLLICLE_DEVELOPMENT		57	0.2991587	0.89083374	0.672	0.81638217	1.0	2249	tags=18%, list=10%, signal=20%
GO_STARTLE_RESPONSE	GO_STARTLE_RESPONSE		25	0.3498402	0.8902372	0.627907	0.8171892	1.0	3240	tags=24%, list=15%, signal=28%
GO_MORPHOGENESIS_OF_A_POLARIZED_EPITHELIUM	GO_MORPHOGENESIS_OF_A_POLARIZED_EPITHELIUM		27	0.35130334	0.8898005	0.63508064	0.8176919	1.0	3140	tags=26%, list=14%, signal=30%
GO_REGULATION_OF_FATTY_ACID_TRANSPORT	GO_REGULATION_OF_FATTY_ACID_TRANSPORT		25	0.33974373	0.8897137	0.6714579	0.81737995	1.0	4094	tags=32%, list=19%, signal=39%
GO_ENDOTHELIAL_CELL_DIFFERENTIATION	GO_ENDOTHELIAL_CELL_DIFFERENTIATION		70	0.3065232	0.8896681	0.6259542	0.8169876	1.0	3106	tags=20%, list=14%, signal=23%
GO_ACTIN_MYOSIN_FILAMENT_SLIDING	GO_ACTIN_MYOSIN_FILAMENT_SLIDING		38	0.59645724	0.8895972	0.6863544	0.81663483	1.0	3252	tags=45%, list=15%, signal=53%
GO_CEREBRAL_CORTEX_DEVELOPMENT	GO_CEREBRAL_CORTEX_DEVELOPMENT		102	0.27501297	0.8893795	0.67432153	0.81661904	1.0	2072	tags=18%, list=10%, signal=19%
GO_REGULATION_OF_COAGULATION	GO_REGULATION_OF_COAGULATION		85	0.3348392	0.8886761	0.6585366	0.8177541	1.0	3439	tags=28%, list=16%, signal=33%
GO_HYPOTHALAMUS_DEVELOPMENT	GO_HYPOTHALAMUS_DEVELOPMENT		23	0.29500094	0.88786733	0.62068963	0.8190822	1.0	930	tags=9%, list=4%, signal=9%
GO_POSITIVE_REGULATION_OF_ALCOHOL_BIOSYNTHETIC_PROCESS	GO_POSITIVE_REGULATION_OF_ALCOHOL_BIOSYNTHETIC_PROCESS		22	0.36599493	0.88626456	0.6859345	0.8223337	1.0	1792	tags=18%, list=8%, signal=20%
GO_NEGATIVE_REGULATION_OF_FAT_CELL_DIFFERENTIATION	GO_NEGATIVE_REGULATION_OF_FAT_CELL_DIFFERENTIATION		38	0.3466578	0.8859946	0.66390043	0.8224476	1.0	3716	tags=32%, list=17%, signal=38%
GO_REGULATION_OF_MONOOXYGENASE_ACTIVITY	GO_REGULATION_OF_MONOOXYGENASE_ACTIVITY		58	0.2874508	0.8857805	0.7296748	0.8224361	1.0	2547	tags=17%, list=12%, signal=19%
GO_NEGATIVE_REGULATION_OF_CYTOKINE_SECRETION	GO_NEGATIVE_REGULATION_OF_CYTOKINE_SECRETION		40	0.36485803	0.88570005	0.65384614	0.82212377	1.0	3071	tags=28%, list=14%, signal=32%
GO_VESICLE_DOCKING	GO_VESICLE_DOCKING		54	0.276787	0.8852751	0.6406844	0.8225737	1.0	3000	tags=19%, list=14%, signal=21%
GO_MULTICELLULAR_ORGANISMAL_MOVEMENT	GO_MULTICELLULAR_ORGANISMAL_MOVEMENT		40	0.47167867	0.8848739	0.6206186	0.8229633	1.0	4438	tags=45%, list=20%, signal=56%
GO_REGULATION_OF_LIPOPROTEIN_LIPASE_ACTIVITY	GO_REGULATION_OF_LIPOPROTEIN_LIPASE_ACTIVITY		15	0.380146	0.8844669	0.61271673	0.8233973	1.0	3367	tags=27%, list=15%, signal=32%
GO_CILIUM_MORPHOGENESIS	GO_CILIUM_MORPHOGENESIS		180	0.26726204	0.8843264	0.63147795	0.8232152	1.0	5548	tags=34%, list=26%, signal=45%
GO_CARDIAC_MUSCLE_TISSUE_DEVELOPMENT	GO_CARDIAC_MUSCLE_TISSUE_DEVELOPMENT		134	0.36540088	0.8836356	0.63114756	0.8243127	1.0	3358	tags=27%, list=15%, signal=32%
GO_REGULATION_OF_PROTEIN_TARGETING_TO_MEMBRANE	GO_REGULATION_OF_PROTEIN_TARGETING_TO_MEMBRANE		20	0.3072323	0.88362753	0.6376518	0.8238212	1.0	6015	tags=45%, list=28%, signal=62%
GO_RESPONSE_TO_CARBOHYDRATE	GO_RESPONSE_TO_CARBOHYDRATE		162	0.25245076	0.8836159	0.70416665	0.8233268	1.0	4233	tags=22%, list=19%, signal=27%
GO_NEGATIVE_REGULATION_OF_WNT_SIGNALING_PATHWAY	GO_NEGATIVE_REGULATION_OF_WNT_SIGNALING_PATHWAY		186	0.2631391	0.8829704	0.6706349	0.8243489	1.0	2066	tags=13%, list=9%, signal=15%
GO_REGULATION_OF_CARDIAC_MUSCLE_CELL_ACTION_POTENTIAL	GO_REGULATION_OF_CARDIAC_MUSCLE_CELL_ACTION_POTENTIAL		19	0.35080877	0.8827571	0.66255146	0.8243276	1.0	3704	tags=32%, list=17%, signal=38%
GO_REGULATION_OF_CALCIUM_ION_IMPORT	GO_REGULATION_OF_CALCIUM_ION_IMPORT		94	0.34500265	0.8825211	0.6297071	0.8243505	1.0	1653	tags=17%, list=8%, signal=18%
GO_ACTIN_CYTOSKELETON_REORGANIZATION	GO_ACTIN_CYTOSKELETON_REORGANIZATION		54	0.29384717	0.8821696	0.6606786	0.82460606	1.0	2609	tags=15%, list=12%, signal=17%
GO_MUSCLE_ADAPTATION	GO_MUSCLE_ADAPTATION		29	0.39597827	0.8819387	0.64669424	0.8246233	1.0	1931	tags=24%, list=9%, signal=26%
GO_POSITIVE_REGULATION_OF_RESPONSE_TO_WOUNDING	GO_POSITIVE_REGULATION_OF_RESPONSE_TO_WOUNDING		152	0.33378953	0.8809741	0.65580446	0.8263806	1.0	2609	tags=19%, list=12%, signal=22%
GO_MEMORY	GO_MEMORY		90	0.26347277	0.8807349	0.723658	0.826421	1.0	2530	tags=16%, list=12%, signal=18%
GO_REGULATION_OF_MULTICELLULAR_ORGANISMAL_METABOLIC_PROCESS	GO_REGULATION_OF_MULTICELLULAR_ORGANISMAL_METABOLIC_PROCESS		35	0.33933428	0.8805266	0.6539235	0.8264281	1.0	2825	tags=20%, list=13%, signal=23%
GO_REGULATION_OF_CIRCADIAN_SLEEP_WAKE_CYCLE	GO_REGULATION_OF_CIRCADIAN_SLEEP_WAKE_CYCLE		24	0.33110753	0.8801455	0.6565041	0.82679665	1.0	3468	tags=21%, list=16%, signal=25%
GO_POSITIVE_REGULATION_OF_AXONOGENESIS	GO_POSITIVE_REGULATION_OF_AXONOGENESIS		66	0.29816034	0.87967044	0.67504835	0.82734996	1.0	2630	tags=20%, list=12%, signal=22%
GO_POSITIVE_REGULATION_OF_PEPTIDE_SECRETION	GO_POSITIVE_REGULATION_OF_PEPTIDE_SECRETION		89	0.25112224	0.8789373	0.7309237	0.82847834	1.0	4995	tags=27%, list=23%, signal=35%
GO_REGULATION_OF_PROTEIN_TARGETING_TO_MITOCHONDRION	GO_REGULATION_OF_PROTEIN_TARGETING_TO_MITOCHONDRION		90	0.23415832	0.87876385	0.7024952	0.82835	1.0	2471	tags=12%, list=11%, signal=14%
GO_POSITIVE_REGULATION_OF_ENDOTHELIAL_CELL_MIGRATION	GO_POSITIVE_REGULATION_OF_ENDOTHELIAL_CELL_MIGRATION		63	0.34086654	0.87858856	0.6425781	0.82825375	1.0	2216	tags=17%, list=10%, signal=19%
GO_REGULATION_OF_BMP_SIGNALING_PATHWAY	GO_REGULATION_OF_BMP_SIGNALING_PATHWAY		75	0.33185557	0.87841964	0.65052634	0.82813936	1.0	4110	tags=31%, list=19%, signal=38%
GO_NEGATIVE_REGULATION_OF_CELLULAR_CATABOLIC_PROCESS	GO_NEGATIVE_REGULATION_OF_CELLULAR_CATABOLIC_PROCESS		145	0.21981151	0.87808007	0.79435486	0.8283753	1.0	3718	tags=19%, list=17%, signal=23%
GO_POSITIVE_REGULATION_OF_ESTABLISHMENT_OF_PROTEIN_LOCALIZATION	GO_POSITIVE_REGULATION_OF_ESTABLISHMENT_OF_PROTEIN_LOCALIZATION		472	0.2391203	0.87805754	0.795501	0.8279078	1.0	2856	tags=15%, list=13%, signal=17%
GO_REGULATION_OF_LIPID_BIOSYNTHETIC_PROCESS	GO_REGULATION_OF_LIPID_BIOSYNTHETIC_PROCESS		121	0.2702913	0.87773854	0.7764706	0.8281574	1.0	3716	tags=24%, list=17%, signal=29%
GO_PROTEIN_INSERTION_INTO_MEMBRANE	GO_PROTEIN_INSERTION_INTO_MEMBRANE		20	0.32106546	0.8770582	0.6589595	0.82927936	1.0	1181	tags=10%, list=5%, signal=11%
GO_EPITHELIAL_TO_MESENCHYMAL_TRANSITION	GO_EPITHELIAL_TO_MESENCHYMAL_TRANSITION		56	0.3370927	0.8767041	0.6666667	0.82958454	1.0	2338	tags=18%, list=11%, signal=20%
GO_PROTEIN_ADP_RIBOSYLATION	GO_PROTEIN_ADP_RIBOSYLATION		20	0.29282546	0.87595415	0.6321839	0.83081615	1.0	5356	tags=45%, list=25%, signal=60%
GO_RESPONSE_TO_MUSCLE_STRETCH	GO_RESPONSE_TO_MUSCLE_STRETCH		19	0.4203684	0.87591535	0.6340956	0.83039755	1.0	1750	tags=21%, list=8%, signal=23%
GO_ADAPTIVE_IMMUNE_RESPONSE_BASED_ON_SOMATIC_RECOMBINATION_OF_IMMUNE_RECEPTORS_BUILT_FROM_IMMUNOGLOBULIN_SUPERFAMILY_DOMAINS	GO_ADAPTIVE_IMMUNE_RESPONSE_BASED_ON_SOMATIC_RECOMBINATION_OF_IMMUNE_RECEPTORS_BUILT_FROM_IMMUNOGLOBULIN_SUPERFAMILY_DOMAINS		126	0.36720562	0.87566906	0.64634144	0.8304976	1.0	4151	tags=33%, list=19%, signal=41%
GO_QUATERNARY_AMMONIUM_GROUP_TRANSPORT	GO_QUATERNARY_AMMONIUM_GROUP_TRANSPORT		17	0.39130107	0.8750947	0.6363636	0.83130044	1.0	3559	tags=35%, list=16%, signal=42%
GO_POSITIVE_REGULATION_OF_PHOSPHATASE_ACTIVITY	GO_POSITIVE_REGULATION_OF_PHOSPHATASE_ACTIVITY		26	0.35918036	0.87498295	0.69214875	0.8310407	1.0	1725	tags=15%, list=8%, signal=17%
GO_CELLULAR_RESPONSE_TO_VIRUS	GO_CELLULAR_RESPONSE_TO_VIRUS		21	0.38692603	0.8746671	0.6132479	0.8312454	1.0	2772	tags=33%, list=13%, signal=38%
GO_REGULATION_OF_VACUOLE_ORGANIZATION	GO_REGULATION_OF_VACUOLE_ORGANIZATION		40	0.26476768	0.8746416	0.6454918	0.83080095	1.0	256	tags=5%, list=1%, signal=5%
GO_DEVELOPMENTAL_PROGRAMMED_CELL_DEATH	GO_DEVELOPMENTAL_PROGRAMMED_CELL_DEATH		26	0.34078765	0.87450004	0.68653846	0.83060324	1.0	3948	tags=35%, list=18%, signal=42%
GO_NEGATIVE_REGULATION_OF_PROTEIN_MATURATION	GO_NEGATIVE_REGULATION_OF_PROTEIN_MATURATION		32	0.3238386	0.8742119	0.68737864	0.8307485	1.0	1843	tags=16%, list=8%, signal=17%
GO_POSITIVE_REGULATION_OF_RECEPTOR_ACTIVITY	GO_POSITIVE_REGULATION_OF_RECEPTOR_ACTIVITY		41	0.31101593	0.873829	0.6357616	0.8311023	1.0	2826	tags=17%, list=13%, signal=20%
GO_LEUKOCYTE_MEDIATED_IMMUNITY	GO_LEUKOCYTE_MEDIATED_IMMUNITY		154	0.34792864	0.8734813	0.64718163	0.8313867	1.0	4151	tags=29%, list=19%, signal=36%
GO_REGULATION_OF_COLLATERAL_SPROUTING	GO_REGULATION_OF_COLLATERAL_SPROUTING		16	0.39837006	0.8731612	0.6182573	0.8316186	1.0	2289	tags=31%, list=11%, signal=35%
GO_RESPONSE_TO_IMMOBILIZATION_STRESS	GO_RESPONSE_TO_IMMOBILIZATION_STRESS		22	0.35410357	0.8730417	0.65625	0.8314002	1.0	2520	tags=23%, list=12%, signal=26%
GO_REGULATION_OF_ENDOPLASMIC_RETICULUM_UNFOLDED_PROTEIN_RESPONSE	GO_REGULATION_OF_ENDOPLASMIC_RETICULUM_UNFOLDED_PROTEIN_RESPONSE		24	0.304938	0.87302965	0.62598425	0.8309189	1.0	2094	tags=17%, list=10%, signal=18%
GO_SULFUR_COMPOUND_CATABOLIC_PROCESS	GO_SULFUR_COMPOUND_CATABOLIC_PROCESS		38	0.34577754	0.87288195	0.6673774	0.83075756	1.0	4698	tags=32%, list=22%, signal=40%
GO_NEGATIVE_REGULATION_OF_EPITHELIAL_CELL_DIFFERENTIATION	GO_NEGATIVE_REGULATION_OF_EPITHELIAL_CELL_DIFFERENTIATION		37	0.30461085	0.8722537	0.72156864	0.8316162	1.0	4330	tags=30%, list=20%, signal=37%
GO_CELLULAR_HORMONE_METABOLIC_PROCESS	GO_CELLULAR_HORMONE_METABOLIC_PROCESS		90	0.324187	0.8719627	0.65837103	0.83178777	1.0	4201	tags=28%, list=19%, signal=34%
GO_GLANDULAR_EPITHELIAL_CELL_DEVELOPMENT	GO_GLANDULAR_EPITHELIAL_CELL_DEVELOPMENT		17	0.3672437	0.8717708	0.7071583	0.8317265	1.0	3852	tags=35%, list=18%, signal=43%
GO_FEEDING_BEHAVIOR	GO_FEEDING_BEHAVIOR		87	0.2779501	0.87117565	0.72	0.8326112	1.0	2552	tags=11%, list=12%, signal=13%
GO_NEGATIVE_REGULATION_OF_CATABOLIC_PROCESS	GO_NEGATIVE_REGULATION_OF_CATABOLIC_PROCESS		189	0.21705294	0.870933	0.8409543	0.83268386	1.0	3718	tags=20%, list=17%, signal=23%
GO_POSITIVE_REGULATION_OF_CELL_ADHESION	GO_POSITIVE_REGULATION_OF_CELL_ADHESION		355	0.30835125	0.86994714	0.6561265	0.83437866	1.0	2755	tags=17%, list=13%, signal=20%
GO_REGULATION_OF_PEPTIDYL_TYROSINE_PHOSPHORYLATION	GO_REGULATION_OF_PEPTIDYL_TYROSINE_PHOSPHORYLATION		202	0.28063613	0.86889243	0.7941176	0.83622783	1.0	3386	tags=22%, list=16%, signal=26%
GO_NEGATIVE_REGULATION_OF_MUSCLE_CONTRACTION	GO_NEGATIVE_REGULATION_OF_MUSCLE_CONTRACTION		20	0.41177127	0.868079	0.63983905	0.837504	1.0	3760	tags=35%, list=17%, signal=42%
GO_POSITIVE_REGULATION_OF_CHEMOKINE_PRODUCTION	GO_POSITIVE_REGULATION_OF_CHEMOKINE_PRODUCTION		47	0.35098657	0.86735433	0.7198364	0.83862436	1.0	2755	tags=30%, list=13%, signal=34%
GO_SYNAPSE_ASSEMBLY	GO_SYNAPSE_ASSEMBLY		64	0.3312775	0.8672645	0.7151899	0.8383078	1.0	3478	tags=30%, list=16%, signal=35%
GO_REGULATION_OF_DIGESTIVE_SYSTEM_PROCESS	GO_REGULATION_OF_DIGESTIVE_SYSTEM_PROCESS		34	0.27305102	0.867131	0.69155204	0.8380801	1.0	3841	tags=18%, list=18%, signal=21%
GO_NEGATIVE_REGULATION_OF_TRANSFERASE_ACTIVITY	GO_NEGATIVE_REGULATION_OF_TRANSFERASE_ACTIVITY		328	0.22039098	0.8670409	0.83739835	0.8377886	1.0	4660	tags=24%, list=21%, signal=31%
GO_POSITIVE_REGULATION_OF_TRANSMEMBRANE_RECEPTOR_PROTEIN_SERINE_THREONINE_KINASE_SIGNALING_PATHWAY	GO_POSITIVE_REGULATION_OF_TRANSMEMBRANE_RECEPTOR_PROTEIN_SERINE_THREONINE_KINASE_SIGNALING_PATHWAY		95	0.29532617	0.86658424	0.6738703	0.8383314	1.0	2066	tags=17%, list=9%, signal=19%
GO_POLYSACCHARIDE_CATABOLIC_PROCESS	GO_POLYSACCHARIDE_CATABOLIC_PROCESS		23	0.3379929	0.86631507	0.65525115	0.8384289	1.0	2319	tags=17%, list=11%, signal=19%
GO_CELLULAR_RESPONSE_TO_CALCIUM_ION	GO_CELLULAR_RESPONSE_TO_CALCIUM_ION		44	0.2921704	0.86618006	0.6991525	0.83822507	1.0	2269	tags=16%, list=10%, signal=18%
GO_NEGATIVE_REGULATION_OF_PRODUCTION_OF_MOLECULAR_MEDIATOR_OF_IMMUNE_RESPONSE	GO_NEGATIVE_REGULATION_OF_PRODUCTION_OF_MOLECULAR_MEDIATOR_OF_IMMUNE_RESPONSE		29	0.37372205	0.8660797	0.66938776	0.83795476	1.0	4436	tags=41%, list=20%, signal=52%
GO_REGULATION_OF_I_KAPPAB_KINASE_NF_KAPPAB_SIGNALING	GO_REGULATION_OF_I_KAPPAB_KINASE_NF_KAPPAB_SIGNALING		219	0.2709162	0.8660079	0.69	0.8376126	1.0	2776	tags=16%, list=13%, signal=19%
GO_REGULATION_OF_PRODUCTION_OF_MOLECULAR_MEDIATOR_OF_IMMUNE_RESPONSE	GO_REGULATION_OF_PRODUCTION_OF_MOLECULAR_MEDIATOR_OF_IMMUNE_RESPONSE		98	0.32849178	0.86564195	0.6519115	0.8378771	1.0	4581	tags=36%, list=21%, signal=45%
GO_VENTRICULAR_CARDIAC_MUSCLE_TISSUE_DEVELOPMENT	GO_VENTRICULAR_CARDIAC_MUSCLE_TISSUE_DEVELOPMENT		43	0.38153127	0.8654068	0.6646586	0.8378785	1.0	3358	tags=28%, list=15%, signal=33%
GO_PROTEIN_LOCALIZATION_TO_ENDOPLASMIC_RETICULUM	GO_PROTEIN_LOCALIZATION_TO_ENDOPLASMIC_RETICULUM		106	0.17718099	0.8653533	0.60330576	0.8374976	1.0	4720	tags=12%, list=22%, signal=16%
GO_REGULATION_OF_STAT_CASCADE	GO_REGULATION_OF_STAT_CASCADE		141	0.26857823	0.8650584	0.82327586	0.83762693	1.0	3456	tags=19%, list=16%, signal=23%
GO_REGULATION_OF_CELL_MIGRATION_INVOLVED_IN_SPROUTING_ANGIOGENESIS	GO_REGULATION_OF_CELL_MIGRATION_INVOLVED_IN_SPROUTING_ANGIOGENESIS		19	0.358433	0.8650305	0.65607476	0.8371934	1.0	3830	tags=32%, list=18%, signal=38%
GO_REGULATION_OF_TRANSMEMBRANE_RECEPTOR_PROTEIN_SERINE_THREONINE_KINASE_SIGNALING_PATHWAY	GO_REGULATION_OF_TRANSMEMBRANE_RECEPTOR_PROTEIN_SERINE_THREONINE_KINASE_SIGNALING_PATHWAY		196	0.29698327	0.864595	0.671371	0.8376304	1.0	3077	tags=21%, list=14%, signal=24%
GO_REGULATION_OF_CELLULAR_KETONE_METABOLIC_PROCESS	GO_REGULATION_OF_CELLULAR_KETONE_METABOLIC_PROCESS		160	0.23431094	0.8645595	0.78361344	0.83720404	1.0	3716	tags=21%, list=17%, signal=25%
GO_TOLL_LIKE_RECEPTOR_SIGNALING_PATHWAY	GO_TOLL_LIKE_RECEPTOR_SIGNALING_PATHWAY		83	0.3459438	0.8642712	0.63965887	0.8373672	1.0	2772	tags=19%, list=13%, signal=22%
GO_SPROUTING_ANGIOGENESIS	GO_SPROUTING_ANGIOGENESIS		42	0.35022503	0.86399394	0.6653144	0.8375068	1.0	2216	tags=21%, list=10%, signal=24%
GO_INOSITOL_PHOSPHATE_METABOLIC_PROCESS	GO_INOSITOL_PHOSPHATE_METABOLIC_PROCESS		55	0.25724727	0.8630376	0.7715931	0.8391356	1.0	3351	tags=16%, list=15%, signal=19%
GO_POSITIVE_REGULATION_OF_INTRACELLULAR_PROTEIN_TRANSPORT	GO_POSITIVE_REGULATION_OF_INTRACELLULAR_PROTEIN_TRANSPORT		231	0.2358111	0.8629242	0.8309859	0.83889323	1.0	2856	tags=16%, list=13%, signal=18%
GO_AMINOGLYCAN_BIOSYNTHETIC_PROCESS	GO_AMINOGLYCAN_BIOSYNTHETIC_PROCESS		104	0.338463	0.8623605	0.6889353	0.83965886	1.0	4264	tags=31%, list=20%, signal=38%
GO_TRIGLYCERIDE_CATABOLIC_PROCESS	GO_TRIGLYCERIDE_CATABOLIC_PROCESS		19	0.37546	0.8620934	0.7211329	0.83972144	1.0	1305	tags=16%, list=6%, signal=17%
GO_REGULATION_OF_PROTEIN_LOCALIZATION_TO_NUCLEUS	GO_REGULATION_OF_PROTEIN_LOCALIZATION_TO_NUCLEUS		206	0.25322327	0.8620289	0.7655039	0.83937013	1.0	3532	tags=20%, list=16%, signal=24%
GO_LYMPHOCYTE_HOMEOSTASIS	GO_LYMPHOCYTE_HOMEOSTASIS		50	0.30989888	0.86138964	0.66170216	0.8402632	1.0	2409	tags=20%, list=11%, signal=22%
GO_NEGATIVE_REGULATION_OF_ALPHA_BETA_T_CELL_ACTIVATION	GO_NEGATIVE_REGULATION_OF_ALPHA_BETA_T_CELL_ACTIVATION		23	0.36499596	0.86074084	0.65742576	0.8411396	1.0	4241	tags=35%, list=19%, signal=43%
GO_POSITIVE_REGULATION_OF_REACTIVE_OXYGEN_SPECIES_METABOLIC_PROCESS	GO_POSITIVE_REGULATION_OF_REACTIVE_OXYGEN_SPECIES_METABOLIC_PROCESS		83	0.30492002	0.86007416	0.7581967	0.84210813	1.0	2606	tags=19%, list=12%, signal=22%
GO_REGULATION_OF_TRANSCRIPTION_FACTOR_IMPORT_INTO_NUCLEUS	GO_REGULATION_OF_TRANSCRIPTION_FACTOR_IMPORT_INTO_NUCLEUS		91	0.27771974	0.8600309	0.740519	0.84169316	1.0	3483	tags=20%, list=16%, signal=23%
GO_INTESTINAL_EPITHELIAL_CELL_DIFFERENTIATION	GO_INTESTINAL_EPITHELIAL_CELL_DIFFERENTIATION		16	0.34558246	0.8600295	0.71161824	0.8411975	1.0	3386	tags=25%, list=16%, signal=30%
GO_POSITIVE_REGULATION_OF_CELL_CYCLE_G2_M_PHASE_TRANSITION	GO_POSITIVE_REGULATION_OF_CELL_CYCLE_G2_M_PHASE_TRANSITION		18	0.34374696	0.86002004	0.61491936	0.8407216	1.0	2526	tags=17%, list=12%, signal=19%
GO_CELLULAR_EXTRAVASATION	GO_CELLULAR_EXTRAVASATION		24	0.42584875	0.8596376	0.6768916	0.8411044	1.0	2023	tags=25%, list=9%, signal=28%
GO_BLOOD_VESSEL_ENDOTHELIAL_CELL_MIGRATION	GO_BLOOD_VESSEL_ENDOTHELIAL_CELL_MIGRATION		23	0.34362423	0.85947275	0.6511156	0.8409652	1.0	3697	tags=26%, list=17%, signal=31%
GO_CARDIAC_VENTRICLE_DEVELOPMENT	GO_CARDIAC_VENTRICLE_DEVELOPMENT		104	0.33330625	0.8592771	0.65088755	0.84089416	1.0	3473	tags=24%, list=16%, signal=28%
GO_LYMPHOCYTE_MEDIATED_IMMUNITY	GO_LYMPHOCYTE_MEDIATED_IMMUNITY		115	0.3592162	0.85893583	0.65495867	0.84112555	1.0	4151	tags=32%, list=19%, signal=40%
GO_EXTRACELLULAR_STRUCTURE_ORGANIZATION	GO_EXTRACELLULAR_STRUCTURE_ORGANIZATION		288	0.35300982	0.85835505	0.65048546	0.8418544	1.0	2566	tags=23%, list=12%, signal=26%
GO_RESPONSE_TO_MANGANESE_ION	GO_RESPONSE_TO_MANGANESE_ION		16	0.35378546	0.85787	0.6927966	0.8424407	1.0	4691	tags=44%, list=22%, signal=56%
GO_REGULATION_OF_TRANSCRIPTION_REGULATORY_REGION_DNA_BINDING	GO_REGULATION_OF_TRANSCRIPTION_REGULATORY_REGION_DNA_BINDING		35	0.3200775	0.8570432	0.71602434	0.8437646	1.0	3410	tags=26%, list=16%, signal=30%
GO_REGULATION_OF_ATPASE_ACTIVITY	GO_REGULATION_OF_ATPASE_ACTIVITY		60	0.32152575	0.857017	0.64717346	0.8433114	1.0	4119	tags=30%, list=19%, signal=37%
GO_LIPOPROTEIN_METABOLIC_PROCESS	GO_LIPOPROTEIN_METABOLIC_PROCESS		121	0.23552224	0.8568268	0.73046875	0.84324545	1.0	4032	tags=19%, list=19%, signal=23%
GO_MEMBRANE_BUDDING	GO_MEMBRANE_BUDDING		109	0.21227966	0.85568637	0.7247525	0.8453091	1.0	5905	tags=34%, list=27%, signal=46%
GO_THYMUS_DEVELOPMENT	GO_THYMUS_DEVELOPMENT		46	0.27200827	0.85521775	0.75390625	0.84588385	1.0	2513	tags=17%, list=12%, signal=20%
GO_VASOCONSTRICTION	GO_VASOCONSTRICTION		28	0.33379763	0.854876	0.6433962	0.8461253	1.0	4198	tags=29%, list=19%, signal=35%
GO_STRIATUM_DEVELOPMENT	GO_STRIATUM_DEVELOPMENT		16	0.3514772	0.85481524	0.6906615	0.8457603	1.0	1363	tags=19%, list=6%, signal=20%
GO_NEGATIVE_REGULATION_OF_CELL_SUBSTRATE_ADHESION	GO_NEGATIVE_REGULATION_OF_CELL_SUBSTRATE_ADHESION		49	0.31954822	0.85461897	0.70186335	0.8456582	1.0	1344	tags=18%, list=6%, signal=20%
GO_LAMELLIPODIUM_ASSEMBLY	GO_LAMELLIPODIUM_ASSEMBLY		28	0.32428613	0.8543907	0.6806723	0.84566814	1.0	4240	tags=36%, list=19%, signal=44%
GO_REGULATION_OF_CALCIUM_ION_TRANSPORT_INTO_CYTOSOL	GO_REGULATION_OF_CALCIUM_ION_TRANSPORT_INTO_CYTOSOL		87	0.33271784	0.8527342	0.68710357	0.84872955	1.0	2858	tags=21%, list=13%, signal=24%
GO_REGULATION_OF_T_CELL_MEDIATED_CYTOTOXICITY	GO_REGULATION_OF_T_CELL_MEDIATED_CYTOTOXICITY		22	0.36545864	0.8521103	0.69311064	0.84960836	1.0	1725	tags=14%, list=8%, signal=15%
GO_REGULATION_OF_TOR_SIGNALING	GO_REGULATION_OF_TOR_SIGNALING		65	0.23779285	0.8513888	0.74949086	0.8506807	1.0	4330	tags=23%, list=20%, signal=29%
GO_REGULATION_OF_SPROUTING_ANGIOGENESIS	GO_REGULATION_OF_SPROUTING_ANGIOGENESIS		27	0.3433184	0.85094947	0.69043154	0.8511357	1.0	5650	tags=44%, list=26%, signal=60%
GO_TUMOR_NECROSIS_FACTOR_MEDIATED_SIGNALING_PATHWAY	GO_TUMOR_NECROSIS_FACTOR_MEDIATED_SIGNALING_PATHWAY		112	0.28827333	0.8508662	0.6621359	0.8508236	1.0	1673	tags=12%, list=8%, signal=13%
GO_BINDING_OF_SPERM_TO_ZONA_PELLUCIDA	GO_BINDING_OF_SPERM_TO_ZONA_PELLUCIDA		30	0.29829997	0.85003173	0.66924566	0.85215086	1.0	1795	tags=10%, list=8%, signal=11%
GO_SPINAL_CORD_MOTOR_NEURON_DIFFERENTIATION	GO_SPINAL_CORD_MOTOR_NEURON_DIFFERENTIATION		33	0.35394722	0.84992933	0.6618257	0.8518823	1.0	2536	tags=21%, list=12%, signal=24%
GO_CELL_SUBSTRATE_ADHERENS_JUNCTION_ASSEMBLY	GO_CELL_SUBSTRATE_ADHERENS_JUNCTION_ASSEMBLY		23	0.3520615	0.8497508	0.69714284	0.8517591	1.0	4252	tags=35%, list=20%, signal=43%
GO_DETOXIFICATION	GO_DETOXIFICATION		70	0.30214584	0.8493513	0.7385621	0.85210204	1.0	950	tags=7%, list=4%, signal=7%
GO_REGULATION_OF_CLATHRIN_MEDIATED_ENDOCYTOSIS	GO_REGULATION_OF_CLATHRIN_MEDIATED_ENDOCYTOSIS		16	0.31675756	0.8491646	0.67670685	0.8520208	1.0	5848	tags=38%, list=27%, signal=51%
GO_VASODILATION	GO_VASODILATION		26	0.35650936	0.8486501	0.68577075	0.85265344	1.0	692	tags=12%, list=3%, signal=12%
GO_PURINE_CONTAINING_COMPOUND_SALVAGE	GO_PURINE_CONTAINING_COMPOUND_SALVAGE		16	0.35419545	0.8479211	0.71516395	0.8537123	1.0	1939	tags=25%, list=9%, signal=27%
GO_NEGATIVE_REGULATION_OF_CELL_JUNCTION_ASSEMBLY	GO_NEGATIVE_REGULATION_OF_CELL_JUNCTION_ASSEMBLY		19	0.35936776	0.8471851	0.6500956	0.8547472	1.0	1189	tags=21%, list=5%, signal=22%
GO_REGULATION_OF_ENDOTHELIAL_CELL_MIGRATION	GO_REGULATION_OF_ENDOTHELIAL_CELL_MIGRATION		107	0.29276127	0.84701955	0.72848946	0.8546201	1.0	2407	tags=16%, list=11%, signal=18%
GO_PROXIMAL_DISTAL_PATTERN_FORMATION	GO_PROXIMAL_DISTAL_PATTERN_FORMATION		31	0.3787645	0.84691995	0.6878981	0.8543544	1.0	550	tags=10%, list=3%, signal=10%
GO_REGULATION_OF_PROTEIN_MATURATION	GO_REGULATION_OF_PROTEIN_MATURATION		70	0.2892919	0.8465207	0.7175141	0.85470486	1.0	1946	tags=14%, list=9%, signal=16%
GO_DEFENSE_RESPONSE_TO_GRAM_NEGATIVE_BACTERIUM	GO_DEFENSE_RESPONSE_TO_GRAM_NEGATIVE_BACTERIUM		42	0.30753154	0.8464597	0.7514563	0.8543253	1.0	2197	tags=17%, list=10%, signal=19%
GO_FATTY_ACID_DERIVATIVE_TRANSPORT	GO_FATTY_ACID_DERIVATIVE_TRANSPORT		20	0.38475078	0.8464185	0.6924731	0.8538993	1.0	3245	tags=35%, list=15%, signal=41%
GO_CARDIOCYTE_DIFFERENTIATION	GO_CARDIOCYTE_DIFFERENTIATION		91	0.3359125	0.84625316	0.6794355	0.85376686	1.0	3027	tags=24%, list=14%, signal=28%
GO_RESPONSE_TO_TEMPERATURE_STIMULUS	GO_RESPONSE_TO_TEMPERATURE_STIMULUS		140	0.26631713	0.84622556	0.80210525	0.85332656	1.0	2693	tags=16%, list=12%, signal=19%
GO_NEGATIVE_REGULATION_OF_ENDOTHELIAL_CELL_APOPTOTIC_PROCESS	GO_NEGATIVE_REGULATION_OF_ENDOTHELIAL_CELL_APOPTOTIC_PROCESS		27	0.3709592	0.84591454	0.6866538	0.8535151	1.0	2216	tags=22%, list=10%, signal=25%
GO_NEGATIVE_REGULATION_OF_T_CELL_APOPTOTIC_PROCESS	GO_NEGATIVE_REGULATION_OF_T_CELL_APOPTOTIC_PROCESS		16	0.41010407	0.8446703	0.7427983	0.8556762	1.0	1054	tags=19%, list=5%, signal=20%
GO_MAST_CELL_MEDIATED_IMMUNITY	GO_MAST_CELL_MEDIATED_IMMUNITY		17	0.40346524	0.844599	0.6646091	0.85533077	1.0	3607	tags=29%, list=17%, signal=35%
GO_MODULATION_BY_SYMBIONT_OF_HOST_CELLULAR_PROCESS	GO_MODULATION_BY_SYMBIONT_OF_HOST_CELLULAR_PROCESS		26	0.28998795	0.8444532	0.6706349	0.8551551	1.0	3615	tags=23%, list=17%, signal=28%
GO_REGULATION_OF_PEPTIDYL_THREONINE_PHOSPHORYLATION	GO_REGULATION_OF_PEPTIDYL_THREONINE_PHOSPHORYLATION		34	0.3128445	0.8435477	0.75595236	0.85668355	1.0	1586	tags=15%, list=7%, signal=16%
GO_I_KAPPAB_KINASE_NF_KAPPAB_SIGNALING	GO_I_KAPPAB_KINASE_NF_KAPPAB_SIGNALING		66	0.29869476	0.8433902	0.694332	0.8565276	1.0	2776	tags=18%, list=13%, signal=21%
GO_REGULATION_OF_RECEPTOR_ACTIVITY	GO_REGULATION_OF_RECEPTOR_ACTIVITY		112	0.27834642	0.8429971	0.71115535	0.8568344	1.0	2858	tags=18%, list=13%, signal=20%
GO_MUSCLE_ORGAN_MORPHOGENESIS	GO_MUSCLE_ORGAN_MORPHOGENESIS		68	0.38534543	0.8428337	0.6809816	0.8566869	1.0	3358	tags=25%, list=15%, signal=29%
GO_POSITIVE_REGULATION_OF_STAT_CASCADE	GO_POSITIVE_REGULATION_OF_STAT_CASCADE		72	0.29717338	0.84263057	0.8141962	0.8565978	1.0	3386	tags=22%, list=16%, signal=26%
GO_ENDOCRINE_PANCREAS_DEVELOPMENT	GO_ENDOCRINE_PANCREAS_DEVELOPMENT		39	0.311737	0.8424566	0.7398844	0.8564234	1.0	3821	tags=26%, list=18%, signal=31%
GO_REGULATION_OF_ACTIN_CYTOSKELETON_REORGANIZATION	GO_REGULATION_OF_ACTIN_CYTOSKELETON_REORGANIZATION		31	0.30701888	0.8424227	0.73069304	0.8560038	1.0	4708	tags=35%, list=22%, signal=45%
GO_REGULATION_OF_MUSCLE_TISSUE_DEVELOPMENT	GO_REGULATION_OF_MUSCLE_TISSUE_DEVELOPMENT		98	0.30954242	0.84173536	0.71881187	0.8569509	1.0	2345	tags=19%, list=11%, signal=22%
GO_REGULATION_OF_MYELINATION	GO_REGULATION_OF_MYELINATION		29	0.29758266	0.8405029	0.7782258	0.8590049	1.0	5120	tags=48%, list=24%, signal=63%
GO_POSITIVE_REGULATION_OF_LOCOMOTION	GO_POSITIVE_REGULATION_OF_LOCOMOTION		392	0.29323137	0.8404916	0.748062	0.85853714	1.0	3296	tags=23%, list=15%, signal=27%
GO_REGULATION_OF_MESONEPHROS_DEVELOPMENT	GO_REGULATION_OF_MESONEPHROS_DEVELOPMENT		26	0.35983658	0.8396142	0.7411274	0.85990345	1.0	3629	tags=38%, list=17%, signal=46%
GO_LIPID_STORAGE	GO_LIPID_STORAGE		25	0.34272373	0.8389976	0.6909871	0.86068463	1.0	1349	tags=16%, list=6%, signal=17%
GO_VESICLE_ORGANIZATION	GO_VESICLE_ORGANIZATION		261	0.20042615	0.8387007	0.85333335	0.86082554	1.0	2245	tags=10%, list=10%, signal=11%
GO_APOPTOTIC_CELL_CLEARANCE	GO_APOPTOTIC_CELL_CLEARANCE		26	0.36564034	0.8384242	0.6927593	0.860907	1.0	5001	tags=38%, list=23%, signal=50%
GO_PROSTANOID_METABOLIC_PROCESS	GO_PROSTANOID_METABOLIC_PROCESS		25	0.3524616	0.83810014	0.7752577	0.8611141	1.0	2755	tags=28%, list=13%, signal=32%
GO_REGULATION_OF_PROTEIN_HOMODIMERIZATION_ACTIVITY	GO_REGULATION_OF_PROTEIN_HOMODIMERIZATION_ACTIVITY		22	0.32380313	0.83760923	0.77272725	0.86170846	1.0	2776	tags=36%, list=13%, signal=42%
GO_POSITIVE_REGULATION_OF_NF_KAPPAB_TRANSCRIPTION_FACTOR_ACTIVITY	GO_POSITIVE_REGULATION_OF_NF_KAPPAB_TRANSCRIPTION_FACTOR_ACTIVITY		127	0.26662937	0.8374656	0.75	0.86151105	1.0	2729	tags=15%, list=13%, signal=17%
GO_POSITIVE_REGULATION_OF_ERK1_AND_ERK2_CASCADE	GO_POSITIVE_REGULATION_OF_ERK1_AND_ERK2_CASCADE		157	0.30460778	0.8370904	0.7647059	0.86180854	1.0	3390	tags=25%, list=16%, signal=30%
GO_SPERM_EGG_RECOGNITION	GO_SPERM_EGG_RECOGNITION		38	0.26360163	0.8368381	0.6830601	0.8618913	1.0	2410	tags=11%, list=11%, signal=12%
GO_POSITIVE_REGULATION_OF_OSTEOBLAST_DIFFERENTIATION	GO_POSITIVE_REGULATION_OF_OSTEOBLAST_DIFFERENTIATION		58	0.32421723	0.8363649	0.7125506	0.8623509	1.0	2520	tags=22%, list=12%, signal=25%
GO_CELL_DIFFERENTIATION_IN_SPINAL_CORD	GO_CELL_DIFFERENTIATION_IN_SPINAL_CORD		50	0.30364686	0.83633864	0.6969697	0.8619099	1.0	2615	tags=16%, list=12%, signal=18%
GO_REGULATION_OF_ENDOTHELIAL_CELL_PROLIFERATION	GO_REGULATION_OF_ENDOTHELIAL_CELL_PROLIFERATION		93	0.3114638	0.8361916	0.72336066	0.8617388	1.0	2651	tags=18%, list=12%, signal=21%
GO_POSITIVE_REGULATION_OF_CELLULAR_COMPONENT_BIOGENESIS	GO_POSITIVE_REGULATION_OF_CELLULAR_COMPONENT_BIOGENESIS		369	0.22788222	0.8355728	0.9429134	0.8624836	1.0	2633	tags=15%, list=12%, signal=16%
GO_REGULATION_OF_B_CELL_ACTIVATION	GO_REGULATION_OF_B_CELL_ACTIVATION		108	0.35929632	0.8352214	0.6940452	0.8627402	1.0	2755	tags=24%, list=13%, signal=27%
GO_NEGATIVE_REGULATION_OF_CELLULAR_RESPONSE_TO_GROWTH_FACTOR_STIMULUS	GO_NEGATIVE_REGULATION_OF_CELLULAR_RESPONSE_TO_GROWTH_FACTOR_STIMULUS		116	0.31047237	0.8348763	0.71257484	0.86301655	1.0	1405	tags=13%, list=6%, signal=14%
GO_CATECHOLAMINE_BIOSYNTHETIC_PROCESS	GO_CATECHOLAMINE_BIOSYNTHETIC_PROCESS		17	0.3416397	0.8342057	0.7531645	0.863937	1.0	1574	tags=18%, list=7%, signal=19%
GO_RESPONSE_TO_FUNGUS	GO_RESPONSE_TO_FUNGUS		47	0.31919786	0.8339998	0.7350097	0.86387306	1.0	3024	tags=17%, list=14%, signal=20%
GO_REGULATION_OF_BONE_RESORPTION	GO_REGULATION_OF_BONE_RESORPTION		31	0.332629	0.8339767	0.71632653	0.86342704	1.0	4298	tags=35%, list=20%, signal=44%
GO_POSITIVE_REGULATION_OF_ORGANIC_ACID_TRANSPORT	GO_POSITIVE_REGULATION_OF_ORGANIC_ACID_TRANSPORT		28	0.32612154	0.8324171	0.7803347	0.86622584	1.0	3078	tags=18%, list=14%, signal=21%
GO_ATP_BIOSYNTHETIC_PROCESS	GO_ATP_BIOSYNTHETIC_PROCESS		30	0.26792237	0.83191967	0.6733467	0.8667459	1.0	54	tags=3%, list=0%, signal=3%
GO_RESPONSE_TO_MOLECULE_OF_BACTERIAL_ORIGIN	GO_RESPONSE_TO_MOLECULE_OF_BACTERIAL_ORIGIN		306	0.2946941	0.8318363	0.74549097	0.86640686	1.0	2712	tags=18%, list=12%, signal=21%
GO_REGULATION_OF_GLIAL_CELL_PROLIFERATION	GO_REGULATION_OF_GLIAL_CELL_PROLIFERATION		21	0.3161019	0.8317367	0.7183099	0.86610854	1.0	120	tags=5%, list=1%, signal=5%
GO_NEGATIVE_REGULATION_OF_CALCIUM_MEDIATED_SIGNALING	GO_NEGATIVE_REGULATION_OF_CALCIUM_MEDIATED_SIGNALING		16	0.39158106	0.83169043	0.693837	0.86571896	1.0	3766	tags=25%, list=17%, signal=30%
GO_GLUTAMINE_FAMILY_AMINO_ACID_METABOLIC_PROCESS	GO_GLUTAMINE_FAMILY_AMINO_ACID_METABOLIC_PROCESS		61	0.28764752	0.830742	0.78701824	0.86712384	1.0	3092	tags=25%, list=14%, signal=29%
GO_CARDIAC_VENTRICLE_MORPHOGENESIS	GO_CARDIAC_VENTRICLE_MORPHOGENESIS		60	0.36585024	0.83071256	0.69818914	0.86668444	1.0	3358	tags=25%, list=15%, signal=29%
GO_RESPONSE_TO_INTERLEUKIN_1	GO_RESPONSE_TO_INTERLEUKIN_1		102	0.30701607	0.8302229	0.78373015	0.8671831	1.0	2993	tags=24%, list=14%, signal=27%
GO_POSITIVE_REGULATION_OF_TRANSFORMING_GROWTH_FACTOR_BETA_PRODUCTION	GO_POSITIVE_REGULATION_OF_TRANSFORMING_GROWTH_FACTOR_BETA_PRODUCTION		16	0.38415244	0.82982653	0.7364341	0.8675156	1.0	535	tags=13%, list=2%, signal=13%
GO_REGULATION_OF_ERK1_AND_ERK2_CASCADE	GO_REGULATION_OF_ERK1_AND_ERK2_CASCADE		221	0.27954412	0.8295514	0.80473375	0.8675955	1.0	3640	tags=25%, list=17%, signal=30%
GO_REGULATION_OF_EXCRETION	GO_REGULATION_OF_EXCRETION		28	0.34107676	0.82939684	0.712984	0.8674389	1.0	4827	tags=32%, list=22%, signal=41%
GO_NON_CANONICAL_WNT_SIGNALING_PATHWAY	GO_NON_CANONICAL_WNT_SIGNALING_PATHWAY		131	0.24569158	0.8291094	0.76257545	0.86753416	1.0	4113	tags=22%, list=19%, signal=27%
GO_REGULATION_OF_EPIDERMAL_GROWTH_FACTOR_ACTIVATED_RECEPTOR_ACTIVITY	GO_REGULATION_OF_EPIDERMAL_GROWTH_FACTOR_ACTIVATED_RECEPTOR_ACTIVITY		21	0.3183117	0.8286226	0.7128713	0.8680634	1.0	590	tags=10%, list=3%, signal=10%
GO_POSITIVE_REGULATION_OF_HEART_GROWTH	GO_POSITIVE_REGULATION_OF_HEART_GROWTH		26	0.3528783	0.8285164	0.73333335	0.8677779	1.0	1756	tags=27%, list=8%, signal=29%
GO_EMBRYONIC_FORELIMB_MORPHOGENESIS	GO_EMBRYONIC_FORELIMB_MORPHOGENESIS		29	0.33604926	0.82828176	0.7050505	0.86776304	1.0	4203	tags=24%, list=19%, signal=30%
GO_RESPONSE_TO_STEROL	GO_RESPONSE_TO_STEROL		22	0.32455927	0.8279458	0.7906504	0.8679625	1.0	4561	tags=41%, list=21%, signal=52%
GO_NEGATIVE_REGULATION_OF_FATTY_ACID_METABOLIC_PROCESS	GO_NEGATIVE_REGULATION_OF_FATTY_ACID_METABOLIC_PROCESS		23	0.34139976	0.8278754	0.7542373	0.8676172	1.0	5009	tags=48%, list=23%, signal=62%
GO_NEGATIVE_REGULATION_OF_CALCIUM_ION_TRANSPORT	GO_NEGATIVE_REGULATION_OF_CALCIUM_ION_TRANSPORT		46	0.3368888	0.8259971	0.6960784	0.8709535	1.0	3533	tags=28%, list=16%, signal=34%
GO_WOUND_HEALING	GO_WOUND_HEALING		441	0.2517458	0.82583493	0.8031189	0.87079304	1.0	3397	tags=18%, list=16%, signal=21%
GO_POSITIVE_REGULATION_OF_KIDNEY_DEVELOPMENT	GO_POSITIVE_REGULATION_OF_KIDNEY_DEVELOPMENT		41	0.3300637	0.8251273	0.82067513	0.8717703	1.0	2547	tags=29%, list=12%, signal=33%
GO_ANTIGEN_PROCESSING_AND_PRESENTATION_VIA_MHC_CLASS_IB	GO_ANTIGEN_PROCESSING_AND_PRESENTATION_VIA_MHC_CLASS_IB		15	0.4216342	0.82504016	0.6799117	0.87143683	1.0	2031	tags=27%, list=9%, signal=29%
GO_NEGATIVE_REGULATION_OF_TRANSMEMBRANE_RECEPTOR_PROTEIN_SERINE_THREONINE_KINASE_SIGNALING_PATHWAY	GO_NEGATIVE_REGULATION_OF_TRANSMEMBRANE_RECEPTOR_PROTEIN_SERINE_THREONINE_KINASE_SIGNALING_PATHWAY		97	0.30031848	0.82446724	0.7276423	0.8721486	1.0	1387	tags=12%, list=6%, signal=13%
GO_DETECTION_OF_ABIOTIC_STIMULUS	GO_DETECTION_OF_ABIOTIC_STIMULUS		108	0.2418008	0.8244266	0.78571427	0.871745	1.0	3640	tags=19%, list=17%, signal=22%
GO_REGULATION_OF_NEUTROPHIL_CHEMOTAXIS	GO_REGULATION_OF_NEUTROPHIL_CHEMOTAXIS		25	0.409872	0.8237023	0.71483624	0.8727723	1.0	2755	tags=40%, list=13%, signal=46%
GO_POSITIVE_REGULATION_OF_SKELETAL_MUSCLE_TISSUE_DEVELOPMENT	GO_POSITIVE_REGULATION_OF_SKELETAL_MUSCLE_TISSUE_DEVELOPMENT		25	0.37111452	0.82354146	0.6897233	0.8726167	1.0	2345	tags=20%, list=11%, signal=22%
GO_CD4_POSITIVE_ALPHA_BETA_T_CELL_ACTIVATION	GO_CD4_POSITIVE_ALPHA_BETA_T_CELL_ACTIVATION		33	0.36206305	0.8224955	0.68666667	0.87418324	1.0	2868	tags=27%, list=13%, signal=31%
GO_RESPONSE_TO_OXIDATIVE_STRESS	GO_RESPONSE_TO_OXIDATIVE_STRESS		337	0.23032528	0.8223886	0.9613035	0.87389237	1.0	2516	tags=13%, list=12%, signal=15%
GO_RIBONUCLEOSIDE_CATABOLIC_PROCESS	GO_RIBONUCLEOSIDE_CATABOLIC_PROCESS		23	0.32673296	0.8222973	0.80890536	0.8735888	1.0	1939	tags=17%, list=9%, signal=19%
GO_REGULATION_OF_ACROSOME_REACTION	GO_REGULATION_OF_ACROSOME_REACTION		15	0.35557273	0.82225525	0.68514854	0.8731772	1.0	1412	tags=13%, list=6%, signal=14%
GO_NEGATIVE_REGULATION_OF_PEPTIDYL_TYROSINE_PHOSPHORYLATION	GO_NEGATIVE_REGULATION_OF_PEPTIDYL_TYROSINE_PHOSPHORYLATION		37	0.2764512	0.8216727	0.78811884	0.87387335	1.0	4037	tags=24%, list=19%, signal=30%
GO_CELLULAR_CARBOHYDRATE_BIOSYNTHETIC_PROCESS	GO_CELLULAR_CARBOHYDRATE_BIOSYNTHETIC_PROCESS		49	0.28316706	0.82068264	0.77615064	0.8753026	1.0	2712	tags=16%, list=12%, signal=19%
GO_NEGATIVE_REGULATION_OF_CANONICAL_WNT_SIGNALING_PATHWAY	GO_NEGATIVE_REGULATION_OF_CANONICAL_WNT_SIGNALING_PATHWAY		155	0.2528368	0.82067555	0.794	0.8748246	1.0	2066	tags=13%, list=9%, signal=14%
GO_DENDRITIC_CELL_MIGRATION	GO_DENDRITIC_CELL_MIGRATION		21	0.45215648	0.8206169	0.6938776	0.87444025	1.0	1994	tags=19%, list=9%, signal=21%
GO_NEGATIVE_REGULATION_OF_INTRINSIC_APOPTOTIC_SIGNALING_PATHWAY_IN_RESPONSE_TO_DNA_DAMAGE	GO_NEGATIVE_REGULATION_OF_INTRINSIC_APOPTOTIC_SIGNALING_PATHWAY_IN_RESPONSE_TO_DNA_DAMAGE		23	0.31578037	0.82019055	0.78401726	0.8747919	1.0	2755	tags=22%, list=13%, signal=25%
GO_POSITIVE_REGULATION_OF_CARDIAC_MUSCLE_CELL_PROLIFERATION	GO_POSITIVE_REGULATION_OF_CARDIAC_MUSCLE_CELL_PROLIFERATION		19	0.3703283	0.82017136	0.73214287	0.8743414	1.0	1756	tags=32%, list=8%, signal=34%
GO_RESPONSE_TO_ZINC_ION	GO_RESPONSE_TO_ZINC_ION		51	0.29401192	0.8199476	0.7251082	0.8742823	1.0	2606	tags=20%, list=12%, signal=22%
GO_REGULATION_OF_HYDROGEN_PEROXIDE_INDUCED_CELL_DEATH	GO_REGULATION_OF_HYDROGEN_PEROXIDE_INDUCED_CELL_DEATH		17	0.30911797	0.8198956	0.7353535	0.8738955	1.0	5122	tags=41%, list=24%, signal=54%
GO_NEGATIVE_REGULATION_OF_CELL_KILLING	GO_NEGATIVE_REGULATION_OF_CELL_KILLING		17	0.4173709	0.8198853	0.69057375	0.87342376	1.0	3159	tags=24%, list=15%, signal=28%
GO_BONE_MORPHOGENESIS	GO_BONE_MORPHOGENESIS		77	0.31297898	0.81958807	0.7378641	0.87354517	1.0	4044	tags=31%, list=19%, signal=38%
GO_ACUTE_PHASE_RESPONSE	GO_ACUTE_PHASE_RESPONSE		41	0.31590945	0.81939393	0.71203154	0.87343305	1.0	3226	tags=24%, list=15%, signal=29%
GO_POSITIVE_REGULATION_OF_EPITHELIAL_CELL_MIGRATION	GO_POSITIVE_REGULATION_OF_EPITHELIAL_CELL_MIGRATION		99	0.29574606	0.8190672	0.7373541	0.8736351	1.0	3420	tags=21%, list=16%, signal=25%
GO_MODULATION_BY_HOST_OF_VIRAL_PROCESS	GO_MODULATION_BY_HOST_OF_VIRAL_PROCESS		17	0.33408743	0.8189604	0.71701723	0.8733614	1.0	3549	tags=18%, list=16%, signal=21%
GO_ATRIOVENTRICULAR_VALVE_DEVELOPMENT	GO_ATRIOVENTRICULAR_VALVE_DEVELOPMENT		19	0.38019955	0.8179611	0.70875764	0.87478304	1.0	3033	tags=21%, list=14%, signal=24%
GO_NEGATIVE_REGULATION_OF_IMMUNE_SYSTEM_PROCESS	GO_NEGATIVE_REGULATION_OF_IMMUNE_SYSTEM_PROCESS		343	0.283695	0.8175608	0.7422037	0.8750977	1.0	3470	tags=22%, list=16%, signal=26%
GO_ENDOTHELIAL_CELL_MIGRATION	GO_ENDOTHELIAL_CELL_MIGRATION		53	0.305525	0.8166897	0.76876265	0.87629944	1.0	2695	tags=19%, list=12%, signal=21%
GO_MODIFICATION_BY_SYMBIONT_OF_HOST_MORPHOLOGY_OR_PHYSIOLOGY	GO_MODIFICATION_BY_SYMBIONT_OF_HOST_MORPHOLOGY_OR_PHYSIOLOGY		43	0.25124335	0.81652987	0.71926606	0.8761264	1.0	3615	tags=23%, list=17%, signal=28%
GO_RESPONSE_TO_LEPTIN	GO_RESPONSE_TO_LEPTIN		20	0.3299898	0.8158628	0.7542017	0.87698734	1.0	3716	tags=30%, list=17%, signal=36%
GO_REGULATION_OF_CORTICOSTEROID_HORMONE_SECRETION	GO_REGULATION_OF_CORTICOSTEROID_HORMONE_SECRETION		15	0.35392386	0.81536907	0.7136752	0.8774178	1.0	233	tags=7%, list=1%, signal=7%
GO_REGULATION_OF_GRANULOCYTE_CHEMOTAXIS	GO_REGULATION_OF_GRANULOCYTE_CHEMOTAXIS		37	0.38296083	0.8146496	0.7416174	0.87839603	1.0	2755	tags=32%, list=13%, signal=37%
GO_AORTA_DEVELOPMENT	GO_AORTA_DEVELOPMENT		41	0.34169585	0.8142352	0.6798419	0.8787391	1.0	3476	tags=27%, list=16%, signal=32%
GO_RESPONSE_TO_OSMOTIC_STRESS	GO_RESPONSE_TO_OSMOTIC_STRESS		62	0.26360357	0.8142136	0.92258066	0.8782863	1.0	1918	tags=13%, list=9%, signal=14%
GO_RESPONSE_TO_CALCIUM_ION	GO_RESPONSE_TO_CALCIUM_ION		109	0.24644755	0.8140089	0.8808511	0.8782052	1.0	2538	tags=14%, list=12%, signal=16%
GO_ERBB2_SIGNALING_PATHWAY	GO_ERBB2_SIGNALING_PATHWAY		38	0.2928679	0.8131859	0.76508623	0.8793863	1.0	3516	tags=29%, list=16%, signal=34%
GO_REGULATION_OF_CHEMOKINE_PRODUCTION	GO_REGULATION_OF_CHEMOKINE_PRODUCTION		61	0.30633986	0.8129873	0.829918	0.8792828	1.0	2755	tags=26%, list=13%, signal=30%
GO_POSITIVE_REGULATION_OF_ORGAN_GROWTH	GO_POSITIVE_REGULATION_OF_ORGAN_GROWTH		36	0.3203951	0.8123313	0.7601547	0.88013244	1.0	2104	tags=25%, list=10%, signal=28%
GO_VENOUS_BLOOD_VESSEL_DEVELOPMENT	GO_VENOUS_BLOOD_VESSEL_DEVELOPMENT		15	0.36816156	0.81220514	0.7556818	0.8798932	1.0	3793	tags=40%, list=17%, signal=48%
GO_POSITIVE_REGULATION_OF_SMOOTH_MUSCLE_CELL_PROLIFERATION	GO_POSITIVE_REGULATION_OF_SMOOTH_MUSCLE_CELL_PROLIFERATION		59	0.29567686	0.8121656	0.82459676	0.8794792	1.0	2151	tags=19%, list=10%, signal=21%
GO_AUDITORY_RECEPTOR_CELL_DIFFERENTIATION	GO_AUDITORY_RECEPTOR_CELL_DIFFERENTIATION		27	0.28540117	0.81198716	0.7408994	0.8793518	1.0	2273	tags=11%, list=10%, signal=12%
GO_STAT_CASCADE	GO_STAT_CASCADE		46	0.2993387	0.8116643	0.7747368	0.8794733	1.0	3386	tags=20%, list=16%, signal=23%
GO_EPIDERMAL_CELL_DIFFERENTIATION	GO_EPIDERMAL_CELL_DIFFERENTIATION		120	0.3650575	0.80994624	0.6901099	0.8823094	1.0	2895	tags=24%, list=13%, signal=28%
GO_NEGATIVE_REGULATION_OF_PROTEIN_LOCALIZATION_TO_CELL_PERIPHERY	GO_NEGATIVE_REGULATION_OF_PROTEIN_LOCALIZATION_TO_CELL_PERIPHERY		19	0.3325322	0.8097294	0.7676768	0.88223207	1.0	2092	tags=21%, list=10%, signal=23%
GO_ESTROGEN_METABOLIC_PROCESS	GO_ESTROGEN_METABOLIC_PROCESS		21	0.3323517	0.8093313	0.7237113	0.8824787	1.0	3874	tags=24%, list=18%, signal=29%
GO_PROTEIN_LOCALIZATION_TO_CILIUM	GO_PROTEIN_LOCALIZATION_TO_CILIUM		24	0.29611862	0.80914956	0.69793624	0.8823077	1.0	5286	tags=42%, list=24%, signal=55%
GO_REGULATION_OF_SMAD_PROTEIN_IMPORT_INTO_NUCLEUS	GO_REGULATION_OF_SMAD_PROTEIN_IMPORT_INTO_NUCLEUS		15	0.37364513	0.8084358	0.70886075	0.8832475	1.0	4752	tags=33%, list=22%, signal=43%
GO_NEGATIVE_REGULATION_OF_ANION_TRANSPORT	GO_NEGATIVE_REGULATION_OF_ANION_TRANSPORT		31	0.31435418	0.8082835	0.83760685	0.88307786	1.0	3860	tags=29%, list=18%, signal=35%
GO_SERINE_FAMILY_AMINO_ACID_METABOLIC_PROCESS	GO_SERINE_FAMILY_AMINO_ACID_METABOLIC_PROCESS		39	0.29943717	0.8076732	0.7494866	0.88375354	1.0	359	tags=8%, list=2%, signal=8%
GO_REGULATION_OF_B_CELL_MEDIATED_IMMUNITY	GO_REGULATION_OF_B_CELL_MEDIATED_IMMUNITY		40	0.31416702	0.8072618	0.73251027	0.8840691	1.0	1668	tags=13%, list=8%, signal=14%
GO_REGULATION_OF_ADHERENS_JUNCTION_ORGANIZATION	GO_REGULATION_OF_ADHERENS_JUNCTION_ORGANIZATION		49	0.29349184	0.8060106	0.7636719	0.8859283	1.0	3027	tags=22%, list=14%, signal=26%
GO_HOMEOSTASIS_OF_NUMBER_OF_CELLS_WITHIN_A_TISSUE	GO_HOMEOSTASIS_OF_NUMBER_OF_CELLS_WITHIN_A_TISSUE		30	0.2857424	0.8059981	0.746507	0.8854624	1.0	4857	tags=43%, list=22%, signal=56%
GO_REGULATION_OF_TYROSINE_PHOSPHORYLATION_OF_STAT_PROTEIN	GO_REGULATION_OF_TYROSINE_PHOSPHORYLATION_OF_STAT_PROTEIN		67	0.28730586	0.80529886	0.89979124	0.88629645	1.0	3386	tags=22%, list=16%, signal=26%
GO_NEGATIVE_REGULATION_OF_SEQUENCE_SPECIFIC_DNA_BINDING_TRANSCRIPTION_FACTOR_ACTIVITY	GO_NEGATIVE_REGULATION_OF_SEQUENCE_SPECIFIC_DNA_BINDING_TRANSCRIPTION_FACTOR_ACTIVITY		126	0.23640545	0.80469686	0.86460346	0.8869262	1.0	4773	tags=28%, list=22%, signal=35%
GO_LIMBIC_SYSTEM_DEVELOPMENT	GO_LIMBIC_SYSTEM_DEVELOPMENT		98	0.2439992	0.80402964	0.8246628	0.8876941	1.0	3607	tags=20%, list=17%, signal=24%
GO_ERYTHROCYTE_HOMEOSTASIS	GO_ERYTHROCYTE_HOMEOSTASIS		70	0.24971198	0.80314976	0.78125	0.8888446	1.0	4135	tags=21%, list=19%, signal=26%
GO_REGULATION_OF_ORGAN_GROWTH	GO_REGULATION_OF_ORGAN_GROWTH		70	0.27851695	0.8027432	0.8307087	0.8890805	1.0	2305	tags=17%, list=11%, signal=19%
GO_REGULATION_OF_INTERLEUKIN_6_PRODUCTION	GO_REGULATION_OF_INTERLEUKIN_6_PRODUCTION		95	0.31103903	0.80222285	0.79565215	0.8895823	1.0	4315	tags=37%, list=20%, signal=46%
GO_REGULATION_OF_METANEPHROS_DEVELOPMENT	GO_REGULATION_OF_METANEPHROS_DEVELOPMENT		23	0.32674238	0.8018617	0.78601694	0.88979435	1.0	761	tags=9%, list=3%, signal=9%
GO_REGULATION_OF_PROTEIN_SUMOYLATION	GO_REGULATION_OF_PROTEIN_SUMOYLATION		19	0.31196293	0.80169314	0.79148936	0.88962394	1.0	2551	tags=21%, list=12%, signal=24%
GO_RESPONSE_TO_TUMOR_NECROSIS_FACTOR	GO_RESPONSE_TO_TUMOR_NECROSIS_FACTOR		210	0.27231005	0.8014611	0.8023483	0.8895938	1.0	1709	tags=12%, list=8%, signal=13%
GO_EMBRYONIC_DIGIT_MORPHOGENESIS	GO_EMBRYONIC_DIGIT_MORPHOGENESIS		59	0.29084206	0.8011937	0.813278	0.88962215	1.0	4805	tags=32%, list=22%, signal=41%
GO_NEGATIVE_REGULATION_OF_WOUND_HEALING	GO_NEGATIVE_REGULATION_OF_WOUND_HEALING		57	0.2915668	0.8011633	0.86692756	0.88918746	1.0	1792	tags=16%, list=8%, signal=17%
GO_REGULATION_OF_STRIATED_MUSCLE_CELL_DIFFERENTIATION	GO_REGULATION_OF_STRIATED_MUSCLE_CELL_DIFFERENTIATION		82	0.3037567	0.8008976	0.78781515	0.8891979	1.0	2905	tags=18%, list=13%, signal=21%
GO_NOTOCHORD_DEVELOPMENT	GO_NOTOCHORD_DEVELOPMENT		17	0.370277	0.8004444	0.82802546	0.8895716	1.0	3854	tags=24%, list=18%, signal=29%
GO_RESPONSE_TO_ACIDIC_PH	GO_RESPONSE_TO_ACIDIC_PH		16	0.31804922	0.80025995	0.7505112	0.8894364	1.0	6758	tags=44%, list=31%, signal=63%
GO_REGULATION_OF_ICOSANOID_SECRETION	GO_REGULATION_OF_ICOSANOID_SECRETION		19	0.3298417	0.799963	0.83682007	0.88948905	1.0	3048	tags=21%, list=14%, signal=24%
GO_CELLULAR_RESPONSE_TO_CARBOHYDRATE_STIMULUS	GO_CELLULAR_RESPONSE_TO_CARBOHYDRATE_STIMULUS		72	0.2672854	0.7999169	0.836	0.88908887	1.0	3157	tags=21%, list=15%, signal=24%
GO_REGULATION_OF_MYELOID_CELL_DIFFERENTIATION	GO_REGULATION_OF_MYELOID_CELL_DIFFERENTIATION		168	0.2502943	0.7998754	0.8477366	0.88867736	1.0	3861	tags=21%, list=18%, signal=26%
GO_POSITIVE_REGULATION_OF_PROTEIN_IMPORT	GO_POSITIVE_REGULATION_OF_PROTEIN_IMPORT		99	0.26965338	0.79947716	0.888668	0.8889055	1.0	2094	tags=17%, list=10%, signal=19%
GO_PURINERGIC_NUCLEOTIDE_RECEPTOR_SIGNALING_PATHWAY	GO_PURINERGIC_NUCLEOTIDE_RECEPTOR_SIGNALING_PATHWAY		21	0.42746753	0.7990093	0.71548116	0.8893244	1.0	2659	tags=24%, list=12%, signal=27%
GO_MYELOID_CELL_DIFFERENTIATION	GO_MYELOID_CELL_DIFFERENTIATION		183	0.25742808	0.79888856	0.835443	0.8890605	1.0	2963	tags=17%, list=14%, signal=19%
GO_NEGATIVE_REGULATION_OF_MAP_KINASE_ACTIVITY	GO_NEGATIVE_REGULATION_OF_MAP_KINASE_ACTIVITY		71	0.27254465	0.79804355	0.86734694	0.8901746	1.0	4646	tags=25%, list=21%, signal=32%
GO_METANEPHROS_MORPHOGENESIS	GO_METANEPHROS_MORPHOGENESIS		27	0.3345191	0.7975623	0.7826087	0.89055043	1.0	2547	tags=26%, list=12%, signal=29%
GO_POSITIVE_REGULATION_OF_PROTEIN_TARGETING_TO_MEMBRANE	GO_POSITIVE_REGULATION_OF_PROTEIN_TARGETING_TO_MEMBRANE		15	0.30665156	0.7974511	0.73493975	0.89026064	1.0	6015	tags=53%, list=28%, signal=74%
GO_REGULATION_OF_CELLULAR_RESPONSE_TO_TRANSFORMING_GROWTH_FACTOR_BETA_STIMULUS	GO_REGULATION_OF_CELLULAR_RESPONSE_TO_TRANSFORMING_GROWTH_FACTOR_BETA_STIMULUS		95	0.28356895	0.797015	0.765625	0.89053833	1.0	4507	tags=32%, list=21%, signal=40%
GO_ALPHA_BETA_T_CELL_DIFFERENTIATION	GO_ALPHA_BETA_T_CELL_DIFFERENTIATION		44	0.36787456	0.796009	0.7280702	0.89190704	1.0	2868	tags=30%, list=13%, signal=34%
GO_POSITIVE_REGULATION_OF_ACUTE_INFLAMMATORY_RESPONSE	GO_POSITIVE_REGULATION_OF_ACUTE_INFLAMMATORY_RESPONSE		26	0.3854446	0.79593056	0.80588233	0.8915865	1.0	3349	tags=31%, list=15%, signal=36%
GO_PROTEOGLYCAN_METABOLIC_PROCESS	GO_PROTEOGLYCAN_METABOLIC_PROCESS		82	0.30582812	0.7957218	0.8028169	0.89147294	1.0	3562	tags=23%, list=16%, signal=28%
GO_CARDIAC_MUSCLE_CELL_DIFFERENTIATION	GO_CARDIAC_MUSCLE_CELL_DIFFERENTIATION		71	0.33383906	0.79483664	0.7269076	0.89259654	1.0	3285	tags=25%, list=15%, signal=30%
GO_REGULATION_OF_RESPIRATORY_SYSTEM_PROCESS	GO_REGULATION_OF_RESPIRATORY_SYSTEM_PROCESS		15	0.36566707	0.7947488	0.7330827	0.8922728	1.0	3468	tags=20%, list=16%, signal=24%
GO_REGULATION_OF_ORGANELLE_ASSEMBLY	GO_REGULATION_OF_ORGANELLE_ASSEMBLY		140	0.20265695	0.79464495	0.93560606	0.89197046	1.0	5348	tags=29%, list=25%, signal=39%
GO_CELLULAR_SENESCENCE	GO_CELLULAR_SENESCENCE		32	0.28256664	0.7943177	0.8467742	0.8920808	1.0	2436	tags=19%, list=11%, signal=21%
GO_CELLULAR_ALDEHYDE_METABOLIC_PROCESS	GO_CELLULAR_ALDEHYDE_METABOLIC_PROCESS		79	0.2739858	0.7942703	0.73717946	0.89169425	1.0	3229	tags=16%, list=15%, signal=19%
GO_REGULATION_OF_ENDOTHELIAL_CELL_APOPTOTIC_PROCESS	GO_REGULATION_OF_ENDOTHELIAL_CELL_APOPTOTIC_PROCESS		40	0.33071807	0.79366446	0.7980198	0.89234346	1.0	3071	tags=25%, list=14%, signal=29%
GO_COFACTOR_CATABOLIC_PROCESS	GO_COFACTOR_CATABOLIC_PROCESS		18	0.3749855	0.79345196	0.75223213	0.8922463	1.0	2544	tags=28%, list=12%, signal=31%
GO_SKELETAL_MUSCLE_CONTRACTION	GO_SKELETAL_MUSCLE_CONTRACTION		31	0.46065935	0.7933674	0.7219917	0.89192456	1.0	4438	tags=45%, list=20%, signal=57%
GO_VENTRAL_SPINAL_CORD_INTERNEURON_DIFFERENTIATION	GO_VENTRAL_SPINAL_CORD_INTERNEURON_DIFFERENTIATION		16	0.34379897	0.7929823	0.76666665	0.89213073	1.0	2615	tags=13%, list=12%, signal=14%
GO_REGULATION_OF_MRNA_CATABOLIC_PROCESS	GO_REGULATION_OF_MRNA_CATABOLIC_PROCESS		24	0.24327944	0.79295444	0.7298387	0.8917072	1.0	5609	tags=42%, list=26%, signal=56%
GO_INNATE_IMMUNE_RESPONSE_IN_MUCOSA	GO_INNATE_IMMUNE_RESPONSE_IN_MUCOSA		18	0.40552136	0.7924525	0.72131145	0.8921296	1.0	400	tags=17%, list=2%, signal=17%
GO_APOPTOTIC_PROCESS_INVOLVED_IN_MORPHOGENESIS	GO_APOPTOTIC_PROCESS_INVOLVED_IN_MORPHOGENESIS		16	0.34168455	0.791539	0.8176353	0.89330554	1.0	3478	tags=25%, list=16%, signal=30%
GO_PHOTOPERIODISM	GO_PHOTOPERIODISM		23	0.30078045	0.7911929	0.73938227	0.8934546	1.0	6075	tags=43%, list=28%, signal=60%
GO_POSITIVE_REGULATION_OF_NUCLEOCYTOPLASMIC_TRANSPORT	GO_POSITIVE_REGULATION_OF_NUCLEOCYTOPLASMIC_TRANSPORT		116	0.25383216	0.79065794	0.91570884	0.89393765	1.0	2094	tags=16%, list=10%, signal=17%
GO_REGULATION_OF_HEART_GROWTH	GO_REGULATION_OF_HEART_GROWTH		41	0.3132245	0.79020923	0.77755904	0.8942183	1.0	2305	tags=22%, list=11%, signal=25%
GO_NEGATIVE_REGULATION_OF_CYTOKINE_PRODUCTION	GO_NEGATIVE_REGULATION_OF_CYTOKINE_PRODUCTION		191	0.2829377	0.78967315	0.805668	0.89470875	1.0	4532	tags=32%, list=21%, signal=40%
GO_POSITIVE_REGULATION_OF_MUSCLE_TISSUE_DEVELOPMENT	GO_POSITIVE_REGULATION_OF_MUSCLE_TISSUE_DEVELOPMENT		54	0.30895516	0.7895517	0.7906067	0.89445126	1.0	2345	tags=20%, list=11%, signal=23%
GO_ACTIN_NUCLEATION	GO_ACTIN_NUCLEATION		22	0.27117988	0.78869617	0.78902954	0.89543176	1.0	2040	tags=14%, list=9%, signal=15%
GO_POSITIVE_REGULATION_OF_TOLL_LIKE_RECEPTOR_SIGNALING_PATHWAY	GO_POSITIVE_REGULATION_OF_TOLL_LIKE_RECEPTOR_SIGNALING_PATHWAY		18	0.38318732	0.7881352	0.7633262	0.89592224	1.0	2242	tags=28%, list=10%, signal=31%
GO_VENTRICULAR_SEPTUM_DEVELOPMENT	GO_VENTRICULAR_SEPTUM_DEVELOPMENT		54	0.3107893	0.78782797	0.74124515	0.8959998	1.0	3473	tags=26%, list=16%, signal=31%
GO_PLATELET_ACTIVATION	GO_PLATELET_ACTIVATION		138	0.25705203	0.7874792	0.7861386	0.89614284	1.0	3579	tags=20%, list=16%, signal=23%
GO_POSITIVE_REGULATION_OF_SMOOTH_MUSCLE_CELL_MIGRATION	GO_POSITIVE_REGULATION_OF_SMOOTH_MUSCLE_CELL_MIGRATION		29	0.35376224	0.7869513	0.75686276	0.8966012	1.0	2520	tags=28%, list=12%, signal=31%
GO_POSITIVE_REGULATION_OF_HORMONE_SECRETION	GO_POSITIVE_REGULATION_OF_HORMONE_SECRETION		114	0.23360738	0.78589356	0.9347826	0.8979108	1.0	2596	tags=15%, list=12%, signal=17%
GO_NEURON_CELL_CELL_ADHESION	GO_NEURON_CELL_CELL_ADHESION		16	0.35592636	0.7856637	0.8090349	0.89780825	1.0	2207	tags=25%, list=10%, signal=28%
GO_SPINAL_CORD_PATTERNING	GO_SPINAL_CORD_PATTERNING		23	0.32708555	0.7852696	0.7742616	0.89802504	1.0	4296	tags=26%, list=20%, signal=32%
GO_FAT_SOLUBLE_VITAMIN_METABOLIC_PROCESS	GO_FAT_SOLUBLE_VITAMIN_METABOLIC_PROCESS		30	0.31695166	0.78424746	0.82340425	0.89929587	1.0	131	tags=7%, list=1%, signal=7%
GO_POSITIVE_REGULATION_OF_TOR_SIGNALING	GO_POSITIVE_REGULATION_OF_TOR_SIGNALING		27	0.26773372	0.78341687	0.8114035	0.90022063	1.0	2094	tags=11%, list=10%, signal=12%
GO_REGULATION_OF_RENAL_SYSTEM_PROCESS	GO_REGULATION_OF_RENAL_SYSTEM_PROCESS		37	0.30213428	0.78302455	0.8054299	0.900431	1.0	4827	tags=32%, list=22%, signal=42%
GO_REGULATION_OF_CALCINEURIN_NFAT_SIGNALING_CASCADE	GO_REGULATION_OF_CALCINEURIN_NFAT_SIGNALING_CASCADE		16	0.33637238	0.7830111	0.778865	0.89997256	1.0	764	tags=13%, list=4%, signal=13%
GO_REGULATION_OF_MYELOID_CELL_APOPTOTIC_PROCESS	GO_REGULATION_OF_MYELOID_CELL_APOPTOTIC_PROCESS		21	0.33282444	0.7829647	0.82441115	0.8995787	1.0	2662	tags=29%, list=12%, signal=33%
GO_T_CELL_DIFFERENTIATION_INVOLVED_IN_IMMUNE_RESPONSE	GO_T_CELL_DIFFERENTIATION_INVOLVED_IN_IMMUNE_RESPONSE		28	0.3688366	0.7823981	0.74949086	0.9000738	1.0	4421	tags=39%, list=20%, signal=49%
GO_EMBRYONIC_AXIS_SPECIFICATION	GO_EMBRYONIC_AXIS_SPECIFICATION		32	0.2805566	0.7807921	0.8302658	0.90235245	1.0	3478	tags=22%, list=16%, signal=26%
GO_FOLIC_ACID_METABOLIC_PROCESS	GO_FOLIC_ACID_METABOLIC_PROCESS		16	0.3179697	0.7794682	0.7653061	0.9041206	1.0	675	tags=13%, list=3%, signal=13%
GO_INFLAMMATORY_RESPONSE	GO_INFLAMMATORY_RESPONSE		422	0.2865673	0.77876973	0.8562874	0.9048071	1.0	2828	tags=18%, list=13%, signal=20%
GO_REGULATION_OF_CELL_ACTIVATION	GO_REGULATION_OF_CELL_ACTIVATION		449	0.29012617	0.7785276	0.75569355	0.9047382	1.0	4365	tags=28%, list=20%, signal=34%
GO_DETECTION_OF_MECHANICAL_STIMULUS	GO_DETECTION_OF_MECHANICAL_STIMULUS		37	0.32890603	0.77654207	0.74261606	0.9075817	1.0	3640	tags=24%, list=17%, signal=29%
GO_FC_GAMMA_RECEPTOR_SIGNALING_PATHWAY	GO_FC_GAMMA_RECEPTOR_SIGNALING_PATHWAY		76	0.2889923	0.7764385	0.746888	0.90727466	1.0	4975	tags=29%, list=23%, signal=37%
GO_BONE_GROWTH	GO_BONE_GROWTH		19	0.35633588	0.77618307	0.78629035	0.90720296	1.0	3852	tags=42%, list=18%, signal=51%
GO_LONG_TERM_MEMORY	GO_LONG_TERM_MEMORY		27	0.2577465	0.775926	0.8012685	0.90715456	1.0	2894	tags=15%, list=13%, signal=17%
GO_NEGATIVE_REGULATION_OF_LEUKOCYTE_DIFFERENTIATION	GO_NEGATIVE_REGULATION_OF_LEUKOCYTE_DIFFERENTIATION		78	0.261691	0.77550495	0.85714287	0.90737116	1.0	4498	tags=28%, list=21%, signal=35%
GO_DENDRITIC_SPINE_ORGANIZATION	GO_DENDRITIC_SPINE_ORGANIZATION		17	0.33767444	0.7751289	0.8003914	0.9075205	1.0	2633	tags=24%, list=12%, signal=27%
GO_POSITIVE_REGULATION_OF_PATHWAY_RESTRICTED_SMAD_PROTEIN_PHOSPHORYLATION	GO_POSITIVE_REGULATION_OF_PATHWAY_RESTRICTED_SMAD_PROTEIN_PHOSPHORYLATION		45	0.2786449	0.7747907	0.83495146	0.9076097	1.0	2371	tags=16%, list=11%, signal=17%
GO_REGULATION_OF_T_HELPER_1_TYPE_IMMUNE_RESPONSE	GO_REGULATION_OF_T_HELPER_1_TYPE_IMMUNE_RESPONSE		22	0.3629551	0.7732406	0.7758285	0.9097089	1.0	2609	tags=23%, list=12%, signal=26%
GO_REGULATION_OF_NUCLEOCYTOPLASMIC_TRANSPORT	GO_REGULATION_OF_NUCLEOCYTOPLASMIC_TRANSPORT		210	0.22876938	0.7731116	0.95694715	0.9094344	1.0	3483	tags=18%, list=16%, signal=21%
GO_SULFATION	GO_SULFATION		15	0.36164272	0.77261174	0.77896994	0.909769	1.0	4557	tags=33%, list=21%, signal=42%
GO_PEPTIDYL_GLUTAMIC_ACID_MODIFICATION	GO_PEPTIDYL_GLUTAMIC_ACID_MODIFICATION		27	0.28732434	0.77257526	0.81567794	0.9093536	1.0	1603	tags=11%, list=7%, signal=12%
GO_ENDOCHONDRAL_BONE_MORPHOGENESIS	GO_ENDOCHONDRAL_BONE_MORPHOGENESIS		44	0.31743574	0.7722232	0.8133595	0.9094559	1.0	3852	tags=32%, list=18%, signal=39%
GO_LENS_MORPHOGENESIS_IN_CAMERA_TYPE_EYE	GO_LENS_MORPHOGENESIS_IN_CAMERA_TYPE_EYE		17	0.3257695	0.7719503	0.84479374	0.9094374	1.0	3938	tags=29%, list=18%, signal=36%
GO_CEREBRAL_CORTEX_CELL_MIGRATION	GO_CEREBRAL_CORTEX_CELL_MIGRATION		41	0.26122552	0.7712924	0.81086516	0.9100443	1.0	4580	tags=32%, list=21%, signal=40%
GO_COCHLEA_MORPHOGENESIS	GO_COCHLEA_MORPHOGENESIS		21	0.32892942	0.77091676	0.8669439	0.9101416	1.0	4906	tags=38%, list=23%, signal=49%
GO_PROSTANOID_BIOSYNTHETIC_PROCESS	GO_PROSTANOID_BIOSYNTHETIC_PROCESS		18	0.3448808	0.7689935	0.8816326	0.91272163	1.0	1406	tags=22%, list=6%, signal=24%
GO_EMBRYONIC_CAMERA_TYPE_EYE_MORPHOGENESIS	GO_EMBRYONIC_CAMERA_TYPE_EYE_MORPHOGENESIS		24	0.30953762	0.7688882	0.8178218	0.91242206	1.0	3572	tags=33%, list=16%, signal=40%
GO_REGULATION_OF_OXIDATIVE_STRESS_INDUCED_CELL_DEATH	GO_REGULATION_OF_OXIDATIVE_STRESS_INDUCED_CELL_DEATH		43	0.23232095	0.76860684	0.8405512	0.9123948	1.0	434	tags=5%, list=2%, signal=5%
GO_NEGATIVE_REGULATION_OF_TRANSCRIPTION_REGULATORY_REGION_DNA_BINDING	GO_NEGATIVE_REGULATION_OF_TRANSCRIPTION_REGULATORY_REGION_DNA_BINDING		17	0.35191315	0.767888	0.774	0.91304934	1.0	3410	tags=35%, list=16%, signal=42%
GO_NEGATIVE_REGULATION_OF_CELLULAR_RESPONSE_TO_INSULIN_STIMULUS	GO_NEGATIVE_REGULATION_OF_CELLULAR_RESPONSE_TO_INSULIN_STIMULUS		31	0.28436774	0.7677778	0.8643725	0.9127486	1.0	4555	tags=26%, list=21%, signal=33%
GO_REGULATION_OF_HEMOPOIESIS	GO_REGULATION_OF_HEMOPOIESIS		295	0.24672526	0.76763725	0.8486056	0.91248375	1.0	4043	tags=23%, list=19%, signal=28%
GO_REGULATION_OF_LEUKOCYTE_APOPTOTIC_PROCESS	GO_REGULATION_OF_LEUKOCYTE_APOPTOTIC_PROCESS		74	0.32175562	0.76741135	0.7916667	0.91235095	1.0	4241	tags=36%, list=19%, signal=45%
GO_REGULATION_OF_T_CELL_APOPTOTIC_PROCESS	GO_REGULATION_OF_T_CELL_APOPTOTIC_PROCESS		31	0.324854	0.7673951	0.8181818	0.9119001	1.0	1725	tags=16%, list=8%, signal=17%
GO_REGULATION_OF_TYROSINE_PHOSPHORYLATION_OF_STAT3_PROTEIN	GO_REGULATION_OF_TYROSINE_PHOSPHORYLATION_OF_STAT3_PROTEIN		44	0.28614676	0.76723367	0.9375	0.9116708	1.0	2520	tags=20%, list=12%, signal=23%
GO_DOPAMINE_METABOLIC_PROCESS	GO_DOPAMINE_METABOLIC_PROCESS		25	0.28441277	0.76685596	0.86199576	0.91179866	1.0	2029	tags=12%, list=9%, signal=13%
GO_REGULATION_OF_FIBROBLAST_GROWTH_FACTOR_RECEPTOR_SIGNALING_PATHWAY	GO_REGULATION_OF_FIBROBLAST_GROWTH_FACTOR_RECEPTOR_SIGNALING_PATHWAY		24	0.31256253	0.7656097	0.82696176	0.9133064	1.0	1792	tags=17%, list=8%, signal=18%
GO_INTRACELLULAR_ESTROGEN_RECEPTOR_SIGNALING_PATHWAY	GO_INTRACELLULAR_ESTROGEN_RECEPTOR_SIGNALING_PATHWAY		18	0.2764272	0.7654932	0.78669274	0.91302544	1.0	746	tags=6%, list=3%, signal=6%
GO_HOMEOSTASIS_OF_NUMBER_OF_CELLS	GO_HOMEOSTASIS_OF_NUMBER_OF_CELLS		169	0.23195225	0.764418	0.88235295	0.9142784	1.0	4315	tags=24%, list=20%, signal=29%
GO_ORGANIC_HYDROXY_COMPOUND_CATABOLIC_PROCESS	GO_ORGANIC_HYDROXY_COMPOUND_CATABOLIC_PROCESS		71	0.25571737	0.76399595	0.892562	0.9144827	1.0	3546	tags=21%, list=16%, signal=25%
GO_SEX_DETERMINATION	GO_SEX_DETERMINATION		21	0.30411574	0.7638901	0.88293654	0.9141638	1.0	3629	tags=29%, list=17%, signal=34%
GO_ACTIVATION_OF_JUN_KINASE_ACTIVITY	GO_ACTIVATION_OF_JUN_KINASE_ACTIVITY		33	0.26708275	0.76288193	0.9130435	0.9152978	1.0	2904	tags=18%, list=13%, signal=21%
GO_UBIQUITIN_DEPENDENT_PROTEIN_CATABOLIC_PROCESS_VIA_THE_MULTIVESICULAR_BODY_SORTING_PATHWAY	GO_UBIQUITIN_DEPENDENT_PROTEIN_CATABOLIC_PROCESS_VIA_THE_MULTIVESICULAR_BODY_SORTING_PATHWAY		16	0.26257262	0.76050746	0.7504951	0.91847926	1.0	6428	tags=56%, list=30%, signal=80%
GO_CILIUM_ORGANIZATION	GO_CILIUM_ORGANIZATION		164	0.23779102	0.7585537	0.8612717	0.92108697	1.0	5272	tags=31%, list=24%, signal=41%
GO_SINGLE_ORGANISM_CELL_ADHESION	GO_SINGLE_ORGANISM_CELL_ADHESION		441	0.25937846	0.7583545	0.8821138	0.9209067	1.0	4762	tags=30%, list=22%, signal=37%
GO_PATTERN_RECOGNITION_RECEPTOR_SIGNALING_PATHWAY	GO_PATTERN_RECOGNITION_RECEPTOR_SIGNALING_PATHWAY		105	0.29314	0.75778276	0.78723407	0.9213071	1.0	2772	tags=17%, list=13%, signal=20%
GO_GOLGI_TO_PLASMA_MEMBRANE_PROTEIN_TRANSPORT	GO_GOLGI_TO_PLASMA_MEMBRANE_PROTEIN_TRANSPORT		25	0.25171068	0.75771546	0.8590476	0.920922	1.0	2896	tags=20%, list=13%, signal=23%
GO_VESICLE_TARGETING	GO_VESICLE_TARGETING		74	0.22051634	0.7567835	0.88932806	0.92186594	1.0	3758	tags=20%, list=17%, signal=24%
GO_NEGATIVE_REGULATION_OF_PROTEIN_ACETYLATION	GO_NEGATIVE_REGULATION_OF_PROTEIN_ACETYLATION		20	0.2767265	0.7564736	0.7992126	0.9218377	1.0	2318	tags=20%, list=11%, signal=22%
GO_POSITIVE_REGULATION_OF_EXCITATORY_POSTSYNAPTIC_POTENTIAL	GO_POSITIVE_REGULATION_OF_EXCITATORY_POSTSYNAPTIC_POTENTIAL		21	0.2996475	0.75559485	0.80527383	0.922726	1.0	2072	tags=14%, list=10%, signal=16%
GO_POSITIVE_REGULATION_OF_MESONEPHROS_DEVELOPMENT	GO_POSITIVE_REGULATION_OF_MESONEPHROS_DEVELOPMENT		22	0.33772302	0.75552815	0.87909836	0.92234826	1.0	3629	tags=41%, list=17%, signal=49%
GO_MYELOID_LEUKOCYTE_ACTIVATION	GO_MYELOID_LEUKOCYTE_ACTIVATION		94	0.3208759	0.75533247	0.782881	0.9221569	1.0	4158	tags=28%, list=19%, signal=34%
GO_NEGATIVE_REGULATION_OF_LEUKOCYTE_APOPTOTIC_PROCESS	GO_NEGATIVE_REGULATION_OF_LEUKOCYTE_APOPTOTIC_PROCESS		42	0.34489727	0.75517386	0.8117409	0.9218841	1.0	3304	tags=33%, list=15%, signal=39%
GO_REGULATION_OF_ADAPTIVE_IMMUNE_RESPONSE	GO_REGULATION_OF_ADAPTIVE_IMMUNE_RESPONSE		121	0.28046814	0.7547692	0.8105906	0.9220212	1.0	4497	tags=27%, list=21%, signal=34%
GO_POSITIVE_REGULATION_OF_INTERLEUKIN_12_PRODUCTION	GO_POSITIVE_REGULATION_OF_INTERLEUKIN_12_PRODUCTION		33	0.35082516	0.7546626	0.8024948	0.9217112	1.0	2661	tags=27%, list=12%, signal=31%
GO_CELLULAR_CARBOHYDRATE_CATABOLIC_PROCESS	GO_CELLULAR_CARBOHYDRATE_CATABOLIC_PROCESS		31	0.27279556	0.7538984	0.8558952	0.9222835	1.0	5171	tags=32%, list=24%, signal=42%
GO_URONIC_ACID_METABOLIC_PROCESS	GO_URONIC_ACID_METABOLIC_PROCESS		16	0.39236325	0.75386405	0.75395036	0.92186284	1.0	4050	tags=38%, list=19%, signal=46%
GO_MORPHOGENESIS_OF_AN_EPITHELIAL_SHEET	GO_MORPHOGENESIS_OF_AN_EPITHELIAL_SHEET		39	0.28144598	0.7525076	0.8565737	0.9233398	1.0	1083	tags=8%, list=5%, signal=8%
GO_CELL_REDOX_HOMEOSTASIS	GO_CELL_REDOX_HOMEOSTASIS		59	0.23575889	0.75083005	0.83196723	0.92528635	1.0	3289	tags=19%, list=15%, signal=22%
GO_REGULATION_OF_CELL_CELL_ADHESION	GO_REGULATION_OF_CELL_CELL_ADHESION		358	0.27017933	0.7506648	0.85862786	0.9250451	1.0	4365	tags=27%, list=20%, signal=33%
GO_REGULATION_OF_CHONDROCYTE_DIFFERENTIATION	GO_REGULATION_OF_CHONDROCYTE_DIFFERENTIATION		43	0.3150613	0.75002855	0.86105263	0.9254797	1.0	3852	tags=33%, list=18%, signal=39%
GO_POSITIVE_REGULATION_OF_PROTEIN_SECRETION	GO_POSITIVE_REGULATION_OF_PROTEIN_SECRETION		200	0.24195954	0.74943525	0.96	0.9258247	1.0	2694	tags=15%, list=12%, signal=17%
GO_REGULATION_OF_T_CELL_MIGRATION	GO_REGULATION_OF_T_CELL_MIGRATION		24	0.365738	0.7490602	0.8133595	0.9259195	1.0	1725	tags=21%, list=8%, signal=23%
GO_NUCLEAR_TRANSCRIBED_MRNA_CATABOLIC_PROCESS_NONSENSE_MEDIATED_DECAY	GO_NUCLEAR_TRANSCRIBED_MRNA_CATABOLIC_PROCESS_NONSENSE_MEDIATED_DECAY		98	0.16722426	0.7486849	0.75101215	0.9259701	1.0	2992	tags=6%, list=14%, signal=7%
GO_POSITIVE_REGULATION_OF_EPITHELIAL_CELL_APOPTOTIC_PROCESS	GO_POSITIVE_REGULATION_OF_EPITHELIAL_CELL_APOPTOTIC_PROCESS		22	0.3196593	0.748564	0.86875	0.9256462	1.0	2899	tags=23%, list=13%, signal=26%
GO_REGULATION_OF_EPITHELIAL_CELL_MIGRATION	GO_REGULATION_OF_EPITHELIAL_CELL_MIGRATION		159	0.24751462	0.7475474	0.891635	0.9266537	1.0	4773	tags=28%, list=22%, signal=36%
GO_NEGATIVE_REGULATION_OF_OXIDATIVE_STRESS_INDUCED_INTRINSIC_APOPTOTIC_SIGNALING_PATHWAY	GO_NEGATIVE_REGULATION_OF_OXIDATIVE_STRESS_INDUCED_INTRINSIC_APOPTOTIC_SIGNALING_PATHWAY		20	0.25905553	0.74652	0.8242678	0.9275855	1.0	434	tags=5%, list=2%, signal=5%
GO_REGULATION_OF_CYTOKINE_PRODUCTION_INVOLVED_IN_IMMUNE_RESPONSE	GO_REGULATION_OF_CYTOKINE_PRODUCTION_INVOLVED_IN_IMMUNE_RESPONSE		55	0.3211762	0.74586785	0.83435583	0.92801523	1.0	4436	tags=38%, list=20%, signal=48%
GO_POSITIVE_REGULATION_OF_STRIATED_MUSCLE_CELL_DIFFERENTIATION	GO_POSITIVE_REGULATION_OF_STRIATED_MUSCLE_CELL_DIFFERENTIATION		50	0.29729995	0.7456429	0.854251	0.9278932	1.0	2345	tags=16%, list=11%, signal=18%
GO_PEPTIDYL_TYROSINE_AUTOPHOSPHORYLATION	GO_PEPTIDYL_TYROSINE_AUTOPHOSPHORYLATION		38	0.30578822	0.74506503	0.814346	0.9282555	1.0	4795	tags=39%, list=22%, signal=51%
GO_DETECTION_OF_STIMULUS	GO_DETECTION_OF_STIMULUS		312	0.18606395	0.7446471	0.9373814	0.9283462	1.0	2633	tags=9%, list=12%, signal=10%
GO_PROTEIN_LIPID_COMPLEX_ASSEMBLY	GO_PROTEIN_LIPID_COMPLEX_ASSEMBLY		21	0.29385146	0.74441576	0.8	0.92818266	1.0	3618	tags=24%, list=17%, signal=29%
GO_ANDROGEN_METABOLIC_PROCESS	GO_ANDROGEN_METABOLIC_PROCESS		29	0.2996513	0.7428897	0.8423326	0.9298632	1.0	1792	tags=14%, list=8%, signal=15%
GO_INTEGRIN_MEDIATED_SIGNALING_PATHWAY	GO_INTEGRIN_MEDIATED_SIGNALING_PATHWAY		79	0.29154912	0.74189025	0.83366334	0.93077505	1.0	4353	tags=25%, list=20%, signal=32%
GO_MATURE_B_CELL_DIFFERENTIATION	GO_MATURE_B_CELL_DIFFERENTIATION		16	0.33383876	0.74119276	0.815735	0.93124115	1.0	5365	tags=50%, list=25%, signal=66%
GO_GMP_METABOLIC_PROCESS	GO_GMP_METABOLIC_PROCESS		20	0.2555559	0.7406615	0.81888247	0.9315173	1.0	5146	tags=30%, list=24%, signal=39%
GO_PYRIMIDINE_RIBONUCLEOSIDE_METABOLIC_PROCESS	GO_PYRIMIDINE_RIBONUCLEOSIDE_METABOLIC_PROCESS		26	0.2669383	0.7406115	0.91053677	0.9311186	1.0	3197	tags=19%, list=15%, signal=23%
GO_REGULATION_OF_CHEMOTAXIS	GO_REGULATION_OF_CHEMOTAXIS		172	0.2872441	0.73999065	0.88973385	0.931486	1.0	2755	tags=24%, list=13%, signal=27%
GO_POSITIVE_REGULATION_OF_CARTILAGE_DEVELOPMENT	GO_POSITIVE_REGULATION_OF_CARTILAGE_DEVELOPMENT		27	0.30657804	0.73948103	0.8637317	0.9317211	1.0	3793	tags=19%, list=17%, signal=22%
GO_MODIFIED_AMINO_ACID_TRANSPORT	GO_MODIFIED_AMINO_ACID_TRANSPORT		25	0.28047457	0.73889273	0.92083335	0.93204266	1.0	3877	tags=28%, list=18%, signal=34%
GO_ESTABLISHMENT_OF_TISSUE_POLARITY	GO_ESTABLISHMENT_OF_TISSUE_POLARITY		17	0.32969928	0.7384177	0.84879035	0.9321852	1.0	3140	tags=24%, list=14%, signal=27%
GO_ANTIGEN_PROCESSING_AND_PRESENTATION_OF_ENDOGENOUS_ANTIGEN	GO_ANTIGEN_PROCESSING_AND_PRESENTATION_OF_ENDOGENOUS_ANTIGEN		17	0.3347406	0.73841184	0.76893204	0.9317147	1.0	2755	tags=24%, list=13%, signal=27%
GO_RESPONSE_TO_AMMONIUM_ION	GO_RESPONSE_TO_AMMONIUM_ION		49	0.22945958	0.7372694	0.9337121	0.932732	1.0	2862	tags=12%, list=13%, signal=14%
GO_LYMPH_VESSEL_DEVELOPMENT	GO_LYMPH_VESSEL_DEVELOPMENT		19	0.3292004	0.7368479	0.82862526	0.93282306	1.0	5106	tags=47%, list=23%, signal=62%
GO_CYTOKINE_METABOLIC_PROCESS	GO_CYTOKINE_METABOLIC_PROCESS		17	0.31576538	0.736533	0.8854167	0.932777	1.0	2909	tags=24%, list=13%, signal=27%
GO_NEGATIVE_REGULATION_OF_MYELOID_LEUKOCYTE_DIFFERENTIATION	GO_NEGATIVE_REGULATION_OF_MYELOID_LEUKOCYTE_DIFFERENTIATION		41	0.2850582	0.73634225	0.875502	0.9325686	1.0	3982	tags=27%, list=18%, signal=33%
GO_PORPHYRIN_CONTAINING_COMPOUND_METABOLIC_PROCESS	GO_PORPHYRIN_CONTAINING_COMPOUND_METABOLIC_PROCESS		35	0.25026074	0.73550695	0.8163717	0.93318594	1.0	4427	tags=26%, list=20%, signal=32%
GO_SODIUM_INDEPENDENT_ORGANIC_ANION_TRANSPORT	GO_SODIUM_INDEPENDENT_ORGANIC_ANION_TRANSPORT		21	0.28396797	0.7354071	0.877551	0.93283546	1.0	3749	tags=29%, list=17%, signal=34%
GO_RESPONSE_TO_PROGESTERONE	GO_RESPONSE_TO_PROGESTERONE		46	0.284019	0.7353182	0.9367589	0.93246233	1.0	3367	tags=24%, list=15%, signal=28%
GO_POSITIVE_REGULATION_OF_ATPASE_ACTIVITY	GO_POSITIVE_REGULATION_OF_ATPASE_ACTIVITY		40	0.24639829	0.734353	0.87766993	0.933213	1.0	3239	tags=23%, list=15%, signal=26%
GO_CELL_KILLING	GO_CELL_KILLING		50	0.28975764	0.73323935	0.8531187	0.93414915	1.0	2212	tags=14%, list=10%, signal=16%
GO_NEGATIVE_REGULATION_OF_HISTONE_ACETYLATION	GO_NEGATIVE_REGULATION_OF_HISTONE_ACETYLATION		15	0.28129795	0.7322739	0.84189725	0.93492204	1.0	2318	tags=20%, list=11%, signal=22%
GO_ADAPTIVE_IMMUNE_RESPONSE	GO_ADAPTIVE_IMMUNE_RESPONSE		249	0.31591865	0.73201066	0.78571427	0.9347609	1.0	4422	tags=31%, list=20%, signal=38%
GO_FLAVONOID_METABOLIC_PROCESS	GO_FLAVONOID_METABOLIC_PROCESS		16	0.38527027	0.73159146	0.8153153	0.9348097	1.0	3638	tags=38%, list=17%, signal=45%
GO_LEUKOCYTE_MEDIATED_CYTOTOXICITY	GO_LEUKOCYTE_MEDIATED_CYTOTOXICITY		31	0.30112815	0.7312096	0.8422131	0.93482614	1.0	2788	tags=19%, list=13%, signal=22%
GO_MODIFICATION_OF_MORPHOLOGY_OR_PHYSIOLOGY_OF_OTHER_ORGANISM	GO_MODIFICATION_OF_MORPHOLOGY_OR_PHYSIOLOGY_OF_OTHER_ORGANISM		95	0.2215482	0.730747	0.91923076	0.93495977	1.0	3615	tags=17%, list=17%, signal=20%
GO_REGULATION_OF_CYTOKINE_SECRETION	GO_REGULATION_OF_CYTOKINE_SECRETION		136	0.28760654	0.72965884	0.8734694	0.9358682	1.0	3071	tags=21%, list=14%, signal=25%
GO_NEGATIVE_REGULATION_OF_HOMOTYPIC_CELL_CELL_ADHESION	GO_NEGATIVE_REGULATION_OF_HOMOTYPIC_CELL_CELL_ADHESION		97	0.27066833	0.7294935	0.9040512	0.9355942	1.0	4308	tags=29%, list=20%, signal=36%
GO_POSITIVE_REGULATION_OF_INFLAMMATORY_RESPONSE	GO_POSITIVE_REGULATION_OF_INFLAMMATORY_RESPONSE		106	0.2963771	0.7289176	0.9363817	0.935782	1.0	2520	tags=20%, list=12%, signal=22%
GO_KERATINIZATION	GO_KERATINIZATION		31	0.44193542	0.72878474	0.78145695	0.93547577	1.0	2323	tags=35%, list=11%, signal=40%
GO_POSITIVE_REGULATION_OF_TYROSINE_PHOSPHORYLATION_OF_STAT3_PROTEIN	GO_POSITIVE_REGULATION_OF_TYROSINE_PHOSPHORYLATION_OF_STAT3_PROTEIN		37	0.28604987	0.72560066	0.96801704	0.939043	1.0	2520	tags=22%, list=12%, signal=24%
GO_DENDRITIC_SPINE_DEVELOPMENT	GO_DENDRITIC_SPINE_DEVELOPMENT		19	0.27066004	0.72425175	0.86629003	0.940188	1.0	4093	tags=32%, list=19%, signal=39%
GO_POSITIVE_REGULATION_OF_ANTIGEN_PROCESSING_AND_PRESENTATION	GO_POSITIVE_REGULATION_OF_ANTIGEN_PROCESSING_AND_PRESENTATION		16	0.3660419	0.724126	0.7979798	0.9398509	1.0	2755	tags=25%, list=13%, signal=29%
GO_MULTIVESICULAR_BODY_ORGANIZATION	GO_MULTIVESICULAR_BODY_ORGANIZATION		29	0.24178395	0.7239373	0.7556468	0.9396104	1.0	6550	tags=41%, list=30%, signal=59%
GO_HIGH_DENSITY_LIPOPROTEIN_PARTICLE_REMODELING	GO_HIGH_DENSITY_LIPOPROTEIN_PARTICLE_REMODELING		15	0.32547557	0.72357917	0.8689788	0.93955296	1.0	2374	tags=13%, list=11%, signal=15%
GO_COCHLEA_DEVELOPMENT	GO_COCHLEA_DEVELOPMENT		38	0.28350803	0.72340864	0.9054326	0.93927675	1.0	4906	tags=32%, list=23%, signal=41%
GO_NEURON_FATE_SPECIFICATION	GO_NEURON_FATE_SPECIFICATION		30	0.32091334	0.7231626	0.877551	0.939089	1.0	1695	tags=13%, list=8%, signal=14%
GO_NEUROMUSCULAR_PROCESS_CONTROLLING_POSTURE	GO_NEUROMUSCULAR_PROCESS_CONTROLLING_POSTURE		15	0.30631974	0.7225331	0.8560158	0.9393964	1.0	4438	tags=33%, list=20%, signal=42%
GO_NEGATIVE_REGULATION_OF_ANTIGEN_RECEPTOR_MEDIATED_SIGNALING_PATHWAY	GO_NEGATIVE_REGULATION_OF_ANTIGEN_RECEPTOR_MEDIATED_SIGNALING_PATHWAY		20	0.3217745	0.7210469	0.80851066	0.94064426	1.0	33	tags=5%, list=0%, signal=5%
GO_REGULATION_OF_ALTERNATIVE_MRNA_SPLICING_VIA_SPLICEOSOME	GO_REGULATION_OF_ALTERNATIVE_MRNA_SPLICING_VIA_SPLICEOSOME		31	0.2121473	0.72039473	0.8479532	0.9409221	1.0	3330	tags=16%, list=15%, signal=19%
GO_REGULATION_OF_MONOCYTE_CHEMOTAXIS	GO_REGULATION_OF_MONOCYTE_CHEMOTAXIS		20	0.3741944	0.72020936	0.8405512	0.9406837	1.0	863	tags=15%, list=4%, signal=16%
GO_REGULATION_OF_MONONUCLEAR_CELL_MIGRATION	GO_REGULATION_OF_MONONUCLEAR_CELL_MIGRATION		16	0.3676683	0.7191425	0.8791423	0.9414796	1.0	1918	tags=19%, list=9%, signal=21%
GO_REGULATION_OF_INTERLEUKIN_4_PRODUCTION	GO_REGULATION_OF_INTERLEUKIN_4_PRODUCTION		28	0.33300295	0.71800673	0.8600823	0.94228745	1.0	5265	tags=36%, list=24%, signal=47%
GO_MONOSACCHARIDE_BIOSYNTHETIC_PROCESS	GO_MONOSACCHARIDE_BIOSYNTHETIC_PROCESS		53	0.25130227	0.7175929	0.9287212	0.9422981	1.0	1712	tags=11%, list=8%, signal=12%
GO_INTRA_GOLGI_VESICLE_MEDIATED_TRANSPORT	GO_INTRA_GOLGI_VESICLE_MEDIATED_TRANSPORT		40	0.21842158	0.71673286	0.88932806	0.94280535	1.0	6895	tags=50%, list=32%, signal=73%
GO_NEGATIVE_REGULATION_OF_ENDOTHELIAL_CELL_MIGRATION	GO_NEGATIVE_REGULATION_OF_ENDOTHELIAL_CELL_MIGRATION		36	0.27577746	0.71639633	0.84332687	0.94270754	1.0	3830	tags=25%, list=18%, signal=30%
GO_POSITIVE_REGULATION_OF_ACTIN_FILAMENT_BUNDLE_ASSEMBLY	GO_POSITIVE_REGULATION_OF_ACTIN_FILAMENT_BUNDLE_ASSEMBLY		45	0.2589486	0.71619457	0.9292543	0.94246143	1.0	2177	tags=16%, list=10%, signal=17%
GO_ERYTHROCYTE_DEVELOPMENT	GO_ERYTHROCYTE_DEVELOPMENT		22	0.25296268	0.71618176	0.838	0.9419989	1.0	4135	tags=27%, list=19%, signal=34%
GO_SKELETAL_SYSTEM_MORPHOGENESIS	GO_SKELETAL_SYSTEM_MORPHOGENESIS		195	0.24842732	0.715123	0.96039605	0.94270813	1.0	4329	tags=27%, list=20%, signal=33%
GO_NEURON_FATE_COMMITMENT	GO_NEURON_FATE_COMMITMENT		65	0.2584462	0.7113539	0.94346976	0.9464357	1.0	2615	tags=15%, list=12%, signal=17%
GO_REGULATION_OF_MYELOID_LEUKOCYTE_DIFFERENTIATION	GO_REGULATION_OF_MYELOID_LEUKOCYTE_DIFFERENTIATION		100	0.2463033	0.70989954	0.9425051	0.9475908	1.0	3982	tags=23%, list=18%, signal=28%
GO_PROTEIN_KINASE_C_ACTIVATING_G_PROTEIN_COUPLED_RECEPTOR_SIGNALING_PATHWAY	GO_PROTEIN_KINASE_C_ACTIVATING_G_PROTEIN_COUPLED_RECEPTOR_SIGNALING_PATHWAY		31	0.2567498	0.7096447	0.91767067	0.94741666	1.0	4935	tags=29%, list=23%, signal=37%
GO_REGULATION_OF_SYNCYTIUM_FORMATION_BY_PLASMA_MEMBRANE_FUSION	GO_REGULATION_OF_SYNCYTIUM_FORMATION_BY_PLASMA_MEMBRANE_FUSION		23	0.30639413	0.709034	0.9048626	0.94759345	1.0	2345	tags=17%, list=11%, signal=19%
GO_EPITHELIAL_CELL_FATE_COMMITMENT	GO_EPITHELIAL_CELL_FATE_COMMITMENT		15	0.30039397	0.7089538	0.8942116	0.9472108	1.0	5412	tags=40%, list=25%, signal=53%
GO_NEGATIVE_REGULATION_OF_LIPID_STORAGE	GO_NEGATIVE_REGULATION_OF_LIPID_STORAGE		17	0.30334732	0.70870864	0.89711934	0.94702154	1.0	3367	tags=29%, list=15%, signal=35%
GO_CHOLESTEROL_EFFLUX	GO_CHOLESTEROL_EFFLUX		26	0.25763705	0.7076732	0.86915886	0.94763565	1.0	2530	tags=15%, list=12%, signal=17%
GO_REGULATION_OF_BONE_DEVELOPMENT	GO_REGULATION_OF_BONE_DEVELOPMENT		18	0.33256096	0.7076295	0.9101796	0.9472099	1.0	615	tags=11%, list=3%, signal=11%
[truncated: 97 more rows]
