# Supplementary material for: Identification and validation of key modules and hub genes associated with the pathological stage of oral squamous cell carcinoma by weighted gene co-expression network analysis
Source: PeerJ. 2020 Feb 4;8:e8505. doi: 10.7717/peerj.8505 (PMC7006519; doi:10.7717/peerj.8505)
Supplement: File S6 [file peerj-08-8505-s006.zip › my_analysis_213900_BP.Gsea.1570106614819/gsea_report_for_L_1570106614819.xls]

NAME	GS<br> follow link to MSigDB	GS DETAILS	SIZE	ES	NES	NOM p-val	FDR q-val	FWER p-val	RANK AT MAX	LEADING EDGE
GO_TRANSCRIPTION_ELONGATION_FROM_RNA_POLYMERASE_II_PROMOTER	GO_TRANSCRIPTION_ELONGATION_FROM_RNA_POLYMERASE_II_PROMOTER	Details ...	73	-0.58381337	-1.9293226	0.0022075055	0.18255608	0.11	4646	tags=51%, list=21%, signal=64%
GO_RIBOSOMAL_SMALL_SUBUNIT_BIOGENESIS	GO_RIBOSOMAL_SMALL_SUBUNIT_BIOGENESIS	Details ...	52	-0.6752907	-1.9209503	0.0021505377	0.10134407	0.125	4029	tags=50%, list=19%, signal=61%
GO_CYTOSKELETON_DEPENDENT_CYTOKINESIS	GO_CYTOSKELETON_DEPENDENT_CYTOKINESIS	Details ...	38	-0.7351686	-1.8753116	0.0	0.13027342	0.215	2245	tags=45%, list=10%, signal=50%
GO_DNA_TEMPLATED_TRANSCRIPTION_ELONGATION	GO_DNA_TEMPLATED_TRANSCRIPTION_ELONGATION	Details ...	88	-0.5859846	-1.8646	0.0021551724	0.11689818	0.246	4646	tags=53%, list=21%, signal=68%
GO_NCRNA_PROCESSING	GO_NCRNA_PROCESSING	Details ...	332	-0.56527376	-1.859431	0.0065645515	0.10028628	0.262	5830	tags=54%, list=27%, signal=72%
GO_TRNA_PROCESSING	GO_TRNA_PROCESSING	Details ...	102	-0.63620985	-1.8253248	0.002118644	0.1326182	0.379	5248	tags=58%, list=24%, signal=76%
GO_MITOTIC_CYTOKINESIS	GO_MITOTIC_CYTOKINESIS	Details ...	30	-0.74254674	-1.8233873	0.0	0.11611992	0.387	2152	tags=43%, list=10%, signal=48%
GO_RRNA_METABOLIC_PROCESS	GO_RRNA_METABOLIC_PROCESS	Details ...	217	-0.5377503	-1.822818	0.010869565	0.10266351	0.389	5621	tags=49%, list=26%, signal=66%
GO_SPLICEOSOMAL_SNRNP_ASSEMBLY	GO_SPLICEOSOMAL_SNRNP_ASSEMBLY	Details ...	36	-0.65577734	-1.813734	0.0021691974	0.101995565	0.428	3117	tags=53%, list=14%, signal=62%
GO_TRNA_MODIFICATION	GO_TRNA_MODIFICATION	Details ...	52	-0.6562123	-1.8137205	0.004166667	0.09179601	0.428	5026	tags=58%, list=23%, signal=75%
GO_NCRNA_METABOLIC_PROCESS	GO_NCRNA_METABOLIC_PROCESS	Details ...	462	-0.5308539	-1.8088403	0.004310345	0.088883914	0.443	5656	tags=50%, list=26%, signal=67%
GO_HISTONE_MRNA_METABOLIC_PROCESS	GO_HISTONE_MRNA_METABOLIC_PROCESS	Details ...	28	-0.63161284	-1.8065078	0.012931035	0.08499652	0.454	4349	tags=54%, list=20%, signal=67%
GO_RIBONUCLEOPROTEIN_COMPLEX_SUBUNIT_ORGANIZATION	GO_RIBONUCLEOPROTEIN_COMPLEX_SUBUNIT_ORGANIZATION	Details ...	177	-0.5021339	-1.7983177	0.017582418	0.08794204	0.492	3865	tags=35%, list=18%, signal=42%
GO_SOMATIC_DIVERSIFICATION_OF_IMMUNE_RECEPTORS	GO_SOMATIC_DIVERSIFICATION_OF_IMMUNE_RECEPTORS	Details ...	39	-0.62926984	-1.7943603	0.008247423	0.08631926	0.5	5070	tags=59%, list=23%, signal=77%
GO_MATURATION_OF_SSU_RRNA	GO_MATURATION_OF_SSU_RRNA	Details ...	38	-0.6993286	-1.7937639	0.004338395	0.08112499	0.503	4029	tags=61%, list=19%, signal=74%
GO_RIBOSOME_BIOGENESIS	GO_RIBOSOME_BIOGENESIS	Details ...	265	-0.5400327	-1.7935094	0.01705757	0.076205	0.503	5621	tags=53%, list=26%, signal=70%
GO_MULTI_ORGANISM_LOCALIZATION	GO_MULTI_ORGANISM_LOCALIZATION	Details ...	61	-0.5753041	-1.7924544	0.006666667	0.07261742	0.508	4361	tags=46%, list=20%, signal=57%
GO_ORGANELLE_FISSION	GO_ORGANELLE_FISSION	Details ...	452	-0.5976895	-1.7913991	0.006437768	0.069301955	0.509	2413	tags=33%, list=11%, signal=36%
GO_CELLULAR_PROTEIN_COMPLEX_DISASSEMBLY	GO_CELLULAR_PROTEIN_COMPLEX_DISASSEMBLY	Details ...	118	-0.587639	-1.7865635	0.0043572984	0.07055928	0.532	3767	tags=50%, list=17%, signal=60%
GO_TELOMERE_MAINTENANCE_VIA_TELOMERASE	GO_TELOMERE_MAINTENANCE_VIA_TELOMERASE	Details ...	16	-0.6370553	-1.7859224	0.008421052	0.06782785	0.537	6193	tags=75%, list=28%, signal=105%
GO_RIBONUCLEOPROTEIN_COMPLEX_BIOGENESIS	GO_RIBONUCLEOPROTEIN_COMPLEX_BIOGENESIS		383	-0.511255	-1.782443	0.015217391	0.06793725	0.553	4886	tags=44%, list=22%, signal=56%
GO_MITOTIC_NUCLEAR_DIVISION	GO_MITOTIC_NUCLEAR_DIVISION		334	-0.62978506	-1.7790104	0.006423983	0.06770733	0.568	1685	tags=32%, list=8%, signal=34%
GO_SNRNA_METABOLIC_PROCESS	GO_SNRNA_METABOLIC_PROCESS		73	-0.5563274	-1.7776465	0.0063965884	0.066217735	0.572	5908	tags=59%, list=27%, signal=81%
GO_NEGATIVE_REGULATION_OF_PROTEIN_MODIFICATION_BY_SMALL_PROTEIN_CONJUGATION_OR_REMOVAL	GO_NEGATIVE_REGULATION_OF_PROTEIN_MODIFICATION_BY_SMALL_PROTEIN_CONJUGATION_OR_REMOVAL		126	-0.5454083	-1.773065	0.006741573	0.067474104	0.581	5525	tags=54%, list=25%, signal=72%
GO_MRNA_3_END_PROCESSING	GO_MRNA_3_END_PROCESSING		63	-0.541346	-1.772462	0.023354564	0.0653313	0.584	5790	tags=48%, list=27%, signal=65%
GO_NEGATIVE_REGULATION_OF_TELOMERE_MAINTENANCE_VIA_TELOMERE_LENGTHENING	GO_NEGATIVE_REGULATION_OF_TELOMERE_MAINTENANCE_VIA_TELOMERE_LENGTHENING		17	-0.62559456	-1.7716026	0.0021141649	0.06348472	0.587	6132	tags=71%, list=28%, signal=98%
GO_MEIOTIC_CELL_CYCLE_PROCESS	GO_MEIOTIC_CELL_CYCLE_PROCESS		136	-0.58311695	-1.76977	0.010438413	0.062608786	0.594	3499	tags=38%, list=16%, signal=45%
GO_TRNA_METABOLIC_PROCESS	GO_TRNA_METABOLIC_PROCESS		157	-0.59776634	-1.7696855	0.004282655	0.060466472	0.596	5248	tags=54%, list=24%, signal=70%
GO_DNA_TEMPLATED_TRANSCRIPTION_TERMINATION	GO_DNA_TEMPLATED_TRANSCRIPTION_TERMINATION		88	-0.5922311	-1.7664607	0.006666667	0.06068529	0.607	5790	tags=60%, list=27%, signal=82%
GO_REGULATION_OF_SISTER_CHROMATID_SEGREGATION	GO_REGULATION_OF_SISTER_CHROMATID_SEGREGATION		63	-0.68046904	-1.7652142	0.006451613	0.059657536	0.614	1305	tags=30%, list=6%, signal=32%
GO_RNA_POLYADENYLATION	GO_RNA_POLYADENYLATION		28	-0.55488604	-1.7637647	0.013215859	0.05897056	0.622	5790	tags=50%, list=27%, signal=68%
GO_MITOTIC_SISTER_CHROMATID_SEGREGATION	GO_MITOTIC_SISTER_CHROMATID_SEGREGATION		86	-0.74490887	-1.7633461	0.0042643924	0.05733785	0.624	1584	tags=41%, list=7%, signal=44%
GO_RNA_3_END_PROCESSING	GO_RNA_3_END_PROCESSING		85	-0.553274	-1.7623014	0.004405286	0.056440864	0.632	5790	tags=51%, list=27%, signal=69%
GO_CHROMOSOME_LOCALIZATION	GO_CHROMOSOME_LOCALIZATION		56	-0.7019354	-1.7606941	0.002105263	0.055765152	0.635	1764	tags=34%, list=8%, signal=37%
GO_RNA_CAPPING	GO_RNA_CAPPING		33	-0.6416703	-1.752215	0.0088691795	0.060594432	0.668	4646	tags=64%, list=21%, signal=81%
GO_MITOCHONDRIAL_TRANSLATION	GO_MITOCHONDRIAL_TRANSLATION		101	-0.6331151	-1.7491528	0.02232143	0.06159827	0.677	5655	tags=66%, list=26%, signal=89%
GO_SOMATIC_CELL_DNA_RECOMBINATION	GO_SOMATIC_CELL_DNA_RECOMBINATION		32	-0.6092559	-1.7444313	0.010526316	0.06369945	0.686	5783	tags=66%, list=27%, signal=89%
GO_METAPHASE_PLATE_CONGRESSION	GO_METAPHASE_PLATE_CONGRESSION		40	-0.75839454	-1.7375678	0.0021008404	0.06876715	0.716	1570	tags=40%, list=7%, signal=43%
GO_RNA_MODIFICATION	GO_RNA_MODIFICATION		103	-0.55168176	-1.7351843	0.010416667	0.06884214	0.73	4218	tags=47%, list=19%, signal=58%
GO_MEIOSIS_I	GO_MEIOSIS_I		77	-0.5977861	-1.7325664	0.014675053	0.06913868	0.738	2869	tags=38%, list=13%, signal=43%
GO_TELOMERE_CAPPING	GO_TELOMERE_CAPPING		23	-0.6716687	-1.731959	0.008281574	0.06803301	0.742	3747	tags=52%, list=17%, signal=63%
GO_DEOXYRIBONUCLEOTIDE_METABOLIC_PROCESS	GO_DEOXYRIBONUCLEOTIDE_METABOLIC_PROCESS		32	-0.62589693	-1.7318698	0.010416667	0.06652565	0.743	3635	tags=59%, list=17%, signal=71%
GO_CHROMOSOME_SEGREGATION	GO_CHROMOSOME_SEGREGATION		248	-0.65830547	-1.7317073	0.008888889	0.065076895	0.743	2784	tags=39%, list=13%, signal=44%
GO_CELL_DIVISION	GO_CELL_DIVISION		422	-0.55775595	-1.7314155	0.010615711	0.06380908	0.745	2664	tags=33%, list=12%, signal=37%
GO_RECIPROCAL_DNA_RECOMBINATION	GO_RECIPROCAL_DNA_RECOMBINATION		36	-0.61722183	-1.7304084	0.010162601	0.063163884	0.75	3183	tags=39%, list=15%, signal=45%
GO_NON_RECOMBINATIONAL_REPAIR	GO_NON_RECOMBINATIONAL_REPAIR		61	-0.57925534	-1.7272347	0.010351967	0.06457632	0.759	5974	tags=56%, list=27%, signal=77%
GO_TELOMERE_ORGANIZATION	GO_TELOMERE_ORGANIZATION		91	-0.617347	-1.7270253	0.010593221	0.06332671	0.759	4293	tags=51%, list=20%, signal=63%
GO_DNA_RECOMBINATION	GO_DNA_RECOMBINATION		190	-0.6064736	-1.7266957	0.010615711	0.062403526	0.761	5974	tags=60%, list=27%, signal=82%
GO_NUCLEAR_CHROMOSOME_SEGREGATION	GO_NUCLEAR_CHROMOSOME_SEGREGATION		205	-0.6712943	-1.7229589	0.0088495575	0.06443201	0.779	2856	tags=41%, list=13%, signal=47%
GO_NUCLEAR_EXPORT	GO_NUCLEAR_EXPORT		130	-0.51680803	-1.7220562	0.01724138	0.06373044	0.782	6263	tags=57%, list=29%, signal=79%
GO_RIBONUCLEOPROTEIN_COMPLEX_LOCALIZATION	GO_RIBONUCLEOPROTEIN_COMPLEX_LOCALIZATION		105	-0.54356015	-1.7186652	0.023605151	0.06548119	0.795	6263	tags=59%, list=29%, signal=83%
GO_REGULATION_OF_CHROMOSOME_SEGREGATION	GO_REGULATION_OF_CHROMOSOME_SEGREGATION		80	-0.6711219	-1.7107689	0.012958963	0.070564106	0.81	1305	tags=31%, list=6%, signal=33%
GO_CHROMOSOME_CONDENSATION	GO_CHROMOSOME_CONDENSATION		29	-0.7399198	-1.7070876	0.023157895	0.0722644	0.82	1551	tags=45%, list=7%, signal=48%
GO_DNA_REPLICATION_INDEPENDENT_NUCLEOSOME_ORGANIZATION	GO_DNA_REPLICATION_INDEPENDENT_NUCLEOSOME_ORGANIZATION		41	-0.762038	-1.7062005	0.002105263	0.0717695	0.824	3054	tags=56%, list=14%, signal=65%
GO_SOMATIC_DIVERSIFICATION_OF_IMMUNOGLOBULINS	GO_SOMATIC_DIVERSIFICATION_OF_IMMUNOGLOBULINS		27	-0.6470919	-1.7035351	0.010548524	0.07281645	0.83	5070	tags=67%, list=23%, signal=87%
GO_MATURATION_OF_SSU_RRNA_FROM_TRICISTRONIC_RRNA_TRANSCRIPT_SSU_RRNA_5_8S_RRNA_LSU_RRNA_	GO_MATURATION_OF_SSU_RRNA_FROM_TRICISTRONIC_RRNA_TRANSCRIPT_SSU_RRNA_5_8S_RRNA_LSU_RRNA_		32	-0.67508215	-1.7017071	0.0154185025	0.07305944	0.833	4029	tags=56%, list=19%, signal=69%
GO_SISTER_CHROMATID_SEGREGATION	GO_SISTER_CHROMATID_SEGREGATION		161	-0.70871687	-1.6999297	0.00867679	0.07334133	0.84	2784	tags=47%, list=13%, signal=53%
GO_RIBOSOME_ASSEMBLY	GO_RIBOSOME_ASSEMBLY		46	-0.54200315	-1.6988921	0.040733196	0.07309726	0.842	5621	tags=46%, list=26%, signal=61%
GO_TRANSLATIONAL_ELONGATION	GO_TRANSLATIONAL_ELONGATION		104	-0.5535639	-1.6974646	0.03253796	0.07286406	0.845	5655	tags=62%, list=26%, signal=83%
GO_MITOCHONDRIAL_RNA_METABOLIC_PROCESS	GO_MITOCHONDRIAL_RNA_METABOLIC_PROCESS		23	-0.730716	-1.6974424	0.008492569	0.07166721	0.845	3931	tags=61%, list=18%, signal=74%
GO_RNA_SPLICING_VIA_TRANSESTERIFICATION_REACTIONS	GO_RNA_SPLICING_VIA_TRANSESTERIFICATION_REACTIONS		247	-0.4653287	-1.6970466	0.025917927	0.07080511	0.846	6422	tags=50%, list=30%, signal=70%
GO_POSITIVE_REGULATION_OF_CYTOKINESIS	GO_POSITIVE_REGULATION_OF_CYTOKINESIS		31	-0.663246	-1.6970255	0.019027485	0.0696927	0.846	856	tags=23%, list=4%, signal=23%
GO_MISFOLDED_OR_INCOMPLETELY_SYNTHESIZED_PROTEIN_CATABOLIC_PROCESS	GO_MISFOLDED_OR_INCOMPLETELY_SYNTHESIZED_PROTEIN_CATABOLIC_PROCESS		15	-0.54024523	-1.6961904	0.012448133	0.06915264	0.847	3391	tags=33%, list=16%, signal=39%
GO_RIBOSOMAL_LARGE_SUBUNIT_BIOGENESIS	GO_RIBOSOMAL_LARGE_SUBUNIT_BIOGENESIS		44	-0.6045912	-1.6955801	0.022132797	0.068594225	0.848	3865	tags=45%, list=18%, signal=55%
GO_DNA_REPAIR	GO_DNA_REPAIR		429	-0.52699673	-1.6946261	0.020876827	0.068454936	0.851	4791	tags=44%, list=22%, signal=56%
GO_TERMINATION_OF_RNA_POLYMERASE_II_TRANSCRIPTION	GO_TERMINATION_OF_RNA_POLYMERASE_II_TRANSCRIPTION		53	-0.5528005	-1.6938943	0.03411514	0.06790656	0.853	5790	tags=53%, list=27%, signal=72%
GO_RETROGRADE_VESICLE_MEDIATED_TRANSPORT_GOLGI_TO_ER	GO_RETROGRADE_VESICLE_MEDIATED_TRANSPORT_GOLGI_TO_ER		72	-0.53972596	-1.6903181	0.002118644	0.069811635	0.862	2378	tags=24%, list=11%, signal=26%
GO_DOUBLE_STRAND_BREAK_REPAIR	GO_DOUBLE_STRAND_BREAK_REPAIR		148	-0.59127593	-1.6896327	0.014675053	0.069450095	0.862	5974	tags=58%, list=27%, signal=80%
GO_SPINDLE_ASSEMBLY	GO_SPINDLE_ASSEMBLY		66	-0.64093053	-1.6873864	0.014925373	0.070269264	0.868	998	tags=26%, list=5%, signal=27%
GO_SISTER_CHROMATID_COHESION	GO_SISTER_CHROMATID_COHESION		100	-0.743572	-1.6847732	0.004282655	0.07159935	0.872	2784	tags=53%, list=13%, signal=60%
GO_POSITIVE_REGULATION_OF_LIGASE_ACTIVITY	GO_POSITIVE_REGULATION_OF_LIGASE_ACTIVITY		102	-0.5553913	-1.6843634	0.010893246	0.070937626	0.873	5152	tags=53%, list=24%, signal=69%
GO_RNA_DEPENDENT_DNA_BIOSYNTHETIC_PROCESS	GO_RNA_DEPENDENT_DNA_BIOSYNTHETIC_PROCESS		20	-0.54153085	-1.6829123	0.016771488	0.07120701	0.877	6231	tags=70%, list=29%, signal=98%
GO_MITOTIC_CELL_CYCLE_CHECKPOINT	GO_MITOTIC_CELL_CYCLE_CHECKPOINT		131	-0.56137145	-1.6824152	0.015118791	0.07060747	0.878	4267	tags=45%, list=20%, signal=56%
GO_SOMATIC_RECOMBINATION_OF_IMMUNOGLOBULIN_GENE_SEGMENTS	GO_SOMATIC_RECOMBINATION_OF_IMMUNOGLOBULIN_GENE_SEGMENTS		21	-0.6264558	-1.6771966	0.017204301	0.07422616	0.888	5070	tags=71%, list=23%, signal=93%
GO_NEGATIVE_REGULATION_OF_CELL_CYCLE_PHASE_TRANSITION	GO_NEGATIVE_REGULATION_OF_CELL_CYCLE_PHASE_TRANSITION		139	-0.50727576	-1.6766428	0.015283843	0.073711105	0.888	4267	tags=38%, list=20%, signal=47%
GO_MACROMOLECULAR_COMPLEX_DISASSEMBLY	GO_MACROMOLECULAR_COMPLEX_DISASSEMBLY		175	-0.48462722	-1.6744902	0.013544018	0.07454747	0.892	5655	tags=53%, list=26%, signal=71%
GO_MITOTIC_SPINDLE_ORGANIZATION	GO_MITOTIC_SPINDLE_ORGANIZATION		62	-0.66660535	-1.6738297	0.01735358	0.07419005	0.895	1676	tags=34%, list=8%, signal=37%
GO_MEIOTIC_CELL_CYCLE	GO_MEIOTIC_CELL_CYCLE		167	-0.54879683	-1.6724863	0.010438413	0.07435014	0.898	2721	tags=32%, list=13%, signal=37%
GO_CYTOKINESIS	GO_CYTOKINESIS		79	-0.5612244	-1.6675925	0.015350877	0.0780389	0.913	3031	tags=35%, list=14%, signal=41%
GO_TELOMERE_MAINTENANCE_VIA_TELOMERE_LENGTHENING	GO_TELOMERE_MAINTENANCE_VIA_TELOMERE_LENGTHENING		25	-0.58313704	-1.6661186	0.017817372	0.07827049	0.913	6193	tags=64%, list=28%, signal=89%
GO_REGULATION_OF_PROTEIN_PHOSPHATASE_TYPE_2A_ACTIVITY	GO_REGULATION_OF_PROTEIN_PHOSPHATASE_TYPE_2A_ACTIVITY		23	-0.59510547	-1.6659237	0.016736401	0.07744864	0.915	5273	tags=57%, list=24%, signal=75%
GO_TRANSLESION_SYNTHESIS	GO_TRANSLESION_SYNTHESIS		37	-0.6295257	-1.6640679	0.017429193	0.07805673	0.919	2988	tags=43%, list=14%, signal=50%
GO_DNA_BIOSYNTHETIC_PROCESS	GO_DNA_BIOSYNTHETIC_PROCESS		110	-0.60790956	-1.6594745	0.01927195	0.08146	0.928	4742	tags=57%, list=22%, signal=73%
GO_CENTROMERE_COMPLEX_ASSEMBLY	GO_CENTROMERE_COMPLEX_ASSEMBLY		37	-0.78970313	-1.6591618	0.008350731	0.080785654	0.928	2517	tags=59%, list=12%, signal=67%
GO_REGULATION_OF_CELL_AGING	GO_REGULATION_OF_CELL_AGING		32	-0.63716877	-1.6582097	0.006756757	0.08077298	0.929	2792	tags=41%, list=13%, signal=47%
GO_TRANSCRIPTION_FROM_RNA_POLYMERASE_I_PROMOTER	GO_TRANSCRIPTION_FROM_RNA_POLYMERASE_I_PROMOTER		34	-0.618213	-1.6577148	0.012987013	0.08034917	0.929	4646	tags=71%, list=21%, signal=90%
GO_GENE_SILENCING_BY_RNA	GO_GENE_SILENCING_BY_RNA		116	-0.51387966	-1.6575278	0.008474576	0.07954771	0.929	4646	tags=47%, list=21%, signal=59%
GO_ANAPHASE_PROMOTING_COMPLEX_DEPENDENT_CATABOLIC_PROCESS	GO_ANAPHASE_PROMOTING_COMPLEX_DEPENDENT_CATABOLIC_PROCESS		72	-0.6475951	-1.6574291	0.013215859	0.07875811	0.929	5152	tags=61%, list=24%, signal=80%
GO_CELL_CYCLE_CHECKPOINT	GO_CELL_CYCLE_CHECKPOINT		182	-0.5791223	-1.6527321	0.01986755	0.08260706	0.943	4304	tags=46%, list=20%, signal=56%
GO_REGULATION_OF_CELL_CYCLE_PHASE_TRANSITION	GO_REGULATION_OF_CELL_CYCLE_PHASE_TRANSITION		307	-0.4749035	-1.6518227	0.013071896	0.08257421	0.943	4293	tags=38%, list=20%, signal=47%
GO_REGULATION_OF_CYTOKINESIS	GO_REGULATION_OF_CYTOKINESIS		58	-0.56707287	-1.6517174	0.023454158	0.081730105	0.943	2760	tags=26%, list=13%, signal=30%
GO_CELL_CYCLE_G1_S_PHASE_TRANSITION	GO_CELL_CYCLE_G1_S_PHASE_TRANSITION		107	-0.6473972	-1.651236	0.029288704	0.08128507	0.944	2445	tags=43%, list=11%, signal=48%
GO_CELL_CYCLE_PHASE_TRANSITION	GO_CELL_CYCLE_PHASE_TRANSITION		245	-0.5674879	-1.6507605	0.029850746	0.080931276	0.945	3049	tags=36%, list=14%, signal=41%
GO_ERROR_FREE_TRANSLESION_SYNTHESIS	GO_ERROR_FREE_TRANSLESION_SYNTHESIS		18	-0.68812877	-1.6495457	0.015086207	0.08114943	0.947	2988	tags=39%, list=14%, signal=45%
GO_REGULATION_OF_SIGNAL_TRANSDUCTION_BY_P53_CLASS_MEDIATOR	GO_REGULATION_OF_SIGNAL_TRANSDUCTION_BY_P53_CLASS_MEDIATOR		158	-0.50601417	-1.6468625	0.012474013	0.08284454	0.95	4103	tags=41%, list=19%, signal=50%
GO_DNA_CONFORMATION_CHANGE	GO_DNA_CONFORMATION_CHANGE		235	-0.56349576	-1.6467997	0.03131524	0.08202569	0.95	3117	tags=37%, list=14%, signal=43%
GO_REGULATION_OF_LIGASE_ACTIVITY	GO_REGULATION_OF_LIGASE_ACTIVITY		122	-0.52067286	-1.6445868	0.015625	0.08341827	0.953	5152	tags=50%, list=24%, signal=65%
GO_DNA_SYNTHESIS_INVOLVED_IN_DNA_REPAIR	GO_DNA_SYNTHESIS_INVOLVED_IN_DNA_REPAIR		70	-0.65026015	-1.6409824	0.023012552	0.08631985	0.958	3183	tags=50%, list=15%, signal=58%
GO_FEMALE_MEIOTIC_DIVISION	GO_FEMALE_MEIOTIC_DIVISION		22	-0.7265382	-1.6390784	0.002173913	0.08726704	0.959	2245	tags=45%, list=10%, signal=51%
GO_MITOTIC_SPINDLE_ASSEMBLY	GO_MITOTIC_SPINDLE_ASSEMBLY		38	-0.6878143	-1.636874	0.016913319	0.08831926	0.962	856	tags=29%, list=4%, signal=30%
GO_NEGATIVE_REGULATION_OF_CHROMOSOME_SEGREGATION	GO_NEGATIVE_REGULATION_OF_CHROMOSOME_SEGREGATION		27	-0.70688903	-1.6358668	0.024336284	0.08839464	0.962	1176	tags=33%, list=5%, signal=35%
GO_PROTEIN_DEPOLYMERIZATION	GO_PROTEIN_DEPOLYMERIZATION		23	-0.7021842	-1.6345277	0.012738854	0.088885665	0.964	1676	tags=30%, list=8%, signal=33%
GO_TRANSLATIONAL_TERMINATION	GO_TRANSLATIONAL_TERMINATION		90	-0.5726655	-1.6344076	0.052516412	0.088064246	0.964	4562	tags=59%, list=21%, signal=74%
GO_HISTONE_EXCHANGE	GO_HISTONE_EXCHANGE		42	-0.7123211	-1.6335157	0.016913319	0.08820779	0.964	3014	tags=52%, list=14%, signal=61%
GO_TRANSCRIPTION_COUPLED_NUCLEOTIDE_EXCISION_REPAIR	GO_TRANSCRIPTION_COUPLED_NUCLEOTIDE_EXCISION_REPAIR		71	-0.52473646	-1.6324563	0.042735044	0.08838808	0.968	7086	tags=61%, list=33%, signal=90%
GO_POSTREPLICATION_REPAIR	GO_POSTREPLICATION_REPAIR		48	-0.59613615	-1.6324215	0.027777778	0.08757395	0.968	2988	tags=40%, list=14%, signal=46%
GO_NEGATIVE_REGULATION_OF_CELL_CYCLE_PROCESS	GO_NEGATIVE_REGULATION_OF_CELL_CYCLE_PROCESS		202	-0.48647612	-1.6319672	0.017429193	0.08719138	0.968	4847	tags=41%, list=22%, signal=52%
GO_V_D_J_RECOMBINATION	GO_V_D_J_RECOMBINATION		15	-0.59862363	-1.6305233	0.02811245	0.087753184	0.97	5783	tags=60%, list=27%, signal=82%
GO_RECOMBINATIONAL_REPAIR	GO_RECOMBINATIONAL_REPAIR		70	-0.6177047	-1.62621	0.039175257	0.09141589	0.972	5974	tags=57%, list=27%, signal=79%
GO_SPINDLE_CHECKPOINT	GO_SPINDLE_CHECKPOINT		23	-0.79030305	-1.6250225	0.022123894	0.0918401	0.973	1176	tags=39%, list=5%, signal=41%
GO_ATP_DEPENDENT_CHROMATIN_REMODELING	GO_ATP_DEPENDENT_CHROMATIN_REMODELING		63	-0.60004884	-1.6234798	0.029411765	0.092436746	0.974	3185	tags=38%, list=15%, signal=45%
GO_NEGATIVE_REGULATION_OF_DNA_REPLICATION	GO_NEGATIVE_REGULATION_OF_DNA_REPLICATION		53	-0.54585594	-1.6233792	0.014767933	0.09174982	0.974	4959	tags=53%, list=23%, signal=68%
GO_NUCLEAR_ENVELOPE_ORGANIZATION	GO_NUCLEAR_ENVELOPE_ORGANIZATION		76	-0.49668834	-1.6230881	0.031914894	0.09123262	0.974	5654	tags=49%, list=26%, signal=66%
GO_DNA_GEOMETRIC_CHANGE	GO_DNA_GEOMETRIC_CHANGE		78	-0.6053714	-1.6216013	0.035416666	0.09195257	0.975	4766	tags=53%, list=22%, signal=67%
GO_SPLICEOSOMAL_COMPLEX_ASSEMBLY	GO_SPLICEOSOMAL_COMPLEX_ASSEMBLY		49	-0.48601916	-1.6209841	0.037037037	0.09175332	0.976	3171	tags=31%, list=15%, signal=36%
GO_ISOTYPE_SWITCHING	GO_ISOTYPE_SWITCHING		16	-0.6431972	-1.6190016	0.018947368	0.092898495	0.976	5070	tags=69%, list=23%, signal=90%
GO_PROTEIN_LOCALIZATION_TO_CHROMOSOME	GO_PROTEIN_LOCALIZATION_TO_CHROMOSOME		37	-0.65116286	-1.6188415	0.017582418	0.09219542	0.976	2952	tags=41%, list=14%, signal=47%
GO_NCRNA_TRANSCRIPTION	GO_NCRNA_TRANSCRIPTION		79	-0.48415264	-1.6178248	0.02771855	0.09252966	0.976	6417	tags=59%, list=29%, signal=84%
GO_PSEUDOURIDINE_SYNTHESIS	GO_PSEUDOURIDINE_SYNTHESIS		16	-0.674982	-1.6176863	0.020920502	0.091894366	0.976	5504	tags=69%, list=25%, signal=92%
GO_MATURATION_OF_5_8S_RRNA_FROM_TRICISTRONIC_RRNA_TRANSCRIPT_SSU_RRNA_5_8S_RRNA_LSU_RRNA_	GO_MATURATION_OF_5_8S_RRNA_FROM_TRICISTRONIC_RRNA_TRANSCRIPT_SSU_RRNA_5_8S_RRNA_LSU_RRNA_		17	-0.7035567	-1.6174679	0.015217391	0.09139118	0.976	3379	tags=65%, list=16%, signal=77%
GO_REGULATION_OF_MICROTUBULE_POLYMERIZATION_OR_DEPOLYMERIZATION	GO_REGULATION_OF_MICROTUBULE_POLYMERIZATION_OR_DEPOLYMERIZATION		162	-0.5143352	-1.6152221	0.020661157	0.09308131	0.978	2378	tags=26%, list=11%, signal=29%
GO_GENE_SILENCING	GO_GENE_SILENCING		173	-0.4610641	-1.6150742	0.029411765	0.09241408	0.978	4719	tags=43%, list=22%, signal=54%
GO_DNA_DAMAGE_RESPONSE_DETECTION_OF_DNA_DAMAGE	GO_DNA_DAMAGE_RESPONSE_DETECTION_OF_DNA_DAMAGE		36	-0.6165514	-1.6138933	0.04525862	0.09278836	0.978	5889	tags=58%, list=27%, signal=80%
GO_RNA_SPLICING	GO_RNA_SPLICING		331	-0.41479918	-1.6123465	0.04506438	0.09361664	0.978	6422	tags=47%, list=30%, signal=66%
GO_MEIOTIC_CHROMOSOME_SEGREGATION	GO_MEIOTIC_CHROMOSOME_SEGREGATION		52	-0.55935025	-1.6090302	0.02972399	0.09627096	0.98	3459	tags=35%, list=16%, signal=41%
GO_POSITIVE_REGULATION_OF_CELL_CYCLE_ARREST	GO_POSITIVE_REGULATION_OF_CELL_CYCLE_ARREST		81	-0.5103379	-1.6087443	0.014403292	0.095796786	0.98	4847	tags=48%, list=22%, signal=62%
GO_RNA_LOCALIZATION	GO_RNA_LOCALIZATION		162	-0.46386838	-1.6078516	0.033970278	0.09605849	0.98	6163	tags=55%, list=28%, signal=76%
GO_DNA_PACKAGING	GO_DNA_PACKAGING		159	-0.5633562	-1.6053389	0.041322313	0.097934455	0.981	2620	tags=34%, list=12%, signal=38%
GO_MRNA_PROCESSING	GO_MRNA_PROCESSING		387	-0.39611736	-1.6045742	0.05042017	0.09787039	0.981	6422	tags=46%, list=30%, signal=64%
GO_ANTIGEN_PROCESSING_AND_PRESENTATION_OF_PEPTIDE_OR_POLYSACCHARIDE_ANTIGEN_VIA_MHC_CLASS_II	GO_ANTIGEN_PROCESSING_AND_PRESENTATION_OF_PEPTIDE_OR_POLYSACCHARIDE_ANTIGEN_VIA_MHC_CLASS_II		86	-0.51889694	-1.6039039	0.014799154	0.09776738	0.981	2329	tags=22%, list=11%, signal=25%
GO_NEGATIVE_REGULATION_OF_NUCLEAR_DIVISION	GO_NEGATIVE_REGULATION_OF_NUCLEAR_DIVISION		45	-0.6251713	-1.6015992	0.023605151	0.099376544	0.981	2470	tags=40%, list=11%, signal=45%
GO_TRNA_TRANSPORT	GO_TRNA_TRANSPORT		31	-0.6034133	-1.6013181	0.047210302	0.09898093	0.981	4361	tags=55%, list=20%, signal=68%
GO_HISTONE_PHOSPHORYLATION	GO_HISTONE_PHOSPHORYLATION		24	-0.66248286	-1.5992537	0.018789144	0.10027921	0.981	1584	tags=38%, list=7%, signal=40%
GO_MITOTIC_G2_M_TRANSITION_CHECKPOINT	GO_MITOTIC_G2_M_TRANSITION_CHECKPOINT		18	-0.694058	-1.5991412	0.023809524	0.09968366	0.981	1528	tags=39%, list=7%, signal=42%
GO_TRANSCRIPTION_FROM_RNA_POLYMERASE_III_PROMOTER	GO_TRANSCRIPTION_FROM_RNA_POLYMERASE_III_PROMOTER		38	-0.5011986	-1.5988736	0.030701755	0.09926188	0.981	7086	tags=63%, list=33%, signal=94%
GO_DSRNA_FRAGMENTATION	GO_DSRNA_FRAGMENTATION		17	-0.60274446	-1.5986655	0.0373444	0.098694056	0.981	7505	tags=76%, list=35%, signal=117%
GO_REGULATION_OF_CELLULAR_SENESCENCE	GO_REGULATION_OF_CELLULAR_SENESCENCE		26	-0.6291901	-1.5980462	0.019693654	0.09860074	0.982	2792	tags=42%, list=13%, signal=48%
GO_POSITIVE_REGULATION_OF_VIRAL_GENOME_REPLICATION	GO_POSITIVE_REGULATION_OF_VIRAL_GENOME_REPLICATION		29	-0.53881985	-1.5976235	0.04411765	0.09833181	0.983	4578	tags=38%, list=21%, signal=48%
GO_NEGATIVE_REGULATION_OF_CELL_AGING	GO_NEGATIVE_REGULATION_OF_CELL_AGING		16	-0.68024504	-1.5960621	0.01746725	0.099082634	0.985	2710	tags=44%, list=12%, signal=50%
GO_RNA_SECONDARY_STRUCTURE_UNWINDING	GO_RNA_SECONDARY_STRUCTURE_UNWINDING		37	-0.54444605	-1.594509	0.036437247	0.099866636	0.986	4908	tags=54%, list=23%, signal=70%
GO_MITOTIC_DNA_INTEGRITY_CHECKPOINT	GO_MITOTIC_DNA_INTEGRITY_CHECKPOINT		95	-0.51745284	-1.5939864	0.031982943	0.09980144	0.987	4267	tags=43%, list=20%, signal=53%
GO_NEGATIVE_REGULATION_OF_MITOTIC_NUCLEAR_DIVISION	GO_NEGATIVE_REGULATION_OF_MITOTIC_NUCLEAR_DIVISION		33	-0.6564875	-1.5936476	0.026143791	0.09944502	0.987	1176	tags=33%, list=5%, signal=35%
GO_MATURATION_OF_5_8S_RRNA	GO_MATURATION_OF_5_8S_RRNA		26	-0.64562637	-1.5934057	0.03311258	0.09897684	0.988	4349	tags=62%, list=20%, signal=77%
GO_REGULATION_OF_PROTEIN_UBIQUITINATION_INVOLVED_IN_UBIQUITIN_DEPENDENT_PROTEIN_CATABOLIC_PROCESS	GO_REGULATION_OF_PROTEIN_UBIQUITINATION_INVOLVED_IN_UBIQUITIN_DEPENDENT_PROTEIN_CATABOLIC_PROCESS		96	-0.49721512	-1.5911086	0.032327585	0.100548275	0.988	5152	tags=50%, list=24%, signal=65%
GO_REGULATION_OF_CYCLIN_DEPENDENT_PROTEIN_KINASE_ACTIVITY	GO_REGULATION_OF_CYCLIN_DEPENDENT_PROTEIN_KINASE_ACTIVITY		90	-0.51648813	-1.588108	0.012096774	0.1031381	0.989	2437	tags=33%, list=11%, signal=37%
GO_TRNA_METHYLATION	GO_TRNA_METHYLATION		20	-0.613638	-1.586968	0.055793993	0.10365408	0.989	5026	tags=55%, list=23%, signal=71%
GO_NEGATIVE_REGULATION_OF_CHROMOSOME_ORGANIZATION	GO_NEGATIVE_REGULATION_OF_CHROMOSOME_ORGANIZATION		93	-0.4801224	-1.5864772	0.040598292	0.10348673	0.989	3597	tags=33%, list=17%, signal=40%
GO_RNA_METHYLATION	GO_RNA_METHYLATION		45	-0.5498716	-1.583939	0.04831933	0.105528824	0.989	4050	tags=40%, list=19%, signal=49%
GO_SYNAPTONEMAL_COMPLEX_ORGANIZATION	GO_SYNAPTONEMAL_COMPLEX_ORGANIZATION		20	-0.68873364	-1.5830444	0.010183299	0.105886556	0.989	1555	tags=30%, list=7%, signal=32%
GO_ACTIVATION_OF_ANAPHASE_PROMOTING_COMPLEX_ACTIVITY	GO_ACTIVATION_OF_ANAPHASE_PROMOTING_COMPLEX_ACTIVITY		15	-0.72636724	-1.5820138	0.039014373	0.106221184	0.99	753	tags=40%, list=3%, signal=41%
GO_PROTEIN_DNA_COMPLEX_SUBUNIT_ORGANIZATION	GO_PROTEIN_DNA_COMPLEX_SUBUNIT_ORGANIZATION		196	-0.5079989	-1.5810044	0.031512607	0.106459	0.991	3897	tags=37%, list=18%, signal=45%
GO_PROTEIN_TARGETING_TO_MITOCHONDRION	GO_PROTEIN_TARGETING_TO_MITOCHONDRION		44	-0.5218474	-1.5801553	0.052192066	0.106608376	0.991	4958	tags=55%, list=23%, signal=71%
GO_NEGATIVE_REGULATION_OF_CELL_CYCLE_G2_M_PHASE_TRANSITION	GO_NEGATIVE_REGULATION_OF_CELL_CYCLE_G2_M_PHASE_TRANSITION		24	-0.5847472	-1.5788661	0.024742268	0.10716237	0.991	1528	tags=29%, list=7%, signal=31%
GO_NUCLEUS_ORGANIZATION	GO_NUCLEUS_ORGANIZATION		127	-0.41118583	-1.5787674	0.028199567	0.10657566	0.991	5654	tags=43%, list=26%, signal=58%
GO_PROTEIN_K11_LINKED_UBIQUITINATION	GO_PROTEIN_K11_LINKED_UBIQUITINATION		26	-0.5483701	-1.5781507	0.05506608	0.106530614	0.992	2379	tags=31%, list=11%, signal=35%
GO_REGULATION_OF_CELL_CYCLE_CHECKPOINT	GO_REGULATION_OF_CELL_CYCLE_CHECKPOINT		26	-0.6060859	-1.5773189	0.033826638	0.106744274	0.992	2869	tags=38%, list=13%, signal=44%
GO_REGULATION_OF_CYSTEINE_TYPE_ENDOPEPTIDASE_ACTIVITY_INVOLVED_IN_APOPTOTIC_SIGNALING_PATHWAY	GO_REGULATION_OF_CYSTEINE_TYPE_ENDOPEPTIDASE_ACTIVITY_INVOLVED_IN_APOPTOTIC_SIGNALING_PATHWAY		22	-0.6365111	-1.5771352	0.02991453	0.10625935	0.992	4045	tags=50%, list=19%, signal=61%
GO_NEGATIVE_REGULATION_OF_TELOMERE_MAINTENANCE	GO_NEGATIVE_REGULATION_OF_TELOMERE_MAINTENANCE		26	-0.481874	-1.5771343	0.03773585	0.10558682	0.992	6193	tags=54%, list=28%, signal=75%
GO_NEGATIVE_REGULATION_OF_CELL_DIVISION	GO_NEGATIVE_REGULATION_OF_CELL_DIVISION		59	-0.61889565	-1.5770987	0.023060797	0.104988314	0.992	2470	tags=39%, list=11%, signal=44%
GO_POSITIVE_REGULATION_OF_DNA_TEMPLATED_TRANSCRIPTION_ELONGATION	GO_POSITIVE_REGULATION_OF_DNA_TEMPLATED_TRANSCRIPTION_ELONGATION		21	-0.5570492	-1.5766778	0.0625	0.104783796	0.992	5908	tags=52%, list=27%, signal=72%
GO_NCRNA_3_END_PROCESSING	GO_NCRNA_3_END_PROCESSING		17	-0.64738685	-1.5748088	0.028017242	0.10632761	0.992	4349	tags=59%, list=20%, signal=73%
GO_REGULATION_OF_MICROTUBULE_BASED_PROCESS	GO_REGULATION_OF_MICROTUBULE_BASED_PROCESS		220	-0.4798133	-1.5745713	0.02742616	0.10596393	0.992	2539	tags=25%, list=12%, signal=28%
GO_AMINO_ACID_ACTIVATION	GO_AMINO_ACID_ACTIVATION		46	-0.5588787	-1.5712278	0.06170213	0.108953565	0.993	5639	tags=52%, list=26%, signal=70%
GO_REGULATION_OF_GENE_EXPRESSION_EPIGENETIC	GO_REGULATION_OF_GENE_EXPRESSION_EPIGENETIC		193	-0.43358317	-1.5708507	0.03177966	0.10868282	0.993	4760	tags=41%, list=22%, signal=52%
GO_REGULATION_OF_NUCLEAR_DIVISION	GO_REGULATION_OF_NUCLEAR_DIVISION		154	-0.53209645	-1.5686485	0.01923077	0.11038649	0.995	3129	tags=36%, list=14%, signal=41%
GO_REGULATION_OF_MITOPHAGY	GO_REGULATION_OF_MITOPHAGY		40	-0.45732108	-1.5679084	0.026804123	0.110627525	0.995	4022	tags=33%, list=18%, signal=40%
GO_DNA_INTEGRITY_CHECKPOINT	GO_DNA_INTEGRITY_CHECKPOINT		139	-0.52813226	-1.5654693	0.044397462	0.1127024	0.996	4304	tags=42%, list=20%, signal=52%
GO_RRNA_MODIFICATION	GO_RRNA_MODIFICATION		21	-0.5662081	-1.5654012	0.062992126	0.11211283	0.996	6283	tags=62%, list=29%, signal=87%
GO_CELL_CYCLE_G2_M_PHASE_TRANSITION	GO_CELL_CYCLE_G2_M_PHASE_TRANSITION		132	-0.5057667	-1.5610415	0.032258064	0.11656495	0.996	4528	tags=39%, list=21%, signal=49%
GO_TELOMERE_MAINTENANCE_VIA_RECOMBINATION	GO_TELOMERE_MAINTENANCE_VIA_RECOMBINATION		32	-0.73068404	-1.5600057	0.025477707	0.1170317	0.996	4116	tags=72%, list=19%, signal=89%
GO_PROTEIN_LOCALIZATION_TO_MITOCHONDRION	GO_PROTEIN_LOCALIZATION_TO_MITOCHONDRION		60	-0.4454623	-1.5542948	0.03909465	0.12290807	0.996	4958	tags=52%, list=23%, signal=67%
GO_NUCLEOTIDE_EXCISION_REPAIR	GO_NUCLEOTIDE_EXCISION_REPAIR		108	-0.47419146	-1.5540763	0.040339705	0.12247309	0.996	4791	tags=41%, list=22%, signal=52%
GO_RESPONSE_TO_GAMMA_RADIATION	GO_RESPONSE_TO_GAMMA_RADIATION		49	-0.5472698	-1.5535672	0.014925373	0.12241417	0.996	2550	tags=39%, list=12%, signal=44%
GO_REGULATION_OF_CELLULAR_AMINO_ACID_METABOLIC_PROCESS	GO_REGULATION_OF_CELLULAR_AMINO_ACID_METABOLIC_PROCESS		63	-0.4748862	-1.5530007	0.067510545	0.122476995	0.996	5559	tags=54%, list=26%, signal=72%
GO_CLEAVAGE_INVOLVED_IN_RRNA_PROCESSING	GO_CLEAVAGE_INVOLVED_IN_RRNA_PROCESSING		17	-0.67236346	-1.5515451	0.03218884	0.123493515	0.997	4948	tags=76%, list=23%, signal=99%
GO_SNRNA_PROCESSING	GO_SNRNA_PROCESSING		21	-0.5852785	-1.5485901	0.050209206	0.12634856	0.998	4538	tags=62%, list=21%, signal=78%
GO_POSITIVE_REGULATION_OF_CHROMOSOME_SEGREGATION	GO_POSITIVE_REGULATION_OF_CHROMOSOME_SEGREGATION		23	-0.6394078	-1.5453132	0.042826552	0.12980704	0.998	2083	tags=30%, list=10%, signal=34%
GO_DEOXYRIBONUCLEOSIDE_TRIPHOSPHATE_METABOLIC_PROCESS	GO_DEOXYRIBONUCLEOSIDE_TRIPHOSPHATE_METABOLIC_PROCESS		16	-0.667875	-1.5420147	0.035940804	0.13328192	0.999	3488	tags=63%, list=16%, signal=74%
GO_PROTEIN_UBIQUITINATION_INVOLVED_IN_UBIQUITIN_DEPENDENT_PROTEIN_CATABOLIC_PROCESS	GO_PROTEIN_UBIQUITINATION_INVOLVED_IN_UBIQUITIN_DEPENDENT_PROTEIN_CATABOLIC_PROCESS		127	-0.43662328	-1.5418419	0.014830508	0.13277303	0.999	3867	tags=32%, list=18%, signal=39%
GO_DNA_DEPENDENT_DNA_REPLICATION	GO_DNA_DEPENDENT_DNA_REPLICATION		90	-0.6763821	-1.5411577	0.056962024	0.13289335	0.999	4223	tags=58%, list=19%, signal=71%
GO_NEGATIVE_REGULATION_OF_DNA_RECOMBINATION	GO_NEGATIVE_REGULATION_OF_DNA_RECOMBINATION		15	-0.68236274	-1.5394722	0.03265306	0.13439634	0.999	2710	tags=47%, list=12%, signal=53%
GO_G2_DNA_DAMAGE_CHECKPOINT	GO_G2_DNA_DAMAGE_CHECKPOINT		33	-0.6364505	-1.5390927	0.04525862	0.13412249	0.999	1528	tags=30%, list=7%, signal=33%
GO_SYNAPSIS	GO_SYNAPSIS		29	-0.5673171	-1.5386707	0.033195022	0.13395554	0.999	7361	tags=62%, list=34%, signal=94%
GO_DNA_STRAND_ELONGATION	GO_DNA_STRAND_ELONGATION		30	-0.7395649	-1.5374225	0.04904051	0.13491333	0.999	4116	tags=73%, list=19%, signal=90%
GO_G1_DNA_DAMAGE_CHECKPOINT	GO_G1_DNA_DAMAGE_CHECKPOINT		69	-0.50393003	-1.5346888	0.034188036	0.13784517	0.999	4206	tags=41%, list=19%, signal=50%
GO_MITOTIC_RECOMBINATION	GO_MITOTIC_RECOMBINATION		41	-0.6911044	-1.534284	0.0524109	0.13756546	0.999	4116	tags=63%, list=19%, signal=78%
GO_MEMBRANE_DISASSEMBLY	GO_MEMBRANE_DISASSEMBLY		44	-0.55979353	-1.5328698	0.06540085	0.13875571	0.999	4361	tags=52%, list=20%, signal=65%
GO_POSITIVE_REGULATION_OF_CELL_CYCLE_PROCESS	GO_POSITIVE_REGULATION_OF_CELL_CYCLE_PROCESS		231	-0.46546122	-1.5319452	0.018480493	0.13919245	0.999	4254	tags=37%, list=20%, signal=45%
GO_POSITIVE_REGULATION_OF_VIRAL_TRANSCRIPTION	GO_POSITIVE_REGULATION_OF_VIRAL_TRANSCRIPTION		35	-0.43209425	-1.5313925	0.060669456	0.13921623	0.999	5908	tags=51%, list=27%, signal=70%
GO_CELLULAR_COMPONENT_DISASSEMBLY	GO_CELLULAR_COMPONENT_DISASSEMBLY		490	-0.39399722	-1.5270576	0.004514673	0.14393723	0.999	4092	tags=35%, list=19%, signal=42%
GO_REGULATION_OF_UBIQUITIN_PROTEIN_LIGASE_ACTIVITY	GO_REGULATION_OF_UBIQUITIN_PROTEIN_LIGASE_ACTIVITY		17	-0.66710883	-1.525513	0.039748956	0.1452905	0.999	299	tags=24%, list=1%, signal=24%
GO_REGULATION_OF_TRANSCRIPTION_FROM_RNA_POLYMERASE_II_PROMOTER_IN_RESPONSE_TO_HYPOXIA	GO_REGULATION_OF_TRANSCRIPTION_FROM_RNA_POLYMERASE_II_PROMOTER_IN_RESPONSE_TO_HYPOXIA		32	-0.4698509	-1.5242298	0.04733728	0.146345	0.999	300	tags=9%, list=1%, signal=9%
GO_MODULATION_OF_TRANSCRIPTION_IN_OTHER_ORGANISM_INVOLVED_IN_SYMBIOTIC_INTERACTION	GO_MODULATION_OF_TRANSCRIPTION_IN_OTHER_ORGANISM_INVOLVED_IN_SYMBIOTIC_INTERACTION		21	-0.5400773	-1.5188602	0.042462844	0.15283588	0.999	5783	tags=48%, list=27%, signal=65%
GO_NEGATIVE_REGULATION_OF_GENE_EXPRESSION_EPIGENETIC	GO_NEGATIVE_REGULATION_OF_GENE_EXPRESSION_EPIGENETIC		84	-0.48414746	-1.5180384	0.06396589	0.15316062	0.999	4719	tags=38%, list=22%, signal=48%
GO_REGULATION_OF_CENTROSOME_CYCLE	GO_REGULATION_OF_CENTROSOME_CYCLE		36	-0.61081314	-1.5165969	0.054466233	0.15447508	0.999	4879	tags=53%, list=22%, signal=68%
GO_CHROMOSOME_ORGANIZATION_INVOLVED_IN_MEIOTIC_CELL_CYCLE	GO_CHROMOSOME_ORGANIZATION_INVOLVED_IN_MEIOTIC_CELL_CYCLE		41	-0.535264	-1.5141647	0.05970149	0.15710531	0.999	6193	tags=54%, list=28%, signal=75%
GO_POSITIVE_REGULATION_OF_RELEASE_OF_CYTOCHROME_C_FROM_MITOCHONDRIA	GO_POSITIVE_REGULATION_OF_RELEASE_OF_CYTOCHROME_C_FROM_MITOCHONDRIA		26	-0.58431387	-1.5141474	0.027027028	0.15634364	0.999	2987	tags=38%, list=14%, signal=45%
GO_NUCLEOTIDE_EXCISION_REPAIR_DNA_INCISION	GO_NUCLEOTIDE_EXCISION_REPAIR_DNA_INCISION		38	-0.5193269	-1.5135083	0.076595746	0.1564069	0.999	6893	tags=61%, list=32%, signal=88%
GO_ANTEROGRADE_AXONAL_TRANSPORT	GO_ANTEROGRADE_AXONAL_TRANSPORT		21	-0.5282034	-1.5124702	0.06410257	0.15707089	0.999	61	tags=10%, list=0%, signal=10%
GO_REGULATION_OF_PROTEIN_MODIFICATION_BY_SMALL_PROTEIN_CONJUGATION_OR_REMOVAL	GO_REGULATION_OF_PROTEIN_MODIFICATION_BY_SMALL_PROTEIN_CONJUGATION_OR_REMOVAL		258	-0.40471178	-1.5095533	0.019911505	0.16068043	0.999	4950	tags=42%, list=23%, signal=54%
GO_PROTEIN_SUMOYLATION	GO_PROTEIN_SUMOYLATION		110	-0.47769654	-1.5084684	0.05957447	0.161505	0.999	4361	tags=44%, list=20%, signal=54%
GO_SIGNAL_TRANSDUCTION_IN_RESPONSE_TO_DNA_DAMAGE	GO_SIGNAL_TRANSDUCTION_IN_RESPONSE_TO_DNA_DAMAGE		91	-0.48904645	-1.5070335	0.042643923	0.16274238	0.999	4206	tags=40%, list=19%, signal=49%
GO_PYRIMIDINE_DEOXYRIBONUCLEOTIDE_METABOLIC_PROCESS	GO_PYRIMIDINE_DEOXYRIBONUCLEOTIDE_METABOLIC_PROCESS		15	-0.60355526	-1.5061729	0.04897959	0.16298267	0.999	3635	tags=60%, list=17%, signal=72%
GO_INTERSTRAND_CROSS_LINK_REPAIR	GO_INTERSTRAND_CROSS_LINK_REPAIR		38	-0.5532252	-1.5034289	0.077405855	0.16607563	0.999	3283	tags=39%, list=15%, signal=46%
GO_NUCLEAR_TRANSCRIBED_MRNA_CATABOLIC_PROCESS_DEADENYLATION_DEPENDENT_DECAY	GO_NUCLEAR_TRANSCRIBED_MRNA_CATABOLIC_PROCESS_DEADENYLATION_DEPENDENT_DECAY		52	-0.46664235	-1.5030762	0.05720339	0.16574553	0.999	4643	tags=42%, list=21%, signal=54%
GO_MISMATCH_REPAIR	GO_MISMATCH_REPAIR		28	-0.5782974	-1.5029879	0.06695464	0.16505452	0.999	5889	tags=57%, list=27%, signal=78%
GO_CHROMATIN_ASSEMBLY_OR_DISASSEMBLY	GO_CHROMATIN_ASSEMBLY_OR_DISASSEMBLY		144	-0.5215437	-1.502223	0.058333334	0.16528867	0.999	2620	tags=31%, list=12%, signal=35%
GO_REGULATION_OF_SPINDLE_ORGANIZATION	GO_REGULATION_OF_SPINDLE_ORGANIZATION		17	-0.6911936	-1.5008497	0.049689442	0.16642135	0.999	1229	tags=29%, list=6%, signal=31%
GO_PROTEIN_AUTOUBIQUITINATION	GO_PROTEIN_AUTOUBIQUITINATION		48	-0.42446053	-1.4998735	0.05106383	0.16705249	0.999	4045	tags=27%, list=19%, signal=33%
GO_MITOCHONDRIAL_FUSION	GO_MITOCHONDRIAL_FUSION		15	-0.6377361	-1.4983442	0.04535637	0.16860539	0.999	2743	tags=40%, list=13%, signal=46%
GO_REGULATION_OF_TRANSCRIPTION_INVOLVED_IN_G1_S_TRANSITION_OF_MITOTIC_CELL_CYCLE	GO_REGULATION_OF_TRANSCRIPTION_INVOLVED_IN_G1_S_TRANSITION_OF_MITOTIC_CELL_CYCLE		25	-0.723024	-1.4980314	0.06263048	0.16823253	0.999	2331	tags=48%, list=11%, signal=54%
GO_PROTEIN_POLYUBIQUITINATION	GO_PROTEIN_POLYUBIQUITINATION		230	-0.38394493	-1.497007	0.02027027	0.16888738	0.999	5369	tags=43%, list=25%, signal=57%
GO_DNA_STRAND_ELONGATION_INVOLVED_IN_DNA_REPLICATION	GO_DNA_STRAND_ELONGATION_INVOLVED_IN_DNA_REPLICATION		25	-0.753645	-1.4953318	0.057815846	0.17051306	0.999	4116	tags=76%, list=19%, signal=94%
GO_HOMOLOGOUS_CHROMOSOME_SEGREGATION	GO_HOMOLOGOUS_CHROMOSOME_SEGREGATION		39	-0.54618096	-1.4948233	0.04477612	0.17043042	0.999	6170	tags=56%, list=28%, signal=79%
GO_REGULATION_OF_TELOMERE_MAINTENANCE	GO_REGULATION_OF_TELOMERE_MAINTENANCE		61	-0.4359425	-1.4882481	0.056603774	0.17946863	0.999	6193	tags=56%, list=28%, signal=78%
GO_CENTROSOME_CYCLE	GO_CENTROSOME_CYCLE		44	-0.5761056	-1.4870723	0.05427975	0.18031858	0.999	3932	tags=41%, list=18%, signal=50%
GO_REGULATION_OF_CELL_CYCLE_ARREST	GO_REGULATION_OF_CELL_CYCLE_ARREST		102	-0.4581088	-1.4853588	0.027253669	0.18226178	0.999	4847	tags=43%, list=22%, signal=55%
GO_REGULATION_OF_VIRAL_TRANSCRIPTION	GO_REGULATION_OF_VIRAL_TRANSCRIPTION		56	-0.43515468	-1.4851047	0.061946902	0.1818229	0.999	6114	tags=52%, list=28%, signal=72%
GO_POSITIVE_REGULATION_OF_CELL_CYCLE_PHASE_TRANSITION	GO_POSITIVE_REGULATION_OF_CELL_CYCLE_PHASE_TRANSITION		67	-0.5180005	-1.4819564	0.05785124	0.1857287	0.999	3183	tags=36%, list=15%, signal=42%
GO_REGULATION_OF_MITOTIC_CELL_CYCLE	GO_REGULATION_OF_MITOTIC_CELL_CYCLE		442	-0.41740623	-1.480592	0.033970278	0.18707289	1.0	4293	tags=36%, list=20%, signal=44%
GO_REGULATION_OF_EXIT_FROM_MITOSIS	GO_REGULATION_OF_EXIT_FROM_MITOSIS		15	-0.71086	-1.4784487	0.05543237	0.18956019	1.0	1670	tags=40%, list=8%, signal=43%
GO_REGULATION_OF_TELOMERE_MAINTENANCE_VIA_TELOMERE_LENGTHENING	GO_REGULATION_OF_TELOMERE_MAINTENANCE_VIA_TELOMERE_LENGTHENING		46	-0.46215615	-1.4769475	0.068085104	0.19117881	1.0	6132	tags=59%, list=28%, signal=82%
GO_POSITIVE_REGULATION_OF_GENE_EXPRESSION_EPIGENETIC	GO_POSITIVE_REGULATION_OF_GENE_EXPRESSION_EPIGENETIC		65	-0.4821145	-1.4763685	0.05383023	0.19127852	1.0	4690	tags=49%, list=22%, signal=63%
GO_STRAND_DISPLACEMENT	GO_STRAND_DISPLACEMENT		26	-0.7275331	-1.4759345	0.052083332	0.19115707	1.0	3183	tags=62%, list=15%, signal=72%
GO_REGULATION_OF_CHROMOSOME_ORGANIZATION	GO_REGULATION_OF_CHROMOSOME_ORGANIZATION		261	-0.4033843	-1.475339	0.047817048	0.19116208	1.0	3700	tags=29%, list=17%, signal=34%
GO_NEGATIVE_REGULATION_OF_MITOTIC_CELL_CYCLE	GO_NEGATIVE_REGULATION_OF_MITOTIC_CELL_CYCLE		187	-0.43833894	-1.4739774	0.03837953	0.19249362	1.0	4267	tags=37%, list=20%, signal=46%
GO_MULTI_ORGANISM_METABOLIC_PROCESS	GO_MULTI_ORGANISM_METABOLIC_PROCESS		119	-0.33762348	-1.4730612	0.11717172	0.1931334	1.0	4659	tags=24%, list=21%, signal=30%
GO_DNA_REPLICATION_INITIATION	GO_DNA_REPLICATION_INITIATION		28	-0.7837944	-1.4724722	0.059793815	0.19317266	1.0	3049	tags=64%, list=14%, signal=75%
GO_POSITIVE_REGULATION_OF_MITOTIC_NUCLEAR_DIVISION	GO_POSITIVE_REGULATION_OF_MITOTIC_NUCLEAR_DIVISION		46	-0.5466616	-1.4719534	0.05645161	0.19316687	1.0	2945	tags=39%, list=14%, signal=45%
GO_INNER_MITOCHONDRIAL_MEMBRANE_ORGANIZATION	GO_INNER_MITOCHONDRIAL_MEMBRANE_ORGANIZATION		16	-0.5651595	-1.4697146	0.077568136	0.19595614	1.0	6210	tags=56%, list=29%, signal=79%
GO_REGULATION_OF_TRANSCRIPTION_ELONGATION_FROM_RNA_POLYMERASE_II_PROMOTER	GO_REGULATION_OF_TRANSCRIPTION_ELONGATION_FROM_RNA_POLYMERASE_II_PROMOTER		21	-0.47225532	-1.4692812	0.09766454	0.19579513	1.0	5908	tags=43%, list=27%, signal=59%
GO_DNA_REPLICATION	GO_DNA_REPLICATION		194	-0.55781734	-1.4690195	0.08958333	0.19543591	1.0	3049	tags=43%, list=14%, signal=50%
GO_REGULATION_OF_DNA_REPLICATION	GO_REGULATION_OF_DNA_REPLICATION		153	-0.46843532	-1.4690193	0.049079753	0.19459713	1.0	3700	tags=41%, list=17%, signal=49%
GO_REGULATION_OF_DNA_RECOMBINATION	GO_REGULATION_OF_DNA_RECOMBINATION		54	-0.5242149	-1.4683747	0.06175299	0.19487077	1.0	4261	tags=46%, list=20%, signal=57%
GO_CHROMATIN_REMODELING	GO_CHROMATIN_REMODELING		137	-0.4365272	-1.4682709	0.065126054	0.19419579	1.0	3014	tags=30%, list=14%, signal=35%
GO_BLASTOCYST_DEVELOPMENT	GO_BLASTOCYST_DEVELOPMENT		55	-0.45511	-1.4665613	0.033195022	0.19612621	1.0	2954	tags=35%, list=14%, signal=40%
GO_MRNA_CIS_SPLICING_VIA_SPLICEOSOME	GO_MRNA_CIS_SPLICING_VIA_SPLICEOSOME		16	-0.5438058	-1.4637748	0.097402595	0.19991283	1.0	6244	tags=56%, list=29%, signal=79%
GO_POSITIVE_REGULATION_OF_PROTEIN_MODIFICATION_BY_SMALL_PROTEIN_CONJUGATION_OR_REMOVAL	GO_POSITIVE_REGULATION_OF_PROTEIN_MODIFICATION_BY_SMALL_PROTEIN_CONJUGATION_OR_REMOVAL		182	-0.40849248	-1.4632232	0.030837005	0.19995669	1.0	4485	tags=41%, list=21%, signal=51%
GO_NUCLEAR_ENVELOPE_REASSEMBLY	GO_NUCLEAR_ENVELOPE_REASSEMBLY		17	-0.5038931	-1.4625416	0.07322176	0.2001835	1.0	2391	tags=24%, list=11%, signal=26%
GO_RNA_PHOSPHODIESTER_BOND_HYDROLYSIS_ENDONUCLEOLYTIC	GO_RNA_PHOSPHODIESTER_BOND_HYDROLYSIS_ENDONUCLEOLYTIC		47	-0.47997326	-1.4615568	0.048	0.20095636	1.0	4402	tags=49%, list=20%, signal=61%
GO_MICROTUBULE_CYTOSKELETON_ORGANIZATION	GO_MICROTUBULE_CYTOSKELETON_ORGANIZATION		314	-0.42529163	-1.4594945	0.056842104	0.20364752	1.0	2517	tags=24%, list=12%, signal=27%
GO_NUCLEOTIDE_EXCISION_REPAIR_PREINCISION_COMPLEX_ASSEMBLY	GO_NUCLEOTIDE_EXCISION_REPAIR_PREINCISION_COMPLEX_ASSEMBLY		28	-0.4676438	-1.4550601	0.095744684	0.21013066	1.0	7052	tags=54%, list=32%, signal=79%
GO_REGULATION_OF_CELL_CYCLE_G1_S_PHASE_TRANSITION	GO_REGULATION_OF_CELL_CYCLE_G1_S_PHASE_TRANSITION		139	-0.4231618	-1.4540349	0.025157232	0.21102673	1.0	4206	tags=35%, list=19%, signal=43%
GO_NUCLEIC_ACID_PHOSPHODIESTER_BOND_HYDROLYSIS	GO_NUCLEIC_ACID_PHOSPHODIESTER_BOND_HYDROLYSIS		221	-0.4198223	-1.4538293	0.050209206	0.21054308	1.0	4742	tags=44%, list=22%, signal=56%
GO_PROTEIN_MONOUBIQUITINATION	GO_PROTEIN_MONOUBIQUITINATION		50	-0.43502533	-1.453686	0.09168444	0.20998722	1.0	4857	tags=34%, list=22%, signal=44%
GO_MITOCHONDRIAL_RESPIRATORY_CHAIN_COMPLEX_ASSEMBLY	GO_MITOCHONDRIAL_RESPIRATORY_CHAIN_COMPLEX_ASSEMBLY		60	-0.44083747	-1.4513115	0.13292433	0.21308878	1.0	5260	tags=38%, list=24%, signal=50%
GO_ADP_METABOLIC_PROCESS	GO_ADP_METABOLIC_PROCESS		42	-0.5019095	-1.4489287	0.049484536	0.21626477	1.0	4185	tags=45%, list=19%, signal=56%
GO_SIGNAL_TRANSDUCTION_BY_P53_CLASS_MEDIATOR	GO_SIGNAL_TRANSDUCTION_BY_P53_CLASS_MEDIATOR		120	-0.4338858	-1.4485067	0.03805497	0.21607809	1.0	4206	tags=37%, list=19%, signal=45%
GO_CELLULAR_RESPONSE_TO_DSRNA	GO_CELLULAR_RESPONSE_TO_DSRNA		33	-0.49737415	-1.4471093	0.064718165	0.21749695	1.0	4402	tags=45%, list=20%, signal=57%
GO_CYTOCHROME_COMPLEX_ASSEMBLY	GO_CYTOCHROME_COMPLEX_ASSEMBLY		15	-0.54102236	-1.4464556	0.09163347	0.21769097	1.0	5004	tags=40%, list=23%, signal=52%
GO_DNA_REPLICATION_DEPENDENT_NUCLEOSOME_ORGANIZATION	GO_DNA_REPLICATION_DEPENDENT_NUCLEOSOME_ORGANIZATION		24	-0.6770269	-1.4463522	0.08902691	0.217008	1.0	4249	tags=54%, list=20%, signal=67%
GO_REGULATION_OF_TRANSCRIPTION_FROM_RNA_POLYMERASE_I_PROMOTER	GO_REGULATION_OF_TRANSCRIPTION_FROM_RNA_POLYMERASE_I_PROMOTER		23	-0.49568582	-1.4458241	0.10728745	0.21697108	1.0	4646	tags=52%, list=21%, signal=66%
GO_NUCLEAR_TRANSCRIBED_MRNA_CATABOLIC_PROCESS_EXONUCLEOLYTIC	GO_NUCLEAR_TRANSCRIBED_MRNA_CATABOLIC_PROCESS_EXONUCLEOLYTIC		30	-0.5285574	-1.4450634	0.102345414	0.21746422	1.0	4643	tags=60%, list=21%, signal=76%
GO_CELL_SEPARATION_AFTER_CYTOKINESIS	GO_CELL_SEPARATION_AFTER_CYTOKINESIS		16	-0.5665725	-1.4441212	0.082987554	0.21819857	1.0	141	tags=13%, list=1%, signal=13%
GO_NEGATIVE_REGULATION_OF_CELLULAR_PROTEIN_CATABOLIC_PROCESS	GO_NEGATIVE_REGULATION_OF_CELLULAR_PROTEIN_CATABOLIC_PROCESS		57	-0.45516127	-1.4434477	0.104347825	0.21860035	1.0	3129	tags=26%, list=14%, signal=31%
GO_RNA_CATABOLIC_PROCESS	GO_RNA_CATABOLIC_PROCESS		194	-0.35046834	-1.4426324	0.07929515	0.21900944	1.0	4643	tags=28%, list=21%, signal=36%
GO_PEPTIDYL_LYSINE_TRIMETHYLATION	GO_PEPTIDYL_LYSINE_TRIMETHYLATION		18	-0.57547605	-1.4426204	0.08216433	0.2181814	1.0	4995	tags=33%, list=23%, signal=43%
GO_NUCLEOTIDE_EXCISION_REPAIR_DNA_GAP_FILLING	GO_NUCLEOTIDE_EXCISION_REPAIR_DNA_GAP_FILLING		24	-0.59085786	-1.4425793	0.11392405	0.2173964	1.0	6690	tags=67%, list=31%, signal=96%
GO_ATP_GENERATION_FROM_ADP	GO_ATP_GENERATION_FROM_ADP		35	-0.52643704	-1.440928	0.0513834	0.21926546	1.0	4185	tags=46%, list=19%, signal=57%
GO_REGULATION_OF_CELL_DIVISION	GO_REGULATION_OF_CELL_DIVISION		252	-0.4664904	-1.4407098	0.042735044	0.2188174	1.0	2498	tags=28%, list=11%, signal=31%
GO_RESPONSE_TO_IONIZING_RADIATION	GO_RESPONSE_TO_IONIZING_RADIATION		137	-0.4520139	-1.4386055	0.046025105	0.22141768	1.0	3524	tags=38%, list=16%, signal=45%
GO_NUCLEOSIDE_SALVAGE	GO_NUCLEOSIDE_SALVAGE		15	-0.63627017	-1.4342912	0.052738335	0.22776867	1.0	4105	tags=60%, list=19%, signal=74%
GO_RNA_PHOSPHODIESTER_BOND_HYDROLYSIS_EXONUCLEOLYTIC	GO_RNA_PHOSPHODIESTER_BOND_HYDROLYSIS_EXONUCLEOLYTIC		32	-0.497082	-1.4327602	0.08559499	0.2295164	1.0	4643	tags=56%, list=21%, signal=71%
GO_OOGENESIS	GO_OOGENESIS		59	-0.48310313	-1.431781	0.003968254	0.23039794	1.0	2332	tags=31%, list=11%, signal=34%
GO_POSITIVE_REGULATION_OF_HISTONE_METHYLATION	GO_POSITIVE_REGULATION_OF_HISTONE_METHYLATION		30	-0.44835722	-1.4316032	0.07231405	0.22984456	1.0	2299	tags=23%, list=11%, signal=26%
GO_NEGATIVE_REGULATION_OF_SIGNAL_TRANSDUCTION_BY_P53_CLASS_MEDIATOR	GO_NEGATIVE_REGULATION_OF_SIGNAL_TRANSDUCTION_BY_P53_CLASS_MEDIATOR		26	-0.49932653	-1.4289016	0.05284553	0.2336112	1.0	4485	tags=50%, list=21%, signal=63%
GO_REGULATION_OF_DNA_METABOLIC_PROCESS	GO_REGULATION_OF_DNA_METABOLIC_PROCESS		316	-0.41001225	-1.4283065	0.052738335	0.23380508	1.0	4796	tags=43%, list=22%, signal=54%
GO_NUCLEAR_TRANSPORT	GO_NUCLEAR_TRANSPORT		324	-0.343968	-1.4279263	0.036093418	0.23357078	1.0	5782	tags=44%, list=27%, signal=59%
GO_OOCYTE_MATURATION	GO_OOCYTE_MATURATION		18	-0.5657102	-1.4248893	0.05232558	0.23819639	1.0	2245	tags=39%, list=10%, signal=43%
GO_REGULATION_OF_TYPE_I_INTERFERON_MEDIATED_SIGNALING_PATHWAY	GO_REGULATION_OF_TYPE_I_INTERFERON_MEDIATED_SIGNALING_PATHWAY		38	-0.4966887	-1.4248742	0.14132762	0.23733987	1.0	5850	tags=39%, list=27%, signal=54%
GO_MICROTUBULE_BASED_PROCESS	GO_MICROTUBULE_BASED_PROCESS		473	-0.38735467	-1.4242977	0.056842104	0.23750705	1.0	3954	tags=28%, list=18%, signal=33%
GO_SCF_DEPENDENT_PROTEASOMAL_UBIQUITIN_DEPENDENT_PROTEIN_CATABOLIC_PROCESS	GO_SCF_DEPENDENT_PROTEASOMAL_UBIQUITIN_DEPENDENT_PROTEIN_CATABOLIC_PROCESS		23	-0.49968898	-1.4241467	0.036247335	0.23695508	1.0	935	tags=22%, list=4%, signal=23%
GO_DNA_DEPENDENT_DNA_REPLICATION_MAINTENANCE_OF_FIDELITY	GO_DNA_DEPENDENT_DNA_REPLICATION_MAINTENANCE_OF_FIDELITY		19	-0.6128478	-1.4241426	0.10103093	0.23608948	1.0	2159	tags=42%, list=10%, signal=47%
GO_REGULATION_OF_HISTONE_H3_K9_METHYLATION	GO_REGULATION_OF_HISTONE_H3_K9_METHYLATION		17	-0.54729396	-1.4240954	0.0862423	0.23532042	1.0	1928	tags=24%, list=9%, signal=26%
GO_REGULATION_OF_CENTROSOME_DUPLICATION	GO_REGULATION_OF_CENTROSOME_DUPLICATION		29	-0.5281659	-1.4234318	0.10123967	0.2356666	1.0	4879	tags=45%, list=22%, signal=58%
GO_REGULATION_OF_DNA_DEPENDENT_DNA_REPLICATION	GO_REGULATION_OF_DNA_DEPENDENT_DNA_REPLICATION		40	-0.6026766	-1.4218737	0.11561866	0.23761135	1.0	3473	tags=52%, list=16%, signal=62%
GO_T_CELL_APOPTOTIC_PROCESS	GO_T_CELL_APOPTOTIC_PROCESS		15	-0.62825805	-1.4212835	0.09677419	0.23782519	1.0	3273	tags=47%, list=15%, signal=55%
GO_POSITIVE_REGULATION_OF_CELLULAR_PROTEIN_CATABOLIC_PROCESS	GO_POSITIVE_REGULATION_OF_CELLULAR_PROTEIN_CATABOLIC_PROCESS		182	-0.3738092	-1.4194901	0.036637932	0.24017091	1.0	4262	tags=38%, list=20%, signal=47%
GO_PROTEIN_K63_LINKED_UBIQUITINATION	GO_PROTEIN_K63_LINKED_UBIQUITINATION		35	-0.4461064	-1.4191839	0.079166666	0.23983577	1.0	5369	tags=49%, list=25%, signal=64%
GO_NUCLEOBASE_CONTAINING_COMPOUND_TRANSPORT	GO_NUCLEOBASE_CONTAINING_COMPOUND_TRANSPORT		176	-0.3852623	-1.4190458	0.081196584	0.23922762	1.0	6163	tags=48%, list=28%, signal=66%
GO_REGULATION_OF_HISTONE_H3_K4_METHYLATION	GO_REGULATION_OF_HISTONE_H3_K4_METHYLATION		24	-0.5156669	-1.4183153	0.08477842	0.23963548	1.0	2299	tags=25%, list=11%, signal=28%
GO_ESTABLISHMENT_OF_PROTEIN_LOCALIZATION_TO_ORGANELLE	GO_ESTABLISHMENT_OF_PROTEIN_LOCALIZATION_TO_ORGANELLE		318	-0.3003964	-1.4174212	0.027196653	0.2403445	1.0	5454	tags=34%, list=25%, signal=45%
GO_ERROR_PRONE_TRANSLESION_SYNTHESIS	GO_ERROR_PRONE_TRANSLESION_SYNTHESIS		19	-0.6108316	-1.4172008	0.1090535	0.23986433	1.0	2593	tags=42%, list=12%, signal=48%
GO_RNA_PHOSPHODIESTER_BOND_HYDROLYSIS	GO_RNA_PHOSPHODIESTER_BOND_HYDROLYSIS		99	-0.41746628	-1.4124395	0.06680162	0.24766786	1.0	4402	tags=47%, list=20%, signal=59%
GO_NUCLEAR_IMPORT	GO_NUCLEAR_IMPORT		122	-0.3814198	-1.4116616	0.06535948	0.2482245	1.0	4361	tags=41%, list=20%, signal=51%
GO_DEOXYRIBOSE_PHOSPHATE_CATABOLIC_PROCESS	GO_DEOXYRIBOSE_PHOSPHATE_CATABOLIC_PROCESS		20	-0.50831234	-1.4077797	0.08812261	0.25448075	1.0	4379	tags=50%, list=20%, signal=63%
GO_REGULATION_OF_CELLULAR_PROTEIN_CATABOLIC_PROCESS	GO_REGULATION_OF_CELLULAR_PROTEIN_CATABOLIC_PROCESS		256	-0.35505065	-1.4056467	0.037444934	0.25753412	1.0	4271	tags=34%, list=20%, signal=42%
GO_RESPONSE_TO_DSRNA	GO_RESPONSE_TO_DSRNA		66	-0.44961426	-1.4038829	0.08158996	0.25985867	1.0	4402	tags=39%, list=20%, signal=49%
GO_PYRIMIDINE_CONTAINING_COMPOUND_BIOSYNTHETIC_PROCESS	GO_PYRIMIDINE_CONTAINING_COMPOUND_BIOSYNTHETIC_PROCESS		35	-0.4925088	-1.4025191	0.040983606	0.26147175	1.0	4553	tags=54%, list=21%, signal=69%
GO_PROTEASOMAL_PROTEIN_CATABOLIC_PROCESS	GO_PROTEASOMAL_PROTEIN_CATABOLIC_PROCESS		259	-0.3468681	-1.3993781	0.06581741	0.26673838	1.0	5362	tags=36%, list=25%, signal=47%
GO_NEGATIVE_REGULATION_OF_DNA_DEPENDENT_DNA_REPLICATION	GO_NEGATIVE_REGULATION_OF_DNA_DEPENDENT_DNA_REPLICATION		16	-0.62826824	-1.3991705	0.11133603	0.2661859	1.0	2721	tags=44%, list=13%, signal=50%
GO_MICROTUBULE_ORGANIZING_CENTER_ORGANIZATION	GO_MICROTUBULE_ORGANIZING_CENTER_ORGANIZATION		79	-0.48962933	-1.398847	0.106471814	0.2659097	1.0	3932	tags=37%, list=18%, signal=45%
GO_PEPTIDYL_LYSINE_MODIFICATION	GO_PEPTIDYL_LYSINE_MODIFICATION		280	-0.36813438	-1.3983506	0.07838983	0.26600456	1.0	4995	tags=39%, list=23%, signal=50%
GO_DNA_LIGATION	GO_DNA_LIGATION		16	-0.5764808	-1.3955266	0.13814433	0.27051324	1.0	4676	tags=56%, list=21%, signal=72%
GO_PYRIMIDINE_NUCLEOTIDE_METABOLIC_PROCESS	GO_PYRIMIDINE_NUCLEOTIDE_METABOLIC_PROCESS		40	-0.44842303	-1.3939643	0.08064516	0.27269274	1.0	4553	tags=52%, list=21%, signal=66%
GO_POSITIVE_REGULATION_OF_CYSTEINE_TYPE_ENDOPEPTIDASE_ACTIVITY_INVOLVED_IN_APOPTOTIC_SIGNALING_PATHWAY	GO_POSITIVE_REGULATION_OF_CYSTEINE_TYPE_ENDOPEPTIDASE_ACTIVITY_INVOLVED_IN_APOPTOTIC_SIGNALING_PATHWAY		17	-0.5840617	-1.3934828	0.10020877	0.27265906	1.0	4045	tags=47%, list=19%, signal=58%
GO_CELLULAR_COMPONENT_DISASSEMBLY_INVOLVED_IN_EXECUTION_PHASE_OF_APOPTOSIS	GO_CELLULAR_COMPONENT_DISASSEMBLY_INVOLVED_IN_EXECUTION_PHASE_OF_APOPTOSIS		41	-0.4432942	-1.3860292	0.06743738	0.28651816	1.0	4325	tags=41%, list=20%, signal=52%
GO_SYNAPTIC_VESICLE_ENDOCYTOSIS	GO_SYNAPTIC_VESICLE_ENDOCYTOSIS		17	-0.54319537	-1.3859282	0.06570842	0.2857724	1.0	2101	tags=29%, list=10%, signal=33%
GO_POSITIVE_REGULATION_OF_DNA_METABOLIC_PROCESS	GO_POSITIVE_REGULATION_OF_DNA_METABOLIC_PROCESS		174	-0.41817126	-1.3847033	0.06776181	0.2871254	1.0	4409	tags=41%, list=20%, signal=51%
GO_PROTEIN_EXPORT_FROM_NUCLEUS	GO_PROTEIN_EXPORT_FROM_NUCLEUS		27	-0.4377242	-1.3843143	0.077568136	0.2868939	1.0	6016	tags=52%, list=28%, signal=72%
GO_NEGATIVE_REGULATION_OF_CELL_CYCLE_G1_S_PHASE_TRANSITION	GO_NEGATIVE_REGULATION_OF_CELL_CYCLE_G1_S_PHASE_TRANSITION		93	-0.41216624	-1.3839415	0.05206074	0.28665134	1.0	4206	tags=34%, list=19%, signal=42%
GO_CHROMATIN_SILENCING	GO_CHROMATIN_SILENCING		68	-0.46713468	-1.3838086	0.12553191	0.28593382	1.0	4719	tags=38%, list=22%, signal=49%
GO_ASPARTATE_FAMILY_AMINO_ACID_BIOSYNTHETIC_PROCESS	GO_ASPARTATE_FAMILY_AMINO_ACID_BIOSYNTHETIC_PROCESS		23	-0.5065719	-1.3824502	0.09784736	0.28778863	1.0	1448	tags=22%, list=7%, signal=23%
GO_REGULATION_OF_PROTEIN_COMPLEX_DISASSEMBLY	GO_REGULATION_OF_PROTEIN_COMPLEX_DISASSEMBLY		196	-0.43488538	-1.3806372	0.07234043	0.29053035	1.0	4005	tags=31%, list=18%, signal=38%
GO_CENTROSOME_LOCALIZATION	GO_CENTROSOME_LOCALIZATION		17	-0.5406208	-1.3802993	0.105150215	0.2902471	1.0	3152	tags=41%, list=14%, signal=48%
GO_NUCLEOTIDE_PHOSPHORYLATION	GO_NUCLEOTIDE_PHOSPHORYLATION		53	-0.45444265	-1.3737257	0.051282052	0.3024756	1.0	4185	tags=42%, list=19%, signal=51%
GO_POSITIVE_REGULATION_OF_CELL_CYCLE	GO_POSITIVE_REGULATION_OF_CELL_CYCLE		311	-0.39459455	-1.3722295	0.049689442	0.30460897	1.0	3183	tags=26%, list=15%, signal=30%
GO_POSTTRANSCRIPTIONAL_GENE_SILENCING	GO_POSTTRANSCRIPTIONAL_GENE_SILENCING		36	-0.4177966	-1.3721665	0.12337662	0.30376682	1.0	6010	tags=47%, list=28%, signal=65%
GO_MICROTUBULE_BASED_MOVEMENT	GO_MICROTUBULE_BASED_MOVEMENT		189	-0.3735997	-1.3721361	0.06167401	0.30285177	1.0	1948	tags=14%, list=9%, signal=16%
GO_NUCLEOBASE_CONTAINING_SMALL_MOLECULE_INTERCONVERSION	GO_NUCLEOBASE_CONTAINING_SMALL_MOLECULE_INTERCONVERSION		19	-0.5074478	-1.3669071	0.10438413	0.3126914	1.0	3570	tags=37%, list=16%, signal=44%
GO_NEGATIVE_REGULATION_OF_DNA_METABOLIC_PROCESS	GO_NEGATIVE_REGULATION_OF_DNA_METABOLIC_PROCESS		104	-0.3956667	-1.3655745	0.083333336	0.31455398	1.0	5305	tags=43%, list=24%, signal=57%
GO_NEGATIVE_REGULATION_OF_PROTEIN_COMPLEX_DISASSEMBLY	GO_NEGATIVE_REGULATION_OF_PROTEIN_COMPLEX_DISASSEMBLY		157	-0.42986247	-1.3620572	0.09090909	0.32072407	1.0	2378	tags=22%, list=11%, signal=25%
GO_MICROTUBULE_POLYMERIZATION_OR_DEPOLYMERIZATION	GO_MICROTUBULE_POLYMERIZATION_OR_DEPOLYMERIZATION		40	-0.48724672	-1.3606669	0.09034908	0.32256797	1.0	1764	tags=20%, list=8%, signal=22%
GO_METHIONINE_METABOLIC_PROCESS	GO_METHIONINE_METABOLIC_PROCESS		18	-0.51324224	-1.3572562	0.11545988	0.32867944	1.0	1448	tags=28%, list=7%, signal=30%
GO_CELLULAR_RESPONSE_TO_EPIDERMAL_GROWTH_FACTOR_STIMULUS	GO_CELLULAR_RESPONSE_TO_EPIDERMAL_GROWTH_FACTOR_STIMULUS		22	-0.5102496	-1.3555382	0.10845987	0.33134302	1.0	3172	tags=27%, list=15%, signal=32%
GO_REGULATION_OF_DNA_DAMAGE_RESPONSE_SIGNAL_TRANSDUCTION_BY_P53_CLASS_MEDIATOR	GO_REGULATION_OF_DNA_DAMAGE_RESPONSE_SIGNAL_TRANSDUCTION_BY_P53_CLASS_MEDIATOR		27	-0.49858254	-1.353317	0.09034908	0.33502057	1.0	4485	tags=44%, list=21%, signal=56%
GO_PROTEIN_IMPORT_INTO_NUCLEUS_TRANSLOCATION	GO_PROTEIN_IMPORT_INTO_NUCLEUS_TRANSLOCATION		27	-0.46699727	-1.3522443	0.10151188	0.33627337	1.0	5657	tags=52%, list=26%, signal=70%
GO_BASE_EXCISION_REPAIR	GO_BASE_EXCISION_REPAIR		38	-0.55140257	-1.3511921	0.17047817	0.33752853	1.0	4076	tags=42%, list=19%, signal=52%
GO_NIK_NF_KAPPAB_SIGNALING	GO_NIK_NF_KAPPAB_SIGNALING		80	-0.42980146	-1.3509094	0.14166667	0.33702052	1.0	5559	tags=56%, list=26%, signal=75%
GO_RRNA_METHYLATION	GO_RRNA_METHYLATION		15	-0.51585513	-1.3478111	0.16568047	0.34279937	1.0	7660	tags=67%, list=35%, signal=103%
GO_PROTEIN_LOCALIZATION_TO_CENTROSOME	GO_PROTEIN_LOCALIZATION_TO_CENTROSOME		15	-0.5912932	-1.3468348	0.15368421	0.3438299	1.0	3342	tags=40%, list=15%, signal=47%
GO_REGULATION_OF_RNA_STABILITY	GO_REGULATION_OF_RNA_STABILITY		129	-0.3412238	-1.3441321	0.13530655	0.34870782	1.0	5585	tags=41%, list=26%, signal=55%
GO_POSITIVE_REGULATION_OF_NUCLEAR_DIVISION	GO_POSITIVE_REGULATION_OF_NUCLEAR_DIVISION		57	-0.4772946	-1.3439982	0.07581967	0.3478896	1.0	2945	tags=33%, list=14%, signal=38%
GO_NEGATIVE_REGULATION_OF_DEFENSE_RESPONSE_TO_VIRUS	GO_NEGATIVE_REGULATION_OF_DEFENSE_RESPONSE_TO_VIRUS		17	-0.5936672	-1.3428888	0.105906315	0.34927386	1.0	2565	tags=47%, list=12%, signal=53%
GO_POSITIVE_REGULATION_OF_MITOCHONDRIAL_OUTER_MEMBRANE_PERMEABILIZATION_INVOLVED_IN_APOPTOTIC_SIGNALING_PATHWAY	GO_POSITIVE_REGULATION_OF_MITOCHONDRIAL_OUTER_MEMBRANE_PERMEABILIZATION_INVOLVED_IN_APOPTOTIC_SIGNALING_PATHWAY		35	-0.47648227	-1.3401458	0.11853448	0.35411245	1.0	4176	tags=37%, list=19%, signal=46%
GO_REGULATION_OF_DNA_REPAIR	GO_REGULATION_OF_DNA_REPAIR		67	-0.43255693	-1.3396423	0.1390593	0.35401052	1.0	4765	tags=42%, list=22%, signal=53%
GO_REGULATION_OF_CELLULAR_AMINE_METABOLIC_PROCESS	GO_REGULATION_OF_CELLULAR_AMINE_METABOLIC_PROCESS		85	-0.36952922	-1.339218	0.11889596	0.35396907	1.0	5559	tags=45%, list=26%, signal=60%
GO_AMIDE_BIOSYNTHETIC_PROCESS	GO_AMIDE_BIOSYNTHETIC_PROCESS		449	-0.3300085	-1.3388735	0.114107884	0.3536946	1.0	4851	tags=34%, list=22%, signal=43%
GO_CHROMOSOME_SEPARATION	GO_CHROMOSOME_SEPARATION		17	-0.558947	-1.3383765	0.17596567	0.35359934	1.0	1184	tags=24%, list=5%, signal=25%
GO_NEGATIVE_REGULATION_OF_RESPONSE_TO_DNA_DAMAGE_STIMULUS	GO_NEGATIVE_REGULATION_OF_RESPONSE_TO_DNA_DAMAGE_STIMULUS		45	-0.4334292	-1.3378886	0.052525252	0.3537482	1.0	3998	tags=49%, list=18%, signal=60%
GO_MITOCHONDRIAL_RESPIRATORY_CHAIN_COMPLEX_I_BIOGENESIS	GO_MITOCHONDRIAL_RESPIRATORY_CHAIN_COMPLEX_I_BIOGENESIS		48	-0.40627939	-1.3366631	0.20289855	0.355452	1.0	5260	tags=38%, list=24%, signal=49%
GO_NEGATIVE_REGULATION_OF_HISTONE_METHYLATION	GO_NEGATIVE_REGULATION_OF_HISTONE_METHYLATION		16	-0.527308	-1.3363268	0.16880342	0.35517186	1.0	2034	tags=31%, list=9%, signal=34%
GO_NEGATIVE_REGULATION_OF_RECEPTOR_MEDIATED_ENDOCYTOSIS	GO_NEGATIVE_REGULATION_OF_RECEPTOR_MEDIATED_ENDOCYTOSIS		17	-0.44088653	-1.3344324	0.12205567	0.35824054	1.0	11167	tags=82%, list=51%, signal=169%
GO_ANATOMICAL_STRUCTURE_ARRANGEMENT	GO_ANATOMICAL_STRUCTURE_ARRANGEMENT		17	-0.5220701	-1.3344024	0.1211499	0.35724872	1.0	542	tags=12%, list=2%, signal=12%
GO_NEUTRAL_AMINO_ACID_TRANSPORT	GO_NEUTRAL_AMINO_ACID_TRANSPORT		31	-0.488867	-1.3329693	0.13765182	0.3593019	1.0	3512	tags=35%, list=16%, signal=42%
GO_REGULATION_OF_DEFENSE_RESPONSE_TO_VIRUS	GO_REGULATION_OF_DEFENSE_RESPONSE_TO_VIRUS		179	-0.39832124	-1.3319615	0.10041841	0.360477	1.0	4249	tags=34%, list=20%, signal=41%
GO_CENTRIOLE_ASSEMBLY	GO_CENTRIOLE_ASSEMBLY		18	-0.5608666	-1.3312093	0.15560167	0.36099848	1.0	3932	tags=39%, list=18%, signal=47%
GO_NUCLEOSIDE_MONOPHOSPHATE_BIOSYNTHETIC_PROCESS	GO_NUCLEOSIDE_MONOPHOSPHATE_BIOSYNTHETIC_PROCESS		74	-0.38302794	-1.330887	0.12017167	0.3605305	1.0	5134	tags=46%, list=24%, signal=60%
GO_ORGANELLE_TRANSPORT_ALONG_MICROTUBULE	GO_ORGANELLE_TRANSPORT_ALONG_MICROTUBULE		53	-0.39679682	-1.3306439	0.08492569	0.35997987	1.0	6679	tags=49%, list=31%, signal=71%
GO_DNA_CATABOLIC_PROCESS	GO_DNA_CATABOLIC_PROCESS		27	-0.4789818	-1.3272167	0.12267658	0.36665687	1.0	3782	tags=41%, list=17%, signal=49%
GO_POSITIVE_REGULATION_OF_TELOMERE_MAINTENANCE	GO_POSITIVE_REGULATION_OF_TELOMERE_MAINTENANCE		42	-0.40907648	-1.3245975	0.10526316	0.3714963	1.0	5310	tags=50%, list=24%, signal=66%
GO_POSITIVE_REGULATION_OF_MITOTIC_CELL_CYCLE	GO_POSITIVE_REGULATION_OF_MITOTIC_CELL_CYCLE		118	-0.4305335	-1.3244159	0.11	0.3707936	1.0	3183	tags=31%, list=15%, signal=36%
GO_REGULATION_OF_DOUBLE_STRAND_BREAK_REPAIR_VIA_HOMOLOGOUS_RECOMBINATION	GO_REGULATION_OF_DOUBLE_STRAND_BREAK_REPAIR_VIA_HOMOLOGOUS_RECOMBINATION		16	-0.60519415	-1.3237742	0.14168377	0.3711234	1.0	1319	tags=38%, list=6%, signal=40%
GO_REGULATION_OF_HISTONE_METHYLATION	GO_REGULATION_OF_HISTONE_METHYLATION		52	-0.37486216	-1.321867	0.10133843	0.37445894	1.0	2299	tags=19%, list=11%, signal=21%
GO_REGULATION_OF_DNA_TEMPLATED_TRANSCRIPTION_ELONGATION	GO_REGULATION_OF_DNA_TEMPLATED_TRANSCRIPTION_ELONGATION		38	-0.4143306	-1.3217485	0.13292433	0.3736251	1.0	5908	tags=47%, list=27%, signal=65%
GO_REGULATION_OF_VIRAL_GENOME_REPLICATION	GO_REGULATION_OF_VIRAL_GENOME_REPLICATION		69	-0.513979	-1.3214786	0.19135803	0.37316462	1.0	4635	tags=46%, list=21%, signal=59%
GO_EXECUTION_PHASE_OF_APOPTOSIS	GO_EXECUTION_PHASE_OF_APOPTOSIS		52	-0.38589558	-1.3211269	0.075187966	0.3729247	1.0	4325	tags=37%, list=20%, signal=45%
GO_SPINDLE_LOCALIZATION	GO_SPINDLE_LOCALIZATION		37	-0.46510512	-1.3198949	0.1440501	0.37479892	1.0	3564	tags=32%, list=16%, signal=39%
GO_PYRIMIDINE_CONTAINING_COMPOUND_CATABOLIC_PROCESS	GO_PYRIMIDINE_CONTAINING_COMPOUND_CATABOLIC_PROCESS		28	-0.44069225	-1.3195832	0.085487075	0.37440902	1.0	3926	tags=39%, list=18%, signal=48%
GO_REGULATION_OF_CELL_CYCLE_G2_M_PHASE_TRANSITION	GO_REGULATION_OF_CELL_CYCLE_G2_M_PHASE_TRANSITION		58	-0.46272597	-1.3183523	0.13800424	0.37619275	1.0	2779	tags=34%, list=13%, signal=39%
GO_RESPONSE_TO_UV	GO_RESPONSE_TO_UV		119	-0.396974	-1.3177004	0.063025214	0.37665287	1.0	3477	tags=34%, list=16%, signal=41%
GO_NEGATIVE_REGULATION_OF_EXTRINSIC_APOPTOTIC_SIGNALING_PATHWAY_VIA_DEATH_DOMAIN_RECEPTORS	GO_NEGATIVE_REGULATION_OF_EXTRINSIC_APOPTOTIC_SIGNALING_PATHWAY_VIA_DEATH_DOMAIN_RECEPTORS		32	-0.501213	-1.3169721	0.13785557	0.37722605	1.0	4045	tags=41%, list=19%, signal=50%
GO__DE_NOVO_PROTEIN_FOLDING	GO__DE_NOVO_PROTEIN_FOLDING		15	-0.51033634	-1.3168892	0.1793249	0.37633288	1.0	8021	tags=87%, list=37%, signal=137%
GO_INTRINSIC_APOPTOTIC_SIGNALING_PATHWAY_IN_RESPONSE_TO_DNA_DAMAGE_BY_P53_CLASS_MEDIATOR	GO_INTRINSIC_APOPTOTIC_SIGNALING_PATHWAY_IN_RESPONSE_TO_DNA_DAMAGE_BY_P53_CLASS_MEDIATOR		28	-0.45730072	-1.3162553	0.14166667	0.37665433	1.0	4895	tags=46%, list=23%, signal=60%
GO_CHROMATIN_MODIFICATION	GO_CHROMATIN_MODIFICATION		492	-0.32097802	-1.3160331	0.1097561	0.37607104	1.0	4867	tags=33%, list=22%, signal=41%
GO_POSITIVE_REGULATION_OF_MONOOXYGENASE_ACTIVITY	GO_POSITIVE_REGULATION_OF_MONOOXYGENASE_ACTIVITY		27	-0.48844782	-1.3160111	0.10557769	0.37507227	1.0	4256	tags=37%, list=20%, signal=46%
GO_APOPTOTIC_NUCLEAR_CHANGES	GO_APOPTOTIC_NUCLEAR_CHANGES		24	-0.49516243	-1.3154355	0.14528301	0.37540004	1.0	3654	tags=38%, list=17%, signal=45%
GO_POSITIVE_REGULATION_OF_CYCLIN_DEPENDENT_PROTEIN_KINASE_ACTIVITY	GO_POSITIVE_REGULATION_OF_CYCLIN_DEPENDENT_PROTEIN_KINASE_ACTIVITY		32	-0.47420055	-1.3152845	0.12638581	0.3747274	1.0	5771	tags=41%, list=27%, signal=55%
GO_REGULATION_OF_GENE_SILENCING	GO_REGULATION_OF_GENE_SILENCING		47	-0.44512978	-1.3152803	0.17136659	0.37369856	1.0	4249	tags=32%, list=20%, signal=40%
GO_SYNAPTIC_VESICLE_RECYCLING	GO_SYNAPTIC_VESICLE_RECYCLING		22	-0.5034896	-1.315116	0.11020408	0.3729998	1.0	2179	tags=27%, list=10%, signal=30%
GO_POSITIVE_REGULATION_OF_PROTEIN_OLIGOMERIZATION	GO_POSITIVE_REGULATION_OF_PROTEIN_OLIGOMERIZATION		16	-0.6490892	-1.3126681	0.12173913	0.37731662	1.0	893	tags=31%, list=4%, signal=33%
GO_ANTIGEN_PROCESSING_AND_PRESENTATION_OF_EXOGENOUS_PEPTIDE_ANTIGEN_VIA_MHC_CLASS_I	GO_ANTIGEN_PROCESSING_AND_PRESENTATION_OF_EXOGENOUS_PEPTIDE_ANTIGEN_VIA_MHC_CLASS_I		62	-0.47084725	-1.3125346	0.21995927	0.37658536	1.0	5559	tags=56%, list=26%, signal=76%
GO_REGULATION_OF_DOUBLE_STRAND_BREAK_REPAIR	GO_REGULATION_OF_DOUBLE_STRAND_BREAK_REPAIR		32	-0.51129174	-1.3116273	0.16666667	0.37763903	1.0	2877	tags=38%, list=13%, signal=43%
GO_CELLULAR_RESPONSE_TO_REACTIVE_OXYGEN_SPECIES	GO_CELLULAR_RESPONSE_TO_REACTIVE_OXYGEN_SPECIES		102	-0.3946802	-1.309559	0.105726875	0.3813338	1.0	4838	tags=37%, list=22%, signal=48%
GO_POSITIVE_REGULATION_OF_TELOMERE_MAINTENANCE_VIA_TELOMERE_LENGTHENING	GO_POSITIVE_REGULATION_OF_TELOMERE_MAINTENANCE_VIA_TELOMERE_LENGTHENING		30	-0.44840866	-1.3080919	0.1388889	0.38354573	1.0	5310	tags=53%, list=24%, signal=70%
GO_REGULATION_OF_NUCLEASE_ACTIVITY	GO_REGULATION_OF_NUCLEASE_ACTIVITY		21	-0.5199664	-1.3078635	0.17834395	0.38299856	1.0	4568	tags=43%, list=21%, signal=54%
GO_NEGATIVE_REGULATION_OF_ORGANELLE_ORGANIZATION	GO_NEGATIVE_REGULATION_OF_ORGANELLE_ORGANIZATION		364	-0.35761294	-1.3067721	0.09168444	0.3842247	1.0	4005	tags=28%, list=18%, signal=34%
GO_RESPONSE_TO_EPIDERMAL_GROWTH_FACTOR	GO_RESPONSE_TO_EPIDERMAL_GROWTH_FACTOR		27	-0.4543892	-1.3066211	0.14847161	0.38351554	1.0	3395	tags=26%, list=16%, signal=31%
GO_POSITIVE_REGULATION_OF_CELL_CYCLE_G1_S_PHASE_TRANSITION	GO_POSITIVE_REGULATION_OF_CELL_CYCLE_G1_S_PHASE_TRANSITION		28	-0.49332651	-1.3065293	0.15429688	0.38267943	1.0	4016	tags=36%, list=18%, signal=44%
GO_REGULATION_OF_PROTEASOMAL_UBIQUITIN_DEPENDENT_PROTEIN_CATABOLIC_PROCESS	GO_REGULATION_OF_PROTEASOMAL_UBIQUITIN_DEPENDENT_PROTEIN_CATABOLIC_PROCESS		140	-0.3538276	-1.3062911	0.10307018	0.38214296	1.0	4080	tags=32%, list=19%, signal=39%
GO_RESPONSE_TO_INTERFERON_BETA	GO_RESPONSE_TO_INTERFERON_BETA		21	-0.64951897	-1.3055784	0.20080322	0.38273174	1.0	4377	tags=52%, list=20%, signal=66%
GO_VIRAL_LIFE_CYCLE	GO_VIRAL_LIFE_CYCLE		256	-0.31500164	-1.3044344	0.1002045	0.3843714	1.0	4690	tags=27%, list=22%, signal=33%
GO_PROTEIN_LOCALIZATION_TO_ORGANELLE	GO_PROTEIN_LOCALIZATION_TO_ORGANELLE		498	-0.28682083	-1.3043044	0.07157895	0.38360912	1.0	4906	tags=30%, list=23%, signal=37%
GO_MITOCHONDRIAL_TRANSMEMBRANE_TRANSPORT	GO_MITOCHONDRIAL_TRANSMEMBRANE_TRANSPORT		49	-0.4013846	-1.303751	0.1933472	0.38381878	1.0	4187	tags=37%, list=19%, signal=45%
GO_PROTEIN_LOCALIZATION_TO_CYTOSKELETON	GO_PROTEIN_LOCALIZATION_TO_CYTOSKELETON		28	-0.45800483	-1.3018146	0.14893617	0.38721728	1.0	4888	tags=43%, list=22%, signal=55%
GO_REGULATION_OF_NFAT_PROTEIN_IMPORT_INTO_NUCLEUS	GO_REGULATION_OF_NFAT_PROTEIN_IMPORT_INTO_NUCLEUS		17	-0.48548746	-1.2995989	0.16860466	0.39143708	1.0	1380	tags=18%, list=6%, signal=19%
GO_MALE_MEIOSIS_I	GO_MALE_MEIOSIS_I		16	-0.56157243	-1.2991258	0.14814815	0.39151117	1.0	1477	tags=31%, list=7%, signal=34%
GO_CELLULAR_RESPONSE_TO_RADIATION	GO_CELLULAR_RESPONSE_TO_RADIATION		131	-0.3696182	-1.2982756	0.0764045	0.3924913	1.0	2042	tags=23%, list=9%, signal=25%
GO_CELLULAR_RESPONSE_TO_LIGHT_STIMULUS	GO_CELLULAR_RESPONSE_TO_LIGHT_STIMULUS		87	-0.3781607	-1.2978563	0.06696428	0.3924635	1.0	1955	tags=22%, list=9%, signal=24%
GO_RIBOSOMAL_LARGE_SUBUNIT_ASSEMBLY	GO_RIBOSOMAL_LARGE_SUBUNIT_ASSEMBLY		22	-0.48815	-1.2957594	0.21104537	0.3962732	1.0	1915	tags=23%, list=9%, signal=25%
GO_NUCLEOBASE_BIOSYNTHETIC_PROCESS	GO_NUCLEOBASE_BIOSYNTHETIC_PROCESS		18	-0.5184316	-1.2933507	0.14760914	0.40076536	1.0	2582	tags=50%, list=12%, signal=57%
GO_NEGATIVE_REGULATION_OF_TYPE_I_INTERFERON_PRODUCTION	GO_NEGATIVE_REGULATION_OF_TYPE_I_INTERFERON_PRODUCTION		37	-0.53536254	-1.2926469	0.19758065	0.40127057	1.0	2115	tags=30%, list=10%, signal=33%
GO_REGULATION_OF_DEFENSE_RESPONSE_TO_VIRUS_BY_HOST	GO_REGULATION_OF_DEFENSE_RESPONSE_TO_VIRUS_BY_HOST		125	-0.38261652	-1.292223	0.08955224	0.40117154	1.0	4249	tags=34%, list=20%, signal=43%
GO_NUCLEOTIDE_EXCISION_REPAIR_PREINCISION_COMPLEX_STABILIZATION	GO_NUCLEOTIDE_EXCISION_REPAIR_PREINCISION_COMPLEX_STABILIZATION		20	-0.45423576	-1.2916014	0.17991632	0.401525	1.0	6893	tags=60%, list=32%, signal=88%
GO_MALE_MEIOSIS	GO_MALE_MEIOSIS		35	-0.49094105	-1.2915729	0.13407822	0.4005592	1.0	3866	tags=34%, list=18%, signal=42%
GO_CYTOPLASMIC_PATTERN_RECOGNITION_RECEPTOR_SIGNALING_PATHWAY	GO_CYTOPLASMIC_PATTERN_RECOGNITION_RECEPTOR_SIGNALING_PATHWAY		31	-0.46541372	-1.2913265	0.19077568	0.4000689	1.0	4340	tags=39%, list=20%, signal=48%
GO_PROTEIN_K48_LINKED_DEUBIQUITINATION	GO_PROTEIN_K48_LINKED_DEUBIQUITINATION		18	-0.4732507	-1.2902917	0.17193677	0.4015037	1.0	1807	tags=22%, list=8%, signal=24%
GO_REGULATION_OF_TRANSLATIONAL_INITIATION	GO_REGULATION_OF_TRANSLATIONAL_INITIATION		76	-0.32744178	-1.2881517	0.16149068	0.40524513	1.0	4081	tags=30%, list=19%, signal=37%
GO_TETRAHYDROFOLATE_METABOLIC_PROCESS	GO_TETRAHYDROFOLATE_METABOLIC_PROCESS		18	-0.5024766	-1.2881049	0.16602316	0.4042865	1.0	4648	tags=56%, list=21%, signal=71%
GO_DNA_MODIFICATION	GO_DNA_MODIFICATION		73	-0.42211747	-1.2861835	0.11408199	0.40783516	1.0	5147	tags=44%, list=24%, signal=57%
GO_REGULATION_OF_RESPONSE_TO_DNA_DAMAGE_STIMULUS	GO_REGULATION_OF_RESPONSE_TO_DNA_DAMAGE_STIMULUS		130	-0.37369934	-1.2853912	0.0960334	0.40868157	1.0	4765	tags=42%, list=22%, signal=54%
GO_NEGATIVE_REGULATION_OF_CELL_CYCLE	GO_NEGATIVE_REGULATION_OF_CELL_CYCLE		405	-0.33525205	-1.2837929	0.06762295	0.411338	1.0	2791	tags=24%, list=13%, signal=27%
GO_DNA_DOUBLE_STRAND_BREAK_PROCESSING	GO_DNA_DOUBLE_STRAND_BREAK_PROCESSING		19	-0.55156434	-1.2824861	0.20576131	0.41325024	1.0	6193	tags=63%, list=28%, signal=88%
GO_MACROMOLECULE_METHYLATION	GO_MACROMOLECULE_METHYLATION		175	-0.35974333	-1.2824445	0.10536399	0.41229382	1.0	5147	tags=35%, list=24%, signal=46%
GO_MACROMITOPHAGY	GO_MACROMITOPHAGY		126	-0.3445856	-1.2817345	0.09394572	0.41301656	1.0	4185	tags=29%, list=19%, signal=36%
GO_RIBOSOMAL_SMALL_SUBUNIT_ASSEMBLY	GO_RIBOSOMAL_SMALL_SUBUNIT_ASSEMBLY		15	-0.46406236	-1.2807596	0.24675325	0.41416186	1.0	6699	tags=33%, list=31%, signal=48%
GO_REGULATION_OF_RHODOPSIN_MEDIATED_SIGNALING_PATHWAY	GO_REGULATION_OF_RHODOPSIN_MEDIATED_SIGNALING_PATHWAY		27	-0.47835177	-1.2807454	0.14081633	0.41316164	1.0	4966	tags=37%, list=23%, signal=48%
GO_POSITIVE_REGULATION_OF_CHROMOSOME_ORGANIZATION	GO_POSITIVE_REGULATION_OF_CHROMOSOME_ORGANIZATION		140	-0.3495912	-1.2799727	0.12394958	0.41386357	1.0	4091	tags=29%, list=19%, signal=36%
GO_PROTEIN_K48_LINKED_UBIQUITINATION	GO_PROTEIN_K48_LINKED_UBIQUITINATION		44	-0.3508803	-1.2784224	0.13636364	0.41638634	1.0	3391	tags=18%, list=16%, signal=21%
GO_PEPTIDYL_PROLINE_MODIFICATION	GO_PEPTIDYL_PROLINE_MODIFICATION		46	-0.39409852	-1.2783943	0.13580246	0.41538897	1.0	3962	tags=35%, list=18%, signal=42%
GO_POSITIVE_REGULATION_OF_DNA_REPLICATION	GO_POSITIVE_REGULATION_OF_DNA_REPLICATION		83	-0.42766368	-1.2781212	0.11222445	0.41500616	1.0	3839	tags=39%, list=18%, signal=47%
GO_FEMALE_GAMETE_GENERATION	GO_FEMALE_GAMETE_GENERATION		88	-0.40637714	-1.2781162	0.05421687	0.41398415	1.0	3668	tags=31%, list=17%, signal=37%
GO_POSITIVE_REGULATION_OF_EPIDERMAL_CELL_DIFFERENTIATION	GO_POSITIVE_REGULATION_OF_EPIDERMAL_CELL_DIFFERENTIATION		18	-0.54182106	-1.2780448	0.1342155	0.4131066	1.0	4312	tags=44%, list=20%, signal=55%
GO_MITOCHONDRION_MORPHOGENESIS	GO_MITOCHONDRION_MORPHOGENESIS		19	-0.43446028	-1.2772894	0.18577075	0.41382638	1.0	3940	tags=47%, list=18%, signal=58%
GO_MITOCHONDRIAL_GENOME_MAINTENANCE	GO_MITOCHONDRIAL_GENOME_MAINTENANCE		21	-0.5047979	-1.2764863	0.19183673	0.41478562	1.0	4488	tags=48%, list=21%, signal=60%
GO_OOCYTE_DIFFERENTIATION	GO_OOCYTE_DIFFERENTIATION		34	-0.47990596	-1.2764242	0.10325048	0.41390803	1.0	2332	tags=29%, list=11%, signal=33%
GO_RESPONSE_TO_X_RAY	GO_RESPONSE_TO_X_RAY		30	-0.49498194	-1.2752526	0.14957266	0.4157156	1.0	4206	tags=50%, list=19%, signal=62%
GO_POSITIVE_REGULATION_OF_NEURON_APOPTOTIC_PROCESS	GO_POSITIVE_REGULATION_OF_NEURON_APOPTOTIC_PROCESS		45	-0.40647188	-1.2748429	0.14767933	0.41565114	1.0	5472	tags=47%, list=25%, signal=62%
GO_PROTEIN_ACETYLATION	GO_PROTEIN_ACETYLATION		112	-0.32713562	-1.2726675	0.1364562	0.41970798	1.0	5828	tags=44%, list=27%, signal=59%
GO_SUBSTRATE_DEPENDENT_CELL_MIGRATION	GO_SUBSTRATE_DEPENDENT_CELL_MIGRATION		26	-0.5059903	-1.2725849	0.1292373	0.4188815	1.0	1304	tags=27%, list=6%, signal=29%
GO_MITOCHONDRIAL_TRANSPORT	GO_MITOCHONDRIAL_TRANSPORT		156	-0.33111408	-1.2708704	0.12981744	0.42167863	1.0	4320	tags=35%, list=20%, signal=44%
GO_NEGATIVE_REGULATION_OF_HISTONE_MODIFICATION	GO_NEGATIVE_REGULATION_OF_HISTONE_MODIFICATION		34	-0.39635652	-1.2680167	0.16115703	0.42739797	1.0	2388	tags=24%, list=11%, signal=26%
GO_ANTIGEN_PROCESSING_AND_PRESENTATION_OF_PEPTIDE_ANTIGEN	GO_ANTIGEN_PROCESSING_AND_PRESENTATION_OF_PEPTIDE_ANTIGEN		165	-0.38711986	-1.2659731	0.16632444	0.4311538	1.0	4262	tags=31%, list=20%, signal=38%
GO_DEFENSE_RESPONSE_TO_VIRUS	GO_DEFENSE_RESPONSE_TO_VIRUS		150	-0.5217201	-1.2626312	0.251004	0.4381709	1.0	4466	tags=44%, list=21%, signal=55%
GO_REGULATION_OF_PROTEASOMAL_PROTEIN_CATABOLIC_PROCESS	GO_REGULATION_OF_PROTEASOMAL_PROTEIN_CATABOLIC_PROCESS		171	-0.32398134	-1.2621242	0.119205296	0.43828097	1.0	4262	tags=31%, list=20%, signal=38%
GO_POSTTRANSCRIPTIONAL_REGULATION_OF_GENE_EXPRESSION	GO_POSTTRANSCRIPTIONAL_REGULATION_OF_GENE_EXPRESSION		400	-0.28496683	-1.2601459	0.10217391	0.4421103	1.0	4956	tags=34%, list=23%, signal=43%
GO_REGULATION_OF_TELOMERE_CAPPING	GO_REGULATION_OF_TELOMERE_CAPPING		21	-0.4463105	-1.2597027	0.17382413	0.44206697	1.0	3700	tags=33%, list=17%, signal=40%
GO_TOR_SIGNALING	GO_TOR_SIGNALING		16	-0.46210948	-1.2589201	0.18843684	0.4428454	1.0	7338	tags=63%, list=34%, signal=94%
GO_HISTONE_MONOUBIQUITINATION	GO_HISTONE_MONOUBIQUITINATION		23	-0.38417056	-1.2572956	0.19591837	0.44574782	1.0	5471	tags=30%, list=25%, signal=41%
GO_NEGATIVE_REGULATION_OF_CYTOSKELETON_ORGANIZATION	GO_NEGATIVE_REGULATION_OF_CYTOSKELETON_ORGANIZATION		207	-0.37192053	-1.2554144	0.12903225	0.44924042	1.0	2517	tags=21%, list=12%, signal=23%
GO_DECIDUALIZATION	GO_DECIDUALIZATION		20	-0.5560409	-1.2537383	0.18004338	0.45218223	1.0	3020	tags=40%, list=14%, signal=46%
GO_REGULATION_OF_PROTEIN_CATABOLIC_PROCESS	GO_REGULATION_OF_PROTEIN_CATABOLIC_PROCESS		370	-0.31057537	-1.2523197	0.082073435	0.45468742	1.0	4522	tags=32%, list=21%, signal=39%
GO_REGULATION_OF_NEURON_MIGRATION	GO_REGULATION_OF_NEURON_MIGRATION		24	-0.46086994	-1.2520686	0.15869565	0.45427215	1.0	542	tags=13%, list=2%, signal=13%
GO_POSITIVE_REGULATION_OF_MITOCHONDRION_ORGANIZATION	GO_POSITIVE_REGULATION_OF_MITOCHONDRION_ORGANIZATION		150	-0.33907473	-1.2505919	0.0989011	0.45695552	1.0	3634	tags=29%, list=17%, signal=35%
GO_NEGATIVE_REGULATION_OF_HEMATOPOIETIC_PROGENITOR_CELL_DIFFERENTIATION	GO_NEGATIVE_REGULATION_OF_HEMATOPOIETIC_PROGENITOR_CELL_DIFFERENTIATION		18	-0.53501177	-1.2505001	0.19	0.45607945	1.0	3747	tags=33%, list=17%, signal=40%
GO_NUCLEOTIDE_BINDING_DOMAIN_LEUCINE_RICH_REPEAT_CONTAINING_RECEPTOR_SIGNALING_PATHWAY	GO_NUCLEOTIDE_BINDING_DOMAIN_LEUCINE_RICH_REPEAT_CONTAINING_RECEPTOR_SIGNALING_PATHWAY		26	-0.41138762	-1.2470098	0.19461697	0.46352997	1.0	4989	tags=38%, list=23%, signal=50%
GO_PYRIMIDINE_NUCLEOBASE_METABOLIC_PROCESS	GO_PYRIMIDINE_NUCLEOBASE_METABOLIC_PROCESS		18	-0.47490436	-1.2461615	0.15959597	0.4645333	1.0	3395	tags=44%, list=16%, signal=53%
GO_NEGATIVE_REGULATION_OF_PROTEIN_CATABOLIC_PROCESS	GO_NEGATIVE_REGULATION_OF_PROTEIN_CATABOLIC_PROCESS		101	-0.34596932	-1.2442278	0.14254385	0.46820378	1.0	4455	tags=29%, list=20%, signal=36%
GO_PYRIMIDINE_NUCLEOSIDE_CATABOLIC_PROCESS	GO_PYRIMIDINE_NUCLEOSIDE_CATABOLIC_PROCESS		18	-0.52516884	-1.2437514	0.18895966	0.46817878	1.0	3926	tags=39%, list=18%, signal=47%
GO_PROTEIN_IMPORT	GO_PROTEIN_IMPORT		144	-0.31641176	-1.2423878	0.12288135	0.4704386	1.0	4672	tags=39%, list=21%, signal=49%
GO_POSITIVE_REGULATION_OF_NITRIC_OXIDE_SYNTHASE_ACTIVITY	GO_POSITIVE_REGULATION_OF_NITRIC_OXIDE_SYNTHASE_ACTIVITY		20	-0.45002723	-1.2421174	0.1431579	0.46999985	1.0	4256	tags=35%, list=20%, signal=43%
GO_REGULATION_OF_TRANSLATIONAL_ELONGATION	GO_REGULATION_OF_TRANSLATIONAL_ELONGATION		21	-0.42110813	-1.2408406	0.19057816	0.47198477	1.0	6065	tags=38%, list=28%, signal=53%
GO_POSITIVE_REGULATION_OF_PROTEOLYSIS	GO_POSITIVE_REGULATION_OF_PROTEOLYSIS		344	-0.3286187	-1.2405182	0.089324616	0.47169113	1.0	5074	tags=39%, list=23%, signal=50%
GO_CENTROSOME_DUPLICATION	GO_CENTROSOME_DUPLICATION		31	-0.4855425	-1.2400103	0.20631579	0.4718676	1.0	3932	tags=35%, list=18%, signal=43%
GO_PYRIMIDINE_NUCLEOSIDE_METABOLIC_PROCESS	GO_PYRIMIDINE_NUCLEOSIDE_METABOLIC_PROCESS		41	-0.4083121	-1.2384306	0.1380753	0.47474393	1.0	4553	tags=41%, list=21%, signal=52%
GO_SULFUR_AMINO_ACID_METABOLIC_PROCESS	GO_SULFUR_AMINO_ACID_METABOLIC_PROCESS		39	-0.4198792	-1.2383853	0.15818182	0.4737886	1.0	3673	tags=33%, list=17%, signal=40%
GO_POSITIVE_REGULATION_OF_LAMELLIPODIUM_ORGANIZATION	GO_POSITIVE_REGULATION_OF_LAMELLIPODIUM_ORGANIZATION		22	-0.4048105	-1.2374135	0.1987315	0.47503915	1.0	947	tags=14%, list=4%, signal=14%
GO_RESPONSE_TO_TYPE_I_INTERFERON	GO_RESPONSE_TO_TYPE_I_INTERFERON		67	-0.6154986	-1.2364049	0.29012346	0.47648084	1.0	2410	tags=34%, list=11%, signal=38%
GO_HEME_BIOSYNTHETIC_PROCESS	GO_HEME_BIOSYNTHETIC_PROCESS		20	-0.41048574	-1.2355599	0.21272366	0.47760338	1.0	2682	tags=25%, list=12%, signal=28%
GO_RIBONUCLEOSIDE_DIPHOSPHATE_METABOLIC_PROCESS	GO_RIBONUCLEOSIDE_DIPHOSPHATE_METABOLIC_PROCESS		59	-0.3766127	-1.2355033	0.1515748	0.47664604	1.0	4379	tags=36%, list=20%, signal=44%
GO_NEGATIVE_REGULATION_OF_VIRAL_GENOME_REPLICATION	GO_NEGATIVE_REGULATION_OF_VIRAL_GENOME_REPLICATION		45	-0.55923986	-1.2348745	0.25918368	0.47712967	1.0	4635	tags=56%, list=21%, signal=70%
GO_CELL_AGING	GO_CELL_AGING		65	-0.400083	-1.2344956	0.12215321	0.47698236	1.0	2710	tags=32%, list=12%, signal=37%
GO_L_AMINO_ACID_TRANSPORT	GO_L_AMINO_ACID_TRANSPORT		55	-0.39043552	-1.2327236	0.14867617	0.48030916	1.0	3648	tags=33%, list=17%, signal=39%
GO_POSITIVE_REGULATION_OF_DNA_TEMPLATED_TRANSCRIPTION_INITIATION	GO_POSITIVE_REGULATION_OF_DNA_TEMPLATED_TRANSCRIPTION_INITIATION		24	-0.4250871	-1.232147	0.19624217	0.48064342	1.0	3096	tags=29%, list=14%, signal=34%
GO_IMMUNOGLOBULIN_PRODUCTION	GO_IMMUNOGLOBULIN_PRODUCTION		42	-0.4505232	-1.2316787	0.17248061	0.4806877	1.0	5070	tags=52%, list=23%, signal=68%
GO_INTERMEDIATE_FILAMENT_ORGANIZATION	GO_INTERMEDIATE_FILAMENT_ORGANIZATION		20	-0.56921864	-1.2311562	0.17857143	0.48098978	1.0	4939	tags=40%, list=23%, signal=52%
GO_POSITIVE_REGULATION_OF_CELL_DIVISION	GO_POSITIVE_REGULATION_OF_CELL_DIVISION		120	-0.4140629	-1.23082	0.17137097	0.4807468	1.0	2498	tags=26%, list=11%, signal=29%
GO_POSITIVE_REGULATION_OF_PROTEIN_COMPLEX_ASSEMBLY	GO_POSITIVE_REGULATION_OF_PROTEIN_COMPLEX_ASSEMBLY		179	-0.35854074	-1.22659	0.1446541	0.49016672	1.0	3973	tags=29%, list=18%, signal=35%
GO_LEUKOCYTE_APOPTOTIC_PROCESS	GO_LEUKOCYTE_APOPTOTIC_PROCESS		21	-0.5189746	-1.2258695	0.21458334	0.49082083	1.0	3273	tags=38%, list=15%, signal=45%
GO_REGULATION_OF_PROTEIN_EXPORT_FROM_NUCLEUS	GO_REGULATION_OF_PROTEIN_EXPORT_FROM_NUCLEUS		33	-0.42687634	-1.2240996	0.17333333	0.49420446	1.0	5472	tags=48%, list=25%, signal=65%
GO_REGULATION_OF_MAMMARY_GLAND_EPITHELIAL_CELL_PROLIFERATION	GO_REGULATION_OF_MAMMARY_GLAND_EPITHELIAL_CELL_PROLIFERATION		16	-0.49229535	-1.222226	0.19642857	0.49788854	1.0	2804	tags=44%, list=13%, signal=50%
GO_POSITIVE_REGULATION_OF_INTERLEUKIN_6_SECRETION	GO_POSITIVE_REGULATION_OF_INTERLEUKIN_6_SECRETION		16	-0.51239264	-1.221858	0.17721519	0.49774063	1.0	1037	tags=19%, list=5%, signal=20%
GO_ENDODERMAL_CELL_DIFFERENTIATION	GO_ENDODERMAL_CELL_DIFFERENTIATION		38	-0.5439755	-1.2210252	0.25477707	0.49886248	1.0	1025	tags=24%, list=5%, signal=25%
GO_CELLULAR_RESPONSE_TO_UV	GO_CELLULAR_RESPONSE_TO_UV		65	-0.38473693	-1.22096	0.13588111	0.49790698	1.0	2988	tags=29%, list=14%, signal=34%
GO_COVALENT_CHROMATIN_MODIFICATION	GO_COVALENT_CHROMATIN_MODIFICATION		315	-0.28591013	-1.2203138	0.13265306	0.49853846	1.0	4995	tags=32%, list=23%, signal=41%
GO_POSITIVE_REGULATION_OF_VIRAL_PROCESS	GO_POSITIVE_REGULATION_OF_VIRAL_PROCESS		84	-0.32405367	-1.2203077	0.17303371	0.4974606	1.0	4646	tags=35%, list=21%, signal=44%
GO_REGULATION_OF_KERATINOCYTE_DIFFERENTIATION	GO_REGULATION_OF_KERATINOCYTE_DIFFERENTIATION		26	-0.50092465	-1.2197087	0.19428572	0.49787873	1.0	4312	tags=46%, list=20%, signal=57%
GO_POSITIVE_REGULATION_OF_FIBROBLAST_PROLIFERATION	GO_POSITIVE_REGULATION_OF_FIBROBLAST_PROLIFERATION		51	-0.45523542	-1.219691	0.17092338	0.49682683	1.0	4293	tags=53%, list=20%, signal=66%
GO_REGULATION_OF_EXTRINSIC_APOPTOTIC_SIGNALING_PATHWAY_VIA_DEATH_DOMAIN_RECEPTORS	GO_REGULATION_OF_EXTRINSIC_APOPTOTIC_SIGNALING_PATHWAY_VIA_DEATH_DOMAIN_RECEPTORS		52	-0.4262009	-1.2196419	0.17672414	0.49588302	1.0	4430	tags=46%, list=20%, signal=58%
GO_CELLULAR_RESPONSE_TO_NITRIC_OXIDE	GO_CELLULAR_RESPONSE_TO_NITRIC_OXIDE		15	-0.50907624	-1.2193469	0.21767241	0.4955681	1.0	1551	tags=27%, list=7%, signal=29%
GO_NCRNA_CATABOLIC_PROCESS	GO_NCRNA_CATABOLIC_PROCESS		21	-0.48597592	-1.2193028	0.22916667	0.49457535	1.0	4402	tags=57%, list=20%, signal=72%
GO_METHYLATION	GO_METHYLATION		241	-0.33331734	-1.2144825	0.16061185	0.505464	1.0	5147	tags=37%, list=24%, signal=47%
GO_FOLIC_ACID_CONTAINING_COMPOUND_METABOLIC_PROCESS	GO_FOLIC_ACID_CONTAINING_COMPOUND_METABOLIC_PROCESS		26	-0.43611327	-1.2144722	0.2209073	0.5044085	1.0	4869	tags=54%, list=22%, signal=69%
GO_POSITIVE_REGULATION_OF_TRANSLATIONAL_INITIATION	GO_POSITIVE_REGULATION_OF_TRANSLATIONAL_INITIATION		21	-0.44549617	-1.2142085	0.22727273	0.5040212	1.0	4831	tags=33%, list=22%, signal=43%
GO_REGULATION_OF_PHOSPHOPROTEIN_PHOSPHATASE_ACTIVITY	GO_REGULATION_OF_PHOSPHOPROTEIN_PHOSPHATASE_ACTIVITY		55	-0.369629	-1.2136011	0.1740042	0.5044825	1.0	4847	tags=36%, list=22%, signal=47%
GO_POSITIVE_REGULATION_OF_MRNA_METABOLIC_PROCESS	GO_POSITIVE_REGULATION_OF_MRNA_METABOLIC_PROCESS		39	-0.33836675	-1.213492	0.20568928	0.50368476	1.0	5471	tags=36%, list=25%, signal=48%
GO_CHROMATIN_SILENCING_AT_RDNA	GO_CHROMATIN_SILENCING_AT_RDNA		25	-0.5192798	-1.212638	0.26639345	0.5048044	1.0	4249	tags=40%, list=20%, signal=50%
GO_RESPONSE_TO_INCREASED_OXYGEN_LEVELS	GO_RESPONSE_TO_INCREASED_OXYGEN_LEVELS		23	-0.4685392	-1.2126282	0.20916335	0.5037555	1.0	1005	tags=17%, list=5%, signal=18%
GO_LYMPHOCYTE_APOPTOTIC_PROCESS	GO_LYMPHOCYTE_APOPTOTIC_PROCESS		18	-0.5031943	-1.212435	0.20754717	0.5031415	1.0	3273	tags=39%, list=15%, signal=46%
GO_REGULATION_OF_CYSTEINE_TYPE_ENDOPEPTIDASE_ACTIVITY	GO_REGULATION_OF_CYSTEINE_TYPE_ENDOPEPTIDASE_ACTIVITY		204	-0.35006937	-1.2122319	0.11434511	0.5025219	1.0	4176	tags=31%, list=19%, signal=38%
GO_POSITIVE_REGULATION_OF_G1_S_TRANSITION_OF_MITOTIC_CELL_CYCLE	GO_POSITIVE_REGULATION_OF_G1_S_TRANSITION_OF_MITOTIC_CELL_CYCLE		24	-0.46191084	-1.211859	0.22244489	0.5023611	1.0	967	tags=17%, list=4%, signal=17%
GO_NEGATIVE_REGULATION_OF_EXTRINSIC_APOPTOTIC_SIGNALING_PATHWAY	GO_NEGATIVE_REGULATION_OF_EXTRINSIC_APOPTOTIC_SIGNALING_PATHWAY		93	-0.40499392	-1.2104716	0.15957446	0.504809	1.0	1418	tags=20%, list=7%, signal=22%
GO_FILOPODIUM_ASSEMBLY	GO_FILOPODIUM_ASSEMBLY		17	-0.50227493	-1.2092032	0.18571429	0.50690764	1.0	1131	tags=24%, list=5%, signal=25%
GO_LIPOPOLYSACCHARIDE_MEDIATED_SIGNALING_PATHWAY	GO_LIPOPOLYSACCHARIDE_MEDIATED_SIGNALING_PATHWAY		30	-0.52691823	-1.2083904	0.2625	0.507773	1.0	4487	tags=43%, list=21%, signal=55%
GO_NEGATIVE_REGULATION_OF_CHROMATIN_MODIFICATION	GO_NEGATIVE_REGULATION_OF_CHROMATIN_MODIFICATION		43	-0.37322444	-1.2073964	0.21694215	0.5092185	1.0	2620	tags=23%, list=12%, signal=26%
GO_INTRINSIC_APOPTOTIC_SIGNALING_PATHWAY_IN_RESPONSE_TO_DNA_DAMAGE	GO_INTRINSIC_APOPTOTIC_SIGNALING_PATHWAY_IN_RESPONSE_TO_DNA_DAMAGE		69	-0.3840942	-1.2072977	0.18181819	0.50838876	1.0	5141	tags=42%, list=24%, signal=55%
GO_REGULATION_OF_DNA_TEMPLATED_TRANSCRIPTION_INITIATION	GO_REGULATION_OF_DNA_TEMPLATED_TRANSCRIPTION_INITIATION		31	-0.38885763	-1.2064104	0.20631579	0.50957733	1.0	3096	tags=26%, list=14%, signal=30%
GO_NEGATIVE_REGULATION_OF_LIPID_BIOSYNTHETIC_PROCESS	GO_NEGATIVE_REGULATION_OF_LIPID_BIOSYNTHETIC_PROCESS		42	-0.43180203	-1.2063788	0.18333334	0.50858027	1.0	4028	tags=40%, list=19%, signal=50%
GO_POSITIVE_REGULATION_OF_PROTEIN_CATABOLIC_PROCESS	GO_POSITIVE_REGULATION_OF_PROTEIN_CATABOLIC_PROCESS		249	-0.30854437	-1.2060709	0.12553191	0.5083467	1.0	4262	tags=32%, list=20%, signal=39%
GO_EMBRYO_IMPLANTATION	GO_EMBRYO_IMPLANTATION		35	-0.47353736	-1.2037852	0.18257262	0.51285833	1.0	1618	tags=29%, list=7%, signal=31%
GO_POSITIVE_REGULATION_OF_PROTEIN_AUTOPHOSPHORYLATION	GO_POSITIVE_REGULATION_OF_PROTEIN_AUTOPHOSPHORYLATION		21	-0.5018666	-1.2019968	0.22614108	0.51629734	1.0	3567	tags=48%, list=16%, signal=57%
GO_NEGATIVE_REGULATION_OF_DENDRITE_DEVELOPMENT	GO_NEGATIVE_REGULATION_OF_DENDRITE_DEVELOPMENT		27	-0.4059944	-1.2013235	0.16122448	0.51687753	1.0	4270	tags=41%, list=20%, signal=51%
GO_RNA_SPLICING_VIA_ENDONUCLEOLYTIC_CLEAVAGE_AND_LIGATION	GO_RNA_SPLICING_VIA_ENDONUCLEOLYTIC_CLEAVAGE_AND_LIGATION		15	-0.43714076	-1.1997787	0.29508197	0.5197427	1.0	7973	tags=60%, list=37%, signal=95%
GO_GLUCOSE_6_PHOSPHATE_METABOLIC_PROCESS	GO_GLUCOSE_6_PHOSPHATE_METABOLIC_PROCESS		21	-0.47483528	-1.1993644	0.2741021	0.5196889	1.0	3728	tags=38%, list=17%, signal=46%
GO_NEGATIVE_REGULATION_OF_PROTEIN_TYROSINE_KINASE_ACTIVITY	GO_NEGATIVE_REGULATION_OF_PROTEIN_TYROSINE_KINASE_ACTIVITY		19	-0.4449309	-1.1949251	0.2555781	0.5298343	1.0	3042	tags=37%, list=14%, signal=43%
GO_REGULATION_OF_PROTEIN_AUTOPHOSPHORYLATION	GO_REGULATION_OF_PROTEIN_AUTOPHOSPHORYLATION		34	-0.46037924	-1.1935337	0.22535211	0.53227687	1.0	2945	tags=38%, list=14%, signal=44%
GO_PYRIMIDINE_CONTAINING_COMPOUND_METABOLIC_PROCESS	GO_PYRIMIDINE_CONTAINING_COMPOUND_METABOLIC_PROCESS		66	-0.36597443	-1.192736	0.16888046	0.53319657	1.0	4553	tags=44%, list=21%, signal=55%
GO_NUCLEOSIDE_MONOPHOSPHATE_METABOLIC_PROCESS	GO_NUCLEOSIDE_MONOPHOSPHATE_METABOLIC_PROCESS		219	-0.3027612	-1.1923739	0.20612244	0.53304374	1.0	5260	tags=35%, list=24%, signal=45%
GO_RESPONSE_TO_RADIATION	GO_RESPONSE_TO_RADIATION		388	-0.3069465	-1.1901199	0.11111111	0.53782576	1.0	2632	tags=22%, list=12%, signal=25%
GO_ORGANELLE_LOCALIZATION	GO_ORGANELLE_LOCALIZATION		386	-0.29676607	-1.1884336	0.08669355	0.54108423	1.0	3084	tags=20%, list=14%, signal=23%
GO_RESPONSE_TO_MINERALOCORTICOID	GO_RESPONSE_TO_MINERALOCORTICOID		33	-0.46895853	-1.18823	0.21875	0.54047346	1.0	2469	tags=27%, list=11%, signal=31%
GO_HISTONE_H4_ACETYLATION	GO_HISTONE_H4_ACETYLATION		41	-0.37587535	-1.1869355	0.2615063	0.54277307	1.0	4725	tags=39%, list=22%, signal=50%
GO_AXO_DENDRITIC_TRANSPORT	GO_AXO_DENDRITIC_TRANSPORT		32	-0.3732382	-1.1862385	0.24159664	0.543504	1.0	61	tags=6%, list=0%, signal=6%
GO_NEGATIVE_REGULATION_OF_SIGNAL_TRANSDUCTION_IN_ABSENCE_OF_LIGAND	GO_NEGATIVE_REGULATION_OF_SIGNAL_TRANSDUCTION_IN_ABSENCE_OF_LIGAND		30	-0.49525598	-1.1848435	0.2125	0.5459145	1.0	1418	tags=30%, list=7%, signal=32%
GO_ENDODERM_FORMATION	GO_ENDODERM_FORMATION		48	-0.49551114	-1.1838654	0.24678111	0.54733384	1.0	1236	tags=21%, list=6%, signal=22%
GO_PYRUVATE_METABOLIC_PROCESS	GO_PYRUVATE_METABOLIC_PROCESS		59	-0.38100046	-1.1832156	0.20120725	0.5479517	1.0	4185	tags=32%, list=19%, signal=40%
GO_ESTABLISHMENT_OF_MITOTIC_SPINDLE_LOCALIZATION	GO_ESTABLISHMENT_OF_MITOTIC_SPINDLE_LOCALIZATION		23	-0.4575228	-1.1829362	0.2566735	0.5475379	1.0	1996	tags=22%, list=9%, signal=24%
GO_NEGATIVE_REGULATION_OF_ERBB_SIGNALING_PATHWAY	GO_NEGATIVE_REGULATION_OF_ERBB_SIGNALING_PATHWAY		44	-0.35767198	-1.1818993	0.25103736	0.5491376	1.0	4752	tags=34%, list=22%, signal=44%
GO_REGULATION_OF_RELEASE_OF_CYTOCHROME_C_FROM_MITOCHONDRIA	GO_REGULATION_OF_RELEASE_OF_CYTOCHROME_C_FROM_MITOCHONDRIA		42	-0.39484072	-1.1791111	0.18219462	0.5551793	1.0	1447	tags=19%, list=7%, signal=20%
GO_MULTICELLULAR_ORGANISM_AGING	GO_MULTICELLULAR_ORGANISM_AGING		28	-0.43887198	-1.178322	0.21	0.5560641	1.0	2242	tags=25%, list=10%, signal=28%
GO_ESTABLISHMENT_OF_SPINDLE_ORIENTATION	GO_ESTABLISHMENT_OF_SPINDLE_ORIENTATION		25	-0.44885415	-1.1757976	0.25403225	0.5615274	1.0	1996	tags=20%, list=9%, signal=22%
GO_L_ALPHA_AMINO_ACID_TRANSMEMBRANE_TRANSPORT	GO_L_ALPHA_AMINO_ACID_TRANSMEMBRANE_TRANSPORT		31	-0.4256053	-1.1754946	0.22199592	0.5612088	1.0	2692	tags=32%, list=12%, signal=37%
GO_NEGATIVE_REGULATION_OF_VIRAL_TRANSCRIPTION	GO_NEGATIVE_REGULATION_OF_VIRAL_TRANSCRIPTION		23	-0.45170778	-1.1730587	0.25431034	0.5664728	1.0	5408	tags=48%, list=25%, signal=64%
GO_PURINE_NUCLEOSIDE_MONOPHOSPHATE_BIOSYNTHETIC_PROCESS	GO_PURINE_NUCLEOSIDE_MONOPHOSPHATE_BIOSYNTHETIC_PROCESS		55	-0.35304374	-1.1720465	0.25053078	0.56795096	1.0	5134	tags=45%, list=24%, signal=59%
GO_GLUTAMINE_FAMILY_AMINO_ACID_BIOSYNTHETIC_PROCESS	GO_GLUTAMINE_FAMILY_AMINO_ACID_BIOSYNTHETIC_PROCESS		19	-0.49541527	-1.1718225	0.24737945	0.56737924	1.0	4475	tags=42%, list=21%, signal=53%
GO_RESPONSE_TO_EXOGENOUS_DSRNA	GO_RESPONSE_TO_EXOGENOUS_DSRNA		44	-0.43818024	-1.1712544	0.275	0.56762224	1.0	2801	tags=30%, list=13%, signal=34%
GO_POSITIVE_REGULATION_OF_EPIDERMIS_DEVELOPMENT	GO_POSITIVE_REGULATION_OF_EPIDERMIS_DEVELOPMENT		30	-0.485893	-1.1712397	0.21240601	0.56653655	1.0	4615	tags=47%, list=21%, signal=59%
GO_POSITIVE_REGULATION_OF_DNA_BIOSYNTHETIC_PROCESS	GO_POSITIVE_REGULATION_OF_DNA_BIOSYNTHETIC_PROCESS		54	-0.38999042	-1.1710516	0.20886075	0.56590843	1.0	4255	tags=46%, list=20%, signal=57%
GO_PROTEIN_HETEROTETRAMERIZATION	GO_PROTEIN_HETEROTETRAMERIZATION		29	-0.48869288	-1.1690663	0.3152401	0.5700725	1.0	1152	tags=24%, list=5%, signal=25%
GO_ESTABLISHMENT_OF_MITOTIC_SPINDLE_ORIENTATION	GO_ESTABLISHMENT_OF_MITOTIC_SPINDLE_ORIENTATION		19	-0.46203876	-1.1680063	0.21836735	0.57176745	1.0	1996	tags=21%, list=9%, signal=23%
GO_NEGATIVE_REGULATION_OF_INTRINSIC_APOPTOTIC_SIGNALING_PATHWAY_BY_P53_CLASS_MEDIATOR	GO_NEGATIVE_REGULATION_OF_INTRINSIC_APOPTOTIC_SIGNALING_PATHWAY_BY_P53_CLASS_MEDIATOR		17	-0.464376	-1.167825	0.26213592	0.5711483	1.0	3998	tags=47%, list=18%, signal=58%
GO_REGULATION_OF_EXTRINSIC_APOPTOTIC_SIGNALING_PATHWAY_IN_ABSENCE_OF_LIGAND	GO_REGULATION_OF_EXTRINSIC_APOPTOTIC_SIGNALING_PATHWAY_IN_ABSENCE_OF_LIGAND		44	-0.46478814	-1.167695	0.22698073	0.570342	1.0	1418	tags=25%, list=7%, signal=27%
GO_PYRIMIDINE_NUCLEOSIDE_BIOSYNTHETIC_PROCESS	GO_PYRIMIDINE_NUCLEOSIDE_BIOSYNTHETIC_PROCESS		25	-0.43732932	-1.1673	0.25053078	0.5703143	1.0	4475	tags=48%, list=21%, signal=60%
GO_ORGANELLE_DISASSEMBLY	GO_ORGANELLE_DISASSEMBLY		176	-0.29671526	-1.166378	0.17975207	0.5715915	1.0	4185	tags=27%, list=19%, signal=33%
GO_FORMATION_OF_TRANSLATION_PREINITIATION_COMPLEX	GO_FORMATION_OF_TRANSLATION_PREINITIATION_COMPLEX		20	-0.4128896	-1.1645472	0.32098764	0.5752079	1.0	6992	tags=45%, list=32%, signal=66%
GO_APOPTOTIC_DNA_FRAGMENTATION	GO_APOPTOTIC_DNA_FRAGMENTATION		15	-0.5036345	-1.163701	0.25095057	0.5762797	1.0	3654	tags=40%, list=17%, signal=48%
GO_REGULATION_OF_MITOCHONDRIAL_OUTER_MEMBRANE_PERMEABILIZATION_INVOLVED_IN_APOPTOTIC_SIGNALING_PATHWAY	GO_REGULATION_OF_MITOCHONDRIAL_OUTER_MEMBRANE_PERMEABILIZATION_INVOLVED_IN_APOPTOTIC_SIGNALING_PATHWAY		40	-0.39210057	-1.1632916	0.26143792	0.57629067	1.0	4176	tags=35%, list=19%, signal=43%
GO_REGULATION_OF_TRANSCRIPTION_INITIATION_FROM_RNA_POLYMERASE_II_PROMOTER	GO_REGULATION_OF_TRANSCRIPTION_INITIATION_FROM_RNA_POLYMERASE_II_PROMOTER		23	-0.3520907	-1.1627837	0.23742455	0.57656974	1.0	7668	tags=57%, list=35%, signal=87%
GO_PROTEIN_ACYLATION	GO_PROTEIN_ACYLATION		141	-0.2891755	-1.1605495	0.20118344	0.58142835	1.0	5828	tags=40%, list=27%, signal=55%
GO_PRODUCTION_OF_MOLECULAR_MEDIATOR_OF_IMMUNE_RESPONSE	GO_PRODUCTION_OF_MOLECULAR_MEDIATOR_OF_IMMUNE_RESPONSE		59	-0.40792716	-1.1604276	0.24206349	0.58061236	1.0	4285	tags=42%, list=20%, signal=53%
GO_POSITIVE_REGULATION_OF_TRANSCRIPTION_INITIATION_FROM_RNA_POLYMERASE_II_PROMOTER	GO_POSITIVE_REGULATION_OF_TRANSCRIPTION_INITIATION_FROM_RNA_POLYMERASE_II_PROMOTER		17	-0.403256	-1.1594408	0.30284554	0.5821536	1.0	7668	tags=65%, list=35%, signal=100%
GO_CLATHRIN_MEDIATED_ENDOCYTOSIS	GO_CLATHRIN_MEDIATED_ENDOCYTOSIS		35	-0.39288017	-1.1592653	0.24742268	0.58151674	1.0	4611	tags=29%, list=21%, signal=36%
GO_ANTIGEN_PROCESSING_AND_PRESENTATION	GO_ANTIGEN_PROCESSING_AND_PRESENTATION		197	-0.3644297	-1.1585954	0.23752496	0.5821621	1.0	4262	tags=31%, list=20%, signal=38%
GO_REGULATION_OF_CHROMATIN_SILENCING	GO_REGULATION_OF_CHROMATIN_SILENCING		20	-0.46935514	-1.1582689	0.3267974	0.5819351	1.0	3900	tags=35%, list=18%, signal=43%
GO_NEGATIVE_REGULATION_OF_VIRAL_PROCESS	GO_NEGATIVE_REGULATION_OF_VIRAL_PROCESS		83	-0.4500228	-1.1579984	0.30688936	0.58157134	1.0	5622	tags=51%, list=26%, signal=68%
GO_POSITIVE_REGULATION_OF_RESPONSE_TO_CYTOKINE_STIMULUS	GO_POSITIVE_REGULATION_OF_RESPONSE_TO_CYTOKINE_STIMULUS		29	-0.44819707	-1.154083	0.2634855	0.5909522	1.0	4045	tags=38%, list=19%, signal=47%
GO_REGULATION_OF_PROTEIN_INSERTION_INTO_MITOCHONDRIAL_MEMBRANE_INVOLVED_IN_APOPTOTIC_SIGNALING_PATHWAY	GO_REGULATION_OF_PROTEIN_INSERTION_INTO_MITOCHONDRIAL_MEMBRANE_INVOLVED_IN_APOPTOTIC_SIGNALING_PATHWAY		28	-0.42735043	-1.1530461	0.2574468	0.5925987	1.0	4176	tags=36%, list=19%, signal=44%
GO_RESPONSE_TO_CORTICOSTERONE	GO_RESPONSE_TO_CORTICOSTERONE		25	-0.49812302	-1.1527879	0.25875485	0.5921388	1.0	2469	tags=32%, list=11%, signal=36%
GO_RRNA_CATABOLIC_PROCESS	GO_RRNA_CATABOLIC_PROCESS		16	-0.4705193	-1.1521746	0.3075269	0.5926413	1.0	4402	tags=56%, list=20%, signal=70%
GO_ACTIN_FILAMENT_BUNDLE_ORGANIZATION	GO_ACTIN_FILAMENT_BUNDLE_ORGANIZATION		46	-0.3931837	-1.1504035	0.24395604	0.5961652	1.0	3522	tags=35%, list=16%, signal=41%
GO_REGULATION_OF_TUMOR_NECROSIS_FACTOR_MEDIATED_SIGNALING_PATHWAY	GO_REGULATION_OF_TUMOR_NECROSIS_FACTOR_MEDIATED_SIGNALING_PATHWAY		45	-0.35465968	-1.1486797	0.2209073	0.59969646	1.0	5173	tags=38%, list=24%, signal=49%
GO_KETONE_BIOSYNTHETIC_PROCESS	GO_KETONE_BIOSYNTHETIC_PROCESS		23	-0.49121046	-1.147551	0.32871288	0.60161746	1.0	3037	tags=35%, list=14%, signal=40%
GO_BONE_RESORPTION	GO_BONE_RESORPTION		21	-0.47407794	-1.1452082	0.30165288	0.6069459	1.0	1115	tags=19%, list=5%, signal=20%
GO_MRNA_SPLICE_SITE_SELECTION	GO_MRNA_SPLICE_SITE_SELECTION		25	-0.37060744	-1.1449517	0.29067245	0.60650563	1.0	6382	tags=32%, list=29%, signal=45%
GO_CHONDROCYTE_DEVELOPMENT	GO_CHONDROCYTE_DEVELOPMENT		21	-0.57632506	-1.1412442	0.31991953	0.61553353	1.0	2874	tags=38%, list=13%, signal=44%
GO_NAD_METABOLIC_PROCESS	GO_NAD_METABOLIC_PROCESS		50	-0.38556314	-1.1395332	0.23046875	0.618991	1.0	4224	tags=42%, list=19%, signal=52%
GO_VESICLE_CYTOSKELETAL_TRAFFICKING	GO_VESICLE_CYTOSKELETAL_TRAFFICKING		35	-0.33885837	-1.1388655	0.26539278	0.6196455	1.0	6679	tags=46%, list=31%, signal=66%
GO_NEGATIVE_REGULATION_OF_ALCOHOL_BIOSYNTHETIC_PROCESS	GO_NEGATIVE_REGULATION_OF_ALCOHOL_BIOSYNTHETIC_PROCESS		17	-0.5137072	-1.1362793	0.28301886	0.6253099	1.0	4655	tags=53%, list=21%, signal=67%
GO_PROTEIN_MODIFICATION_BY_SMALL_PROTEIN_REMOVAL	GO_PROTEIN_MODIFICATION_BY_SMALL_PROTEIN_REMOVAL		105	-0.29391536	-1.1345128	0.2526096	0.62877345	1.0	6742	tags=43%, list=31%, signal=62%
GO_NEGATIVE_REGULATION_OF_STRESS_ACTIVATED_PROTEIN_KINASE_SIGNALING_CASCADE	GO_NEGATIVE_REGULATION_OF_STRESS_ACTIVATED_PROTEIN_KINASE_SIGNALING_CASCADE		40	-0.4028444	-1.1343352	0.23789474	0.62813604	1.0	4062	tags=33%, list=19%, signal=40%
GO_POSITIVE_REGULATION_OF_T_CELL_MEDIATED_IMMUNITY	GO_POSITIVE_REGULATION_OF_T_CELL_MEDIATED_IMMUNITY		30	-0.46528172	-1.1343142	0.28688523	0.62703174	1.0	6043	tags=57%, list=28%, signal=78%
GO_AZOLE_TRANSPORT	GO_AZOLE_TRANSPORT		15	-0.4835565	-1.1340848	0.30443975	0.6264423	1.0	2168	tags=33%, list=10%, signal=37%
GO_AMINO_ACID_TRANSMEMBRANE_TRANSPORT	GO_AMINO_ACID_TRANSMEMBRANE_TRANSPORT		61	-0.3748869	-1.1336166	0.22928709	0.6265555	1.0	3648	tags=31%, list=17%, signal=37%
GO_NEGATIVE_REGULATION_OF_LEUKOCYTE_PROLIFERATION	GO_NEGATIVE_REGULATION_OF_LEUKOCYTE_PROLIFERATION		66	-0.4503359	-1.1319035	0.28849903	0.6301875	1.0	3172	tags=32%, list=15%, signal=37%
GO_MATERNAL_PLACENTA_DEVELOPMENT	GO_MATERNAL_PLACENTA_DEVELOPMENT		30	-0.4322378	-1.1316125	0.29157668	0.629821	1.0	1618	tags=20%, list=7%, signal=22%
GO_NECROTIC_CELL_DEATH	GO_NECROTIC_CELL_DEATH		27	-0.45310536	-1.1306876	0.2892562	0.63129944	1.0	1420	tags=22%, list=7%, signal=24%
GO_NUCLEOSIDE_DIPHOSPHATE_METABOLIC_PROCESS	GO_NUCLEOSIDE_DIPHOSPHATE_METABOLIC_PROCESS		75	-0.34008068	-1.1278733	0.24324325	0.63779557	1.0	4379	tags=35%, list=20%, signal=43%
GO_N_TERMINAL_PROTEIN_AMINO_ACID_MODIFICATION	GO_N_TERMINAL_PROTEIN_AMINO_ACID_MODIFICATION		22	-0.39849758	-1.1277391	0.3126177	0.6369739	1.0	4201	tags=41%, list=19%, signal=51%
GO_NUCLEOSIDE_PHOSPHATE_BIOSYNTHETIC_PROCESS	GO_NUCLEOSIDE_PHOSPHATE_BIOSYNTHETIC_PROCESS		167	-0.30466172	-1.1272677	0.2173913	0.6370319	1.0	4155	tags=34%, list=19%, signal=42%
GO_PYRIMIDINE_NUCLEOTIDE_BIOSYNTHETIC_PROCESS	GO_PYRIMIDINE_NUCLEOTIDE_BIOSYNTHETIC_PROCESS		26	-0.41097638	-1.1242983	0.2893082	0.6439226	1.0	4553	tags=50%, list=21%, signal=63%
GO_SULFUR_AMINO_ACID_BIOSYNTHETIC_PROCESS	GO_SULFUR_AMINO_ACID_BIOSYNTHETIC_PROCESS		19	-0.4286397	-1.124171	0.27877697	0.6431001	1.0	1448	tags=21%, list=7%, signal=23%
GO_TETRAPYRROLE_BIOSYNTHETIC_PROCESS	GO_TETRAPYRROLE_BIOSYNTHETIC_PROCESS		27	-0.37604925	-1.1203966	0.32046333	0.6522028	1.0	2682	tags=22%, list=12%, signal=25%
GO_FEMALE_GENITALIA_DEVELOPMENT	GO_FEMALE_GENITALIA_DEVELOPMENT		16	-0.45444077	-1.12009	0.2943723	0.6518715	1.0	3109	tags=44%, list=14%, signal=51%
GO_POSITIVE_REGULATION_OF_TELOMERE_CAPPING	GO_POSITIVE_REGULATION_OF_TELOMERE_CAPPING		15	-0.45600837	-1.1199927	0.30658436	0.65095365	1.0	226	tags=13%, list=1%, signal=13%
GO_RELEASE_OF_CYTOCHROME_C_FROM_MITOCHONDRIA	GO_RELEASE_OF_CYTOCHROME_C_FROM_MITOCHONDRIA		21	-0.45429853	-1.1191908	0.31799164	0.6519719	1.0	2632	tags=43%, list=12%, signal=49%
GO_PYRIDINE_CONTAINING_COMPOUND_BIOSYNTHETIC_PROCESS	GO_PYRIDINE_CONTAINING_COMPOUND_BIOSYNTHETIC_PROCESS		18	-0.47421375	-1.119124	0.29666013	0.6509851	1.0	4092	tags=39%, list=19%, signal=48%
GO_CELLULAR_RESPONSE_TO_HEAT	GO_CELLULAR_RESPONSE_TO_HEAT		33	-0.43195558	-1.1189668	0.27234927	0.650257	1.0	3185	tags=39%, list=15%, signal=46%
GO_PLATELET_AGGREGATION	GO_PLATELET_AGGREGATION		37	-0.3958648	-1.1189402	0.29282868	0.64916396	1.0	4655	tags=38%, list=21%, signal=48%
GO_REGULATION_OF_MRNA_METABOLIC_PROCESS	GO_REGULATION_OF_MRNA_METABOLIC_PROCESS		106	-0.25546867	-1.1188446	0.31034482	0.64827216	1.0	6029	tags=36%, list=28%, signal=49%
GO_REGULATION_OF_EPIDERMAL_CELL_DIFFERENTIATION	GO_REGULATION_OF_EPIDERMAL_CELL_DIFFERENTIATION		42	-0.4077271	-1.1183628	0.2835249	0.64841807	1.0	4756	tags=40%, list=22%, signal=52%
GO_POSITIVE_REGULATION_OF_ORGANELLE_ASSEMBLY	GO_POSITIVE_REGULATION_OF_ORGANELLE_ASSEMBLY		43	-0.34083563	-1.1181427	0.3043478	0.6478563	1.0	4197	tags=30%, list=19%, signal=37%
GO_PROTEIN_TRANSMEMBRANE_TRANSPORT	GO_PROTEIN_TRANSMEMBRANE_TRANSPORT		45	-0.35488895	-1.1176976	0.31504065	0.64791226	1.0	4187	tags=44%, list=19%, signal=55%
GO_RESPONSE_TO_OXYGEN_RADICAL	GO_RESPONSE_TO_OXYGEN_RADICAL		18	-0.41780213	-1.1162311	0.3026585	0.6508328	1.0	5197	tags=56%, list=24%, signal=73%
GO_GLOBAL_GENOME_NUCLEOTIDE_EXCISION_REPAIR	GO_GLOBAL_GENOME_NUCLEOTIDE_EXCISION_REPAIR		30	-0.32814506	-1.1140114	0.33116883	0.656012	1.0	7052	tags=47%, list=32%, signal=69%
GO_DNA_ALKYLATION	GO_DNA_ALKYLATION		42	-0.43279544	-1.1138024	0.3147482	0.65546423	1.0	5693	tags=45%, list=26%, signal=61%
GO_POSITIVE_REGULATION_OF_LAMELLIPODIUM_ASSEMBLY	GO_POSITIVE_REGULATION_OF_LAMELLIPODIUM_ASSEMBLY		15	-0.40660855	-1.1136898	0.34237996	0.6546172	1.0	945	tags=13%, list=4%, signal=14%
GO_INNATE_IMMUNE_RESPONSE_ACTIVATING_CELL_SURFACE_RECEPTOR_SIGNALING_PATHWAY	GO_INNATE_IMMUNE_RESPONSE_ACTIVATING_CELL_SURFACE_RECEPTOR_SIGNALING_PATHWAY		99	-0.34835708	-1.1115407	0.32985386	0.6593787	1.0	6466	tags=49%, list=30%, signal=70%
GO_RESPONSE_TO_GONADOTROPIN	GO_RESPONSE_TO_GONADOTROPIN		26	-0.46064994	-1.1114535	0.30364373	0.65845644	1.0	984	tags=27%, list=5%, signal=28%
GO_DNA_TEMPLATED_TRANSCRIPTION_INITIATION	GO_DNA_TEMPLATED_TRANSCRIPTION_INITIATION		192	-0.27691415	-1.1108713	0.26552463	0.6588989	1.0	4695	tags=35%, list=22%, signal=44%
GO_OXIDOREDUCTION_COENZYME_METABOLIC_PROCESS	GO_OXIDOREDUCTION_COENZYME_METABOLIC_PROCESS		96	-0.34308958	-1.1105251	0.3088512	0.6586427	1.0	4224	tags=34%, list=19%, signal=42%
GO_VENTRICULAR_CARDIAC_MUSCLE_CELL_DIFFERENTIATION	GO_VENTRICULAR_CARDIAC_MUSCLE_CELL_DIFFERENTIATION		18	-0.49226224	-1.1100129	0.30537635	0.6588693	1.0	1304	tags=22%, list=6%, signal=24%
GO_SPERM_MOTILITY	GO_SPERM_MOTILITY		40	-0.3027924	-1.1090695	0.31300813	0.6602664	1.0	8503	tags=58%, list=39%, signal=94%
GO_POSITIVE_REGULATION_OF_TISSUE_REMODELING	GO_POSITIVE_REGULATION_OF_TISSUE_REMODELING		24	-0.4459349	-1.1083091	0.31589958	0.6612527	1.0	4464	tags=33%, list=21%, signal=42%
GO_LENS_FIBER_CELL_DIFFERENTIATION	GO_LENS_FIBER_CELL_DIFFERENTIATION		25	-0.43748653	-1.108174	0.31317493	0.6605349	1.0	4345	tags=48%, list=20%, signal=60%
GO_MATERNAL_PROCESS_INVOLVED_IN_FEMALE_PREGNANCY	GO_MATERNAL_PROCESS_INVOLVED_IN_FEMALE_PREGNANCY		58	-0.37490898	-1.1060686	0.27155173	0.66502094	1.0	3020	tags=24%, list=14%, signal=28%
GO_RESPONSE_TO_INTERFERON_ALPHA	GO_RESPONSE_TO_INTERFERON_ALPHA		20	-0.57887757	-1.1052222	0.41040462	0.66615087	1.0	4213	tags=60%, list=19%, signal=74%
GO_REGULATION_OF_INTRINSIC_APOPTOTIC_SIGNALING_PATHWAY_BY_P53_CLASS_MEDIATOR	GO_REGULATION_OF_INTRINSIC_APOPTOTIC_SIGNALING_PATHWAY_BY_P53_CLASS_MEDIATOR		21	-0.4193665	-1.1051606	0.30170777	0.6651432	1.0	3998	tags=38%, list=18%, signal=47%
GO_REGULATION_OF_CYTOSKELETON_ORGANIZATION	GO_REGULATION_OF_CYTOSKELETON_ORGANIZATION		471	-0.3018321	-1.1049498	0.24693878	0.6645487	1.0	3778	tags=25%, list=17%, signal=29%
GO_POSITIVE_REGULATION_OF_CELLULAR_AMIDE_METABOLIC_PROCESS	GO_POSITIVE_REGULATION_OF_CELLULAR_AMIDE_METABOLIC_PROCESS		95	-0.29549286	-1.1046373	0.2620545	0.6642635	1.0	4615	tags=34%, list=21%, signal=43%
GO_RESPONSE_TO_DEXAMETHASONE	GO_RESPONSE_TO_DEXAMETHASONE		33	-0.43853047	-1.1046184	0.2846154	0.66316676	1.0	3478	tags=36%, list=16%, signal=43%
GO_REGULATION_OF_DEFENSE_RESPONSE_TO_VIRUS_BY_VIRUS	GO_REGULATION_OF_DEFENSE_RESPONSE_TO_VIRUS_BY_VIRUS		29	-0.44925922	-1.1043901	0.33264464	0.66266596	1.0	3920	tags=31%, list=18%, signal=38%
GO_METALLO_SULFUR_CLUSTER_ASSEMBLY	GO_METALLO_SULFUR_CLUSTER_ASSEMBLY		18	-0.3699714	-1.1038432	0.36036035	0.6631044	1.0	6500	tags=44%, list=30%, signal=63%
GO_NEGATIVE_REGULATION_OF_MEIOTIC_CELL_CYCLE	GO_NEGATIVE_REGULATION_OF_MEIOTIC_CELL_CYCLE		18	-0.45013607	-1.103571	0.3121019	0.66271913	1.0	2332	tags=28%, list=11%, signal=31%
GO_NEGATIVE_REGULATION_OF_CYSTEINE_TYPE_ENDOPEPTIDASE_ACTIVITY	GO_NEGATIVE_REGULATION_OF_CYSTEINE_TYPE_ENDOPEPTIDASE_ACTIVITY		84	-0.33701378	-1.1033034	0.28077754	0.6622808	1.0	4502	tags=33%, list=21%, signal=42%
GO_STEROID_CATABOLIC_PROCESS	GO_STEROID_CATABOLIC_PROCESS		24	-0.43191642	-1.1032676	0.3210634	0.6612521	1.0	3547	tags=29%, list=16%, signal=35%
GO_CARBOHYDRATE_PHOSPHORYLATION	GO_CARBOHYDRATE_PHOSPHORYLATION		20	-0.40480277	-1.1026304	0.30588236	0.66193473	1.0	4153	tags=30%, list=19%, signal=37%
GO_CELL_DEATH_IN_RESPONSE_TO_OXIDATIVE_STRESS	GO_CELL_DEATH_IN_RESPONSE_TO_OXIDATIVE_STRESS		17	-0.42715538	-1.1021502	0.3114754	0.66207343	1.0	3508	tags=29%, list=16%, signal=35%
GO_ACIDIC_AMINO_ACID_TRANSPORT	GO_ACIDIC_AMINO_ACID_TRANSPORT		21	-0.40324375	-1.1020428	0.31861803	0.6611864	1.0	3313	tags=33%, list=15%, signal=39%
GO_ESTABLISHMENT_OF_MITOCHONDRION_LOCALIZATION	GO_ESTABLISHMENT_OF_MITOCHONDRION_LOCALIZATION		15	-0.45747522	-1.101701	0.33534136	0.66101754	1.0	505	tags=13%, list=2%, signal=14%
GO_REGULATION_OF_CELLULAR_RESPONSE_TO_HEAT	GO_REGULATION_OF_CELLULAR_RESPONSE_TO_HEAT		70	-0.34549993	-1.0992919	0.32683983	0.66649634	1.0	4455	tags=41%, list=20%, signal=52%
GO_REGULATION_OF_MRNA_SPLICING_VIA_SPLICEOSOME	GO_REGULATION_OF_MRNA_SPLICING_VIA_SPLICEOSOME		55	-0.2828179	-1.0989876	0.31196582	0.6662604	1.0	6503	tags=42%, list=30%, signal=59%
GO_PHOTOTRANSDUCTION_VISIBLE_LIGHT	GO_PHOTOTRANSDUCTION_VISIBLE_LIGHT		20	-0.41127294	-1.0989221	0.34698275	0.66530627	1.0	4966	tags=40%, list=23%, signal=52%
GO_ACTIVATION_OF_CYSTEINE_TYPE_ENDOPEPTIDASE_ACTIVITY	GO_ACTIVATION_OF_CYSTEINE_TYPE_ENDOPEPTIDASE_ACTIVITY		91	-0.34616038	-1.0972807	0.2620424	0.6686837	1.0	5070	tags=38%, list=23%, signal=50%
GO_RESPONSE_TO_VIRUS	GO_RESPONSE_TO_VIRUS		228	-0.4204879	-1.0966249	0.34808853	0.669374	1.0	4479	tags=40%, list=21%, signal=50%
GO_REGULATION_OF_CGMP_METABOLIC_PROCESS	GO_REGULATION_OF_CGMP_METABOLIC_PROCESS		28	-0.435009	-1.09598	0.35321102	0.6699638	1.0	4007	tags=25%, list=18%, signal=31%
GO_POSITIVE_REGULATION_OF_VASCULAR_ENDOTHELIAL_GROWTH_FACTOR_RECEPTOR_SIGNALING_PATHWAY	GO_POSITIVE_REGULATION_OF_VASCULAR_ENDOTHELIAL_GROWTH_FACTOR_RECEPTOR_SIGNALING_PATHWAY		15	-0.4906424	-1.0954368	0.3665254	0.67034656	1.0	1037	tags=20%, list=5%, signal=21%
GO_GLYCOSYL_COMPOUND_BIOSYNTHETIC_PROCESS	GO_GLYCOSYL_COMPOUND_BIOSYNTHETIC_PROCESS		103	-0.30900228	-1.0945532	0.30165288	0.6715555	1.0	4155	tags=30%, list=19%, signal=37%
GO_HISTONE_UBIQUITINATION	GO_HISTONE_UBIQUITINATION		34	-0.2894236	-1.0943618	0.33403805	0.6709503	1.0	6893	tags=41%, list=32%, signal=60%
GO_XENOPHAGY	GO_XENOPHAGY		98	-0.30102187	-1.0940477	0.27291667	0.6706717	1.0	4249	tags=31%, list=20%, signal=38%
GO_PROTEIN_TARGETING	GO_PROTEIN_TARGETING		363	-0.22784592	-1.0937705	0.2632653	0.670278	1.0	4837	tags=28%, list=22%, signal=35%
GO_NLS_BEARING_PROTEIN_IMPORT_INTO_NUCLEUS	GO_NLS_BEARING_PROTEIN_IMPORT_INTO_NUCLEUS		21	-0.35591593	-1.0928308	0.36830837	0.6717779	1.0	6111	tags=57%, list=28%, signal=79%
GO_CYTOSKELETON_DEPENDENT_INTRACELLULAR_TRANSPORT	GO_CYTOSKELETON_DEPENDENT_INTRACELLULAR_TRANSPORT		107	-0.3025502	-1.0925173	0.2820513	0.6715016	1.0	5551	tags=32%, list=26%, signal=42%
GO_REGULATION_OF_CHROMATIN_ORGANIZATION	GO_REGULATION_OF_CHROMATIN_ORGANIZATION		145	-0.2846884	-1.0921971	0.29471543	0.6712071	1.0	2802	tags=19%, list=13%, signal=21%
GO_POSITIVE_REGULATION_OF_RESPONSE_TO_DNA_DAMAGE_STIMULUS	GO_POSITIVE_REGULATION_OF_RESPONSE_TO_DNA_DAMAGE_STIMULUS		59	-0.33000052	-1.0920707	0.3247012	0.67045	1.0	3458	tags=25%, list=16%, signal=30%
GO_REGULATION_OF_B_CELL_APOPTOTIC_PROCESS	GO_REGULATION_OF_B_CELL_APOPTOTIC_PROCESS		18	-0.46730435	-1.0907412	0.3553719	0.6728755	1.0	2275	tags=39%, list=10%, signal=43%
GO_MICROVILLUS_ORGANIZATION	GO_MICROVILLUS_ORGANIZATION		19	-0.37992564	-1.0907328	0.31936127	0.6717887	1.0	4594	tags=47%, list=21%, signal=60%
GO_ORGANIC_CYCLIC_COMPOUND_CATABOLIC_PROCESS	GO_ORGANIC_CYCLIC_COMPOUND_CATABOLIC_PROCESS		380	-0.26429865	-1.0899891	0.26577437	0.67264485	1.0	4197	tags=26%, list=19%, signal=31%
GO_RESPONSE_TO_AMINE	GO_RESPONSE_TO_AMINE		47	-0.3603343	-1.0893191	0.33020636	0.67329854	1.0	3185	tags=23%, list=15%, signal=27%
GO_REGULATION_OF_FIBROBLAST_PROLIFERATION	GO_REGULATION_OF_FIBROBLAST_PROLIFERATION		78	-0.36083505	-1.0892562	0.2929293	0.6723538	1.0	4430	tags=45%, list=20%, signal=56%
GO_IONOTROPIC_GLUTAMATE_RECEPTOR_SIGNALING_PATHWAY	GO_IONOTROPIC_GLUTAMATE_RECEPTOR_SIGNALING_PATHWAY		23	-0.3981195	-1.0884403	0.33395872	0.6735093	1.0	931	tags=13%, list=4%, signal=14%
GO_REGULATION_OF_RESPONSE_TO_BIOTIC_STIMULUS	GO_REGULATION_OF_RESPONSE_TO_BIOTIC_STIMULUS		220	-0.32524326	-1.0881606	0.3127572	0.6731278	1.0	3633	tags=26%, list=17%, signal=31%
GO_POSITIVE_REGULATION_OF_CATABOLIC_PROCESS	GO_POSITIVE_REGULATION_OF_CATABOLIC_PROCESS		379	-0.2504377	-1.08733	0.2718053	0.67425036	1.0	4262	tags=28%, list=20%, signal=34%
GO_COENZYME_BIOSYNTHETIC_PROCESS	GO_COENZYME_BIOSYNTHETIC_PROCESS		110	-0.35639483	-1.0871102	0.3394683	0.67373496	1.0	3618	tags=26%, list=17%, signal=31%
GO_REGULATION_OF_TYPE_I_INTERFERON_PRODUCTION	GO_REGULATION_OF_TYPE_I_INTERFERON_PRODUCTION		107	-0.37529808	-1.0863247	0.39087301	0.6747313	1.0	3825	tags=32%, list=18%, signal=38%
GO_REGULATION_OF_SYMBIOSIS_ENCOMPASSING_MUTUALISM_THROUGH_PARASITISM	GO_REGULATION_OF_SYMBIOSIS_ENCOMPASSING_MUTUALISM_THROUGH_PARASITISM		190	-0.33258533	-1.0863191	0.35728952	0.67364675	1.0	4646	tags=36%, list=21%, signal=46%
GO_NEGATIVE_REGULATION_OF_BEHAVIOR	GO_NEGATIVE_REGULATION_OF_BEHAVIOR		17	-0.37528503	-1.0861688	0.35596707	0.6729499	1.0	915	tags=12%, list=4%, signal=12%
GO_COFACTOR_BIOSYNTHETIC_PROCESS	GO_COFACTOR_BIOSYNTHETIC_PROCESS		149	-0.33114538	-1.0859706	0.34489796	0.6724229	1.0	5194	tags=32%, list=24%, signal=42%
GO_POSITIVE_REGULATION_OF_MRNA_PROCESSING	GO_POSITIVE_REGULATION_OF_MRNA_PROCESSING		27	-0.3263106	-1.0846969	0.35456476	0.67484146	1.0	5970	tags=41%, list=27%, signal=56%
GO_NECROPTOTIC_PROCESS	GO_NECROPTOTIC_PROCESS		20	-0.4650255	-1.0830781	0.33811477	0.6780436	1.0	1420	tags=25%, list=7%, signal=27%
GO_CARBOHYDRATE_TRANSMEMBRANE_TRANSPORT	GO_CARBOHYDRATE_TRANSMEMBRANE_TRANSPORT		23	-0.45685762	-1.0811393	0.33898306	0.68227893	1.0	1995	tags=26%, list=9%, signal=29%
GO_QUINONE_METABOLIC_PROCESS	GO_QUINONE_METABOLIC_PROCESS		27	-0.51222116	-1.0808965	0.41417912	0.68184894	1.0	1591	tags=26%, list=7%, signal=28%
GO_CHRONIC_INFLAMMATORY_RESPONSE	GO_CHRONIC_INFLAMMATORY_RESPONSE		15	-0.56474155	-1.0740492	0.36695278	0.69928825	1.0	4933	tags=60%, list=23%, signal=78%
GO_REGULATION_OF_DNA_METHYLATION	GO_REGULATION_OF_DNA_METHYLATION		16	-0.43105248	-1.0738717	0.3608871	0.69868755	1.0	1928	tags=25%, list=9%, signal=27%
GO_REGULATION_OF_MITOCHONDRION_ORGANIZATION	GO_REGULATION_OF_MITOCHONDRION_ORGANIZATION		196	-0.27660882	-1.0733016	0.28902954	0.6990761	1.0	3164	tags=22%, list=15%, signal=26%
GO_REGULATION_OF_MEIOTIC_CELL_CYCLE	GO_REGULATION_OF_MEIOTIC_CELL_CYCLE		38	-0.3719273	-1.0730764	0.3131524	0.6986041	1.0	2332	tags=21%, list=11%, signal=24%
GO_POSITIVE_REGULATION_OF_HEART_CONTRACTION	GO_POSITIVE_REGULATION_OF_HEART_CONTRACTION		35	-0.39909798	-1.0716279	0.30919766	0.7015873	1.0	1536	tags=20%, list=7%, signal=21%
GO_CELL_SUBSTRATE_JUNCTION_ASSEMBLY	GO_CELL_SUBSTRATE_JUNCTION_ASSEMBLY		40	-0.45521283	-1.0691806	0.40772533	0.70717394	1.0	1626	tags=30%, list=7%, signal=32%
GO_REGULATION_OF_EXTRINSIC_APOPTOTIC_SIGNALING_PATHWAY	GO_REGULATION_OF_EXTRINSIC_APOPTOTIC_SIGNALING_PATHWAY		145	-0.34674236	-1.0681937	0.3206751	0.7087567	1.0	4122	tags=34%, list=19%, signal=42%
GO_REGULATION_OF_TRANSLATION_IN_RESPONSE_TO_STRESS	GO_REGULATION_OF_TRANSLATION_IN_RESPONSE_TO_STRESS		19	-0.36390758	-1.0679545	0.35714287	0.70829624	1.0	2565	tags=26%, list=12%, signal=30%
GO_CELLULAR_RESPONSE_TO_FLUID_SHEAR_STRESS	GO_CELLULAR_RESPONSE_TO_FLUID_SHEAR_STRESS		19	-0.46452478	-1.0666281	0.38004246	0.7108378	1.0	795	tags=21%, list=4%, signal=22%
GO_NEURON_APOPTOTIC_PROCESS	GO_NEURON_APOPTOTIC_PROCESS		34	-0.36073714	-1.0648912	0.37473685	0.7145474	1.0	1551	tags=18%, list=7%, signal=19%
GO_REGULATION_OF_CELLULAR_AMIDE_METABOLIC_PROCESS	GO_REGULATION_OF_CELLULAR_AMIDE_METABOLIC_PROCESS		309	-0.23575892	-1.064635	0.29896906	0.714116	1.0	4643	tags=29%, list=21%, signal=37%
GO_NEGATIVE_REGULATION_OF_T_CELL_PROLIFERATION	GO_NEGATIVE_REGULATION_OF_T_CELL_PROLIFERATION		49	-0.42376992	-1.0634861	0.36614174	0.7160612	1.0	2791	tags=29%, list=13%, signal=33%
GO_POSITIVE_REGULATION_OF_CALCIUM_ION_IMPORT	GO_POSITIVE_REGULATION_OF_CALCIUM_ION_IMPORT		48	-0.40487406	-1.0620024	0.37423313	0.7189628	1.0	1345	tags=19%, list=6%, signal=20%
GO_CEREBELLAR_PURKINJE_CELL_LAYER_DEVELOPMENT	GO_CEREBELLAR_PURKINJE_CELL_LAYER_DEVELOPMENT		23	-0.34078583	-1.0613501	0.36307055	0.71961355	1.0	5213	tags=35%, list=24%, signal=46%
GO_REGULATION_OF_KERATINOCYTE_PROLIFERATION	GO_REGULATION_OF_KERATINOCYTE_PROLIFERATION		26	-0.42727968	-1.0610588	0.33898306	0.7192563	1.0	3020	tags=38%, list=14%, signal=45%
GO_REGULATION_OF_HORMONE_BIOSYNTHETIC_PROCESS	GO_REGULATION_OF_HORMONE_BIOSYNTHETIC_PROCESS		16	-0.45687497	-1.0605533	0.37724552	0.71944606	1.0	1319	tags=25%, list=6%, signal=27%
GO_POSITIVE_REGULATION_OF_AXON_EXTENSION	GO_POSITIVE_REGULATION_OF_AXON_EXTENSION		35	-0.3851933	-1.0604213	0.4037267	0.7186426	1.0	951	tags=14%, list=4%, signal=15%
GO_CELLULAR_PROTEIN_COMPLEX_ASSEMBLY	GO_CELLULAR_PROTEIN_COMPLEX_ASSEMBLY		310	-0.26429826	-1.0604132	0.33405173	0.71753573	1.0	5260	tags=35%, list=24%, signal=45%
GO_VENTRICULAR_SYSTEM_DEVELOPMENT	GO_VENTRICULAR_SYSTEM_DEVELOPMENT		25	-0.39130825	-1.0597831	0.37270877	0.7181532	1.0	1304	tags=24%, list=6%, signal=26%
GO_POSITIVE_REGULATION_OF_PROTEASOMAL_PROTEIN_CATABOLIC_PROCESS	GO_POSITIVE_REGULATION_OF_PROTEASOMAL_PROTEIN_CATABOLIC_PROCESS		96	-0.28673738	-1.0594194	0.33471933	0.7180369	1.0	4262	tags=33%, list=20%, signal=41%
GO_PROTEIN_DESTABILIZATION	GO_PROTEIN_DESTABILIZATION		33	-0.3688897	-1.0573068	0.375	0.72279686	1.0	4117	tags=39%, list=19%, signal=49%
GO_POSITIVE_REGULATION_OF_OSTEOCLAST_DIFFERENTIATION	GO_POSITIVE_REGULATION_OF_OSTEOCLAST_DIFFERENTIATION		23	-0.46682292	-1.0572264	0.3841336	0.72193015	1.0	4784	tags=39%, list=22%, signal=50%
GO_NUCLEOTIDE_EXCISION_REPAIR_DNA_DUPLEX_UNWINDING	GO_NUCLEOTIDE_EXCISION_REPAIR_DNA_DUPLEX_UNWINDING		21	-0.3475264	-1.0559461	0.3974359	0.7244208	1.0	7052	tags=48%, list=32%, signal=70%
GO_REGULATION_OF_ANOIKIS	GO_REGULATION_OF_ANOIKIS		24	-0.38721895	-1.0554852	0.37096775	0.72453916	1.0	1845	tags=38%, list=8%, signal=41%
GO_HISTONE_METHYLATION	GO_HISTONE_METHYLATION		75	-0.30223393	-1.0550644	0.35496184	0.7245805	1.0	4711	tags=32%, list=22%, signal=41%
GO_POSITIVE_REGULATION_OF_SMOOTH_MUSCLE_CONTRACTION	GO_POSITIVE_REGULATION_OF_SMOOTH_MUSCLE_CONTRACTION		29	-0.43835583	-1.0548784	0.35897437	0.7239755	1.0	853	tags=17%, list=4%, signal=18%
GO_REGULATION_OF_INTERLEUKIN_8_SECRETION	GO_REGULATION_OF_INTERLEUKIN_8_SECRETION		18	-0.4691727	-1.0522667	0.39212006	0.73002684	1.0	3825	tags=28%, list=18%, signal=34%
GO_CELLULAR_RESPONSE_TO_IONIZING_RADIATION	GO_CELLULAR_RESPONSE_TO_IONIZING_RADIATION		50	-0.35387403	-1.0516773	0.36305732	0.73049045	1.0	2042	tags=24%, list=9%, signal=26%
GO_NEGATIVE_REGULATION_OF_APOPTOTIC_SIGNALING_PATHWAY	GO_NEGATIVE_REGULATION_OF_APOPTOTIC_SIGNALING_PATHWAY		184	-0.30138552	-1.0511541	0.32119915	0.7307281	1.0	4521	tags=34%, list=21%, signal=42%
GO_POSITIVE_REGULATION_OF_EXTRINSIC_APOPTOTIC_SIGNALING_PATHWAY	GO_POSITIVE_REGULATION_OF_EXTRINSIC_APOPTOTIC_SIGNALING_PATHWAY		50	-0.39854908	-1.0511079	0.37634408	0.7297222	1.0	4558	tags=46%, list=21%, signal=58%
GO_ESTABLISHMENT_OF_LOCALIZATION_BY_MOVEMENT_ALONG_MICROTUBULE	GO_ESTABLISHMENT_OF_LOCALIZATION_BY_MOVEMENT_ALONG_MICROTUBULE		88	-0.29308623	-1.050733	0.36480686	0.7296588	1.0	5551	tags=30%, list=26%, signal=40%
GO_NEGATIVE_REGULATION_OF_MRNA_SPLICING_VIA_SPLICEOSOME	GO_NEGATIVE_REGULATION_OF_MRNA_SPLICING_VIA_SPLICEOSOME		17	-0.34877992	-1.0505614	0.3894967	0.7290255	1.0	6503	tags=41%, list=30%, signal=59%
GO_DNA_CATABOLIC_PROCESS_ENDONUCLEOLYTIC	GO_DNA_CATABOLIC_PROCESS_ENDONUCLEOLYTIC		19	-0.4070058	-1.0494103	0.37873134	0.7310408	1.0	3654	tags=37%, list=17%, signal=44%
GO_ESTABLISHMENT_OR_MAINTENANCE_OF_CELL_POLARITY	GO_ESTABLISHMENT_OR_MAINTENANCE_OF_CELL_POLARITY		134	-0.30085716	-1.0493982	0.35236222	0.7299575	1.0	4107	tags=28%, list=19%, signal=35%
GO_DNA_METHYLATION_OR_DEMETHYLATION	GO_DNA_METHYLATION_OR_DEMETHYLATION		55	-0.37220964	-1.0472794	0.37213403	0.73475045	1.0	5147	tags=42%, list=24%, signal=55%
GO_INTRINSIC_APOPTOTIC_SIGNALING_PATHWAY	GO_INTRINSIC_APOPTOTIC_SIGNALING_PATHWAY		147	-0.2806028	-1.0453863	0.3503055	0.73882556	1.0	3508	tags=24%, list=16%, signal=28%
GO_RESPONSE_TO_VITAMIN	GO_RESPONSE_TO_VITAMIN		97	-0.35707474	-1.0447493	0.37029704	0.7394743	1.0	3176	tags=30%, list=15%, signal=35%
GO_NEGATIVE_REGULATION_OF_PROTEIN_BINDING	GO_NEGATIVE_REGULATION_OF_PROTEIN_BINDING		78	-0.32069534	-1.0430701	0.36144578	0.7429139	1.0	4685	tags=40%, list=22%, signal=50%
GO_PHOTORECEPTOR_CELL_DEVELOPMENT	GO_PHOTORECEPTOR_CELL_DEVELOPMENT		38	-0.32673907	-1.0427046	0.39029536	0.7428371	1.0	2203	tags=13%, list=10%, signal=15%
GO_RESPONSE_TO_LIGHT_STIMULUS	GO_RESPONSE_TO_LIGHT_STIMULUS		264	-0.2627264	-1.0425425	0.33755276	0.7421466	1.0	2632	tags=18%, list=12%, signal=20%
GO_REGULATION_OF_POSITIVE_CHEMOTAXIS	GO_REGULATION_OF_POSITIVE_CHEMOTAXIS		22	-0.45439917	-1.0425209	0.40612245	0.74107873	1.0	609	tags=23%, list=3%, signal=23%
GO_POSITIVE_REGULATION_OF_APOPTOTIC_SIGNALING_PATHWAY	GO_POSITIVE_REGULATION_OF_APOPTOTIC_SIGNALING_PATHWAY		163	-0.30163246	-1.0420067	0.37393162	0.7413786	1.0	4430	tags=32%, list=20%, signal=40%
GO_POSITIVE_REGULATION_OF_RESPONSE_TO_EXTRACELLULAR_STIMULUS	GO_POSITIVE_REGULATION_OF_RESPONSE_TO_EXTRACELLULAR_STIMULUS		47	-0.30311534	-1.0410246	0.36864406	0.74298567	1.0	4075	tags=30%, list=19%, signal=37%
GO_POSITIVE_REGULATION_OF_PEPTIDASE_ACTIVITY	GO_POSITIVE_REGULATION_OF_PEPTIDASE_ACTIVITY		147	-0.30509016	-1.0408467	0.3285124	0.7423895	1.0	5152	tags=37%, list=24%, signal=48%
GO_GOLGI_VESICLE_TRANSPORT	GO_GOLGI_VESICLE_TRANSPORT		299	-0.24602313	-1.0394872	0.35684648	0.7449972	1.0	3135	tags=17%, list=14%, signal=20%
GO_GLUTAMATE_METABOLIC_PROCESS	GO_GLUTAMATE_METABOLIC_PROCESS		26	-0.4038149	-1.0388861	0.38214287	0.7455329	1.0	3447	tags=27%, list=16%, signal=32%
GO_REGULATION_OF_DNA_BIOSYNTHETIC_PROCESS	GO_REGULATION_OF_DNA_BIOSYNTHETIC_PROCESS		87	-0.3092856	-1.0387902	0.35743803	0.74467546	1.0	5020	tags=47%, list=23%, signal=61%
GO_POSITIVE_REGULATION_OF_RELEASE_OF_SEQUESTERED_CALCIUM_ION_INTO_CYTOSOL	GO_POSITIVE_REGULATION_OF_RELEASE_OF_SEQUESTERED_CALCIUM_ION_INTO_CYTOSOL		35	-0.41519526	-1.0383197	0.4047619	0.7448934	1.0	3672	tags=31%, list=17%, signal=38%
GO_POST_TRANSLATIONAL_PROTEIN_MODIFICATION	GO_POST_TRANSLATIONAL_PROTEIN_MODIFICATION		34	-0.32889718	-1.037598	0.39256197	0.7457517	1.0	1550	tags=12%, list=7%, signal=13%
GO_REGULATION_OF_INTERLEUKIN_2_BIOSYNTHETIC_PROCESS	GO_REGULATION_OF_INTERLEUKIN_2_BIOSYNTHETIC_PROCESS		17	-0.5277317	-1.0375586	0.41715398	0.74475384	1.0	2420	tags=35%, list=11%, signal=40%
GO_POSITIVE_REGULATION_OF_PEPTIDYL_SERINE_PHOSPHORYLATION	GO_POSITIVE_REGULATION_OF_PEPTIDYL_SERINE_PHOSPHORYLATION		86	-0.32387838	-1.0365615	0.41473684	0.7464252	1.0	2791	tags=22%, list=13%, signal=25%
GO_ORGAN_REGENERATION	GO_ORGAN_REGENERATION		80	-0.33875564	-1.0362318	0.38185653	0.7462001	1.0	2791	tags=30%, list=13%, signal=34%
GO_POSITIVE_REGULATION_OF_CALCIUM_ION_TRANSPORT_INTO_CYTOSOL	GO_POSITIVE_REGULATION_OF_CALCIUM_ION_TRANSPORT_INTO_CYTOSOL		48	-0.39956105	-1.0359745	0.40588236	0.7458361	1.0	1345	tags=19%, list=6%, signal=20%
GO_ORGANIC_ACID_TRANSMEMBRANE_TRANSPORT	GO_ORGANIC_ACID_TRANSMEMBRANE_TRANSPORT		92	-0.33332387	-1.0350358	0.3916501	0.74737066	1.0	3648	tags=29%, list=17%, signal=35%
GO_REGULATION_OF_EPIDERMIS_DEVELOPMENT	GO_REGULATION_OF_EPIDERMIS_DEVELOPMENT		60	-0.38226482	-1.034798	0.38747555	0.74691373	1.0	4756	tags=40%, list=22%, signal=51%
GO_DNA_DAMAGE_RESPONSE_SIGNAL_TRANSDUCTION_RESULTING_IN_TRANSCRIPTION	GO_DNA_DAMAGE_RESPONSE_SIGNAL_TRANSDUCTION_RESULTING_IN_TRANSCRIPTION		15	-0.4954721	-1.0346624	0.41322315	0.74615437	1.0	2410	tags=40%, list=11%, signal=45%
GO_LACTATION	GO_LACTATION		38	-0.32962465	-1.0312375	0.39869282	0.7545559	1.0	3156	tags=34%, list=15%, signal=40%
GO_REGULATION_OF_MULTI_ORGANISM_PROCESS	GO_REGULATION_OF_MULTI_ORGANISM_PROCESS		434	-0.2924743	-1.0308743	0.39578947	0.75448495	1.0	4699	tags=31%, list=22%, signal=39%
GO_NEGATIVE_REGULATION_OF_CYCLIN_DEPENDENT_PROTEIN_KINASE_ACTIVITY	GO_NEGATIVE_REGULATION_OF_CYCLIN_DEPENDENT_PROTEIN_KINASE_ACTIVITY		29	-0.33569914	-1.0298002	0.39728683	0.75629985	1.0	2083	tags=28%, list=10%, signal=30%
GO_TOXIN_TRANSPORT	GO_TOXIN_TRANSPORT		34	-0.334429	-1.0292585	0.40939596	0.75673884	1.0	3839	tags=32%, list=18%, signal=39%
GO_PIGMENT_BIOSYNTHETIC_PROCESS	GO_PIGMENT_BIOSYNTHETIC_PROCESS		46	-0.32959166	-1.0283854	0.4068441	0.7579858	1.0	2682	tags=26%, list=12%, signal=30%
GO_PERICARDIUM_DEVELOPMENT	GO_PERICARDIUM_DEVELOPMENT		17	-0.42900932	-1.0281781	0.45788336	0.7574216	1.0	3466	tags=29%, list=16%, signal=35%
GO_PEPTIDYL_THREONINE_MODIFICATION	GO_PEPTIDYL_THREONINE_MODIFICATION		44	-0.2982551	-1.0279833	0.39832285	0.7568405	1.0	3395	tags=23%, list=16%, signal=27%
GO_CELLULAR_RESPONSE_TO_OXYGEN_LEVELS	GO_CELLULAR_RESPONSE_TO_OXYGEN_LEVELS		137	-0.30534157	-1.0279031	0.39323467	0.7559241	1.0	1115	tags=13%, list=5%, signal=14%
GO_TRANSLATIONAL_INITIATION	GO_TRANSLATIONAL_INITIATION		125	-0.24511454	-1.0278194	0.41749504	0.75506413	1.0	4008	tags=18%, list=18%, signal=21%
GO_REGULATION_OF_ISOTYPE_SWITCHING	GO_REGULATION_OF_ISOTYPE_SWITCHING		24	-0.42355818	-1.0274609	0.426	0.75499016	1.0	4261	tags=42%, list=20%, signal=52%
GO_GLUTAMATE_RECEPTOR_SIGNALING_PATHWAY	GO_GLUTAMATE_RECEPTOR_SIGNALING_PATHWAY		39	-0.32737935	-1.0273014	0.41520467	0.7543148	1.0	1759	tags=13%, list=8%, signal=14%
GO_NUCLEOBASE_METABOLIC_PROCESS	GO_NUCLEOBASE_METABOLIC_PROCESS		37	-0.37905964	-1.026816	0.38170975	0.7545912	1.0	2582	tags=43%, list=12%, signal=49%
GO_HISTONE_H3_ACETYLATION	GO_HISTONE_H3_ACETYLATION		39	-0.30703437	-1.0266042	0.4120083	0.75408655	1.0	2180	tags=26%, list=10%, signal=28%
GO_REGULATION_OF_INTERLEUKIN_1_BETA_PRODUCTION	GO_REGULATION_OF_INTERLEUKIN_1_BETA_PRODUCTION		44	-0.4252619	-1.026066	0.41889116	0.7544329	1.0	3466	tags=36%, list=16%, signal=43%
GO_DNA_METHYLATION_INVOLVED_IN_GAMETE_GENERATION	GO_DNA_METHYLATION_INVOLVED_IN_GAMETE_GENERATION		18	-0.50599045	-1.0250151	0.43386245	0.75622904	1.0	2708	tags=33%, list=12%, signal=38%
GO_GLYCOSIDE_METABOLIC_PROCESS	GO_GLYCOSIDE_METABOLIC_PROCESS		15	-0.48143324	-1.0248724	0.42911878	0.75549227	1.0	1419	tags=20%, list=7%, signal=21%
GO_INDOLALKYLAMINE_METABOLIC_PROCESS	GO_INDOLALKYLAMINE_METABOLIC_PROCESS		16	-0.47380507	-1.0246114	0.42074364	0.7551516	1.0	5135	tags=44%, list=24%, signal=57%
GO_RESPONSE_TO_INTERLEUKIN_4	GO_RESPONSE_TO_INTERLEUKIN_4		30	-0.40097922	-1.0243558	0.41428572	0.75472885	1.0	2550	tags=23%, list=12%, signal=26%
GO_POSITIVE_REGULATION_OF_DNA_RECOMBINATION	GO_POSITIVE_REGULATION_OF_DNA_RECOMBINATION		18	-0.45738548	-1.0235447	0.42828685	0.7558119	1.0	4261	tags=44%, list=20%, signal=55%
GO_CELLULAR_METABOLIC_COMPOUND_SALVAGE	GO_CELLULAR_METABOLIC_COMPOUND_SALVAGE		35	-0.3582027	-1.0221375	0.43584523	0.7586103	1.0	3154	tags=34%, list=14%, signal=40%
GO_CYTOPLASMIC_TRANSLATION	GO_CYTOPLASMIC_TRANSLATION		39	-0.2898616	-1.0217105	0.39173228	0.75866973	1.0	3828	tags=26%, list=18%, signal=31%
GO_BLASTOCYST_FORMATION	GO_BLASTOCYST_FORMATION		28	-0.3171882	-1.020398	0.40456432	0.761305	1.0	2373	tags=25%, list=11%, signal=28%
GO_POSITIVE_REGULATION_OF_OXIDOREDUCTASE_ACTIVITY	GO_POSITIVE_REGULATION_OF_OXIDOREDUCTASE_ACTIVITY		44	-0.35316378	-1.0197246	0.4032258	0.7621002	1.0	3472	tags=30%, list=16%, signal=35%
GO_MITOCHONDRIAL_MEMBRANE_ORGANIZATION	GO_MITOCHONDRIAL_MEMBRANE_ORGANIZATION		86	-0.29137835	-1.019553	0.41894737	0.7614812	1.0	4187	tags=30%, list=19%, signal=37%
GO_CELLULAR_KETONE_METABOLIC_PROCESS	GO_CELLULAR_KETONE_METABOLIC_PROCESS		62	-0.3799143	-1.0189886	0.42395437	0.76198363	1.0	3109	tags=26%, list=14%, signal=30%
GO_ENDODERM_DEVELOPMENT	GO_ENDODERM_DEVELOPMENT		68	-0.38027605	-1.0171465	0.42888403	0.76600045	1.0	1236	tags=18%, list=6%, signal=19%
GO_PLACENTA_DEVELOPMENT	GO_PLACENTA_DEVELOPMENT		135	-0.30943784	-1.0166903	0.39873418	0.7661658	1.0	4104	tags=31%, list=19%, signal=38%
GO_REGULATION_OF_ARP2_3_COMPLEX_MEDIATED_ACTIN_NUCLEATION	GO_REGULATION_OF_ARP2_3_COMPLEX_MEDIATED_ACTIN_NUCLEATION		15	-0.3334129	-1.0159246	0.40408164	0.7671591	1.0	1159	tags=13%, list=5%, signal=14%
GO_NUCLEOSIDE_TRIPHOSPHATE_METABOLIC_PROCESS	GO_NUCLEOSIDE_TRIPHOSPHATE_METABOLIC_PROCESS		204	-0.26605338	-1.015724	0.4274354	0.76662344	1.0	5260	tags=33%, list=24%, signal=44%
GO_GLUCOSE_CATABOLIC_PROCESS	GO_GLUCOSE_CATABOLIC_PROCESS		28	-0.428407	-1.0157045	0.44444445	0.7656019	1.0	4153	tags=46%, list=19%, signal=57%
GO_RESPONSE_TO_CADMIUM_ION	GO_RESPONSE_TO_CADMIUM_ION		39	-0.3248024	-1.0155256	0.43097016	0.7650305	1.0	3894	tags=31%, list=18%, signal=37%
GO_PROTEIN_ALKYLATION	GO_PROTEIN_ALKYLATION		100	-0.27059168	-1.0150733	0.4029304	0.765073	1.0	4995	tags=31%, list=23%, signal=40%
GO_IMMUNOGLOBULIN_PRODUCTION_INVOLVED_IN_IMMUNOGLOBULIN_MEDIATED_IMMUNE_RESPONSE	GO_IMMUNOGLOBULIN_PRODUCTION_INVOLVED_IN_IMMUNOGLOBULIN_MEDIATED_IMMUNE_RESPONSE		22	-0.39788005	-1.0135868	0.45315486	0.7680244	1.0	3992	tags=45%, list=18%, signal=56%
GO_HEMATOPOIETIC_PROGENITOR_CELL_DIFFERENTIATION	GO_HEMATOPOIETIC_PROGENITOR_CELL_DIFFERENTIATION		96	-0.32098937	-1.0126019	0.43366337	0.7697363	1.0	4237	tags=30%, list=19%, signal=37%
GO_PROTEIN_DEPHOSPHORYLATION	GO_PROTEIN_DEPHOSPHORYLATION		177	-0.27192664	-1.0112059	0.4243028	0.7723368	1.0	3458	tags=25%, list=16%, signal=30%
GO_CELL_DIFFERENTIATION_INVOLVED_IN_EMBRYONIC_PLACENTA_DEVELOPMENT	GO_CELL_DIFFERENTIATION_INVOLVED_IN_EMBRYONIC_PLACENTA_DEVELOPMENT		25	-0.39628613	-1.0106571	0.41379312	0.7727707	1.0	4020	tags=40%, list=18%, signal=49%
GO_REGULATION_OF_APOPTOTIC_SIGNALING_PATHWAY	GO_REGULATION_OF_APOPTOTIC_SIGNALING_PATHWAY		339	-0.27428183	-1.0102345	0.40552017	0.7728852	1.0	4558	tags=32%, list=21%, signal=39%
GO_GERM_CELL_DEVELOPMENT	GO_GERM_CELL_DEVELOPMENT		190	-0.26562676	-1.0102316	0.4197292	0.7718114	1.0	2332	tags=16%, list=11%, signal=18%
GO_POSITIVE_REGULATION_OF_CHROMATIN_MODIFICATION	GO_POSITIVE_REGULATION_OF_CHROMATIN_MODIFICATION		82	-0.28294787	-1.0095338	0.424	0.772655	1.0	2802	tags=20%, list=13%, signal=22%
GO_INTERMEDIATE_FILAMENT_BASED_PROCESS	GO_INTERMEDIATE_FILAMENT_BASED_PROCESS		42	-0.38376707	-1.0093567	0.43945312	0.77205235	1.0	6753	tags=52%, list=31%, signal=76%
GO_FIBRINOLYSIS	GO_FIBRINOLYSIS		21	-0.42194363	-1.0086415	0.4361055	0.77287096	1.0	850	tags=19%, list=4%, signal=20%
GO_INTRINSIC_APOPTOTIC_SIGNALING_PATHWAY_BY_P53_CLASS_MEDIATOR	GO_INTRINSIC_APOPTOTIC_SIGNALING_PATHWAY_BY_P53_CLASS_MEDIATOR		51	-0.31762302	-1.0080278	0.42574257	0.7735323	1.0	4911	tags=33%, list=23%, signal=43%
GO_NUCLEOSIDE_TRANSPORT	GO_NUCLEOSIDE_TRANSPORT		15	-0.38439998	-1.0047001	0.46072188	0.781406	1.0	4934	tags=33%, list=23%, signal=43%
GO_POSITIVE_REGULATION_OF_MICROTUBULE_POLYMERIZATION	GO_POSITIVE_REGULATION_OF_MICROTUBULE_POLYMERIZATION		18	-0.37780112	-1.0041428	0.4647303	0.781844	1.0	908	tags=11%, list=4%, signal=12%
GO_POSITIVE_REGULATION_OF_CELL_GROWTH	GO_POSITIVE_REGULATION_OF_CELL_GROWTH		139	-0.28518492	-1.0017922	0.43312103	0.7871001	1.0	2539	tags=19%, list=12%, signal=21%
GO_PROTEIN_DEALKYLATION	GO_PROTEIN_DEALKYLATION		27	-0.3349089	-1.0016923	0.4632653	0.7863018	1.0	6023	tags=41%, list=28%, signal=56%
GO_MITOCHONDRIAL_ELECTRON_TRANSPORT_CYTOCHROME_C_TO_OXYGEN	GO_MITOCHONDRIAL_ELECTRON_TRANSPORT_CYTOCHROME_C_TO_OXYGEN		16	-0.36583382	-1.0009155	0.4632653	0.78725135	1.0	6399	tags=31%, list=29%, signal=44%
GO_BRANCHING_INVOLVED_IN_MAMMARY_GLAND_DUCT_MORPHOGENESIS	GO_BRANCHING_INVOLVED_IN_MAMMARY_GLAND_DUCT_MORPHOGENESIS		19	-0.41051525	-1.0004566	0.45435685	0.78750104	1.0	3020	tags=42%, list=14%, signal=49%
GO_CELLULAR_RESPONSE_TO_DEXAMETHASONE_STIMULUS	GO_CELLULAR_RESPONSE_TO_DEXAMETHASONE_STIMULUS		27	-0.39574954	-1.0003345	0.46577945	0.78672814	1.0	3478	tags=33%, list=16%, signal=40%
GO_GAS_TRANSPORT	GO_GAS_TRANSPORT		17	-0.48355958	-1.0001367	0.45009416	0.7862079	1.0	1370	tags=41%, list=6%, signal=44%
GO_VITAMIN_TRANSPORT	GO_VITAMIN_TRANSPORT		31	-0.36628753	-0.999227	0.45702305	0.7875845	1.0	1998	tags=23%, list=9%, signal=25%
GO_REGULATION_OF_MEIOTIC_NUCLEAR_DIVISION	GO_REGULATION_OF_MEIOTIC_NUCLEAR_DIVISION		28	-0.3851893	-0.99872965	0.45850623	0.78789127	1.0	2332	tags=25%, list=11%, signal=28%
GO_ESTABLISHMENT_OF_CELL_POLARITY	GO_ESTABLISHMENT_OF_CELL_POLARITY		85	-0.30114	-0.99550796	0.45341614	0.79549986	1.0	4107	tags=29%, list=19%, signal=36%
GO_CELLULAR_PROCESS_INVOLVED_IN_REPRODUCTION_IN_MULTICELLULAR_ORGANISM	GO_CELLULAR_PROCESS_INVOLVED_IN_REPRODUCTION_IN_MULTICELLULAR_ORGANISM		229	-0.2612788	-0.9950537	0.4627451	0.79560626	1.0	2332	tags=17%, list=11%, signal=18%
GO_NEGATIVE_REGULATION_OF_ENDOTHELIAL_CELL_PROLIFERATION	GO_NEGATIVE_REGULATION_OF_ENDOTHELIAL_CELL_PROLIFERATION		30	-0.40027165	-0.9948248	0.47095436	0.7951572	1.0	4796	tags=40%, list=22%, signal=51%
GO_PTERIDINE_CONTAINING_COMPOUND_BIOSYNTHETIC_PROCESS	GO_PTERIDINE_CONTAINING_COMPOUND_BIOSYNTHETIC_PROCESS		15	-0.42155778	-0.9938505	0.47233203	0.7966742	1.0	4648	tags=47%, list=21%, signal=59%
GO_HEPARAN_SULFATE_PROTEOGLYCAN_METABOLIC_PROCESS	GO_HEPARAN_SULFATE_PROTEOGLYCAN_METABOLIC_PROCESS		28	-0.4017751	-0.99213195	0.46262625	0.80019885	1.0	2753	tags=29%, list=13%, signal=33%
GO_NEGATIVE_REGULATION_OF_CHONDROCYTE_DIFFERENTIATION	GO_NEGATIVE_REGULATION_OF_CHONDROCYTE_DIFFERENTIATION		19	-0.47010207	-0.9920916	0.497006	0.7992172	1.0	2773	tags=37%, list=13%, signal=42%
GO_RESPONSE_TO_HYDROGEN_PEROXIDE	GO_RESPONSE_TO_HYDROGEN_PEROXIDE		106	-0.3097502	-0.99141127	0.42505133	0.8000364	1.0	3542	tags=24%, list=16%, signal=28%
GO_REGULATION_OF_RESPONSE_TO_EXTRACELLULAR_STIMULUS	GO_REGULATION_OF_RESPONSE_TO_EXTRACELLULAR_STIMULUS		165	-0.23023605	-0.9906658	0.44698545	0.8010355	1.0	4075	tags=24%, list=19%, signal=29%
GO_NADH_METABOLIC_PROCESS	GO_NADH_METABOLIC_PROCESS		34	-0.3674936	-0.9893168	0.45436105	0.8035666	1.0	4224	tags=41%, list=19%, signal=51%
GO_RESPONSE_TO_INTERFERON_GAMMA	GO_RESPONSE_TO_INTERFERON_GAMMA		131	-0.4202413	-0.9881414	0.46875	0.80571586	1.0	2634	tags=26%, list=12%, signal=29%
GO_ALPHA_AMINO_ACID_BIOSYNTHETIC_PROCESS	GO_ALPHA_AMINO_ACID_BIOSYNTHETIC_PROCESS		71	-0.33190173	-0.98754585	0.46414343	0.80631685	1.0	5234	tags=39%, list=24%, signal=52%
GO_REGULATION_OF_THYMOCYTE_AGGREGATION	GO_REGULATION_OF_THYMOCYTE_AGGREGATION		25	-0.40364313	-0.98685104	0.4496124	0.8071302	1.0	1325	tags=20%, list=6%, signal=21%
GO_SIGNAL_TRANSDUCTION_IN_ABSENCE_OF_LIGAND	GO_SIGNAL_TRANSDUCTION_IN_ABSENCE_OF_LIGAND		33	-0.3564353	-0.9867692	0.47817048	0.8062866	1.0	1037	tags=18%, list=5%, signal=19%
GO_CELLULAR_RESPONSE_TO_REACTIVE_NITROGEN_SPECIES	GO_CELLULAR_RESPONSE_TO_REACTIVE_NITROGEN_SPECIES		19	-0.37976474	-0.9866821	0.47629312	0.8054333	1.0	1551	tags=21%, list=7%, signal=23%
GO_REGULATION_OF_POSTTRANSCRIPTIONAL_GENE_SILENCING	GO_REGULATION_OF_POSTTRANSCRIPTIONAL_GENE_SILENCING		18	-0.3078769	-0.9858254	0.48237884	0.80662537	1.0	7859	tags=50%, list=36%, signal=78%
GO_HISTONE_H3_K4_METHYLATION	GO_HISTONE_H3_K4_METHYLATION		27	-0.33513427	-0.9856835	0.49395162	0.8058958	1.0	4995	tags=33%, list=23%, signal=43%
GO_POSITIVE_REGULATION_OF_TYPE_I_INTERFERON_PRODUCTION	GO_POSITIVE_REGULATION_OF_TYPE_I_INTERFERON_PRODUCTION		70	-0.3436785	-0.9826415	0.5	0.81314856	1.0	5297	tags=41%, list=24%, signal=55%
GO_INTERFERON_GAMMA_MEDIATED_SIGNALING_PATHWAY	GO_INTERFERON_GAMMA_MEDIATED_SIGNALING_PATHWAY		65	-0.44605088	-0.98199445	0.50901806	0.8138667	1.0	2550	tags=28%, list=12%, signal=31%
GO_INFLAMMATORY_RESPONSE_TO_ANTIGENIC_STIMULUS	GO_INFLAMMATORY_RESPONSE_TO_ANTIGENIC_STIMULUS		25	-0.4200331	-0.98025465	0.48785424	0.81754977	1.0	1493	tags=24%, list=7%, signal=26%
GO_TELENCEPHALON_GLIAL_CELL_MIGRATION	GO_TELENCEPHALON_GLIAL_CELL_MIGRATION		18	-0.37046814	-0.97872734	0.5010395	0.8206275	1.0	5472	tags=39%, list=25%, signal=52%
GO_POSITIVE_REGULATION_OF_VASCULAR_ENDOTHELIAL_GROWTH_FACTOR_PRODUCTION	GO_POSITIVE_REGULATION_OF_VASCULAR_ENDOTHELIAL_GROWTH_FACTOR_PRODUCTION		26	-0.43174437	-0.9786794	0.49134198	0.81966937	1.0	3029	tags=35%, list=14%, signal=40%
GO_POSITIVE_REGULATION_OF_MULTICELLULAR_ORGANISMAL_METABOLIC_PROCESS	GO_POSITIVE_REGULATION_OF_MULTICELLULAR_ORGANISMAL_METABOLIC_PROCESS		20	-0.4161564	-0.9766733	0.5019084	0.82399505	1.0	5317	tags=45%, list=24%, signal=60%
GO_REGULATION_OF_PEPTIDYL_SERINE_PHOSPHORYLATION_OF_STAT_PROTEIN	GO_REGULATION_OF_PEPTIDYL_SERINE_PHOSPHORYLATION_OF_STAT_PROTEIN		21	-0.4224604	-0.9766206	0.48228347	0.823049	1.0	33	tags=5%, list=0%, signal=5%
GO_POSITIVE_REGULATION_OF_ERYTHROCYTE_DIFFERENTIATION	GO_POSITIVE_REGULATION_OF_ERYTHROCYTE_DIFFERENTIATION		23	-0.35135287	-0.97632253	0.48073024	0.8227602	1.0	2498	tags=26%, list=11%, signal=29%
GO_LYMPHOCYTE_CHEMOTAXIS	GO_LYMPHOCYTE_CHEMOTAXIS		32	-0.5135471	-0.9758427	0.49484536	0.82300794	1.0	1366	tags=31%, list=6%, signal=33%
GO_REGULATION_OF_HAIR_CYCLE	GO_REGULATION_OF_HAIR_CYCLE		21	-0.41692954	-0.975429	0.4910891	0.823121	1.0	873	tags=24%, list=4%, signal=25%
GO_REGULATION_OF_HAIR_FOLLICLE_DEVELOPMENT	GO_REGULATION_OF_HAIR_FOLLICLE_DEVELOPMENT		15	-0.45920095	-0.9743365	0.4828283	0.82507896	1.0	873	tags=27%, list=4%, signal=28%
GO_NUCLEOTIDE_EXCISION_REPAIR_DNA_DAMAGE_RECOGNITION	GO_NUCLEOTIDE_EXCISION_REPAIR_DNA_DAMAGE_RECOGNITION		23	-0.29616505	-0.97432834	0.49671772	0.8240141	1.0	7391	tags=52%, list=34%, signal=79%
GO_ANTIGEN_PROCESSING_AND_PRESENTATION_OF_PEPTIDE_ANTIGEN_VIA_MHC_CLASS_I	GO_ANTIGEN_PROCESSING_AND_PRESENTATION_OF_PEPTIDE_ANTIGEN_VIA_MHC_CLASS_I		87	-0.3205908	-0.9737345	0.46653143	0.8245933	1.0	5559	tags=46%, list=26%, signal=62%
GO_INACTIVATION_OF_MAPK_ACTIVITY	GO_INACTIVATION_OF_MAPK_ACTIVITY		25	-0.3952264	-0.97219646	0.4989858	0.82781124	1.0	6533	tags=40%, list=30%, signal=57%
GO_POSITIVE_REGULATION_OF_MUSCLE_CONTRACTION	GO_POSITIVE_REGULATION_OF_MUSCLE_CONTRACTION		43	-0.35393822	-0.9719789	0.50877196	0.8272898	1.0	1536	tags=19%, list=7%, signal=20%
GO_NEUROMUSCULAR_PROCESS	GO_NEUROMUSCULAR_PROCESS		92	-0.27908728	-0.9719679	0.5267666	0.8262308	1.0	1348	tags=11%, list=6%, signal=12%
GO_PROTEIN_K63_LINKED_DEUBIQUITINATION	GO_PROTEIN_K63_LINKED_DEUBIQUITINATION		23	-0.333365	-0.97183794	0.47184467	0.8254913	1.0	6181	tags=43%, list=28%, signal=61%
GO_REGULATION_OF_DEPHOSPHORYLATION	GO_REGULATION_OF_DEPHOSPHORYLATION		142	-0.2667218	-0.9705497	0.5031447	0.8279635	1.0	4847	tags=31%, list=22%, signal=40%
GO_RESPONSE_TO_PLATELET_DERIVED_GROWTH_FACTOR	GO_RESPONSE_TO_PLATELET_DERIVED_GROWTH_FACTOR		18	-0.45033905	-0.9690973	0.484556	0.8307867	1.0	3203	tags=39%, list=15%, signal=46%
GO_CELLULAR_RESPONSE_TO_ABIOTIC_STIMULUS	GO_CELLULAR_RESPONSE_TO_ABIOTIC_STIMULUS		249	-0.26588482	-0.9684317	0.52	0.83151835	1.0	2042	tags=16%, list=9%, signal=18%
GO_CYTOPLASMIC_SEQUESTERING_OF_TRANSCRIPTION_FACTOR	GO_CYTOPLASMIC_SEQUESTERING_OF_TRANSCRIPTION_FACTOR		18	-0.32631648	-0.9683422	0.50212765	0.83069795	1.0	6868	tags=44%, list=32%, signal=65%
GO_MYELOID_DENDRITIC_CELL_DIFFERENTIATION	GO_MYELOID_DENDRITIC_CELL_DIFFERENTIATION		19	-0.49035466	-0.96717024	0.52030945	0.83274007	1.0	3042	tags=32%, list=14%, signal=37%
GO_CELLULAR_RESPONSE_TO_AMINO_ACID_STARVATION	GO_CELLULAR_RESPONSE_TO_AMINO_ACID_STARVATION		24	-0.34277534	-0.9665067	0.5028355	0.8335262	1.0	2583	tags=33%, list=12%, signal=38%
GO_INNERVATION	GO_INNERVATION		22	-0.3965972	-0.96484566	0.5168067	0.83696735	1.0	1562	tags=27%, list=7%, signal=29%
GO_INTERACTION_WITH_HOST	GO_INTERACTION_WITH_HOST		122	-0.30593175	-0.9632839	0.4939759	0.8402209	1.0	5284	tags=38%, list=24%, signal=50%
GO_CEREBRAL_CORTEX_RADIALLY_ORIENTED_CELL_MIGRATION	GO_CEREBRAL_CORTEX_RADIALLY_ORIENTED_CELL_MIGRATION		27	-0.31941447	-0.96292835	0.51356995	0.8401127	1.0	5521	tags=37%, list=25%, signal=50%
GO_CELLULAR_RESPONSE_TO_HYDROGEN_PEROXIDE	GO_CELLULAR_RESPONSE_TO_HYDROGEN_PEROXIDE		60	-0.31517106	-0.96235734	0.48510638	0.8406389	1.0	4821	tags=32%, list=22%, signal=41%
GO_ECTODERM_DEVELOPMENT	GO_ECTODERM_DEVELOPMENT		20	-0.36188015	-0.96172506	0.51937985	0.8413207	1.0	5258	tags=50%, list=24%, signal=66%
GO_POSITIVE_REGULATION_OF_INTERFERON_BETA_PRODUCTION	GO_POSITIVE_REGULATION_OF_INTERFERON_BETA_PRODUCTION		30	-0.4042437	-0.96141374	0.5180723	0.84108573	1.0	3811	tags=40%, list=18%, signal=48%
GO_REGULATION_OF_INTERFERON_BETA_PRODUCTION	GO_REGULATION_OF_INTERFERON_BETA_PRODUCTION		43	-0.37678593	-0.96136487	0.4970297	0.8401475	1.0	3811	tags=35%, list=18%, signal=42%
GO_RESPONSE_TO_ANGIOTENSIN	GO_RESPONSE_TO_ANGIOTENSIN		15	-0.45307174	-0.96130425	0.52716297	0.8392414	1.0	908	tags=20%, list=4%, signal=21%
GO_POSITIVE_REGULATION_OF_LYMPHOCYTE_MIGRATION	GO_POSITIVE_REGULATION_OF_LYMPHOCYTE_MIGRATION		25	-0.47893813	-0.9612572	0.52109706	0.8382955	1.0	2366	tags=32%, list=11%, signal=36%
GO_REGULATION_OF_ALCOHOL_BIOSYNTHETIC_PROCESS	GO_REGULATION_OF_ALCOHOL_BIOSYNTHETIC_PROCESS		44	-0.36550167	-0.96068597	0.5344468	0.8388465	1.0	4028	tags=34%, list=19%, signal=42%
GO_NATURAL_KILLER_CELL_ACTIVATION_INVOLVED_IN_IMMUNE_RESPONSE	GO_NATURAL_KILLER_CELL_ACTIVATION_INVOLVED_IN_IMMUNE_RESPONSE		24	-0.3450955	-0.95937985	0.516441	0.8413757	1.0	33	tags=4%, list=0%, signal=4%
GO_PTERIDINE_CONTAINING_COMPOUND_METABOLIC_PROCESS	GO_PTERIDINE_CONTAINING_COMPOUND_METABOLIC_PROCESS		32	-0.33942714	-0.9583969	0.5047801	0.84297365	1.0	4869	tags=44%, list=22%, signal=56%
GO_RESPONSE_TO_VITAMIN_E	GO_RESPONSE_TO_VITAMIN_E		15	-0.42329386	-0.95725286	0.5325885	0.8450347	1.0	3163	tags=40%, list=15%, signal=47%
GO_PHOTOTRANSDUCTION	GO_PHOTOTRANSDUCTION		39	-0.2883303	-0.9570925	0.52380955	0.84438384	1.0	4966	tags=28%, list=23%, signal=36%
GO_REGULATION_OF_HISTONE_DEACETYLATION	GO_REGULATION_OF_HISTONE_DEACETYLATION		23	-0.33887142	-0.95666575	0.5	0.8444728	1.0	2791	tags=22%, list=13%, signal=25%
GO_MICROTUBULE_BUNDLE_FORMATION	GO_MICROTUBULE_BUNDLE_FORMATION		56	-0.3169256	-0.9563002	0.5346756	0.8444168	1.0	1233	tags=13%, list=6%, signal=13%
GO_PROTEIN_REFOLDING	GO_PROTEIN_REFOLDING		17	-0.37833568	-0.95617586	0.5262055	0.8436492	1.0	7167	tags=65%, list=33%, signal=96%
GO_REGULATION_OF_NATURAL_KILLER_CELL_ACTIVATION	GO_REGULATION_OF_NATURAL_KILLER_CELL_ACTIVATION		26	-0.39122343	-0.95579255	0.516441	0.8437044	1.0	4565	tags=46%, list=21%, signal=58%
GO_CELLULAR_RESPONSE_TO_INTERLEUKIN_4	GO_CELLULAR_RESPONSE_TO_INTERLEUKIN_4		25	-0.39073905	-0.95519084	0.498	0.84428895	1.0	2550	tags=24%, list=12%, signal=27%
GO_REGULATION_OF_ERYTHROCYTE_DIFFERENTIATION	GO_REGULATION_OF_ERYTHROCYTE_DIFFERENTIATION		36	-0.33165294	-0.952857	0.5146443	0.8496126	1.0	2498	tags=25%, list=11%, signal=28%
GO_POLYOL_BIOSYNTHETIC_PROCESS	GO_POLYOL_BIOSYNTHETIC_PROCESS		25	-0.37785822	-0.9523666	0.54460967	0.84985554	1.0	4287	tags=44%, list=20%, signal=55%
GO_CALCIUM_DEPENDENT_CELL_CELL_ADHESION_VIA_PLASMA_MEMBRANE_CELL_ADHESION_MOLECULES	GO_CALCIUM_DEPENDENT_CELL_CELL_ADHESION_VIA_PLASMA_MEMBRANE_CELL_ADHESION_MOLECULES		23	-0.41255614	-0.95180184	0.5494949	0.8502814	1.0	3664	tags=39%, list=17%, signal=47%
GO_PEPTIDYL_LYSINE_METHYLATION	GO_PEPTIDYL_LYSINE_METHYLATION		62	-0.27626312	-0.9505	0.5116279	0.8527458	1.0	4995	tags=31%, list=23%, signal=40%
GO_EXTRACELLULAR_MATRIX_DISASSEMBLY	GO_EXTRACELLULAR_MATRIX_DISASSEMBLY		72	-0.3950978	-0.9499561	0.5157233	0.8531706	1.0	942	tags=19%, list=4%, signal=20%
GO_GLYCOSYL_COMPOUND_METABOLIC_PROCESS	GO_GLYCOSYL_COMPOUND_METABOLIC_PROCESS		334	-0.24103732	-0.94963056	0.54223967	0.85295403	1.0	4185	tags=25%, list=19%, signal=30%
GO_POSITIVE_REGULATION_OF_CANONICAL_WNT_SIGNALING_PATHWAY	GO_POSITIVE_REGULATION_OF_CANONICAL_WNT_SIGNALING_PATHWAY		112	-0.2660374	-0.9493157	0.57894737	0.85274523	1.0	5152	tags=43%, list=24%, signal=56%
GO_POSITIVE_REGULATION_OF_DNA_REPAIR	GO_POSITIVE_REGULATION_OF_DNA_REPAIR		34	-0.3129432	-0.94909066	0.51759833	0.8523139	1.0	4765	tags=32%, list=22%, signal=41%
GO_REGULATION_OF_ACTIVIN_RECEPTOR_SIGNALING_PATHWAY	GO_REGULATION_OF_ACTIVIN_RECEPTOR_SIGNALING_PATHWAY		23	-0.38773417	-0.948591	0.5367347	0.85259515	1.0	2332	tags=26%, list=11%, signal=29%
GO_ONE_CARBON_METABOLIC_PROCESS	GO_ONE_CARBON_METABOLIC_PROCESS		33	-0.3279526	-0.9484808	0.5179283	0.85182846	1.0	1448	tags=15%, list=7%, signal=16%
GO_REGULATION_OF_MEMBRANE_PERMEABILITY	GO_REGULATION_OF_MEMBRANE_PERMEABILITY		67	-0.279126	-0.94719756	0.52978724	0.8543009	1.0	4350	tags=30%, list=20%, signal=37%
GO_INTERFERON_GAMMA_PRODUCTION	GO_INTERFERON_GAMMA_PRODUCTION		15	-0.5114524	-0.9464185	0.568	0.8552778	1.0	1467	tags=27%, list=7%, signal=29%
GO_T_CELL_LINEAGE_COMMITMENT	GO_T_CELL_LINEAGE_COMMITMENT		15	-0.45373544	-0.94569564	0.55226827	0.85621816	1.0	1309	tags=27%, list=6%, signal=28%
GO_ZYMOGEN_ACTIVATION	GO_ZYMOGEN_ACTIVATION		108	-0.29275167	-0.94462013	0.566855	0.857998	1.0	2632	tags=21%, list=12%, signal=24%
GO_CELLULAR_RESPONSE_TO_INTERFERON_GAMMA	GO_CELLULAR_RESPONSE_TO_INTERFERON_GAMMA		109	-0.41175303	-0.943655	0.5088757	0.85952854	1.0	2634	tags=28%, list=12%, signal=31%
GO_EPHRIN_RECEPTOR_SIGNALING_PATHWAY	GO_EPHRIN_RECEPTOR_SIGNALING_PATHWAY		84	-0.28657562	-0.94347537	0.5161987	0.85893667	1.0	3603	tags=23%, list=17%, signal=27%
GO_COENZYME_METABOLIC_PROCESS	GO_COENZYME_METABOLIC_PROCESS		241	-0.2788997	-0.9428561	0.53435117	0.85949475	1.0	4256	tags=29%, list=20%, signal=36%
GO_POSITIVE_REGULATION_OF_MYELOID_CELL_DIFFERENTIATION	GO_POSITIVE_REGULATION_OF_MYELOID_CELL_DIFFERENTIATION		77	-0.3077178	-0.942692	0.5423387	0.8589098	1.0	2498	tags=21%, list=11%, signal=23%
GO_GRANULOCYTE_MIGRATION	GO_GRANULOCYTE_MIGRATION		66	-0.4257623	-0.94158334	0.54451346	0.860787	1.0	1474	tags=23%, list=7%, signal=24%
GO_REGULATION_OF_DNA_TEMPLATED_TRANSCRIPTION_IN_RESPONSE_TO_STRESS	GO_REGULATION_OF_DNA_TEMPLATED_TRANSCRIPTION_IN_RESPONSE_TO_STRESS		66	-0.27273002	-0.9401242	0.56150794	0.86364007	1.0	300	tags=6%, list=1%, signal=6%
GO_INTERLEUKIN_1_PRODUCTION	GO_INTERLEUKIN_1_PRODUCTION		15	-0.48765218	-0.939814	0.525	0.8633804	1.0	1037	tags=27%, list=5%, signal=28%
GO_REGULATION_OF_HORMONE_METABOLIC_PROCESS	GO_REGULATION_OF_HORMONE_METABOLIC_PROCESS		24	-0.37796757	-0.93921983	0.574	0.86393076	1.0	1319	tags=21%, list=6%, signal=22%
GO_REGULATION_OF_LAMELLIPODIUM_ORGANIZATION	GO_REGULATION_OF_LAMELLIPODIUM_ORGANIZATION		33	-0.28832987	-0.9377571	0.54291844	0.8668141	1.0	1711	tags=12%, list=8%, signal=13%
GO_POSITIVE_REGULATION_OF_LEUKOCYTE_CHEMOTAXIS	GO_POSITIVE_REGULATION_OF_LEUKOCYTE_CHEMOTAXIS		78	-0.41579464	-0.93741876	0.5255319	0.8666269	1.0	3159	tags=35%, list=15%, signal=40%
GO_REGULATION_OF_PEPTIDYL_SERINE_PHOSPHORYLATION	GO_REGULATION_OF_PEPTIDYL_SERINE_PHOSPHORYLATION		113	-0.2781601	-0.93571824	0.57883817	0.8701028	1.0	1254	tags=15%, list=6%, signal=16%
GO_GLIAL_CELL_MIGRATION	GO_GLIAL_CELL_MIGRATION		33	-0.37745354	-0.9354847	0.55942625	0.86959624	1.0	942	tags=15%, list=4%, signal=16%
GO_REGULATION_OF_CAMP_MEDIATED_SIGNALING	GO_REGULATION_OF_CAMP_MEDIATED_SIGNALING		23	-0.39840484	-0.93445146	0.55625	0.8713679	1.0	1418	tags=17%, list=7%, signal=19%
GO_MAGNESIUM_ION_TRANSMEMBRANE_TRANSPORT	GO_MAGNESIUM_ION_TRANSMEMBRANE_TRANSPORT		15	-0.3730384	-0.9326227	0.5618861	0.87533736	1.0	5870	tags=40%, list=27%, signal=55%
GO_THYMOCYTE_AGGREGATION	GO_THYMOCYTE_AGGREGATION		44	-0.34942904	-0.93219686	0.5469388	0.87535626	1.0	4911	tags=36%, list=23%, signal=47%
GO_PROTEIN_FOLDING	GO_PROTEIN_FOLDING		196	-0.21798919	-0.93146926	0.5848214	0.8762017	1.0	6260	tags=40%, list=29%, signal=56%
GO_NEGATIVE_REGULATION_OF_CELL_CYCLE_ARREST	GO_NEGATIVE_REGULATION_OF_CELL_CYCLE_ARREST		18	-0.32669237	-0.9306629	0.5476673	0.8772962	1.0	2896	tags=28%, list=13%, signal=32%
GO_REGULATION_OF_STRIATED_MUSCLE_CELL_APOPTOTIC_PROCESS	GO_REGULATION_OF_STRIATED_MUSCLE_CELL_APOPTOTIC_PROCESS		21	-0.3550158	-0.93033844	0.57916665	0.8770533	1.0	2061	tags=14%, list=9%, signal=16%
GO_POSITIVE_REGULATION_OF_NEUROLOGICAL_SYSTEM_PROCESS	GO_POSITIVE_REGULATION_OF_NEUROLOGICAL_SYSTEM_PROCESS		20	-0.3665893	-0.9294492	0.56207675	0.87845606	1.0	853	tags=15%, list=4%, signal=16%
GO_MEMBRANE_DOCKING	GO_MEMBRANE_DOCKING		65	-0.27526596	-0.9275002	0.5614754	0.8827169	1.0	3152	tags=26%, list=14%, signal=30%
GO_POSITIVE_REGULATION_OF_PROTEIN_POLYMERIZATION	GO_POSITIVE_REGULATION_OF_PROTEIN_POLYMERIZATION		83	-0.27857026	-0.9272844	0.63727456	0.88224757	1.0	3687	tags=24%, list=17%, signal=29%
GO_REGULATION_OF_VASCULAR_ENDOTHELIAL_GROWTH_FACTOR_RECEPTOR_SIGNALING_PATHWAY	GO_REGULATION_OF_VASCULAR_ENDOTHELIAL_GROWTH_FACTOR_RECEPTOR_SIGNALING_PATHWAY		25	-0.38099638	-0.9264552	0.5776805	0.8833767	1.0	1876	tags=20%, list=9%, signal=22%
GO_PURINE_NUCLEOSIDE_BIOSYNTHETIC_PROCESS	GO_PURINE_NUCLEOSIDE_BIOSYNTHETIC_PROCESS		78	-0.26981023	-0.926431	0.53815264	0.88236755	1.0	4155	tags=28%, list=19%, signal=35%
GO_POST_ANAL_TAIL_MORPHOGENESIS	GO_POST_ANAL_TAIL_MORPHOGENESIS		17	-0.38014644	-0.92604613	0.58811474	0.8822848	1.0	2121	tags=24%, list=10%, signal=26%
GO_IN_UTERO_EMBRYONIC_DEVELOPMENT	GO_IN_UTERO_EMBRYONIC_DEVELOPMENT		296	-0.2501506	-0.9253135	0.64065707	0.88320756	1.0	4205	tags=28%, list=19%, signal=35%
GO_REGULATION_OF_INTERLEUKIN_1_PRODUCTION	GO_REGULATION_OF_INTERLEUKIN_1_PRODUCTION		53	-0.38163036	-0.92507815	0.5426195	0.8827736	1.0	3466	tags=34%, list=16%, signal=40%
GO_PROTEIN_TETRAMERIZATION	GO_PROTEIN_TETRAMERIZATION		120	-0.25736687	-0.92472917	0.62671906	0.8826163	1.0	2120	tags=17%, list=10%, signal=18%
GO_NEGATIVE_REGULATION_OF_RESPONSE_TO_BIOTIC_STIMULUS	GO_NEGATIVE_REGULATION_OF_RESPONSE_TO_BIOTIC_STIMULUS		27	-0.36359662	-0.9241625	0.5833333	0.883078	1.0	2565	tags=37%, list=12%, signal=42%
GO_EYE_PHOTORECEPTOR_CELL_DEVELOPMENT	GO_EYE_PHOTORECEPTOR_CELL_DEVELOPMENT		30	-0.31315398	-0.9238688	0.60470086	0.88274664	1.0	2203	tags=13%, list=10%, signal=15%
GO_PROTEIN_LOCALIZATION_TO_NUCLEUS	GO_PROTEIN_LOCALIZATION_TO_NUCLEUS		148	-0.23818377	-0.92384017	0.6137339	0.8817624	1.0	5673	tags=39%, list=26%, signal=52%
GO_HEPARAN_SULFATE_PROTEOGLYCAN_BIOSYNTHETIC_PROCESS	GO_HEPARAN_SULFATE_PROTEOGLYCAN_BIOSYNTHETIC_PROCESS		23	-0.3776476	-0.921464	0.5667351	0.8870549	1.0	2753	tags=26%, list=13%, signal=30%
GO_POSITIVE_REGULATION_OF_ACTIN_FILAMENT_POLYMERIZATION	GO_POSITIVE_REGULATION_OF_ACTIN_FILAMENT_POLYMERIZATION		63	-0.29977196	-0.9210414	0.6063618	0.88709146	1.0	6272	tags=46%, list=29%, signal=64%
GO_T_CELL_RECEPTOR_SIGNALING_PATHWAY	GO_T_CELL_RECEPTOR_SIGNALING_PATHWAY		136	-0.3529214	-0.92033494	0.5632411	0.8879944	1.0	6466	tags=48%, list=30%, signal=68%
GO_FC_EPSILON_RECEPTOR_SIGNALING_PATHWAY	GO_FC_EPSILON_RECEPTOR_SIGNALING_PATHWAY		122	-0.27163458	-0.9201931	0.55241936	0.8872981	1.0	6466	tags=48%, list=30%, signal=67%
GO_REGULATION_OF_PROTEIN_OLIGOMERIZATION	GO_REGULATION_OF_PROTEIN_OLIGOMERIZATION		29	-0.38234097	-0.92012185	0.5672878	0.88642645	1.0	1420	tags=21%, list=7%, signal=22%
GO_POSITIVE_REGULATION_OF_FILOPODIUM_ASSEMBLY	GO_POSITIVE_REGULATION_OF_FILOPODIUM_ASSEMBLY		23	-0.3942346	-0.92005104	0.58125	0.8855485	1.0	4639	tags=39%, list=21%, signal=50%
GO_POSITIVE_REGULATION_OF_MULTI_ORGANISM_PROCESS	GO_POSITIVE_REGULATION_OF_MULTI_ORGANISM_PROCESS		145	-0.24821675	-0.91868603	0.5986842	0.88809276	1.0	4697	tags=28%, list=22%, signal=36%
GO_NEUROBLAST_PROLIFERATION	GO_NEUROBLAST_PROLIFERATION		28	-0.3486553	-0.91851926	0.5951941	0.8874913	1.0	1766	tags=21%, list=8%, signal=23%
GO_GLYCOSYL_COMPOUND_CATABOLIC_PROCESS	GO_GLYCOSYL_COMPOUND_CATABOLIC_PROCESS		39	-0.32582065	-0.9183182	0.6069959	0.8869778	1.0	1752	tags=21%, list=8%, signal=22%
GO_MYD88_INDEPENDENT_TOLL_LIKE_RECEPTOR_SIGNALING_PATHWAY	GO_MYD88_INDEPENDENT_TOLL_LIKE_RECEPTOR_SIGNALING_PATHWAY		29	-0.3648421	-0.9175054	0.56949806	0.8880305	1.0	6466	tags=45%, list=30%, signal=64%
GO_RESPONSE_TO_REACTIVE_OXYGEN_SPECIES	GO_RESPONSE_TO_REACTIVE_OXYGEN_SPECIES		186	-0.28243363	-0.91656685	0.627572	0.8893219	1.0	4045	tags=27%, list=19%, signal=33%
GO_POSITIVE_REGULATION_OF_HEART_RATE	GO_POSITIVE_REGULATION_OF_HEART_RATE		22	-0.38777176	-0.9163305	0.606	0.8888916	1.0	592	tags=14%, list=3%, signal=14%
GO_REGULATION_OF_ERBB_SIGNALING_PATHWAY	GO_REGULATION_OF_ERBB_SIGNALING_PATHWAY		78	-0.26336324	-0.91626036	0.58921164	0.8880421	1.0	4860	tags=31%, list=22%, signal=39%
GO_RESPONSE_TO_HEAT	GO_RESPONSE_TO_HEAT		85	-0.31875014	-0.91579646	0.60348165	0.8882121	1.0	4430	tags=39%, list=20%, signal=49%
GO_ORGANELLE_FUSION	GO_ORGANELLE_FUSION		116	-0.23844902	-0.9157191	0.66463417	0.88737756	1.0	3579	tags=23%, list=16%, signal=28%
GO_RRNA_TRANSCRIPTION	GO_RRNA_TRANSCRIPTION		16	-0.35201564	-0.9153067	0.578125	0.88740796	1.0	5181	tags=50%, list=24%, signal=66%
GO_CELLULAR_PROTEIN_COMPLEX_LOCALIZATION	GO_CELLULAR_PROTEIN_COMPLEX_LOCALIZATION		22	-0.3470189	-0.9144989	0.5685484	0.8885703	1.0	3954	tags=36%, list=18%, signal=44%
GO_REGULATION_OF_DENDRITE_EXTENSION	GO_REGULATION_OF_DENDRITE_EXTENSION		18	-0.37277117	-0.91398555	0.5815739	0.8889034	1.0	2380	tags=28%, list=11%, signal=31%
GO_LYMPHOCYTE_MIGRATION	GO_LYMPHOCYTE_MIGRATION		43	-0.4561159	-0.90966004	0.5605469	0.89948976	1.0	1366	tags=28%, list=6%, signal=30%
GO_PEPTIDYL_SERINE_MODIFICATION	GO_PEPTIDYL_SERINE_MODIFICATION		140	-0.24692236	-0.90878177	0.64449066	0.90085584	1.0	2948	tags=17%, list=14%, signal=20%
GO_RESPONSE_TO_FOOD	GO_RESPONSE_TO_FOOD		19	-0.41854134	-0.9087657	0.5588785	0.89983934	1.0	2375	tags=26%, list=11%, signal=30%
GO_GLYCOPROTEIN_CATABOLIC_PROCESS	GO_GLYCOPROTEIN_CATABOLIC_PROCESS		15	-0.35399142	-0.90554667	0.6260504	0.90740734	1.0	3393	tags=27%, list=16%, signal=32%
GO_POSITIVE_REGULATION_OF_NEURON_DEATH	GO_POSITIVE_REGULATION_OF_NEURON_DEATH		65	-0.2639269	-0.9052146	0.63225806	0.9072163	1.0	5218	tags=40%, list=24%, signal=52%
GO_INDOLE_CONTAINING_COMPOUND_METABOLIC_PROCESS	GO_INDOLE_CONTAINING_COMPOUND_METABOLIC_PROCESS		25	-0.37337798	-0.903472	0.591716	0.91077125	1.0	5135	tags=36%, list=24%, signal=47%
GO_REGULATION_OF_MACROPHAGE_DIFFERENTIATION	GO_REGULATION_OF_MACROPHAGE_DIFFERENTIATION		20	-0.34601992	-0.9030524	0.58969074	0.91077834	1.0	2590	tags=25%, list=12%, signal=28%
GO_CELLULAR_RESPONSE_TO_CORTICOSTEROID_STIMULUS	GO_CELLULAR_RESPONSE_TO_CORTICOSTEROID_STIMULUS		57	-0.31320366	-0.8985265	0.6703911	0.9218695	1.0	3478	tags=28%, list=16%, signal=33%
GO_MULTICELLULAR_ORGANISMAL_MACROMOLECULE_METABOLIC_PROCESS	GO_MULTICELLULAR_ORGANISMAL_MACROMOLECULE_METABOLIC_PROCESS		73	-0.41620973	-0.898514	0.5987395	0.9208136	1.0	2476	tags=26%, list=11%, signal=29%
GO_EPIDERMAL_GROWTH_FACTOR_RECEPTOR_SIGNALING_PATHWAY	GO_EPIDERMAL_GROWTH_FACTOR_RECEPTOR_SIGNALING_PATHWAY		52	-0.3135231	-0.8984862	0.648	0.9198239	1.0	987	tags=15%, list=5%, signal=16%
GO_POSITIVE_REGULATION_OF_INTERLEUKIN_1_SECRETION	GO_POSITIVE_REGULATION_OF_INTERLEUKIN_1_SECRETION		22	-0.42956084	-0.89829564	0.59126985	0.9192699	1.0	2673	tags=32%, list=12%, signal=36%
GO_ENDOTHELIAL_CELL_DEVELOPMENT	GO_ENDOTHELIAL_CELL_DEVELOPMENT		44	-0.304569	-0.89777803	0.6813417	0.9195828	1.0	3152	tags=25%, list=14%, signal=29%
GO_JNK_CASCADE	GO_JNK_CASCADE		80	-0.26549304	-0.8974704	0.7103718	0.91933227	1.0	2639	tags=19%, list=12%, signal=21%
GO_POSITIVE_REGULATION_OF_MYELOID_LEUKOCYTE_DIFFERENTIATION	GO_POSITIVE_REGULATION_OF_MYELOID_LEUKOCYTE_DIFFERENTIATION		46	-0.32320222	-0.8963258	0.63394684	0.9212875	1.0	2884	tags=22%, list=13%, signal=25%
GO_POSITIVE_REGULATION_OF_LEUKOCYTE_MIGRATION	GO_POSITIVE_REGULATION_OF_LEUKOCYTE_MIGRATION		105	-0.38339382	-0.89490134	0.5887446	0.9238946	1.0	1418	tags=24%, list=7%, signal=25%
GO_POSITIVE_REGULATION_OF_MRNA_3_END_PROCESSING	GO_POSITIVE_REGULATION_OF_MRNA_3_END_PROCESSING		16	-0.3218503	-0.89431465	0.5873016	0.9243985	1.0	3685	tags=25%, list=17%, signal=30%
GO_REGULATION_OF_CARDIAC_MUSCLE_CELL_DIFFERENTIATION	GO_REGULATION_OF_CARDIAC_MUSCLE_CELL_DIFFERENTIATION		17	-0.44480076	-0.89419276	0.6	0.9236307	1.0	2791	tags=35%, list=13%, signal=40%
GO_REGULATION_OF_PEPTIDASE_ACTIVITY	GO_REGULATION_OF_PEPTIDASE_ACTIVITY		363	-0.25703007	-0.8937625	0.75396824	0.9236962	1.0	2987	tags=20%, list=14%, signal=23%
GO_MOVEMENT_IN_ENVIRONMENT_OF_OTHER_ORGANISM_INVOLVED_IN_SYMBIOTIC_INTERACTION	GO_MOVEMENT_IN_ENVIRONMENT_OF_OTHER_ORGANISM_INVOLVED_IN_SYMBIOTIC_INTERACTION		78	-0.3075682	-0.89320564	0.62222224	0.9240727	1.0	4529	tags=33%, list=21%, signal=42%
GO_CELLULAR_RESPONSE_TO_DRUG	GO_CELLULAR_RESPONSE_TO_DRUG		66	-0.2848996	-0.8926204	0.72623575	0.92454284	1.0	1580	tags=15%, list=7%, signal=16%
GO_REGULATION_OF_CGMP_BIOSYNTHETIC_PROCESS	GO_REGULATION_OF_CGMP_BIOSYNTHETIC_PROCESS		21	-0.3485602	-0.8905949	0.58849555	0.928766	1.0	4771	tags=24%, list=22%, signal=30%
GO_RESPONSE_TO_TOXIC_SUBSTANCE	GO_RESPONSE_TO_TOXIC_SUBSTANCE		229	-0.2624109	-0.88907504	0.74248123	0.9317472	1.0	4020	tags=27%, list=18%, signal=33%
GO_HIPPOCAMPUS_DEVELOPMENT	GO_HIPPOCAMPUS_DEVELOPMENT		72	-0.27727687	-0.8887482	0.6528926	0.9315734	1.0	3273	tags=19%, list=15%, signal=23%
GO_NEGATIVE_REGULATION_OF_BINDING	GO_NEGATIVE_REGULATION_OF_BINDING		129	-0.26347926	-0.88832927	0.7071713	0.9316407	1.0	4108	tags=30%, list=19%, signal=37%
GO_POSITIVE_REGULATION_OF_MICROTUBULE_POLYMERIZATION_OR_DEPOLYMERIZATION	GO_POSITIVE_REGULATION_OF_MICROTUBULE_POLYMERIZATION_OR_DEPOLYMERIZATION		22	-0.3164264	-0.8882362	0.66530615	0.9308423	1.0	908	tags=9%, list=4%, signal=9%
GO_T_CELL_HOMEOSTASIS	GO_T_CELL_HOMEOSTASIS		34	-0.32953143	-0.88787866	0.6129666	0.930772	1.0	2791	tags=26%, list=13%, signal=30%
GO_EMBRYONIC_EYE_MORPHOGENESIS	GO_EMBRYONIC_EYE_MORPHOGENESIS		33	-0.35860956	-0.88731474	0.6129666	0.9311851	1.0	869	tags=15%, list=4%, signal=16%
GO_REGULATION_OF_ESTABLISHMENT_OF_PROTEIN_LOCALIZATION_TO_MITOCHONDRION	GO_REGULATION_OF_ESTABLISHMENT_OF_PROTEIN_LOCALIZATION_TO_MITOCHONDRION		119	-0.23197323	-0.8868479	0.6694737	0.9313688	1.0	4189	tags=26%, list=19%, signal=32%
GO_HOMOTYPIC_CELL_CELL_ADHESION	GO_HOMOTYPIC_CELL_CELL_ADHESION		48	-0.29389066	-0.88679475	0.7169043	0.93042827	1.0	4655	tags=31%, list=21%, signal=40%
GO_ESTABLISHMENT_OF_ENDOTHELIAL_BARRIER	GO_ESTABLISHMENT_OF_ENDOTHELIAL_BARRIER		29	-0.3081646	-0.8863616	0.64705884	0.9304769	1.0	4594	tags=34%, list=21%, signal=44%
GO_AMINE_CATABOLIC_PROCESS	GO_AMINE_CATABOLIC_PROCESS		20	-0.35184166	-0.88509065	0.6330645	0.93275803	1.0	4063	tags=30%, list=19%, signal=37%
GO_MACROAUTOPHAGY	GO_MACROAUTOPHAGY		258	-0.21156159	-0.8846878	0.7494866	0.9327444	1.0	4249	tags=24%, list=20%, signal=29%
GO_PEPTIDYL_CYSTEINE_MODIFICATION	GO_PEPTIDYL_CYSTEINE_MODIFICATION		20	-0.34475723	-0.88421834	0.6415094	0.9328717	1.0	3079	tags=30%, list=14%, signal=35%
GO_REGULATION_OF_ENDOCRINE_PROCESS	GO_REGULATION_OF_ENDOCRINE_PROCESS		47	-0.31920442	-0.88419014	0.63468635	0.9318711	1.0	3603	tags=26%, list=17%, signal=31%
GO_MONOCYTE_CHEMOTAXIS	GO_MONOCYTE_CHEMOTAXIS		36	-0.42070717	-0.88397264	0.6168033	0.93136513	1.0	1015	tags=25%, list=5%, signal=26%
GO_REGULATION_OF_TELOMERASE_ACTIVITY	GO_REGULATION_OF_TELOMERASE_ACTIVITY		39	-0.29692113	-0.8835804	0.67820776	0.93134767	1.0	4503	tags=41%, list=21%, signal=52%
GO_EXTRINSIC_APOPTOTIC_SIGNALING_PATHWAY_VIA_DEATH_DOMAIN_RECEPTORS	GO_EXTRINSIC_APOPTOTIC_SIGNALING_PATHWAY_VIA_DEATH_DOMAIN_RECEPTORS		37	-0.31168228	-0.8830357	0.6510204	0.9317189	1.0	1166	tags=16%, list=5%, signal=17%
GO_AMINO_ACID_TRANSPORT	GO_AMINO_ACID_TRANSPORT		115	-0.26646492	-0.882907	0.70841485	0.9310121	1.0	3648	tags=28%, list=17%, signal=33%
GO_APOPTOTIC_MITOCHONDRIAL_CHANGES	GO_APOPTOTIC_MITOCHONDRIAL_CHANGES		55	-0.28971273	-0.8814029	0.67115384	0.9337765	1.0	4176	tags=40%, list=19%, signal=49%
GO_NEURAL_PRECURSOR_CELL_PROLIFERATION	GO_NEURAL_PRECURSOR_CELL_PROLIFERATION		69	-0.28718102	-0.8811321	0.6679612	0.9334165	1.0	3273	tags=25%, list=15%, signal=29%
GO_MACROMOLECULE_DEACYLATION	GO_MACROMOLECULE_DEACYLATION		64	-0.22309022	-0.88084495	0.6198347	0.9331229	1.0	5527	tags=38%, list=25%, signal=50%
GO_REGULATION_OF_RETINOIC_ACID_RECEPTOR_SIGNALING_PATHWAY	GO_REGULATION_OF_RETINOIC_ACID_RECEPTOR_SIGNALING_PATHWAY		19	-0.3641702	-0.8799037	0.6093458	0.9345238	1.0	3866	tags=37%, list=18%, signal=45%
GO_MRNA_CLEAVAGE	GO_MRNA_CLEAVAGE		16	-0.32730776	-0.8797616	0.6526104	0.9338316	1.0	5790	tags=63%, list=27%, signal=85%
GO_REGULATION_OF_LYMPHOCYTE_CHEMOTAXIS	GO_REGULATION_OF_LYMPHOCYTE_CHEMOTAXIS		18	-0.47001246	-0.8796785	0.626327	0.9329879	1.0	2366	tags=33%, list=11%, signal=37%
GO_PROTEIN_OLIGOMERIZATION	GO_PROTEIN_OLIGOMERIZATION		403	-0.2230334	-0.87945837	0.8839458	0.9325032	1.0	3160	tags=19%, list=15%, signal=22%
GO_REGULATION_OF_PROTEIN_COMPLEX_ASSEMBLY	GO_REGULATION_OF_PROTEIN_COMPLEX_ASSEMBLY		348	-0.23001282	-0.8789685	0.7797619	0.9327369	1.0	4655	tags=27%, list=21%, signal=34%
GO_GENITALIA_DEVELOPMENT	GO_GENITALIA_DEVELOPMENT		41	-0.29699448	-0.87760335	0.68410856	0.93523	1.0	4097	tags=29%, list=19%, signal=36%
GO_RESPONSE_TO_AXON_INJURY	GO_RESPONSE_TO_AXON_INJURY		45	-0.30353048	-0.8773947	0.7154471	0.934732	1.0	1753	tags=16%, list=8%, signal=17%
GO_ORGANELLE_ASSEMBLY	GO_ORGANELLE_ASSEMBLY		447	-0.24792227	-0.87709177	0.68292683	0.93448514	1.0	2517	tags=15%, list=12%, signal=16%
GO_COFACTOR_METABOLIC_PROCESS	GO_COFACTOR_METABOLIC_PROCESS		308	-0.25645265	-0.8766203	0.6506718	0.93465465	1.0	4256	tags=26%, list=20%, signal=32%
GO_MEMBRANE_FUSION	GO_MEMBRANE_FUSION		139	-0.22912349	-0.8760208	0.7585513	0.9351675	1.0	3579	tags=23%, list=16%, signal=27%
GO_RESPONSE_TO_NITRIC_OXIDE	GO_RESPONSE_TO_NITRIC_OXIDE		21	-0.38408637	-0.8754971	0.6572581	0.93547904	1.0	2440	tags=24%, list=11%, signal=27%
GO_ENDOCYTIC_RECYCLING	GO_ENDOCYTIC_RECYCLING		23	-0.29650417	-0.8729107	0.63244355	0.9410042	1.0	2966	tags=22%, list=14%, signal=25%
GO_DETECTION_OF_VISIBLE_LIGHT	GO_DETECTION_OF_VISIBLE_LIGHT		41	-0.26368737	-0.87278306	0.6666667	0.94029856	1.0	5519	tags=29%, list=25%, signal=39%
GO_HYALURONAN_METABOLIC_PROCESS	GO_HYALURONAN_METABOLIC_PROCESS		29	-0.35861647	-0.872437	0.65416664	0.9401521	1.0	1037	tags=17%, list=5%, signal=18%
GO_REGULATION_OF_LAMELLIPODIUM_ASSEMBLY	GO_REGULATION_OF_LAMELLIPODIUM_ASSEMBLY		25	-0.28807285	-0.8722709	0.69017094	0.9395702	1.0	3775	tags=20%, list=17%, signal=24%
GO_CELLULAR_AMINO_ACID_METABOLIC_PROCESS	GO_CELLULAR_AMINO_ACID_METABOLIC_PROCESS		306	-0.24882008	-0.8720984	0.73457944	0.9389755	1.0	2633	tags=19%, list=12%, signal=22%
GO_DENDRITIC_CELL_DIFFERENTIATION	GO_DENDRITIC_CELL_DIFFERENTIATION		32	-0.4269416	-0.8717868	0.6297787	0.9387959	1.0	3042	tags=28%, list=14%, signal=33%
GO_NEGATIVE_REGULATION_OF_STEROID_METABOLIC_PROCESS	GO_NEGATIVE_REGULATION_OF_STEROID_METABOLIC_PROCESS		22	-0.35796633	-0.8717373	0.68937874	0.93789333	1.0	4028	tags=32%, list=19%, signal=39%
GO_POSITIVE_REGULATION_OF_INTERLEUKIN_1_PRODUCTION	GO_POSITIVE_REGULATION_OF_INTERLEUKIN_1_PRODUCTION		34	-0.3836047	-0.87016565	0.65030676	0.9408591	1.0	3466	tags=32%, list=16%, signal=38%
GO_POSITIVE_REGULATION_OF_LEUKOCYTE_DEGRANULATION	GO_POSITIVE_REGULATION_OF_LEUKOCYTE_DEGRANULATION		18	-0.362484	-0.8701373	0.64356434	0.93990314	1.0	113	tags=11%, list=1%, signal=11%
GO_POSITIVE_REGULATION_OF_T_CELL_MEDIATED_CYTOTOXICITY	GO_POSITIVE_REGULATION_OF_T_CELL_MEDIATED_CYTOTOXICITY		15	-0.39195484	-0.87009466	0.66156787	0.9389712	1.0	6977	tags=53%, list=32%, signal=78%
GO_DNA_DEALKYLATION	GO_DNA_DEALKYLATION		19	-0.32119957	-0.8689347	0.6647399	0.94088686	1.0	3926	tags=42%, list=18%, signal=51%
GO_REGULATION_OF_FIBROBLAST_MIGRATION	GO_REGULATION_OF_FIBROBLAST_MIGRATION		27	-0.33574933	-0.86754733	0.62880325	0.9434119	1.0	3893	tags=33%, list=18%, signal=41%
GO_POSITIVE_REGULATION_OF_PROTEIN_COMPLEX_DISASSEMBLY	GO_POSITIVE_REGULATION_OF_PROTEIN_COMPLEX_DISASSEMBLY		21	-0.41139933	-0.86709327	0.6410788	0.943525	1.0	3319	tags=24%, list=15%, signal=28%
GO_REGULATION_OF_CELL_MATURATION	GO_REGULATION_OF_CELL_MATURATION		17	-0.3642529	-0.8664642	0.6693712	0.9440935	1.0	601	tags=18%, list=3%, signal=18%
GO_B_CELL_ACTIVATION_INVOLVED_IN_IMMUNE_RESPONSE	GO_B_CELL_ACTIVATION_INVOLVED_IN_IMMUNE_RESPONSE		34	-0.3323628	-0.8646821	0.651341	0.94751006	1.0	3992	tags=35%, list=18%, signal=43%
GO_REGULATION_OF_LEUKOCYTE_CHEMOTAXIS	GO_REGULATION_OF_LEUKOCYTE_CHEMOTAXIS		91	-0.3785826	-0.8635544	0.64842105	0.9493975	1.0	2440	tags=27%, list=11%, signal=31%
GO_C21_STEROID_HORMONE_METABOLIC_PROCESS	GO_C21_STEROID_HORMONE_METABOLIC_PROCESS		23	-0.3778761	-0.86341965	0.63619405	0.9487344	1.0	2198	tags=26%, list=10%, signal=29%
GO_LENS_DEVELOPMENT_IN_CAMERA_TYPE_EYE	GO_LENS_DEVELOPMENT_IN_CAMERA_TYPE_EYE		63	-0.31467426	-0.8630457	0.73146296	0.948652	1.0	3466	tags=33%, list=16%, signal=40%
GO_REGULATION_OF_CARDIAC_MUSCLE_CELL_CONTRACTION	GO_REGULATION_OF_CARDIAC_MUSCLE_CELL_CONTRACTION		27	-0.34112993	-0.86300796	0.7162427	0.9477262	1.0	2061	tags=19%, list=9%, signal=20%
GO_NEGATIVE_REGULATION_OF_COAGULATION	GO_NEGATIVE_REGULATION_OF_COAGULATION		47	-0.32511896	-0.86264104	0.718	0.9476669	1.0	3689	tags=38%, list=17%, signal=46%
GO_NEGATIVE_REGULATION_OF_STRIATED_MUSCLE_CELL_APOPTOTIC_PROCESS	GO_NEGATIVE_REGULATION_OF_STRIATED_MUSCLE_CELL_APOPTOTIC_PROCESS		17	-0.34926176	-0.86243296	0.71218485	0.94714403	1.0	28	tags=6%, list=0%, signal=6%
GO_PALLIUM_DEVELOPMENT	GO_PALLIUM_DEVELOPMENT		149	-0.24970023	-0.8618731	0.7665996	0.9474966	1.0	1993	tags=15%, list=9%, signal=16%
GO_CELLULAR_GLUCOSE_HOMEOSTASIS	GO_CELLULAR_GLUCOSE_HOMEOSTASIS		73	-0.27788216	-0.86115867	0.72190475	0.9482793	1.0	2079	tags=18%, list=10%, signal=20%
GO_NEGATIVE_REGULATION_OF_CELL_MATRIX_ADHESION	GO_NEGATIVE_REGULATION_OF_CELL_MATRIX_ADHESION		28	-0.3424551	-0.86057776	0.6987952	0.9487751	1.0	1325	tags=21%, list=6%, signal=23%
GO_MONOSACCHARIDE_TRANSPORT	GO_MONOSACCHARIDE_TRANSPORT		53	-0.28576633	-0.860354	0.72912425	0.9482943	1.0	2224	tags=17%, list=10%, signal=19%
GO_INOSITOL_PHOSPHATE_MEDIATED_SIGNALING	GO_INOSITOL_PHOSPHATE_MEDIATED_SIGNALING		18	-0.3482785	-0.85896945	0.68163264	0.9507266	1.0	1474	tags=17%, list=7%, signal=18%
GO_ACETYL_COA_METABOLIC_PROCESS	GO_ACETYL_COA_METABOLIC_PROCESS		24	-0.3229104	-0.8587184	0.71320754	0.95029354	1.0	1868	tags=13%, list=9%, signal=14%
GO_REGULATION_OF_INTRINSIC_APOPTOTIC_SIGNALING_PATHWAY_IN_RESPONSE_TO_DNA_DAMAGE	GO_REGULATION_OF_INTRINSIC_APOPTOTIC_SIGNALING_PATHWAY_IN_RESPONSE_TO_DNA_DAMAGE		30	-0.30914873	-0.85813016	0.7092338	0.9506661	1.0	3998	tags=47%, list=18%, signal=57%
GO_ERBB_SIGNALING_PATHWAY	GO_ERBB_SIGNALING_PATHWAY		76	-0.27173316	-0.8581048	0.7185629	0.9497053	1.0	987	tags=12%, list=5%, signal=12%
GO_POSITIVE_REGULATION_OF_CYTOPLASMIC_TRANSPORT	GO_POSITIVE_REGULATION_OF_CYTOPLASMIC_TRANSPORT		263	-0.24477628	-0.8575344	0.7871901	0.9501179	1.0	3681	tags=24%, list=17%, signal=28%
GO_MRNA_TRANSCRIPTION	GO_MRNA_TRANSCRIPTION		20	-0.3177999	-0.8573234	0.6952965	0.9496209	1.0	5658	tags=50%, list=26%, signal=68%
GO_RESPIRATORY_BURST	GO_RESPIRATORY_BURST		15	-0.44937563	-0.8568927	0.65815324	0.9496566	1.0	3388	tags=27%, list=16%, signal=32%
GO_NEGATIVE_REGULATION_OF_GENE_SILENCING	GO_NEGATIVE_REGULATION_OF_GENE_SILENCING		17	-0.31967938	-0.8567129	0.6566265	0.9490835	1.0	4183	tags=29%, list=19%, signal=36%
GO_POSITIVE_REGULATION_OF_T_HELPER_CELL_DIFFERENTIATION	GO_POSITIVE_REGULATION_OF_T_HELPER_CELL_DIFFERENTIATION		18	-0.41290778	-0.85661924	0.66317993	0.9483126	1.0	4464	tags=50%, list=21%, signal=63%
GO_GUANOSINE_CONTAINING_COMPOUND_METABOLIC_PROCESS	GO_GUANOSINE_CONTAINING_COMPOUND_METABOLIC_PROCESS		42	-0.28439358	-0.8564788	0.71172965	0.94763964	1.0	2540	tags=21%, list=12%, signal=24%
GO_BONE_REMODELING	GO_BONE_REMODELING		35	-0.31830055	-0.8552238	0.6639344	0.94968647	1.0	1115	tags=14%, list=5%, signal=15%
GO_REGULATION_OF_PROTEIN_TYROSINE_KINASE_ACTIVITY	GO_REGULATION_OF_PROTEIN_TYROSINE_KINASE_ACTIVITY		57	-0.28012195	-0.8551857	0.7442827	0.9487932	1.0	3160	tags=28%, list=15%, signal=33%
GO_POSITIVE_REGULATION_OF_CARDIAC_MUSCLE_TISSUE_DEVELOPMENT	GO_POSITIVE_REGULATION_OF_CARDIAC_MUSCLE_TISSUE_DEVELOPMENT		27	-0.358238	-0.8549247	0.70756644	0.94846994	1.0	2791	tags=30%, list=13%, signal=34%
GO_CELLULAR_RESPONSE_TO_PH	GO_CELLULAR_RESPONSE_TO_PH		15	-0.3389343	-0.8544394	0.6760563	0.9486896	1.0	254	tags=7%, list=1%, signal=7%
GO_APOPTOTIC_SIGNALING_PATHWAY	GO_APOPTOTIC_SIGNALING_PATHWAY		279	-0.2375053	-0.8532205	0.82806325	0.9507335	1.0	3508	tags=23%, list=16%, signal=27%
GO_SINGLE_ORGANISM_MEMBRANE_FUSION	GO_SINGLE_ORGANISM_MEMBRANE_FUSION		114	-0.22963862	-0.85186476	0.81704783	0.9530199	1.0	3579	tags=24%, list=16%, signal=28%
GO_MALE_GAMETE_GENERATION	GO_MALE_GAMETE_GENERATION		416	-0.22519094	-0.8516467	0.79471546	0.95253104	1.0	5169	tags=28%, list=24%, signal=36%
GO_CYTOKINE_PRODUCTION_INVOLVED_IN_IMMUNE_RESPONSE	GO_CYTOKINE_PRODUCTION_INVOLVED_IN_IMMUNE_RESPONSE		17	-0.36039153	-0.8512513	0.6897959	0.9524538	1.0	1707	tags=24%, list=8%, signal=26%
GO_NEGATIVE_REGULATION_OF_MRNA_METABOLIC_PROCESS	GO_NEGATIVE_REGULATION_OF_MRNA_METABOLIC_PROCESS		32	-0.22260277	-0.8510203	0.5886076	0.95200837	1.0	6503	tags=34%, list=30%, signal=49%
GO_UTERUS_DEVELOPMENT	GO_UTERUS_DEVELOPMENT		17	-0.35326213	-0.8508322	0.67695475	0.9514937	1.0	4097	tags=35%, list=19%, signal=43%
GO_MULTICELLULAR_ORGANISM_METABOLIC_PROCESS	GO_MULTICELLULAR_ORGANISM_METABOLIC_PROCESS		87	-0.36717734	-0.8508169	0.6701245	0.9505196	1.0	2976	tags=28%, list=14%, signal=32%
GO_NEGATIVE_REGULATION_OF_INTERLEUKIN_1_PRODUCTION	GO_NEGATIVE_REGULATION_OF_INTERLEUKIN_1_PRODUCTION		16	-0.36908254	-0.8504446	0.6285097	0.95045716	1.0	4217	tags=38%, list=19%, signal=46%
GO_MICROTUBULE_NUCLEATION	GO_MICROTUBULE_NUCLEATION		18	-0.3025526	-0.85007924	0.6625	0.9502734	1.0	6959	tags=33%, list=32%, signal=49%
GO_PEPTIDE_CATABOLIC_PROCESS	GO_PEPTIDE_CATABOLIC_PROCESS		22	-0.3394288	-0.8499104	0.68292683	0.94969034	1.0	1686	tags=14%, list=8%, signal=15%
GO_CELLULAR_RESPONSE_TO_ALKALOID	GO_CELLULAR_RESPONSE_TO_ALKALOID		32	-0.36413282	-0.849263	0.6993604	0.9502349	1.0	1177	tags=22%, list=5%, signal=23%
GO_OSTEOBLAST_DEVELOPMENT	GO_OSTEOBLAST_DEVELOPMENT		17	-0.38131493	-0.8481653	0.7068273	0.9519063	1.0	3901	tags=35%, list=18%, signal=43%
GO_REGULATION_OF_STEROID_BIOSYNTHETIC_PROCESS	GO_REGULATION_OF_STEROID_BIOSYNTHETIC_PROCESS		48	-0.3127818	-0.84745836	0.72900766	0.95267886	1.0	4255	tags=31%, list=20%, signal=39%
GO_NEGATIVE_REGULATION_OF_MULTI_ORGANISM_PROCESS	GO_NEGATIVE_REGULATION_OF_MULTI_ORGANISM_PROCESS		137	-0.29887208	-0.8472369	0.66064256	0.9521904	1.0	4640	tags=36%, list=21%, signal=45%
GO_POSITIVE_REGULATION_OF_CYTOSKELETON_ORGANIZATION	GO_POSITIVE_REGULATION_OF_CYTOSKELETON_ORGANIZATION		167	-0.24387155	-0.84559107	0.8503937	0.955237	1.0	3687	tags=22%, list=17%, signal=26%
GO_REGULATION_OF_INTERLEUKIN_1_SECRETION	GO_REGULATION_OF_INTERLEUKIN_1_SECRETION		28	-0.39535475	-0.84497166	0.69539076	0.9557249	1.0	2673	tags=32%, list=12%, signal=37%
GO_POSITIVE_REGULATION_OF_EXTRINSIC_APOPTOTIC_SIGNALING_PATHWAY_VIA_DEATH_DOMAIN_RECEPTORS	GO_POSITIVE_REGULATION_OF_EXTRINSIC_APOPTOTIC_SIGNALING_PATHWAY_VIA_DEATH_DOMAIN_RECEPTORS		16	-0.38754636	-0.8435155	0.6948454	0.9581537	1.0	2632	tags=44%, list=12%, signal=50%
GO_RESPONSE_TO_VITAMIN_D	GO_RESPONSE_TO_VITAMIN_D		32	-0.35117364	-0.8431654	0.7983368	0.9579718	1.0	3176	tags=38%, list=15%, signal=44%
GO_REGULATION_OF_MRNA_3_END_PROCESSING	GO_REGULATION_OF_MRNA_3_END_PROCESSING		26	-0.25366262	-0.84297884	0.65362036	0.9573993	1.0	5771	tags=31%, list=27%, signal=42%
GO_POSITIVE_REGULATION_OF_INTERLEUKIN_8_PRODUCTION	GO_POSITIVE_REGULATION_OF_INTERLEUKIN_8_PRODUCTION		44	-0.33885187	-0.8426478	0.7252525	0.95717686	1.0	3428	tags=27%, list=16%, signal=32%
GO_NEGATIVE_REGULATION_OF_BLOOD_PRESSURE	GO_NEGATIVE_REGULATION_OF_BLOOD_PRESSURE		42	-0.2836672	-0.8419535	0.7281746	0.9578443	1.0	3688	tags=21%, list=17%, signal=26%
GO_LAMELLIPODIUM_ORGANIZATION	GO_LAMELLIPODIUM_ORGANIZATION		34	-0.30757603	-0.841724	0.71564883	0.95741475	1.0	2596	tags=26%, list=12%, signal=30%
GO_POSITIVE_REGULATION_OF_INTERLEUKIN_1_BETA_PRODUCTION	GO_POSITIVE_REGULATION_OF_INTERLEUKIN_1_BETA_PRODUCTION		29	-0.370972	-0.84164006	0.68463075	0.956612	1.0	3466	tags=31%, list=16%, signal=37%
GO_POSITIVE_REGULATION_OF_NIK_NF_KAPPAB_SIGNALING	GO_POSITIVE_REGULATION_OF_NIK_NF_KAPPAB_SIGNALING		29	-0.32301074	-0.8410126	0.7145709	0.95708907	1.0	4045	tags=38%, list=19%, signal=47%
GO_NEGATIVE_REGULATION_OF_DENDRITE_MORPHOGENESIS	GO_NEGATIVE_REGULATION_OF_DENDRITE_MORPHOGENESIS		15	-0.3360462	-0.8403344	0.6594828	0.9577307	1.0	1611	tags=20%, list=7%, signal=22%
GO_SECRETORY_GRANULE_ORGANIZATION	GO_SECRETORY_GRANULE_ORGANIZATION		24	-0.2876423	-0.8399936	0.6694215	0.95752656	1.0	7804	tags=58%, list=36%, signal=91%
GO_NEGATIVE_REGULATION_OF_RNA_SPLICING	GO_NEGATIVE_REGULATION_OF_RNA_SPLICING		20	-0.2649057	-0.83988804	0.60162604	0.9567706	1.0	7197	tags=40%, list=33%, signal=60%
GO_REGULATION_OF_MEGAKARYOCYTE_DIFFERENTIATION	GO_REGULATION_OF_MEGAKARYOCYTE_DIFFERENTIATION		22	-0.3118468	-0.8392089	0.72088355	0.9573649	1.0	3747	tags=36%, list=17%, signal=44%
GO_MYOBLAST_DIFFERENTIATION	GO_MYOBLAST_DIFFERENTIATION		37	-0.29170063	-0.8388961	0.7131313	0.95713437	1.0	1919	tags=14%, list=9%, signal=15%
GO_POSITIVE_REGULATION_OF_HOMEOSTATIC_PROCESS	GO_POSITIVE_REGULATION_OF_HOMEOSTATIC_PROCESS		201	-0.2451993	-0.8377903	0.8680412	0.9586868	1.0	3936	tags=25%, list=18%, signal=30%
GO_POSITIVE_REGULATION_OF_TELOMERASE_ACTIVITY	GO_POSITIVE_REGULATION_OF_TELOMERASE_ACTIVITY		26	-0.29744557	-0.8373157	0.71899223	0.9588405	1.0	4055	tags=42%, list=19%, signal=52%
GO_EMBRYONIC_PLACENTA_DEVELOPMENT	GO_EMBRYONIC_PLACENTA_DEVELOPMENT		82	-0.24801125	-0.8370605	0.8588957	0.9585004	1.0	4104	tags=27%, list=19%, signal=33%
GO_ADAPTATION_OF_SIGNALING_PATHWAY	GO_ADAPTATION_OF_SIGNALING_PATHWAY		19	-0.31438673	-0.83497405	0.6942149	0.96224844	1.0	1791	tags=16%, list=8%, signal=17%
GO_REGULATION_OF_SUBSTRATE_ADHESION_DEPENDENT_CELL_SPREADING	GO_REGULATION_OF_SUBSTRATE_ADHESION_DEPENDENT_CELL_SPREADING		39	-0.28309807	-0.83453757	0.74626863	0.962314	1.0	4409	tags=36%, list=20%, signal=45%
GO_MAINTENANCE_OF_LOCATION_IN_CELL	GO_MAINTENANCE_OF_LOCATION_IN_CELL		91	-0.22981988	-0.8344837	0.780083	0.9614426	1.0	4877	tags=26%, list=22%, signal=34%
GO_RESPONSE_TO_AMPHETAMINE	GO_RESPONSE_TO_AMPHETAMINE		29	-0.31635714	-0.8344173	0.7305503	0.96059096	1.0	1698	tags=14%, list=8%, signal=15%
GO_POLYOL_CATABOLIC_PROCESS	GO_POLYOL_CATABOLIC_PROCESS		18	-0.30206722	-0.83427984	0.6838843	0.95988655	1.0	3632	tags=33%, list=17%, signal=40%
GO_SYNAPTIC_TRANSMISSION_DOPAMINERGIC	GO_SYNAPTIC_TRANSMISSION_DOPAMINERGIC		17	-0.363518	-0.8337078	0.71079427	0.96025324	1.0	108	tags=6%, list=0%, signal=6%
GO_REGULATION_OF_INTERFERON_ALPHA_PRODUCTION	GO_REGULATION_OF_INTERFERON_ALPHA_PRODUCTION		19	-0.4260645	-0.8330489	0.66930693	0.96081233	1.0	2017	tags=32%, list=9%, signal=35%
GO_NEGATIVE_REGULATION_OF_EPITHELIAL_CELL_MIGRATION	GO_NEGATIVE_REGULATION_OF_EPITHELIAL_CELL_MIGRATION		50	-0.29294112	-0.8325528	0.7175258	0.9609725	1.0	3977	tags=26%, list=18%, signal=32%
GO_OLIGOSACCHARIDE_LIPID_INTERMEDIATE_BIOSYNTHETIC_PROCESS	GO_OLIGOSACCHARIDE_LIPID_INTERMEDIATE_BIOSYNTHETIC_PROCESS		20	-0.32177836	-0.83220696	0.6533865	0.96076334	1.0	4414	tags=30%, list=20%, signal=38%
GO_CELLULAR_RESPONSE_TO_OXIDATIVE_STRESS	GO_CELLULAR_RESPONSE_TO_OXIDATIVE_STRESS		177	-0.2345372	-0.8310225	0.875502	0.96253514	1.0	4838	tags=29%, list=22%, signal=37%
GO_REGULATION_OF_INSULIN_RECEPTOR_SIGNALING_PATHWAY	GO_REGULATION_OF_INSULIN_RECEPTOR_SIGNALING_PATHWAY		41	-0.27855378	-0.83078045	0.796875	0.962105	1.0	3163	tags=20%, list=15%, signal=23%
GO_ESTABLISHMENT_OF_PROTEIN_LOCALIZATION_TO_VACUOLE	GO_ESTABLISHMENT_OF_PROTEIN_LOCALIZATION_TO_VACUOLE		29	-0.24179241	-0.83074504	0.69246864	0.9611904	1.0	6074	tags=38%, list=28%, signal=53%
GO_PYRIMIDINE_NUCLEOSIDE_TRIPHOSPHATE_BIOSYNTHETIC_PROCESS	GO_PYRIMIDINE_NUCLEOSIDE_TRIPHOSPHATE_BIOSYNTHETIC_PROCESS		15	-0.3618197	-0.8303753	0.6726547	0.96107453	1.0	4475	tags=47%, list=21%, signal=59%
GO_MONOCYTE_DIFFERENTIATION	GO_MONOCYTE_DIFFERENTIATION		16	-0.3532425	-0.82960176	0.7490566	0.96192867	1.0	3625	tags=50%, list=17%, signal=60%
GO_PLACENTA_BLOOD_VESSEL_DEVELOPMENT	GO_PLACENTA_BLOOD_VESSEL_DEVELOPMENT		27	-0.29903772	-0.82834816	0.7417355	0.9638293	1.0	3395	tags=26%, list=16%, signal=31%
GO_REGULATION_OF_GENE_EXPRESSION_BY_GENETIC_IMPRINTING	GO_REGULATION_OF_GENE_EXPRESSION_BY_GENETIC_IMPRINTING		15	-0.3732832	-0.82752377	0.7082534	0.9647356	1.0	1999	tags=27%, list=9%, signal=29%
GO_BETA_CATENIN_TCF_COMPLEX_ASSEMBLY	GO_BETA_CATENIN_TCF_COMPLEX_ASSEMBLY		36	-0.27069715	-0.8274809	0.7389558	0.96385056	1.0	1224	tags=14%, list=6%, signal=15%
GO_POSITIVE_REGULATION_OF_CALCIUM_ION_TRANSPORT	GO_POSITIVE_REGULATION_OF_CALCIUM_ION_TRANSPORT		99	-0.29482624	-0.8273446	0.7804878	0.9631827	1.0	1345	tags=14%, list=6%, signal=15%
GO_EPITHELIAL_CELL_APOPTOTIC_PROCESS	GO_EPITHELIAL_CELL_APOPTOTIC_PROCESS		25	-0.29431182	-0.8253729	0.6976744	0.9666075	1.0	5601	tags=32%, list=26%, signal=43%
GO_POSITIVE_T_CELL_SELECTION	GO_POSITIVE_T_CELL_SELECTION		21	-0.41737255	-0.824377	0.6850095	0.96792054	1.0	1101	tags=19%, list=5%, signal=20%
GO_CYTOKINE_SECRETION	GO_CYTOKINE_SECRETION		37	-0.36848477	-0.8243657	0.7165049	0.96697605	1.0	3986	tags=38%, list=18%, signal=46%
GO_REGULATION_OF_PROTEIN_DEACETYLATION	GO_REGULATION_OF_PROTEIN_DEACETYLATION		32	-0.26782912	-0.8234641	0.73239434	0.9680138	1.0	2791	tags=19%, list=13%, signal=21%
GO_REGULATION_OF_PROTEIN_IMPORT_INTO_NUCLEUS_TRANSLOCATION	GO_REGULATION_OF_PROTEIN_IMPORT_INTO_NUCLEUS_TRANSLOCATION		21	-0.32426187	-0.8233169	0.7364185	0.96736664	1.0	2417	tags=24%, list=11%, signal=27%
GO_NEGATIVE_REGULATION_OF_MYELOID_CELL_DIFFERENTIATION	GO_NEGATIVE_REGULATION_OF_MYELOID_CELL_DIFFERENTIATION		74	-0.27045676	-0.82323045	0.8115942	0.96656924	1.0	1580	tags=14%, list=7%, signal=15%
GO_POSITIVE_REGULATION_OF_INTERFERON_ALPHA_PRODUCTION	GO_POSITIVE_REGULATION_OF_INTERFERON_ALPHA_PRODUCTION		16	-0.42372328	-0.8227374	0.68514854	0.96667945	1.0	2017	tags=31%, list=9%, signal=34%
GO_FOREBRAIN_REGIONALIZATION	GO_FOREBRAIN_REGIONALIZATION		22	-0.35947502	-0.8225679	0.7430684	0.96609724	1.0	5122	tags=41%, list=24%, signal=53%
GO_CELLULAR_RESPONSE_TO_INTERLEUKIN_1	GO_CELLULAR_RESPONSE_TO_INTERLEUKIN_1		77	-0.3191442	-0.8224825	0.772541	0.9653273	1.0	1015	tags=18%, list=5%, signal=19%
GO_NEGATIVE_REGULATION_OF_ORGANIC_ACID_TRANSPORT	GO_NEGATIVE_REGULATION_OF_ORGANIC_ACID_TRANSPORT		17	-0.3580139	-0.82088584	0.76953125	0.96797127	1.0	1037	tags=18%, list=5%, signal=19%
GO_POSITIVE_REGULATION_OF_INTERLEUKIN_6_PRODUCTION	GO_POSITIVE_REGULATION_OF_INTERLEUKIN_6_PRODUCTION		64	-0.32290542	-0.8201472	0.8030888	0.9686094	1.0	1294	tags=19%, list=6%, signal=20%
GO_ALCOHOL_CATABOLIC_PROCESS	GO_ALCOHOL_CATABOLIC_PROCESS		57	-0.2721764	-0.8192404	0.8303393	0.9696937	1.0	3632	tags=28%, list=17%, signal=34%
GO_REGULATION_OF_ENDOTHELIAL_CELL_CHEMOTAXIS	GO_REGULATION_OF_ENDOTHELIAL_CELL_CHEMOTAXIS		17	-0.37488785	-0.8187505	0.69292927	0.9698478	1.0	655	tags=18%, list=3%, signal=18%
GO_REGULATION_OF_PHOSPHATASE_ACTIVITY	GO_REGULATION_OF_PHOSPHATASE_ACTIVITY		115	-0.23438923	-0.8179408	0.90554416	0.9706573	1.0	4847	tags=31%, list=22%, signal=40%
GO_POLYOL_METABOLIC_PROCESS	GO_POLYOL_METABOLIC_PROCESS		92	-0.23739524	-0.8162614	0.8767123	0.9734087	1.0	4075	tags=26%, list=19%, signal=32%
GO_POSITIVE_REGULATION_OF_LIPID_CATABOLIC_PROCESS	GO_POSITIVE_REGULATION_OF_LIPID_CATABOLIC_PROCESS		25	-0.2967748	-0.815884	0.7463002	0.9732186	1.0	2200	tags=16%, list=10%, signal=18%
GO_MYELOID_DENDRITIC_CELL_ACTIVATION	GO_MYELOID_DENDRITIC_CELL_ACTIVATION		25	-0.40116435	-0.81501937	0.6942801	0.97418606	1.0	3042	tags=24%, list=14%, signal=28%
GO_NEUROMUSCULAR_PROCESS_CONTROLLING_BALANCE	GO_NEUROMUSCULAR_PROCESS_CONTROLLING_BALANCE		47	-0.23107983	-0.8143238	0.8073593	0.9747585	1.0	2428	tags=13%, list=11%, signal=14%
GO_PREASSEMBLY_OF_GPI_ANCHOR_IN_ER_MEMBRANE	GO_PREASSEMBLY_OF_GPI_ANCHOR_IN_ER_MEMBRANE		15	-0.32751626	-0.81401426	0.66943866	0.97448313	1.0	6535	tags=47%, list=30%, signal=67%
GO_OXIDATIVE_PHOSPHORYLATION	GO_OXIDATIVE_PHOSPHORYLATION		77	-0.23600483	-0.81381834	0.6283367	0.97395104	1.0	6568	tags=32%, list=30%, signal=46%
GO_RESPONSE_TO_VITAMIN_A	GO_RESPONSE_TO_VITAMIN_A		20	-0.33184415	-0.81369686	0.7619048	0.97325796	1.0	1928	tags=15%, list=9%, signal=16%
GO_CELLULAR_AMINO_ACID_BIOSYNTHETIC_PROCESS	GO_CELLULAR_AMINO_ACID_BIOSYNTHETIC_PROCESS		86	-0.27123305	-0.81325525	0.7801147	0.97323614	1.0	1931	tags=16%, list=9%, signal=18%
GO_HISTONE_H2A_UBIQUITINATION	GO_HISTONE_H2A_UBIQUITINATION		16	-0.26240233	-0.81253606	0.68292683	0.9738691	1.0	6893	tags=44%, list=32%, signal=64%
GO_DETECTION_OF_MECHANICAL_STIMULUS_INVOLVED_IN_SENSORY_PERCEPTION	GO_DETECTION_OF_MECHANICAL_STIMULUS_INVOLVED_IN_SENSORY_PERCEPTION		22	-0.33468777	-0.8104864	0.7102616	0.9773001	1.0	1562	tags=18%, list=7%, signal=20%
GO_CYTOKINE_MEDIATED_SIGNALING_PATHWAY	GO_CYTOKINE_MEDIATED_SIGNALING_PATHWAY		426	-0.29243037	-0.8100878	0.71656686	0.97714275	1.0	3817	tags=28%, list=18%, signal=33%
GO_POSITIVE_REGULATION_OF_INTRACELLULAR_TRANSPORT	GO_POSITIVE_REGULATION_OF_INTRACELLULAR_TRANSPORT		338	-0.22369851	-0.80958396	0.9038855	0.9772262	1.0	4020	tags=24%, list=18%, signal=29%
GO_NEGATIVE_REGULATION_OF_ADHERENS_JUNCTION_ORGANIZATION	GO_NEGATIVE_REGULATION_OF_ADHERENS_JUNCTION_ORGANIZATION		15	-0.35926896	-0.8093075	0.7295082	0.97688687	1.0	947	tags=20%, list=4%, signal=21%
GO_NUCLEOSIDE_TRIPHOSPHATE_BIOSYNTHETIC_PROCESS	GO_NUCLEOSIDE_TRIPHOSPHATE_BIOSYNTHETIC_PROCESS		52	-0.2411728	-0.80915743	0.74375	0.9762748	1.0	4069	tags=27%, list=19%, signal=33%
GO_ENDOPLASMIC_RETICULUM_CALCIUM_ION_HOMEOSTASIS	GO_ENDOPLASMIC_RETICULUM_CALCIUM_ION_HOMEOSTASIS		19	-0.30943325	-0.80771947	0.7169043	0.9784047	1.0	3042	tags=32%, list=14%, signal=37%
GO_REGULATION_OF_SMOOTH_MUSCLE_CONTRACTION	GO_REGULATION_OF_SMOOTH_MUSCLE_CONTRACTION		59	-0.28098306	-0.8070621	0.88160676	0.97884464	1.0	1115	tags=14%, list=5%, signal=14%
GO_NEGATIVE_REGULATION_OF_NF_KAPPAB_TRANSCRIPTION_FACTOR_ACTIVITY	GO_NEGATIVE_REGULATION_OF_NF_KAPPAB_TRANSCRIPTION_FACTOR_ACTIVITY		60	-0.26398396	-0.80678946	0.79429734	0.97847456	1.0	1904	tags=17%, list=9%, signal=18%
GO_POSITIVE_REGULATION_OF_PROTEIN_LOCALIZATION_TO_NUCLEUS	GO_POSITIVE_REGULATION_OF_PROTEIN_LOCALIZATION_TO_NUCLEUS		122	-0.26304808	-0.8047838	0.8548057	0.9817034	1.0	3466	tags=25%, list=16%, signal=29%
GO_POSITIVE_REGULATION_OF_CHEMOTAXIS	GO_POSITIVE_REGULATION_OF_CHEMOTAXIS		117	-0.33065456	-0.8041126	0.76077586	0.9821277	1.0	3159	tags=29%, list=15%, signal=34%
GO_REGULATION_OF_CELL_ADHESION_MEDIATED_BY_INTEGRIN	GO_REGULATION_OF_CELL_ADHESION_MEDIATED_BY_INTEGRIN		39	-0.3373704	-0.80249435	0.80290455	0.9845237	1.0	1519	tags=18%, list=7%, signal=19%
GO_DEFENSE_RESPONSE_TO_GRAM_POSITIVE_BACTERIUM	GO_DEFENSE_RESPONSE_TO_GRAM_POSITIVE_BACTERIUM		65	-0.29871222	-0.8018904	0.8326996	0.9848553	1.0	2916	tags=26%, list=13%, signal=30%
GO_RESPONSE_TO_ARSENIC_CONTAINING_SUBSTANCE	GO_RESPONSE_TO_ARSENIC_CONTAINING_SUBSTANCE		28	-0.31449646	-0.80180025	0.8119181	0.984074	1.0	4370	tags=32%, list=20%, signal=40%
GO_RESPONSE_TO_COCAINE	GO_RESPONSE_TO_COCAINE		45	-0.2530997	-0.80101556	0.8403846	0.9847454	1.0	893	tags=7%, list=4%, signal=7%
GO_REGULATION_OF_INTERLEUKIN_6_BIOSYNTHETIC_PROCESS	GO_REGULATION_OF_INTERLEUKIN_6_BIOSYNTHETIC_PROCESS		15	-0.37981373	-0.8000192	0.746	0.98587686	1.0	1037	tags=13%, list=5%, signal=14%
GO_BRANCH_ELONGATION_OF_AN_EPITHELIUM	GO_BRANCH_ELONGATION_OF_AN_EPITHELIUM		17	-0.3529948	-0.79934937	0.7586912	0.98629725	1.0	2791	tags=24%, list=13%, signal=27%
GO_NEGATIVE_REGULATION_OF_INTERLEUKIN_2_PRODUCTION	GO_NEGATIVE_REGULATION_OF_INTERLEUKIN_2_PRODUCTION		16	-0.36836767	-0.7979309	0.73046875	0.9881799	1.0	2090	tags=31%, list=10%, signal=35%
GO_REGULATION_OF_TRANSCRIPTION_FROM_RNA_POLYMERASE_III_PROMOTER	GO_REGULATION_OF_TRANSCRIPTION_FROM_RNA_POLYMERASE_III_PROMOTER		20	-0.2832133	-0.79669183	0.76953906	0.98971033	1.0	3861	tags=35%, list=18%, signal=43%
GO_AROMATIC_AMINO_ACID_FAMILY_METABOLIC_PROCESS	GO_AROMATIC_AMINO_ACID_FAMILY_METABOLIC_PROCESS		26	-0.32719725	-0.79559755	0.80078125	0.9910266	1.0	2237	tags=19%, list=10%, signal=21%
GO_GTP_METABOLIC_PROCESS	GO_GTP_METABOLIC_PROCESS		19	-0.33148655	-0.79534334	0.80657643	0.99056304	1.0	2470	tags=26%, list=11%, signal=30%
GO_NEGATIVE_REGULATION_OF_LYMPHOCYTE_APOPTOTIC_PROCESS	GO_NEGATIVE_REGULATION_OF_LYMPHOCYTE_APOPTOTIC_PROCESS		27	-0.35014254	-0.7952263	0.78752434	0.9898516	1.0	2275	tags=33%, list=10%, signal=37%
GO_CELL_PROJECTION_ASSEMBLY	GO_CELL_PROJECTION_ASSEMBLY		239	-0.22686583	-0.79506	0.91020405	0.989241	1.0	3587	tags=22%, list=16%, signal=26%
GO_REGULATION_OF_CELL_MATRIX_ADHESION	GO_REGULATION_OF_CELL_MATRIX_ADHESION		87	-0.27110916	-0.7946487	0.8586498	0.9891256	1.0	4107	tags=30%, list=19%, signal=37%
GO_POSITIVE_REGULATION_OF_HEMOPOIESIS	GO_POSITIVE_REGULATION_OF_HEMOPOIESIS		156	-0.2810607	-0.7937463	0.8108108	0.98996794	1.0	3273	tags=24%, list=15%, signal=28%
GO_ACTIVATION_OF_NF_KAPPAB_INDUCING_KINASE_ACTIVITY	GO_ACTIVATION_OF_NF_KAPPAB_INDUCING_KINASE_ACTIVITY		17	-0.3292333	-0.79339087	0.7941788	0.9897059	1.0	4045	tags=41%, list=19%, signal=51%
GO_CHROMATIN_DISASSEMBLY	GO_CHROMATIN_DISASSEMBLY		17	-0.26709524	-0.7930096	0.7167019	0.9895501	1.0	8035	tags=65%, list=37%, signal=103%
GO_DEFENSE_RESPONSE_TO_OTHER_ORGANISM	GO_DEFENSE_RESPONSE_TO_OTHER_ORGANISM		441	-0.27004436	-0.7922302	0.7881874	0.99017525	1.0	4466	tags=31%, list=21%, signal=38%
GO_SUBPALLIUM_DEVELOPMENT	GO_SUBPALLIUM_DEVELOPMENT		22	-0.32625675	-0.7922159	0.7788845	0.98925096	1.0	1993	tags=23%, list=9%, signal=25%
GO_POSITIVE_REGULATION_OF_RESPONSE_TO_EXTERNAL_STIMULUS	GO_POSITIVE_REGULATION_OF_RESPONSE_TO_EXTERNAL_STIMULUS		283	-0.28443316	-0.79049766	0.8333333	0.9917014	1.0	3176	tags=25%, list=15%, signal=29%
GO_NEGATIVE_REGULATION_OF_PLATELET_ACTIVATION	GO_NEGATIVE_REGULATION_OF_PLATELET_ACTIVATION		17	-0.3391086	-0.78990245	0.858871	0.9918893	1.0	3295	tags=47%, list=15%, signal=55%
GO_REGULATION_OF_SULFUR_METABOLIC_PROCESS	GO_REGULATION_OF_SULFUR_METABOLIC_PROCESS		19	-0.2908956	-0.7896503	0.8068182	0.9914281	1.0	849	tags=11%, list=4%, signal=11%
GO_NEGATIVE_REGULATION_OF_ENDOCYTOSIS	GO_NEGATIVE_REGULATION_OF_ENDOCYTOSIS		37	-0.25889418	-0.78783774	0.76047903	0.9940845	1.0	3429	tags=19%, list=16%, signal=22%
GO_CHEMOKINE_MEDIATED_SIGNALING_PATHWAY	GO_CHEMOKINE_MEDIATED_SIGNALING_PATHWAY		62	-0.38873813	-0.7876758	0.7526427	0.9934496	1.0	3285	tags=32%, list=15%, signal=38%
GO_NEUROPEPTIDE_SIGNALING_PATHWAY	GO_NEUROPEPTIDE_SIGNALING_PATHWAY		86	-0.24707079	-0.7873875	0.88212925	0.9930624	1.0	2114	tags=13%, list=10%, signal=14%
GO_CEREBELLAR_CORTEX_FORMATION	GO_CEREBELLAR_CORTEX_FORMATION		21	-0.30329734	-0.7867143	0.7641129	0.99342924	1.0	5472	tags=43%, list=25%, signal=57%
GO_SUBSTRATE_ADHESION_DEPENDENT_CELL_SPREADING	GO_SUBSTRATE_ADHESION_DEPENDENT_CELL_SPREADING		38	-0.31642705	-0.78496444	0.75670105	0.99586487	1.0	2922	tags=21%, list=13%, signal=24%
GO_REGULATION_OF_IMMUNOGLOBULIN_PRODUCTION	GO_REGULATION_OF_IMMUNOGLOBULIN_PRODUCTION		47	-0.3003672	-0.7847352	0.7806841	0.99534017	1.0	4261	tags=38%, list=20%, signal=48%
GO_CELLULAR_DEFENSE_RESPONSE	GO_CELLULAR_DEFENSE_RESPONSE		56	-0.36373022	-0.7842267	0.75456387	0.9954456	1.0	2443	tags=23%, list=11%, signal=26%
GO_REGULATION_OF_NECROTIC_CELL_DEATH	GO_REGULATION_OF_NECROTIC_CELL_DEATH		25	-0.28057837	-0.783723	0.79761904	0.9954365	1.0	915	tags=12%, list=4%, signal=13%
GO_REGULATION_OF_MICROTUBULE_POLYMERIZATION	GO_REGULATION_OF_MICROTUBULE_POLYMERIZATION		31	-0.24066311	-0.7831228	0.871308	0.9956006	1.0	1676	tags=10%, list=8%, signal=10%
GO_PLATELET_DERIVED_GROWTH_FACTOR_RECEPTOR_SIGNALING_PATHWAY	GO_PLATELET_DERIVED_GROWTH_FACTOR_RECEPTOR_SIGNALING_PATHWAY		34	-0.29329923	-0.78308576	0.76968503	0.9947292	1.0	4459	tags=29%, list=20%, signal=37%
GO_RESPONSE_TO_WATER	GO_RESPONSE_TO_WATER		17	-0.30653003	-0.7827431	0.76796716	0.9944462	1.0	108	tags=6%, list=0%, signal=6%
GO_PROTEIN_HETEROOLIGOMERIZATION	GO_PROTEIN_HETEROOLIGOMERIZATION		99	-0.2384236	-0.78206	0.90618765	0.99474764	1.0	4387	tags=28%, list=20%, signal=35%
GO_NEGATIVE_REGULATION_OF_LIPID_METABOLIC_PROCESS	GO_NEGATIVE_REGULATION_OF_LIPID_METABOLIC_PROCESS		69	-0.25834957	-0.78177005	0.9524715	0.9943723	1.0	2136	tags=19%, list=10%, signal=21%
GO_DICARBOXYLIC_ACID_METABOLIC_PROCESS	GO_DICARBOXYLIC_ACID_METABOLIC_PROCESS		97	-0.23945294	-0.7815322	0.8730769	0.9939271	1.0	4869	tags=31%, list=22%, signal=40%
GO_EXTRINSIC_APOPTOTIC_SIGNALING_PATHWAY	GO_EXTRINSIC_APOPTOTIC_SIGNALING_PATHWAY		96	-0.26297498	-0.78078836	0.87318087	0.99436957	1.0	3466	tags=24%, list=16%, signal=28%
GO_CEREBELLAR_CORTEX_MORPHOGENESIS	GO_CEREBELLAR_CORTEX_MORPHOGENESIS		29	-0.31484258	-0.7805784	0.8030888	0.99382704	1.0	5472	tags=38%, list=25%, signal=51%
GO_PEPTIDYL_ARGININE_MODIFICATION	GO_PEPTIDYL_ARGININE_MODIFICATION		17	-0.3163773	-0.7801165	0.7769376	0.9937376	1.0	2371	tags=24%, list=11%, signal=26%
GO_RESPONSE_TO_SALT_STRESS	GO_RESPONSE_TO_SALT_STRESS		19	-0.32495165	-0.7800842	0.8453815	0.99286246	1.0	893	tags=16%, list=4%, signal=16%
GO_NEGATIVE_REGULATION_OF_CYTOKINE_BIOSYNTHETIC_PROCESS	GO_NEGATIVE_REGULATION_OF_CYTOKINE_BIOSYNTHETIC_PROCESS		27	-0.31349367	-0.7799185	0.83234715	0.99222386	1.0	2090	tags=19%, list=10%, signal=20%
GO_GRANULOCYTE_DIFFERENTIATION	GO_GRANULOCYTE_DIFFERENTIATION		15	-0.32148716	-0.7791439	0.8027079	0.99274504	1.0	3008	tags=27%, list=14%, signal=31%
GO_NEGATIVE_REGULATION_OF_DNA_BINDING	GO_NEGATIVE_REGULATION_OF_DNA_BINDING		46	-0.26528993	-0.77866316	0.85918367	0.99268943	1.0	3185	tags=22%, list=15%, signal=25%
GO_NUCLEAR_TRANSCRIBED_MRNA_POLY_A_TAIL_SHORTENING	GO_NUCLEAR_TRANSCRIBED_MRNA_POLY_A_TAIL_SHORTENING		22	-0.23444593	-0.778501	0.7293388	0.9920477	1.0	5916	tags=32%, list=27%, signal=44%
GO_INTRINSIC_APOPTOTIC_SIGNALING_PATHWAY_IN_RESPONSE_TO_ENDOPLASMIC_RETICULUM_STRESS	GO_INTRINSIC_APOPTOTIC_SIGNALING_PATHWAY_IN_RESPONSE_TO_ENDOPLASMIC_RETICULUM_STRESS		30	-0.2601423	-0.77815545	0.82040817	0.99176097	1.0	2632	tags=23%, list=12%, signal=27%
GO_NEGATIVE_REGULATION_OF_B_CELL_ACTIVATION	GO_NEGATIVE_REGULATION_OF_B_CELL_ACTIVATION		30	-0.33986652	-0.77802795	0.7672065	0.9910641	1.0	2159	tags=20%, list=10%, signal=22%
GO_POSITIVE_REGULATION_OF_PEPTIDYL_THREONINE_PHOSPHORYLATION	GO_POSITIVE_REGULATION_OF_PEPTIDYL_THREONINE_PHOSPHORYLATION		23	-0.31660837	-0.7769949	0.8256513	0.9920427	1.0	5180	tags=35%, list=24%, signal=46%
GO_CYTOLYSIS	GO_CYTOLYSIS		23	-0.3863299	-0.77679545	0.7690722	0.9914852	1.0	5720	tags=52%, list=26%, signal=71%
GO_REGULATION_OF_CARDIAC_MUSCLE_CELL_PROLIFERATION	GO_REGULATION_OF_CARDIAC_MUSCLE_CELL_PROLIFERATION		29	-0.31664515	-0.7766203	0.845666	0.9908848	1.0	237	tags=10%, list=1%, signal=10%
GO_SYMPATHETIC_NERVOUS_SYSTEM_DEVELOPMENT	GO_SYMPATHETIC_NERVOUS_SYSTEM_DEVELOPMENT		21	-0.3273415	-0.7763846	0.76582277	0.9903936	1.0	1853	tags=19%, list=9%, signal=21%
GO_REGULATION_OF_GRANULOCYTE_MACROPHAGE_COLONY_STIMULATING_FACTOR_PRODUCTION	GO_REGULATION_OF_GRANULOCYTE_MACROPHAGE_COLONY_STIMULATING_FACTOR_PRODUCTION		15	-0.38681665	-0.77638286	0.82330096	0.9894738	1.0	1037	tags=27%, list=5%, signal=28%
GO_POSITIVE_REGULATION_OF_RESPONSE_TO_BIOTIC_STIMULUS	GO_POSITIVE_REGULATION_OF_RESPONSE_TO_BIOTIC_STIMULUS		36	-0.3092429	-0.77594095	0.76893204	0.98938537	1.0	2156	tags=17%, list=10%, signal=18%
GO_NEGATIVE_REGULATION_OF_INTERLEUKIN_10_PRODUCTION	GO_NEGATIVE_REGULATION_OF_INTERLEUKIN_10_PRODUCTION		16	-0.39480743	-0.774671	0.75	0.990808	1.0	2368	tags=19%, list=11%, signal=21%
GO_AMINE_BIOSYNTHETIC_PROCESS	GO_AMINE_BIOSYNTHETIC_PROCESS		20	-0.27831298	-0.7737809	0.74950296	0.9915164	1.0	4063	tags=25%, list=19%, signal=31%
GO_ANTERIOR_POSTERIOR_AXIS_SPECIFICATION	GO_ANTERIOR_POSTERIOR_AXIS_SPECIFICATION		46	-0.25059566	-0.7733202	0.87374747	0.99146324	1.0	3122	tags=20%, list=14%, signal=23%
GO_POSITIVE_REGULATION_OF_LEUKOCYTE_DIFFERENTIATION	GO_POSITIVE_REGULATION_OF_LEUKOCYTE_DIFFERENTIATION		124	-0.2931321	-0.773143	0.80124223	0.99085253	1.0	3273	tags=23%, list=15%, signal=27%
GO_AXONEMAL_DYNEIN_COMPLEX_ASSEMBLY	GO_AXONEMAL_DYNEIN_COMPLEX_ASSEMBLY		16	-0.2901469	-0.77234316	0.73636365	0.9913955	1.0	1233	tags=13%, list=6%, signal=13%
GO_NEGATIVE_REGULATION_OF_I_KAPPAB_KINASE_NF_KAPPAB_SIGNALING	GO_NEGATIVE_REGULATION_OF_I_KAPPAB_KINASE_NF_KAPPAB_SIGNALING		47	-0.26220736	-0.770339	0.86882126	0.99399847	1.0	4485	tags=28%, list=21%, signal=35%
GO_PROTEIN_COMPLEX_LOCALIZATION	GO_PROTEIN_COMPLEX_LOCALIZATION		50	-0.2533085	-0.7695885	0.845666	0.9943758	1.0	3954	tags=24%, list=18%, signal=29%
GO_REGULATION_OF_CYTOKINE_BIOSYNTHETIC_PROCESS	GO_REGULATION_OF_CYTOKINE_BIOSYNTHETIC_PROCESS		91	-0.29996806	-0.7693799	0.7995825	0.9938804	1.0	2420	tags=19%, list=11%, signal=21%
GO_ZINC_II_ION_TRANSPORT	GO_ZINC_II_ION_TRANSPORT		26	-0.26709405	-0.76887494	0.7851406	0.99387497	1.0	3974	tags=19%, list=18%, signal=24%
GO_PYRIMIDINE_NUCLEOSIDE_TRIPHOSPHATE_METABOLIC_PROCESS	GO_PYRIMIDINE_NUCLEOSIDE_TRIPHOSPHATE_METABOLIC_PROCESS		17	-0.31670249	-0.7684217	0.772	0.99374497	1.0	3488	tags=35%, list=16%, signal=42%
GO_T_CELL_MEDIATED_IMMUNITY	GO_T_CELL_MEDIATED_IMMUNITY		28	-0.34306866	-0.7677625	0.7830375	0.9939709	1.0	1906	tags=21%, list=9%, signal=23%
GO_B_CELL_ACTIVATION	GO_B_CELL_ACTIVATION		127	-0.28446573	-0.7643441	0.7638095	0.9990459	1.0	2742	tags=20%, list=13%, signal=22%
GO_REGULATION_OF_EARLY_ENDOSOME_TO_LATE_ENDOSOME_TRANSPORT	GO_REGULATION_OF_EARLY_ENDOSOME_TO_LATE_ENDOSOME_TRANSPORT		16	-0.27009663	-0.7634327	0.8004115	0.999616	1.0	5379	tags=44%, list=25%, signal=58%
GO_NEGATIVE_REGULATION_OF_SMOOTH_MUSCLE_CONTRACTION	GO_NEGATIVE_REGULATION_OF_SMOOTH_MUSCLE_CONTRACTION		15	-0.3369562	-0.7623565	0.8347107	1.0	1.0	1652	tags=20%, list=8%, signal=22%
GO_REGULATION_OF_ACTIN_FILAMENT_BASED_MOVEMENT	GO_REGULATION_OF_ACTIN_FILAMENT_BASED_MOVEMENT		32	-0.31262308	-0.76228005	0.8356164	0.9997413	1.0	2535	tags=19%, list=12%, signal=21%
GO_REGULATION_OF_INTERLEUKIN_2_PRODUCTION	GO_REGULATION_OF_INTERLEUKIN_2_PRODUCTION		45	-0.32546595	-0.7610703	0.77868855	1.0	1.0	2420	tags=24%, list=11%, signal=27%
GO_CARTILAGE_DEVELOPMENT_INVOLVED_IN_ENDOCHONDRAL_BONE_MORPHOGENESIS	GO_CARTILAGE_DEVELOPMENT_INVOLVED_IN_ENDOCHONDRAL_BONE_MORPHOGENESIS		19	-0.35237643	-0.76003534	0.7921811	1.0	1.0	1302	tags=16%, list=6%, signal=17%
GO_NEGATIVE_REGULATION_OF_CARTILAGE_DEVELOPMENT	GO_NEGATIVE_REGULATION_OF_CARTILAGE_DEVELOPMENT		25	-0.34426698	-0.75982475	0.8297456	1.0	1.0	3163	tags=32%, list=15%, signal=37%
GO_POSITIVE_REGULATION_OF_SIGNAL_TRANSDUCTION_BY_P53_CLASS_MEDIATOR	GO_POSITIVE_REGULATION_OF_SIGNAL_TRANSDUCTION_BY_P53_CLASS_MEDIATOR		17	-0.2965065	-0.75965756	0.81925344	1.0	1.0	2632	tags=18%, list=12%, signal=20%
GO_REGULATION_OF_RESPONSE_TO_INTERFERON_GAMMA	GO_REGULATION_OF_RESPONSE_TO_INTERFERON_GAMMA		22	-0.3385128	-0.7594389	0.75490195	0.99994385	1.0	2590	tags=27%, list=12%, signal=31%
GO_REGULATION_OF_VASCULAR_ENDOTHELIAL_GROWTH_FACTOR_PRODUCTION	GO_REGULATION_OF_VASCULAR_ENDOTHELIAL_GROWTH_FACTOR_PRODUCTION		30	-0.34025902	-0.75882435	0.8720682	1.0	1.0	1720	tags=27%, list=8%, signal=29%
GO_NERVE_DEVELOPMENT	GO_NERVE_DEVELOPMENT		63	-0.268913	-0.7580868	0.8875502	1.0	1.0	4021	tags=25%, list=18%, signal=31%
GO_HEME_METABOLIC_PROCESS	GO_HEME_METABOLIC_PROCESS		28	-0.24512425	-0.75704616	0.7852998	1.0	1.0	2682	tags=18%, list=12%, signal=20%
GO_REGULATION_OF_CATENIN_IMPORT_INTO_NUCLEUS	GO_REGULATION_OF_CATENIN_IMPORT_INTO_NUCLEUS		25	-0.3194577	-0.75695676	0.8687259	1.0	1.0	2388	tags=24%, list=11%, signal=27%
GO_POSITIVE_REGULATION_OF_MYELOID_LEUKOCYTE_MEDIATED_IMMUNITY	GO_POSITIVE_REGULATION_OF_MYELOID_LEUKOCYTE_MEDIATED_IMMUNITY		18	-0.33835006	-0.75646913	0.80582523	1.0	1.0	113	tags=11%, list=1%, signal=11%
GO_ELECTRON_TRANSPORT_CHAIN	GO_ELECTRON_TRANSPORT_CHAIN		88	-0.21457358	-0.7558317	0.712	1.0	1.0	5260	tags=30%, list=24%, signal=39%
GO_POSITIVE_REGULATION_OF_PROTEIN_DEACETYLATION	GO_POSITIVE_REGULATION_OF_PROTEIN_DEACETYLATION		18	-0.29362217	-0.75561786	0.8016878	0.99986047	1.0	2791	tags=22%, list=13%, signal=25%
GO_MICROTUBULE_POLYMERIZATION	GO_MICROTUBULE_POLYMERIZATION		27	-0.26815408	-0.75534177	0.82738096	0.99942976	1.0	3944	tags=22%, list=18%, signal=27%
GO_MYELOID_LEUKOCYTE_DIFFERENTIATION	GO_MYELOID_LEUKOCYTE_DIFFERENTIATION		94	-0.2748716	-0.7546589	0.89041096	0.99960667	1.0	3107	tags=26%, list=14%, signal=30%
GO_REGULATION_OF_LEUKOCYTE_MIGRATION	GO_REGULATION_OF_LEUKOCYTE_MIGRATION		141	-0.30720785	-0.75415486	0.8778468	0.99948967	1.0	1501	tags=21%, list=7%, signal=22%
GO_POSITIVE_REGULATION_OF_INTERLEUKIN_2_PRODUCTION	GO_POSITIVE_REGULATION_OF_INTERLEUKIN_2_PRODUCTION		29	-0.3499451	-0.75404805	0.7842324	0.9987647	1.0	4372	tags=38%, list=20%, signal=47%
GO_REGULATION_OF_T_CELL_RECEPTOR_SIGNALING_PATHWAY	GO_REGULATION_OF_T_CELL_RECEPTOR_SIGNALING_PATHWAY		27	-0.33831388	-0.753882	0.7915058	0.99811924	1.0	3942	tags=37%, list=18%, signal=45%
GO_CRANIAL_NERVE_MORPHOGENESIS	GO_CRANIAL_NERVE_MORPHOGENESIS		22	-0.32687393	-0.7535039	0.8244898	0.9977997	1.0	542	tags=9%, list=2%, signal=9%
GO_POSITIVE_REGULATION_OF_LEUKOCYTE_MEDIATED_IMMUNITY	GO_POSITIVE_REGULATION_OF_LEUKOCYTE_MEDIATED_IMMUNITY		82	-0.29781887	-0.753258	0.79423076	0.9972878	1.0	6104	tags=43%, list=28%, signal=59%
GO_POSITIVE_REGULATION_OF_CELLULAR_RESPONSE_TO_INSULIN_STIMULUS	GO_POSITIVE_REGULATION_OF_CELLULAR_RESPONSE_TO_INSULIN_STIMULUS		20	-0.2927131	-0.75311315	0.85612786	0.9966105	1.0	4681	tags=35%, list=22%, signal=45%
GO_DETECTION_OF_TEMPERATURE_STIMULUS	GO_DETECTION_OF_TEMPERATURE_STIMULUS		15	-0.29068285	-0.751253	0.8412017	0.9986629	1.0	853	tags=13%, list=4%, signal=14%
GO_NEGATIVE_REGULATION_OF_HEMOPOIESIS	GO_NEGATIVE_REGULATION_OF_HEMOPOIESIS		117	-0.23440428	-0.75048524	0.9430894	0.99891984	1.0	3273	tags=19%, list=15%, signal=22%
GO_CHONDROCYTE_DIFFERENTIATION	GO_CHONDROCYTE_DIFFERENTIATION		57	-0.30062726	-0.7500646	0.90304184	0.99867	1.0	2874	tags=26%, list=13%, signal=30%
GO_NONMOTILE_PRIMARY_CILIUM_ASSEMBLY	GO_NONMOTILE_PRIMARY_CILIUM_ASSEMBLY		22	-0.27340585	-0.7494427	0.7875751	0.99875855	1.0	4564	tags=23%, list=21%, signal=29%
GO_REGULATION_OF_STEM_CELL_POPULATION_MAINTENANCE	GO_REGULATION_OF_STEM_CELL_POPULATION_MAINTENANCE		17	-0.2802116	-0.7494205	0.8084211	0.9978973	1.0	157	tags=6%, list=1%, signal=6%
GO_LYMPHOCYTE_ACTIVATION_INVOLVED_IN_IMMUNE_RESPONSE	GO_LYMPHOCYTE_ACTIVATION_INVOLVED_IN_IMMUNE_RESPONSE		96	-0.28527823	-0.7484616	0.78435117	0.9984784	1.0	2066	tags=16%, list=9%, signal=17%
GO_NITROGEN_CYCLE_METABOLIC_PROCESS	GO_NITROGEN_CYCLE_METABOLIC_PROCESS		15	-0.35789302	-0.74722993	0.8425197	0.999434	1.0	1490	tags=20%, list=7%, signal=21%
GO_NEGATIVE_REGULATION_OF_CARBOHYDRATE_METABOLIC_PROCESS	GO_NEGATIVE_REGULATION_OF_CARBOHYDRATE_METABOLIC_PROCESS		45	-0.2751184	-0.7459634	0.9226415	1.0	1.0	1405	tags=16%, list=6%, signal=17%
GO_REGULATION_OF_INTERLEUKIN_8_PRODUCTION	GO_REGULATION_OF_INTERLEUKIN_8_PRODUCTION		56	-0.28231853	-0.7455798	0.894	1.0	1.0	1037	tags=13%, list=5%, signal=13%
GO_REGULATION_OF_RESPONSE_TO_CYTOKINE_STIMULUS	GO_REGULATION_OF_RESPONSE_TO_CYTOKINE_STIMULUS		135	-0.23101391	-0.7442667	0.91093117	1.0	1.0	4469	tags=27%, list=21%, signal=33%
GO_THIOESTER_METABOLIC_PROCESS	GO_THIOESTER_METABOLIC_PROCESS		73	-0.23630314	-0.744262	0.9353612	1.0	1.0	5194	tags=27%, list=24%, signal=36%
GO_COFACTOR_TRANSPORT	GO_COFACTOR_TRANSPORT		26	-0.27228186	-0.74407697	0.90413535	0.99984705	1.0	1997	tags=19%, list=9%, signal=21%
GO_POSITIVE_REGULATION_OF_INNATE_IMMUNE_RESPONSE	GO_POSITIVE_REGULATION_OF_INNATE_IMMUNE_RESPONSE		235	-0.2611546	-0.7432259	0.7824351	1.0	1.0	4534	tags=30%, list=21%, signal=38%
GO_NEGATIVE_REGULATION_OF_ORGANELLE_ASSEMBLY	GO_NEGATIVE_REGULATION_OF_ORGANELLE_ASSEMBLY		22	-0.27152792	-0.74146193	0.9089069	1.0	1.0	2741	tags=23%, list=13%, signal=26%
GO_POSITIVE_REGULATION_OF_ADAPTIVE_IMMUNE_RESPONSE	GO_POSITIVE_REGULATION_OF_ADAPTIVE_IMMUNE_RESPONSE		71	-0.28707698	-0.7414483	0.7968128	1.0	1.0	4565	tags=35%, list=21%, signal=44%
GO_SUPEROXIDE_METABOLIC_PROCESS	GO_SUPEROXIDE_METABOLIC_PROCESS		32	-0.28028944	-0.74064106	0.8663968	1.0	1.0	6431	tags=50%, list=30%, signal=71%
GO_MEMBRANE_PROTEIN_ECTODOMAIN_PROTEOLYSIS	GO_MEMBRANE_PROTEIN_ECTODOMAIN_PROTEOLYSIS		20	-0.2804487	-0.74009496	0.8424242	1.0	1.0	3411	tags=25%, list=16%, signal=30%
GO_MYELOID_LEUKOCYTE_MIGRATION	GO_MYELOID_LEUKOCYTE_MIGRATION		90	-0.31651258	-0.739495	0.8606061	1.0	1.0	3013	tags=28%, list=14%, signal=32%
GO_RESPONSE_TO_ATP	GO_RESPONSE_TO_ATP		28	-0.31741557	-0.7390518	0.8509317	1.0	1.0	2760	tags=25%, list=13%, signal=29%
GO_RESPONSE_TO_TESTOSTERONE	GO_RESPONSE_TO_TESTOSTERONE		36	-0.27042946	-0.738995	0.9039855	1.0	1.0	3109	tags=25%, list=14%, signal=29%
GO_REGULATION_OF_NIK_NF_KAPPAB_SIGNALING	GO_REGULATION_OF_NIK_NF_KAPPAB_SIGNALING		41	-0.2608697	-0.7385108	0.890873	1.0	1.0	4045	tags=32%, list=19%, signal=39%
GO_REGULATION_OF_LYMPHOCYTE_MIGRATION	GO_REGULATION_OF_LYMPHOCYTE_MIGRATION		34	-0.35483587	-0.7382565	0.82765955	0.99947083	1.0	2366	tags=29%, list=11%, signal=33%
GO_B_CELL_DIFFERENTIATION	GO_B_CELL_DIFFERENTIATION		85	-0.248441	-0.73820776	0.8538012	0.9986411	1.0	2742	tags=20%, list=13%, signal=23%
GO_LEUKOCYTE_MIGRATION	GO_LEUKOCYTE_MIGRATION		248	-0.28730565	-0.7380176	0.859375	0.9980424	1.0	1628	tags=18%, list=7%, signal=19%
GO_REGULATION_OF_INTERFERON_GAMMA_BIOSYNTHETIC_PROCESS	GO_REGULATION_OF_INTERFERON_GAMMA_BIOSYNTHETIC_PROCESS		16	-0.33166575	-0.73771346	0.8109756	0.9976009	1.0	2090	tags=13%, list=10%, signal=14%
GO_DETECTION_OF_LIGHT_STIMULUS_INVOLVED_IN_SENSORY_PERCEPTION	GO_DETECTION_OF_LIGHT_STIMULUS_INVOLVED_IN_SENSORY_PERCEPTION		18	-0.24699168	-0.7375035	0.7906459	0.99702585	1.0	386	tags=6%, list=2%, signal=6%
GO_POSITIVE_REGULATION_OF_CYTOKINE_SECRETION	GO_POSITIVE_REGULATION_OF_CYTOKINE_SECRETION		90	-0.29287615	-0.7372616	0.873805	0.99650604	1.0	2673	tags=20%, list=12%, signal=23%
GO_POSITIVE_REGULATION_OF_PROTEIN_EXPORT_FROM_NUCLEUS	GO_POSITIVE_REGULATION_OF_PROTEIN_EXPORT_FROM_NUCLEUS		19	-0.274371	-0.7369669	0.86504424	0.99604017	1.0	2896	tags=21%, list=13%, signal=24%
GO_VASCULAR_ENDOTHELIAL_GROWTH_FACTOR_RECEPTOR_SIGNALING_PATHWAY	GO_VASCULAR_ENDOTHELIAL_GROWTH_FACTOR_RECEPTOR_SIGNALING_PATHWAY		73	-0.25134486	-0.7367855	0.85921323	0.9954286	1.0	4459	tags=26%, list=20%, signal=33%
GO_MAINTENANCE_OF_LOCATION	GO_MAINTENANCE_OF_LOCATION		131	-0.21485277	-0.73674786	0.953125	0.99461347	1.0	4192	tags=23%, list=19%, signal=28%
GO_HEMOSTASIS	GO_HEMOSTASIS		293	-0.22114347	-0.734125	0.9232323	0.9973807	1.0	4418	tags=26%, list=20%, signal=33%
GO_NEGATIVE_REGULATION_OF_T_CELL_DIFFERENTIATION	GO_NEGATIVE_REGULATION_OF_T_CELL_DIFFERENTIATION		31	-0.26954645	-0.73398495	0.91493386	0.99670786	1.0	4212	tags=26%, list=19%, signal=32%
GO_CYTOKINE_PRODUCTION	GO_CYTOKINE_PRODUCTION		116	-0.2868263	-0.733402	0.8643411	0.9966321	1.0	4321	tags=30%, list=20%, signal=37%
GO_POSITIVE_REGULATION_OF_PROTEIN_KINASE_B_SIGNALING	GO_POSITIVE_REGULATION_OF_PROTEIN_KINASE_B_SIGNALING		76	-0.27436838	-0.7327147	0.9698795	0.9967096	1.0	2791	tags=25%, list=13%, signal=29%
GO_POSITIVE_REGULATION_OF_DEFENSE_RESPONSE	GO_POSITIVE_REGULATION_OF_DEFENSE_RESPONSE		344	-0.25609827	-0.7327053	0.8407767	0.99585116	1.0	4485	tags=31%, list=21%, signal=38%
GO_NOTCH_RECEPTOR_PROCESSING	GO_NOTCH_RECEPTOR_PROCESSING		16	-0.30114815	-0.72950983	0.8108696	0.9992564	1.0	3042	tags=25%, list=14%, signal=29%
GO_CELLULAR_RESPONSE_TO_GAMMA_RADIATION	GO_CELLULAR_RESPONSE_TO_GAMMA_RADIATION		19	-0.2895329	-0.729036	0.81673306	0.99901366	1.0	1319	tags=16%, list=6%, signal=17%
GO_MORPHOGENESIS_OF_AN_EPITHELIAL_FOLD	GO_MORPHOGENESIS_OF_AN_EPITHELIAL_FOLD		15	-0.34000227	-0.72790873	0.8810916	0.9996649	1.0	1786	tags=27%, list=8%, signal=29%
GO_LEUKOCYTE_DIFFERENTIATION	GO_LEUKOCYTE_DIFFERENTIATION		285	-0.2636831	-0.7270355	0.8464567	0.99997234	1.0	4036	tags=27%, list=19%, signal=33%
GO_NEGATIVE_REGULATION_OF_MAPK_CASCADE	GO_NEGATIVE_REGULATION_OF_MAPK_CASCADE		139	-0.22651404	-0.7269112	0.9874477	0.9992684	1.0	2115	tags=14%, list=10%, signal=15%
GO_POSITIVE_REGULATION_OF_BLOOD_VESSEL_ENDOTHELIAL_CELL_MIGRATION	GO_POSITIVE_REGULATION_OF_BLOOD_VESSEL_ENDOTHELIAL_CELL_MIGRATION		25	-0.31306833	-0.72569287	0.87578946	0.9999889	1.0	2945	tags=24%, list=14%, signal=28%
GO_OVULATION	GO_OVULATION		17	-0.33751142	-0.72377986	0.8877551	1.0	1.0	3163	tags=29%, list=15%, signal=34%
GO_NEGATIVE_REGULATION_OF_TRANSFORMING_GROWTH_FACTOR_BETA_RECEPTOR_SIGNALING_PATHWAY	GO_NEGATIVE_REGULATION_OF_TRANSFORMING_GROWTH_FACTOR_BETA_RECEPTOR_SIGNALING_PATHWAY		63	-0.2663282	-0.7229498	0.85979384	1.0	1.0	4170	tags=29%, list=19%, signal=35%
GO_REGULATION_OF_PATHWAY_RESTRICTED_SMAD_PROTEIN_PHOSPHORYLATION	GO_REGULATION_OF_PATHWAY_RESTRICTED_SMAD_PROTEIN_PHOSPHORYLATION		56	-0.264453	-0.7226264	0.8974359	1.0	1.0	3339	tags=23%, list=15%, signal=27%
GO_NEGATIVE_REGULATION_OF_JNK_CASCADE	GO_NEGATIVE_REGULATION_OF_JNK_CASCADE		32	-0.26607865	-0.7226155	0.9232323	1.0	1.0	1904	tags=16%, list=9%, signal=17%
GO_T_CELL_ACTIVATION_INVOLVED_IN_IMMUNE_RESPONSE	GO_T_CELL_ACTIVATION_INVOLVED_IN_IMMUNE_RESPONSE		59	-0.30667406	-0.7225639	0.8238748	0.9996627	1.0	1303	tags=12%, list=6%, signal=13%
GO_POSITIVE_REGULATION_OF_B_CELL_MEDIATED_IMMUNITY	GO_POSITIVE_REGULATION_OF_B_CELL_MEDIATED_IMMUNITY		25	-0.31542936	-0.72199196	0.8639053	0.99950796	1.0	4261	tags=40%, list=20%, signal=50%
GO_POSITIVE_REGULATION_OF_MONOCYTE_CHEMOTAXIS	GO_POSITIVE_REGULATION_OF_MONOCYTE_CHEMOTAXIS		15	-0.39116177	-0.7184107	0.8303393	1.0	1.0	751	tags=20%, list=3%, signal=21%
GO_POSITIVE_REGULATION_OF_CALCIUM_MEDIATED_SIGNALING	GO_POSITIVE_REGULATION_OF_CALCIUM_MEDIATED_SIGNALING		36	-0.31533366	-0.71827257	0.89555126	1.0	1.0	556	tags=11%, list=3%, signal=11%
GO_LEUKOCYTE_CHEMOTAXIS	GO_LEUKOCYTE_CHEMOTAXIS		107	-0.31884834	-0.71424675	0.8900415	1.0	1.0	3013	tags=26%, list=14%, signal=30%
GO_NEGATIVE_REGULATION_OF_CYTOKINE_PRODUCTION_INVOLVED_IN_IMMUNE_RESPONSE	GO_NEGATIVE_REGULATION_OF_CYTOKINE_PRODUCTION_INVOLVED_IN_IMMUNE_RESPONSE		22	-0.33876875	-0.71380705	0.8412371	1.0	1.0	873	tags=14%, list=4%, signal=14%
GO_REGULATION_OF_RNA_SPLICING	GO_REGULATION_OF_RNA_SPLICING		83	-0.17859638	-0.71377516	0.87246966	1.0	1.0	6503	tags=36%, list=30%, signal=51%
GO_NEURONAL_STEM_CELL_POPULATION_MAINTENANCE	GO_NEURONAL_STEM_CELL_POPULATION_MAINTENANCE		19	-0.295852	-0.71304613	0.89299613	1.0	1.0	2488	tags=21%, list=11%, signal=24%
GO_MYELOID_CELL_HOMEOSTASIS	GO_MYELOID_CELL_HOMEOSTASIS		84	-0.22369339	-0.7130426	0.92168677	1.0	1.0	3008	tags=17%, list=14%, signal=19%
GO_POSITIVE_REGULATION_OF_PROTEIN_BINDING	GO_POSITIVE_REGULATION_OF_PROTEIN_BINDING		69	-0.22680601	-0.7123719	0.976	1.0	1.0	2801	tags=19%, list=13%, signal=22%
GO_NEGATIVE_REGULATION_OF_LYMPHOCYTE_DIFFERENTIATION	GO_NEGATIVE_REGULATION_OF_LYMPHOCYTE_DIFFERENTIATION		39	-0.24746323	-0.7122025	0.94129556	1.0	1.0	4212	tags=26%, list=19%, signal=32%
GO_REGULATION_OF_LYMPHOCYTE_APOPTOTIC_PROCESS	GO_REGULATION_OF_LYMPHOCYTE_APOPTOTIC_PROCESS		52	-0.2922074	-0.712123	0.87349397	1.0	1.0	2275	tags=21%, list=10%, signal=24%
GO_PIRNA_METABOLIC_PROCESS	GO_PIRNA_METABOLIC_PROCESS		15	-0.3583269	-0.711452	0.8933333	1.0	1.0	2708	tags=27%, list=12%, signal=30%
GO_NEGATIVE_REGULATION_OF_INTERFERON_GAMMA_PRODUCTION	GO_NEGATIVE_REGULATION_OF_INTERFERON_GAMMA_PRODUCTION		32	-0.3183935	-0.7103701	0.88128775	1.0	1.0	2916	tags=25%, list=13%, signal=29%
GO_REGULATION_OF_NITRIC_OXIDE_SYNTHASE_BIOSYNTHETIC_PROCESS	GO_REGULATION_OF_NITRIC_OXIDE_SYNTHASE_BIOSYNTHETIC_PROCESS		18	-0.30838048	-0.71030176	0.9022869	1.0	1.0	3991	tags=39%, list=18%, signal=48%
GO_FORMATION_OF_PRIMARY_GERM_LAYER	GO_FORMATION_OF_PRIMARY_GERM_LAYER		105	-0.24496348	-0.708834	0.96351933	1.0	1.0	1529	tags=12%, list=7%, signal=13%
GO_POSITIVE_REGULATION_OF_NATURAL_KILLER_CELL_ACTIVATION	GO_POSITIVE_REGULATION_OF_NATURAL_KILLER_CELL_ACTIVATION		17	-0.30743402	-0.7077407	0.88095236	1.0	1.0	4565	tags=41%, list=21%, signal=52%
GO_POSITIVE_REGULATION_OF_LYMPHOCYTE_MEDIATED_IMMUNITY	GO_POSITIVE_REGULATION_OF_LYMPHOCYTE_MEDIATED_IMMUNITY		66	-0.28952622	-0.70658064	0.8576998	1.0	1.0	4565	tags=33%, list=21%, signal=42%
GO_REGULATION_OF_EXTRACELLULAR_MATRIX_ORGANIZATION	GO_REGULATION_OF_EXTRACELLULAR_MATRIX_ORGANIZATION		24	-0.2926725	-0.7056855	0.9119497	1.0	1.0	4558	tags=38%, list=21%, signal=47%
GO_EMBRYONIC_SKELETAL_SYSTEM_MORPHOGENESIS	GO_EMBRYONIC_SKELETAL_SYSTEM_MORPHOGENESIS		92	-0.25823566	-0.7044058	0.96868885	1.0	1.0	4021	tags=23%, list=18%, signal=28%
GO_REGULATION_OF_INNATE_IMMUNE_RESPONSE	GO_REGULATION_OF_INNATE_IMMUNE_RESPONSE		338	-0.24153648	-0.703661	0.84063745	1.0	1.0	4534	tags=29%, list=21%, signal=36%
GO_PIGMENT_GRANULE_ORGANIZATION	GO_PIGMENT_GRANULE_ORGANIZATION		20	-0.27348652	-0.7033215	0.90839696	1.0	1.0	2030	tags=20%, list=9%, signal=22%
GO_REGULATION_OF_RESPONSE_TO_FOOD	GO_REGULATION_OF_RESPONSE_TO_FOOD		18	-0.2594285	-0.703244	0.84521383	1.0	1.0	8187	tags=50%, list=38%, signal=80%
GO_POSITIVE_REGULATION_OF_T_HELPER_1_TYPE_IMMUNE_RESPONSE	GO_POSITIVE_REGULATION_OF_T_HELPER_1_TYPE_IMMUNE_RESPONSE		15	-0.3359606	-0.7017124	0.8767677	1.0	1.0	3428	tags=40%, list=16%, signal=47%
GO_NEGATIVE_REGULATION_OF_ORGAN_GROWTH	GO_NEGATIVE_REGULATION_OF_ORGAN_GROWTH		21	-0.26183146	-0.7016059	0.9159836	1.0	1.0	684	tags=10%, list=3%, signal=10%
GO_CEREBELLAR_CORTEX_DEVELOPMENT	GO_CEREBELLAR_CORTEX_DEVELOPMENT		45	-0.2412023	-0.69899267	0.9345603	1.0	1.0	5790	tags=33%, list=27%, signal=45%
GO_LEUKOCYTE_CELL_CELL_ADHESION	GO_LEUKOCYTE_CELL_CELL_ADHESION		248	-0.27729365	-0.69594455	0.8389662	1.0	1.0	4104	tags=27%, list=19%, signal=33%
GO_REGULATION_OF_T_HELPER_CELL_DIFFERENTIATION	GO_REGULATION_OF_T_HELPER_CELL_DIFFERENTIATION		26	-0.30736187	-0.695476	0.90060854	1.0	1.0	4464	tags=35%, list=21%, signal=44%
GO_REGULATION_OF_CARDIAC_MUSCLE_TISSUE_DEVELOPMENT	GO_REGULATION_OF_CARDIAC_MUSCLE_TISSUE_DEVELOPMENT		46	-0.27197924	-0.6949532	0.93158954	1.0	1.0	2791	tags=20%, list=13%, signal=22%
GO_REGULATION_OF_T_CELL_DIFFERENTIATION	GO_REGULATION_OF_T_CELL_DIFFERENTIATION		103	-0.26705337	-0.69368035	0.9443378	1.0	1.0	3273	tags=23%, list=15%, signal=27%
GO_CRANIAL_SKELETAL_SYSTEM_DEVELOPMENT	GO_CRANIAL_SKELETAL_SYSTEM_DEVELOPMENT		55	-0.25896186	-0.6930784	0.9218437	1.0	1.0	3974	tags=25%, list=18%, signal=31%
GO_RESPONSE_TO_DIETARY_EXCESS	GO_RESPONSE_TO_DIETARY_EXCESS		21	-0.29296717	-0.69248116	0.9574468	1.0	1.0	3295	tags=29%, list=15%, signal=34%
GO_REGULATION_OF_BLOOD_VESSEL_ENDOTHELIAL_CELL_MIGRATION	GO_REGULATION_OF_BLOOD_VESSEL_ENDOTHELIAL_CELL_MIGRATION		50	-0.24844712	-0.6920261	0.9157895	1.0	1.0	1698	tags=12%, list=8%, signal=13%
GO_RHYTHMIC_BEHAVIOR	GO_RHYTHMIC_BEHAVIOR		17	-0.29424876	-0.68942523	0.94234234	1.0	1.0	1018	tags=12%, list=5%, signal=12%
GO_POSITIVE_REGULATION_OF_CYTOKINE_PRODUCTION	GO_POSITIVE_REGULATION_OF_CYTOKINE_PRODUCTION		349	-0.24506122	-0.6891696	0.9431372	1.0	1.0	3469	tags=23%, list=16%, signal=27%
GO_POSITIVE_REGULATION_OF_CYTOKINE_BIOSYNTHETIC_PROCESS	GO_POSITIVE_REGULATION_OF_CYTOKINE_BIOSYNTHETIC_PROCESS		57	-0.2984796	-0.68900216	0.88912135	1.0	1.0	2801	tags=21%, list=13%, signal=24%
GO_NEGATIVE_REGULATION_OF_CELL_ACTIVATION	GO_NEGATIVE_REGULATION_OF_CELL_ACTIVATION		150	-0.25702375	-0.6864604	0.96183205	1.0	1.0	3342	tags=25%, list=15%, signal=30%
GO_ACTIVATION_OF_INNATE_IMMUNE_RESPONSE	GO_ACTIVATION_OF_INNATE_IMMUNE_RESPONSE		194	-0.23800065	-0.68604094	0.8623482	1.0	1.0	5152	tags=34%, list=24%, signal=44%
GO_POSITIVE_REGULATION_OF_INSULIN_SECRETION_INVOLVED_IN_CELLULAR_RESPONSE_TO_GLUCOSE_STIMULUS	GO_POSITIVE_REGULATION_OF_INSULIN_SECRETION_INVOLVED_IN_CELLULAR_RESPONSE_TO_GLUCOSE_STIMULUS		26	-0.25852245	-0.68535656	0.94959676	1.0	1.0	2873	tags=19%, list=13%, signal=22%
GO_SPERMATID_NUCLEUS_DIFFERENTIATION	GO_SPERMATID_NUCLEUS_DIFFERENTIATION		17	-0.21174258	-0.68515086	0.8515464	1.0	1.0	6423	tags=41%, list=30%, signal=58%
GO_POSITIVE_REGULATION_OF_NEUTROPHIL_MIGRATION	GO_POSITIVE_REGULATION_OF_NEUTROPHIL_MIGRATION		26	-0.33351988	-0.682946	0.8967742	1.0	1.0	3029	tags=38%, list=14%, signal=45%
GO_ESTABLISHMENT_OF_EPITHELIAL_CELL_POLARITY	GO_ESTABLISHMENT_OF_EPITHELIAL_CELL_POLARITY		22	-0.25244227	-0.67691666	0.9207921	1.0	1.0	3429	tags=27%, list=16%, signal=32%
GO_ZINC_ION_HOMEOSTASIS	GO_ZINC_ION_HOMEOSTASIS		21	-0.2525138	-0.6756454	0.91935486	1.0	1.0	3424	tags=19%, list=16%, signal=23%
GO_POSITIVE_REGULATION_OF_LYMPHOCYTE_DIFFERENTIATION	GO_POSITIVE_REGULATION_OF_LYMPHOCYTE_DIFFERENTIATION		77	-0.28366968	-0.67515177	0.9171717	1.0	1.0	3273	tags=25%, list=15%, signal=29%
GO_POSITIVE_REGULATION_OF_ALPHA_BETA_T_CELL_DIFFERENTIATION	GO_POSITIVE_REGULATION_OF_ALPHA_BETA_T_CELL_DIFFERENTIATION		37	-0.30094102	-0.67494935	0.914405	1.0	1.0	4464	tags=35%, list=21%, signal=44%
GO_COPPER_ION_HOMEOSTASIS	GO_COPPER_ION_HOMEOSTASIS		16	-0.25229108	-0.67424434	0.9325397	1.0	1.0	3774	tags=25%, list=17%, signal=30%
GO_FERTILIZATION	GO_FERTILIZATION		127	-0.18288355	-0.6737793	0.99029124	1.0	1.0	5517	tags=27%, list=25%, signal=36%
GO_REGULATION_OF_P38MAPK_CASCADE	GO_REGULATION_OF_P38MAPK_CASCADE		23	-0.27318808	-0.67176414	0.952919	1.0	1.0	4062	tags=35%, list=19%, signal=43%
GO_AMELOGENESIS	GO_AMELOGENESIS		19	-0.28666988	-0.670766	0.9474747	1.0	1.0	5146	tags=37%, list=24%, signal=48%
GO_IMMUNE_EFFECTOR_PROCESS	GO_IMMUNE_EFFECTOR_PROCESS		435	-0.24857296	-0.6677795	0.8901961	1.0	1.0	4466	tags=28%, list=21%, signal=35%
GO_CELLULAR_RESPONSE_TO_BIOTIC_STIMULUS	GO_CELLULAR_RESPONSE_TO_BIOTIC_STIMULUS		153	-0.24698456	-0.6665488	0.98214287	1.0	1.0	4487	tags=30%, list=21%, signal=38%
GO_RESPONSE_TO_FLUID_SHEAR_STRESS	GO_RESPONSE_TO_FLUID_SHEAR_STRESS		33	-0.27310658	-0.6654233	0.96025103	1.0	1.0	795	tags=12%, list=4%, signal=13%
GO_EMBRYONIC_SKELETAL_SYSTEM_DEVELOPMENT	GO_EMBRYONIC_SKELETAL_SYSTEM_DEVELOPMENT		119	-0.24157614	-0.66514885	0.98987854	1.0	1.0	4097	tags=24%, list=19%, signal=29%
GO_PROTEOGLYCAN_BIOSYNTHETIC_PROCESS	GO_PROTEOGLYCAN_BIOSYNTHETIC_PROCESS		57	-0.26515043	-0.6642707	0.9564356	1.0	1.0	2068	tags=16%, list=10%, signal=17%
GO_CRANIAL_NERVE_DEVELOPMENT	GO_CRANIAL_NERVE_DEVELOPMENT		40	-0.25778165	-0.6638016	0.9596774	1.0	1.0	4342	tags=25%, list=20%, signal=31%
GO_FC_RECEPTOR_SIGNALING_PATHWAY	GO_FC_RECEPTOR_SIGNALING_PATHWAY		181	-0.20120585	-0.66051114	0.9306931	1.0	1.0	4485	tags=27%, list=21%, signal=34%
GO_CYTOPLASMIC_SEQUESTERING_OF_PROTEIN	GO_CYTOPLASMIC_SEQUESTERING_OF_PROTEIN		39	-0.19785136	-0.6597104	0.93360996	1.0	1.0	7510	tags=38%, list=35%, signal=59%
GO_LYMPHOCYTE_ACTIVATION	GO_LYMPHOCYTE_ACTIVATION		331	-0.25957564	-0.65934014	0.89361703	1.0	1.0	4110	tags=26%, list=19%, signal=31%
GO_CELLULAR_COMPONENT_MAINTENANCE	GO_CELLULAR_COMPONENT_MAINTENANCE		18	-0.26377934	-0.65873843	0.9831579	1.0	1.0	3884	tags=28%, list=18%, signal=34%
GO_POSITIVE_REGULATION_OF_CD4_POSITIVE_ALPHA_BETA_T_CELL_ACTIVATION	GO_POSITIVE_REGULATION_OF_CD4_POSITIVE_ALPHA_BETA_T_CELL_ACTIVATION		27	-0.314797	-0.6576394	0.9188641	1.0	1.0	4464	tags=37%, list=21%, signal=47%
GO_POSITIVE_REGULATION_OF_IMMUNOGLOBULIN_PRODUCTION	GO_POSITIVE_REGULATION_OF_IMMUNOGLOBULIN_PRODUCTION		31	-0.27238166	-0.6568544	0.92771083	1.0	1.0	4261	tags=39%, list=20%, signal=48%
GO_REGULATION_OF_INTERFERON_GAMMA_PRODUCTION	GO_REGULATION_OF_INTERFERON_GAMMA_PRODUCTION		88	-0.2912557	-0.65646166	0.93787575	1.0	1.0	2581	tags=20%, list=12%, signal=23%
GO_REGULATION_OF_FILOPODIUM_ASSEMBLY	GO_REGULATION_OF_FILOPODIUM_ASSEMBLY		34	-0.25243843	-0.6515169	0.99390244	1.0	1.0	4639	tags=35%, list=21%, signal=45%
GO_POSITIVE_REGULATION_OF_BMP_SIGNALING_PATHWAY	GO_POSITIVE_REGULATION_OF_BMP_SIGNALING_PATHWAY		32	-0.2621985	-0.6504399	0.9700599	1.0	1.0	2488	tags=19%, list=11%, signal=21%
GO_REGULATION_OF_T_CELL_PROLIFERATION	GO_REGULATION_OF_T_CELL_PROLIFERATION		141	-0.2529369	-0.64855176	0.96711797	1.0	1.0	2420	tags=18%, list=11%, signal=20%
GO_POSITIVE_REGULATION_OF_PROTEIN_DEPOLYMERIZATION	GO_POSITIVE_REGULATION_OF_PROTEIN_DEPOLYMERIZATION		16	-0.3240192	-0.6469106	0.9	1.0	1.0	98	tags=6%, list=0%, signal=6%
GO_ARGININE_METABOLIC_PROCESS	GO_ARGININE_METABOLIC_PROCESS		17	-0.28395692	-0.64683515	0.9790356	1.0	1.0	6103	tags=53%, list=28%, signal=74%
GO_RESPONSE_TO_FOLIC_ACID	GO_RESPONSE_TO_FOLIC_ACID		15	-0.28054368	-0.64520144	0.96268654	1.0	1.0	1690	tags=20%, list=8%, signal=22%
GO_REGULATION_OF_TOLERANCE_INDUCTION	GO_REGULATION_OF_TOLERANCE_INDUCTION		17	-0.34707308	-0.64436406	0.8956693	1.0	1.0	1904	tags=18%, list=9%, signal=19%
GO_THIOESTER_BIOSYNTHETIC_PROCESS	GO_THIOESTER_BIOSYNTHETIC_PROCESS		46	-0.21192268	-0.6422161	0.98324025	1.0	1.0	6845	tags=41%, list=31%, signal=60%
GO_POSITIVE_REGULATION_OF_LYMPHOCYTE_APOPTOTIC_PROCESS	GO_POSITIVE_REGULATION_OF_LYMPHOCYTE_APOPTOTIC_PROCESS		18	-0.2945089	-0.64215815	0.9258475	1.0	1.0	7041	tags=44%, list=32%, signal=66%
GO_NEGATIVE_REGULATION_OF_RESPONSE_TO_EXTRACELLULAR_STIMULUS	GO_NEGATIVE_REGULATION_OF_RESPONSE_TO_EXTRACELLULAR_STIMULUS		32	-0.20036095	-0.6420841	0.9796748	1.0	1.0	3894	tags=22%, list=18%, signal=27%
GO_ALDITOL_METABOLIC_PROCESS	GO_ALDITOL_METABOLIC_PROCESS		19	-0.26266345	-0.640432	0.92706335	1.0	1.0	3632	tags=26%, list=17%, signal=32%
GO_REGULATION_OF_NEURON_PROJECTION_REGENERATION	GO_REGULATION_OF_NEURON_PROJECTION_REGENERATION		20	-0.24174815	-0.6403354	0.9722772	1.0	1.0	179	tags=5%, list=1%, signal=5%
GO_CELLULAR_RESPIRATION	GO_CELLULAR_RESPIRATION		134	-0.17162381	-0.6393167	0.8694779	1.0	1.0	5324	tags=25%, list=24%, signal=32%
GO_LYMPHOCYTE_DIFFERENTIATION	GO_LYMPHOCYTE_DIFFERENTIATION		204	-0.24294488	-0.63902235	0.94390714	1.0	1.0	4110	tags=26%, list=19%, signal=32%
GO_NEGATIVE_REGULATION_OF_VIRAL_RELEASE_FROM_HOST_CELL	GO_NEGATIVE_REGULATION_OF_VIRAL_RELEASE_FROM_HOST_CELL		15	-0.265014	-0.63622725	0.9299363	1.0	1.0	6114	tags=47%, list=28%, signal=65%
GO_NEGATIVE_REGULATION_OF_B_CELL_PROLIFERATION	GO_NEGATIVE_REGULATION_OF_B_CELL_PROLIFERATION		15	-0.2917549	-0.635767	0.9389764	1.0	1.0	3073	tags=20%, list=14%, signal=23%
GO_CELLULAR_RESPONSE_TO_LEPTIN_STIMULUS	GO_CELLULAR_RESPONSE_TO_LEPTIN_STIMULUS		16	-0.25135136	-0.63382804	0.9411765	1.0	1.0	164	tags=6%, list=1%, signal=6%
GO_NEGATIVE_REGULATION_OF_EPIDERMIS_DEVELOPMENT	GO_NEGATIVE_REGULATION_OF_EPIDERMIS_DEVELOPMENT		16	-0.29059365	-0.6332703	0.9266247	1.0	1.0	779	tags=13%, list=4%, signal=13%
GO_ESTABLISHMENT_OF_PROTEIN_LOCALIZATION_TO_GOLGI	GO_ESTABLISHMENT_OF_PROTEIN_LOCALIZATION_TO_GOLGI		15	-0.24053513	-0.63122743	0.9117043	1.0	1.0	2500	tags=13%, list=11%, signal=15%
GO_POSITIVE_REGULATION_OF_CYTOKINE_PRODUCTION_INVOLVED_IN_IMMUNE_RESPONSE	GO_POSITIVE_REGULATION_OF_CYTOKINE_PRODUCTION_INVOLVED_IN_IMMUNE_RESPONSE		28	-0.28485343	-0.6307537	0.95983934	1.0	1.0	4212	tags=36%, list=19%, signal=44%
GO_AROMATIC_AMINO_ACID_FAMILY_CATABOLIC_PROCESS	GO_AROMATIC_AMINO_ACID_FAMILY_CATABOLIC_PROCESS		18	-0.30039844	-0.6298808	0.96705425	1.0	1.0	3607	tags=33%, list=17%, signal=40%
GO_REGULATION_OF_ANION_TRANSMEMBRANE_TRANSPORT	GO_REGULATION_OF_ANION_TRANSMEMBRANE_TRANSPORT		27	-0.20678794	-0.62881815	0.970894	1.0	1.0	719	tags=7%, list=3%, signal=8%
GO_REGULATION_OF_T_CELL_CYTOKINE_PRODUCTION	GO_REGULATION_OF_T_CELL_CYTOKINE_PRODUCTION		22	-0.28801292	-0.62834156	0.95519346	1.0	1.0	6043	tags=45%, list=28%, signal=63%
GO_REGULATION_OF_THE_FORCE_OF_HEART_CONTRACTION	GO_REGULATION_OF_THE_FORCE_OF_HEART_CONTRACTION		28	-0.30420893	-0.6270827	0.9051383	1.0	1.0	3156	tags=29%, list=15%, signal=33%
GO_T_CELL_SELECTION	GO_T_CELL_SELECTION		36	-0.30064875	-0.62702006	0.8916828	1.0	1.0	3597	tags=25%, list=17%, signal=30%
GO_REGULATION_OF_IMMUNOGLOBULIN_SECRETION	GO_REGULATION_OF_IMMUNOGLOBULIN_SECRETION		17	-0.276107	-0.6263292	0.9655172	1.0	1.0	4212	tags=41%, list=19%, signal=51%
GO_REGULATION_OF_LYMPHOCYTE_DIFFERENTIATION	GO_REGULATION_OF_LYMPHOCYTE_DIFFERENTIATION		128	-0.24130642	-0.624806	0.988	1.0	1.0	3273	tags=21%, list=15%, signal=25%
GO_REGULATION_OF_LEUKOCYTE_PROLIFERATION	GO_REGULATION_OF_LEUKOCYTE_PROLIFERATION		198	-0.24294348	-0.6242408	0.98455596	1.0	1.0	4212	tags=27%, list=19%, signal=33%
GO_MALE_GENITALIA_DEVELOPMENT	GO_MALE_GENITALIA_DEVELOPMENT		21	-0.23987886	-0.62345487	0.96998125	1.0	1.0	3109	tags=19%, list=14%, signal=22%
GO_RESPONSE_TO_ELECTRICAL_STIMULUS	GO_RESPONSE_TO_ELECTRICAL_STIMULUS		42	-0.21932316	-0.62195534	0.9882353	1.0	1.0	1337	tags=10%, list=6%, signal=10%
GO_REGULATION_OF_LEUKOCYTE_MEDIATED_CYTOTOXICITY	GO_REGULATION_OF_LEUKOCYTE_MEDIATED_CYTOTOXICITY		50	-0.28298485	-0.6197059	0.9508841	1.0	1.0	1101	tags=14%, list=5%, signal=15%
GO_POSITIVE_REGULATION_OF_INTERLEUKIN_10_PRODUCTION	GO_POSITIVE_REGULATION_OF_INTERLEUKIN_10_PRODUCTION		28	-0.27203453	-0.6190534	0.95219123	1.0	1.0	4464	tags=39%, list=21%, signal=49%
GO_REGULATION_OF_ANTIGEN_RECEPTOR_MEDIATED_SIGNALING_PATHWAY	GO_REGULATION_OF_ANTIGEN_RECEPTOR_MEDIATED_SIGNALING_PATHWAY		38	-0.28412402	-0.6174141	0.9118199	1.0	1.0	3942	tags=29%, list=18%, signal=35%
GO_NEGATIVE_REGULATION_OF_NF_KAPPAB_IMPORT_INTO_NUCLEUS	GO_NEGATIVE_REGULATION_OF_NF_KAPPAB_IMPORT_INTO_NUCLEUS		16	-0.23694944	-0.6148326	0.9599198	1.0	1.0	4485	tags=31%, list=21%, signal=39%
GO_NEGATIVE_REGULATION_OF_VIRAL_ENTRY_INTO_HOST_CELL	GO_NEGATIVE_REGULATION_OF_VIRAL_ENTRY_INTO_HOST_CELL		19	-0.23915885	-0.6147029	0.9504132	1.0	1.0	6369	tags=47%, list=29%, signal=67%
GO_REGULATION_OF_MYOBLAST_FUSION	GO_REGULATION_OF_MYOBLAST_FUSION		19	-0.28573126	-0.61366874	0.97455966	1.0	1.0	3794	tags=32%, list=17%, signal=38%
GO_MITOCHONDRIAL_ATP_SYNTHESIS_COUPLED_PROTON_TRANSPORT	GO_MITOCHONDRIAL_ATP_SYNTHESIS_COUPLED_PROTON_TRANSPORT		17	-0.22477572	-0.61349636	0.89299613	1.0	1.0	5496	tags=24%, list=25%, signal=31%
GO_LEUKOCYTE_ACTIVATION	GO_LEUKOCYTE_ACTIVATION		399	-0.23940463	-0.61261547	0.9583333	1.0	1.0	4110	tags=24%, list=19%, signal=29%
GO_REGULATION_OF_MACROPHAGE_CHEMOTAXIS	GO_REGULATION_OF_MACROPHAGE_CHEMOTAXIS		16	-0.31728578	-0.6114417	0.9753593	1.0	1.0	554	tags=13%, list=3%, signal=13%
GO_POSITIVE_REGULATION_OF_STRIATED_MUSCLE_CONTRACTION	GO_POSITIVE_REGULATION_OF_STRIATED_MUSCLE_CONTRACTION		15	-0.26054826	-0.60846496	0.9771863	1.0	1.0	3775	tags=33%, list=17%, signal=40%
GO_T_CELL_DIFFERENTIATION	GO_T_CELL_DIFFERENTIATION		120	-0.24964248	-0.6080647	0.9519231	1.0	1.0	4036	tags=28%, list=19%, signal=34%
GO_FATTY_ACYL_COA_METABOLIC_PROCESS	GO_FATTY_ACYL_COA_METABOLIC_PROCESS		45	-0.20714876	-0.6079028	0.99810606	1.0	1.0	5769	tags=38%, list=27%, signal=51%
GO_PROTEIN_EXIT_FROM_ENDOPLASMIC_RETICULUM	GO_PROTEIN_EXIT_FROM_ENDOPLASMIC_RETICULUM		18	-0.21684499	-0.60759854	0.88752556	1.0	1.0	3003	tags=17%, list=14%, signal=19%
GO_DETECTION_OF_OTHER_ORGANISM	GO_DETECTION_OF_OTHER_ORGANISM		17	-0.28608108	-0.6072316	0.9668737	1.0	1.0	7241	tags=53%, list=33%, signal=79%
GO_CHONDROITIN_SULFATE_BIOSYNTHETIC_PROCESS	GO_CHONDROITIN_SULFATE_BIOSYNTHETIC_PROCESS		25	-0.2962615	-0.60597444	0.9360825	1.0	1.0	3773	tags=28%, list=17%, signal=34%
GO_EATING_BEHAVIOR	GO_EATING_BEHAVIOR		29	-0.23210385	-0.6036449	0.9816701	1.0	1.0	3706	tags=17%, list=17%, signal=21%
GO_SERTOLI_CELL_DIFFERENTIATION	GO_SERTOLI_CELL_DIFFERENTIATION		18	-0.23003504	-0.6029773	0.94375	1.0	1.0	2850	tags=17%, list=13%, signal=19%
GO_POSITIVE_REGULATION_OF_SUBSTRATE_ADHESION_DEPENDENT_CELL_SPREADING	GO_POSITIVE_REGULATION_OF_SUBSTRATE_ADHESION_DEPENDENT_CELL_SPREADING		26	-0.22235318	-0.60125136	0.9767442	1.0	1.0	4409	tags=27%, list=20%, signal=34%
GO_REGULATION_OF_T_CELL_MEDIATED_IMMUNITY	GO_REGULATION_OF_T_CELL_MEDIATED_IMMUNITY		50	-0.2364471	-0.60005456	0.988	1.0	1.0	1053	tags=12%, list=5%, signal=13%
GO_SYNAPTIC_TRANSMISSION_CHOLINERGIC	GO_SYNAPTIC_TRANSMISSION_CHOLINERGIC		33	-0.2365583	-0.59862864	0.9706458	1.0	1.0	585	tags=6%, list=3%, signal=6%
GO_G_PROTEIN_COUPLED_PURINERGIC_RECEPTOR_SIGNALING_PATHWAY	GO_G_PROTEIN_COUPLED_PURINERGIC_RECEPTOR_SIGNALING_PATHWAY		18	-0.31752396	-0.59805745	0.9752381	1.0	1.0	1412	tags=17%, list=6%, signal=18%
GO_POSITIVE_REGULATION_OF_CELL_KILLING	GO_POSITIVE_REGULATION_OF_CELL_KILLING		37	-0.28127033	-0.5976961	0.97276264	1.0	1.0	2443	tags=16%, list=11%, signal=18%
GO_POSITIVE_REGULATION_OF_CELL_CELL_ADHESION	GO_POSITIVE_REGULATION_OF_CELL_CELL_ADHESION		228	-0.23142362	-0.596494	0.99011856	1.0	1.0	4107	tags=25%, list=19%, signal=31%
GO_NEGATIVE_REGULATION_OF_LIPID_TRANSPORT	GO_NEGATIVE_REGULATION_OF_LIPID_TRANSPORT		25	-0.22964454	-0.59435403	0.9718875	1.0	1.0	7801	tags=52%, list=36%, signal=81%
GO_CORONARY_VASCULATURE_DEVELOPMENT	GO_CORONARY_VASCULATURE_DEVELOPMENT		36	-0.23948859	-0.5932054	0.96516395	0.9998179	1.0	1668	tags=11%, list=8%, signal=12%
GO_NEGATIVE_REGULATION_OF_TRANSCRIPTION_FACTOR_IMPORT_INTO_NUCLEUS	GO_NEGATIVE_REGULATION_OF_TRANSCRIPTION_FACTOR_IMPORT_INTO_NUCLEUS		36	-0.19513565	-0.59276915	0.99804306	0.9991831	1.0	4756	tags=28%, list=22%, signal=35%
GO_DETECTION_OF_BIOTIC_STIMULUS	GO_DETECTION_OF_BIOTIC_STIMULUS		24	-0.2740382	-0.59239125	0.9702381	0.9985269	1.0	4534	tags=29%, list=21%, signal=37%
GO_GLYCERALDEHYDE_3_PHOSPHATE_METABOLIC_PROCESS	GO_GLYCERALDEHYDE_3_PHOSPHATE_METABOLIC_PROCESS		16	-0.25803375	-0.5858128	0.9044944	0.9998648	1.0	3728	tags=31%, list=17%, signal=38%
GO_REGULATION_OF_FEEDING_BEHAVIOR	GO_REGULATION_OF_FEEDING_BEHAVIOR		19	-0.2064216	-0.58425343	0.9002217	0.9995515	1.0	915	tags=5%, list=4%, signal=5%
GO_POSITIVE_REGULATION_OF_ALPHA_BETA_T_CELL_PROLIFERATION	GO_POSITIVE_REGULATION_OF_ALPHA_BETA_T_CELL_PROLIFERATION		19	-0.3042556	-0.5764212	0.96626985	1.0	1.0	1033	tags=16%, list=5%, signal=17%
GO_REGULATION_OF_CYTOKINE_PRODUCTION_INVOLVED_IN_INFLAMMATORY_RESPONSE	GO_REGULATION_OF_CYTOKINE_PRODUCTION_INVOLVED_IN_INFLAMMATORY_RESPONSE		16	-0.24874611	-0.57320195	0.9903475	1.0	1.0	5862	tags=44%, list=27%, signal=60%
GO_POSITIVE_REGULATION_OF_ALPHA_BETA_T_CELL_ACTIVATION	GO_POSITIVE_REGULATION_OF_ALPHA_BETA_T_CELL_ACTIVATION		51	-0.255829	-0.57248086	0.98977506	1.0	1.0	4464	tags=31%, list=21%, signal=39%
GO_ESTABLISHMENT_OF_PROTEIN_LOCALIZATION_TO_ENDOPLASMIC_RETICULUM	GO_ESTABLISHMENT_OF_PROTEIN_LOCALIZATION_TO_ENDOPLASMIC_RETICULUM		87	-0.12103495	-0.5643334	0.90786946	1.0	1.0	5424	tags=15%, list=25%, signal=20%
GO_REGULATION_OF_ALPHA_BETA_T_CELL_PROLIFERATION	GO_REGULATION_OF_ALPHA_BETA_T_CELL_PROLIFERATION		23	-0.28352198	-0.5578491	0.96844184	1.0	1.0	2420	tags=22%, list=11%, signal=24%
GO_NATURAL_KILLER_CELL_ACTIVATION	GO_NATURAL_KILLER_CELL_ACTIVATION		53	-0.23903391	-0.55736357	0.9498998	1.0	1.0	3468	tags=17%, list=16%, signal=20%
GO_REGULATION_OF_ACTIVATED_T_CELL_PROLIFERATION	GO_REGULATION_OF_ACTIVATED_T_CELL_PROLIFERATION		39	-0.2365086	-0.5563515	0.9786408	1.0	1.0	2368	tags=15%, list=11%, signal=17%
GO_B_CELL_PROLIFERATION	GO_B_CELL_PROLIFERATION		37	-0.2545788	-0.5558288	0.9603025	1.0	1.0	893	tags=8%, list=4%, signal=8%
GO_NEGATIVE_REGULATION_OF_MYOBLAST_DIFFERENTIATION	GO_NEGATIVE_REGULATION_OF_MYOBLAST_DIFFERENTIATION		23	-0.23455885	-0.55220795	0.9961905	1.0	1.0	873	tags=9%, list=4%, signal=9%
GO_PEROXISOMAL_TRANSPORT	GO_PEROXISOMAL_TRANSPORT		17	-0.21977587	-0.55071175	0.9834711	0.9998311	1.0	4591	tags=29%, list=21%, signal=37%
GO_AEROBIC_RESPIRATION	GO_AEROBIC_RESPIRATION		49	-0.15698239	-0.54896873	0.9662028	0.99934727	1.0	1612	tags=6%, list=7%, signal=7%
GO_REGULATION_OF_CELL_KILLING	GO_REGULATION_OF_CELL_KILLING		60	-0.24172366	-0.5419621	0.98995984	0.99977773	1.0	1101	tags=12%, list=5%, signal=12%
GO_ACROSOME_REACTION	GO_ACROSOME_REACTION		16	-0.21987298	-0.5404481	0.9802632	0.9992596	1.0	3039	tags=13%, list=14%, signal=15%
GO_ANTIGEN_RECEPTOR_MEDIATED_SIGNALING_PATHWAY	GO_ANTIGEN_RECEPTOR_MEDIATED_SIGNALING_PATHWAY		173	-0.21611711	-0.525142	0.98458576	1.0	1.0	5152	tags=34%, list=24%, signal=44%
GO_LYMPHOCYTE_COSTIMULATION	GO_LYMPHOCYTE_COSTIMULATION		73	-0.23956428	-0.5227783	0.98259187	1.0	1.0	4409	tags=26%, list=20%, signal=33%
GO_T_CELL_PROLIFERATION	GO_T_CELL_PROLIFERATION		34	-0.24733011	-0.5224995	0.9962049	0.9994293	1.0	4372	tags=26%, list=20%, signal=33%
GO_PARASYMPATHETIC_NERVOUS_SYSTEM_DEVELOPMENT	GO_PARASYMPATHETIC_NERVOUS_SYSTEM_DEVELOPMENT		16	-0.23675734	-0.5219614	0.99002	0.9987179	1.0	542	tags=6%, list=2%, signal=6%
GO_VIRION_ASSEMBLY	GO_VIRION_ASSEMBLY		35	-0.16526622	-0.52183837	0.98767966	0.99796176	1.0	7230	tags=31%, list=33%, signal=47%
GO_NATURAL_KILLER_CELL_MEDIATED_IMMUNITY	GO_NATURAL_KILLER_CELL_MEDIATED_IMMUNITY		22	-0.23969914	-0.5156764	0.98790324	0.99792904	1.0	4376	tags=32%, list=20%, signal=40%
GO_MULTI_ORGANISM_ORGANELLE_ORGANIZATION	GO_MULTI_ORGANISM_ORGANELLE_ORGANIZATION		22	-0.17509295	-0.49109116	0.9858871	0.9993792	1.0	5535	tags=23%, list=25%, signal=30%
GO_NEGATIVE_REGULATION_OF_INTERLEUKIN_12_PRODUCTION	GO_NEGATIVE_REGULATION_OF_INTERLEUKIN_12_PRODUCTION		15	-0.2683831	-0.48347118	0.98778003	0.9991712	1.0	4217	tags=33%, list=19%, signal=41%
GO_REGULATION_OF_APPETITE	GO_REGULATION_OF_APPETITE		23	-0.18606347	-0.46795002	0.9979757	0.99929595	1.0	3163	tags=13%, list=15%, signal=15%
GO_REGULATION_OF_INTERLEUKIN_17_PRODUCTION	GO_REGULATION_OF_INTERLEUKIN_17_PRODUCTION		22	-0.23025464	-0.46029544	0.99235183	0.9988794	1.0	4464	tags=32%, list=21%, signal=40%
GO_THYMIC_T_CELL_SELECTION	GO_THYMIC_T_CELL_SELECTION		19	-0.22528493	-0.43962935	0.9940711	0.9988318	1.0	4911	tags=26%, list=23%, signal=34%
