# Supplementary material for: Identification and validation of key modules and hub genes associated with the pathological stage of oral squamous cell carcinoma by weighted gene co-expression network analysis
Source: PeerJ. 2020 Feb 4;8:e8505. doi: 10.7717/peerj.8505 (PMC7006519; doi:10.7717/peerj.8505)
Supplement: File S6 [file peerj-08-8505-s006.zip › my_analysis_213900_BP.Gsea.1570106614819/ranked_gene_list_H_versus_L_1570106614819.xls]

NAME	DESCRIPTION	GENE_SYMBOL	GENE_TITLE	SCORE
FAM189A2	na	null	null	0.93497694
LOC101930349	na	null	null	0.60392344
FAM3B	na	null	null	0.5627347
SLC44A3	na	null	null	0.54070395
TMEM100	na	null	null	0.53832173
PARM1	na	null	null	0.534218
SH3BGRL2	na	null	null	0.52060044
NR3C2	na	null	null	0.51769686
HLF	na	null	null	0.51666534
PAX9	na	null	null	0.49942592
RRAGD	na	null	null	0.49811426
PBX1	na	null	null	0.497553
NYNRIN	na	null	null	0.49656102
ODAM	na	null	null	0.48417726
CHPT1	na	null	null	0.48395956
PRKAR2B	na	null	null	0.4756345
MYO5C	na	null	null	0.46823654
NBEA	na	null	null	0.4681424
ENPP4	na	null	null	0.46369898
SHROOM3	na	null	null	0.46276915
GALNT12	na	null	null	0.46216905
CTTNBP2	na	null	null	0.4609807
NOSTRIN	na	null	null	0.46017426
C6orf58	na	null	null	0.458677
GPD1L	na	null	null	0.45863524
GSPT2	na	null	null	0.45818582
TMPRSS2	na	null	null	0.45651674
ANKRD35	na	null	null	0.45374548
CYP4X1	na	null	null	0.45345387
NDNF	na	null	null	0.4522267
BEX4	na	null	null	0.45140377
ABCA8	na	null	null	0.4506001
IGSF10	na	null	null	0.45052844
CEACAM1	na	null	null	0.4475235
NDRG2	na	null	null	0.4466815
EPHX3	na	null	null	0.4465088
FAM3D	na	null	null	0.44129997
SCN4B	na	null	null	0.440274
DEPTOR	na	null	null	0.43970707
C2orf40	na	null	null	0.43783706
TMEM125	na	null	null	0.43772918
FAM162B	na	null	null	0.4375315
WFDC2	na	null	null	0.43742272
CTSG	na	null	null	0.43606958
PAIP2B	na	null	null	0.4312626
SCNN1B	na	null	null	0.42997468
MFAP4	na	null	null	0.42970058
CLU	na	null	null	0.4259866
ABI3BP	na	null	null	0.4248709
ACKR1	na	null	null	0.4233984
EMCN	na	null	null	0.4205364
TNFRSF19	na	null	null	0.41977018
FUT6	na	null	null	0.419221
MLPH	na	null	null	0.41697416
ATP6V0A4	na	null	null	0.41606334
TNFRSF11A	na	null	null	0.41263714
CCL15-CCL14	na	null	null	0.41240683
RSPO3	na	null	null	0.41001147
PLP1	na	null	null	0.40854466
SELENBP1	na	null	null	0.40645677
SLC5A1	na	null	null	0.406283
RHOU	na	null	null	0.4062175
PKDCC	na	null	null	0.40616646
SELP	na	null	null	0.40578994
VIT	na	null	null	0.40527228
PLCB4	na	null	null	0.4028344
MGST1	na	null	null	0.40174976
CRISP3	na	null	null	0.40139192
ANKRD6	na	null	null	0.40110528
MAN1C1	na	null	null	0.40090787
FXYD6	na	null	null	0.400605
PIP	na	null	null	0.40042996
DLK1	na	null	null	0.40025225
MAL	na	null	null	0.39804363
C1orf115	na	null	null	0.3958377
GPX3	na	null	null	0.39524117
GGT6	na	null	null	0.394204
NPDC1	na	null	null	0.39395815
MANSC1	na	null	null	0.39357433
RAMP3	na	null	null	0.3926501
SUSD4	na	null	null	0.39033896
PTPRN2	na	null	null	0.39021057
LIFR	na	null	null	0.3897297
FAM171A1	na	null	null	0.38796556
TNS2	na	null	null	0.38781267
TMPRSS11B	na	null	null	0.38778007
SMAD9	na	null	null	0.38743144
KRT13	na	null	null	0.386714
CAPN6	na	null	null	0.38585836
COBL	na	null	null	0.38517174
FAT4	na	null	null	0.3821623
TSPAN8	na	null	null	0.3814924
TSPAN12	na	null	null	0.37924978
EYA2	na	null	null	0.37911418
RNASE4	na	null	null	0.37874874
PRSS12	na	null	null	0.3786419
CHL1	na	null	null	0.37863514
CRYM	na	null	null	0.3786121
FAM107A	na	null	null	0.3784648
TFF1	na	null	null	0.37844786
ZG16B	na	null	null	0.37753513
MYL5	na	null	null	0.37632796
BHLHA15	na	null	null	0.37476328
CCL28	na	null	null	0.3745818
MEIS1	na	null	null	0.3739869
C5orf66-AS1	na	null	null	0.37331176
FOXC1	na	null	null	0.3732293
CHST9	na	null	null	0.37280968
MSMB	na	null	null	0.37263504
COL14A1	na	null	null	0.372285
ECHDC2	na	null	null	0.37114903
CHRDL1	na	null	null	0.37053642
REEP1	na	null	null	0.36991075
CAB39L	na	null	null	0.36968777
SLC26A9	na	null	null	0.36884063
TGFBR3	na	null	null	0.3681971
CEACAM6	na	null	null	0.36796674
ST6GALNAC1	na	null	null	0.36783144
FCGBP	na	null	null	0.36721298
TLE2	na	null	null	0.36692387
PTN	na	null	null	0.3660295
ZBED3	na	null	null	0.36411428
CYP4F12	na	null	null	0.36330816
TFF3	na	null	null	0.36152762
EPHX2	na	null	null	0.36107415
ACOX2	na	null	null	0.36103147
TOX3	na	null	null	0.36093402
SVIP	na	null	null	0.36066675
MIR29C	na	null	null	0.3604639
SERPINB11	na	null	null	0.36039487
TNXB	na	null	null	0.35993603
CRABP1	na	null	null	0.35961363
TCEAL2	na	null	null	0.35948038
SORBS2	na	null	null	0.35864684
PPP1R1B	na	null	null	0.35826862
CYP2J2	na	null	null	0.35793993
CEACAM5	na	null	null	0.3579378
MUC16	na	null	null	0.3574581
PPP1R3C	na	null	null	0.35671648
TRIL	na	null	null	0.3563497
VIPR1	na	null	null	0.3557549
CLDN3	na	null	null	0.3548054
MUC5B	na	null	null	0.3537105
SLC6A14	na	null	null	0.35196477
PIGR	na	null	null	0.35078543
CXCL17	na	null	null	0.34979337
KCNT2	na	null	null	0.34961548
CRNN	na	null	null	0.34804702
PKIA	na	null	null	0.34782523
DACH1	na	null	null	0.34778395
EPB41L3	na	null	null	0.34648058
LOC102725051	na	null	null	0.34605733
IL33	na	null	null	0.34557685
STATH	na	null	null	0.34538528
OSR1	na	null	null	0.34529915
C4orf19	na	null	null	0.3440165
FAAH2	na	null	null	0.34296992
CHAD	na	null	null	0.3423575
PDE8B	na	null	null	0.34208772
SLC16A14	na	null	null	0.34205607
FUT3	na	null	null	0.34185544
ANK2	na	null	null	0.34172678
PRR15L	na	null	null	0.34149435
ADRA2A	na	null	null	0.34139374
ENPP5	na	null	null	0.34127864
LEAP2	na	null	null	0.340795
SEMA3G	na	null	null	0.3400645
SCGB3A1	na	null	null	0.33998418
ITIH5	na	null	null	0.33977532
PLA2G16	na	null	null	0.33903497
AMPD1	na	null	null	0.33890897
TEKT4P2	na	null	null	0.33815932
ANGPTL1	na	null	null	0.337758
ZNF667-AS1	na	null	null	0.3377561
ZNF658	na	null	null	0.33747873
GPRASP1	na	null	null	0.3368113
NPY1R	na	null	null	0.33664703
LRRN4CL	na	null	null	0.3351619
SAA2-SAA4	na	null	null	0.33384153
PPM1L	na	null	null	0.33300442
KRT78	na	null	null	0.33085763
JAM2	na	null	null	0.33046496
TCN1	na	null	null	0.3296599
C15orf65	na	null	null	0.32878467
ESRRG	na	null	null	0.3279369
SCARA5	na	null	null	0.32765824
ENDOU	na	null	null	0.32758468
TMEM150C	na	null	null	0.32725835
SIM2	na	null	null	0.3265513
DAPL1	na	null	null	0.32580894
IL36A	na	null	null	0.32576877
ZNF844	na	null	null	0.32571176
PAMR1	na	null	null	0.32562324
AZGP1	na	null	null	0.32554555
DUOX2	na	null	null	0.32493314
GREM2	na	null	null	0.32455945
ASRGL1	na	null	null	0.32395145
LRRK2	na	null	null	0.32345116
TM7SF2	na	null	null	0.32342988
PSCA	na	null	null	0.32324743
GDF10	na	null	null	0.32306
MUC7	na	null	null	0.3229509
PRSS27	na	null	null	0.32240433
PEG3	na	null	null	0.3223606
CP	na	null	null	0.3221474
FMO2	na	null	null	0.32071403
ATP6V0E2	na	null	null	0.3203229
FAM221A	na	null	null	0.31991646
ATP6V1C2	na	null	null	0.3197527
VSIG2	na	null	null	0.31970817
MFSD4A	na	null	null	0.31960675
SYNGR1	na	null	null	0.31904134
BPIFB2	na	null	null	0.31890863
PROM1	na	null	null	0.31812415
SYTL5	na	null	null	0.31743124
IGFBP5	na	null	null	0.31695417
DMBT1	na	null	null	0.3167587
LOC644172	na	null	null	0.31644043
RYR3	na	null	null	0.31607953
PPP1R9A	na	null	null	0.3160639
TGM3	na	null	null	0.3158066
PTGFR	na	null	null	0.31562424
CD34	na	null	null	0.31451935
GCNT3	na	null	null	0.3140707
TSPOAP1	na	null	null	0.31395727
ZNF662	na	null	null	0.31375337
RBP7	na	null	null	0.3123651
DHRS9	na	null	null	0.31225312
BPIFB1	na	null	null	0.3121577
TLR5	na	null	null	0.31209216
ITLN1	na	null	null	0.31200755
C9orf152	na	null	null	0.31132323
CSRNP3	na	null	null	0.3107882
AGT	na	null	null	0.3105741
TMC5	na	null	null	0.31003106
CYP2E1	na	null	null	0.30940732
CLGN	na	null	null	0.308589
KCNK5	na	null	null	0.30848876
ANG	na	null	null	0.3080755
PITX1	na	null	null	0.3075766
APLNR	na	null	null	0.30732617
MUC15	na	null	null	0.30686772
CXCL12	na	null	null	0.30669138
RARRES1	na	null	null	0.30641407
TTC9	na	null	null	0.30627215
CFAP44	na	null	null	0.30536628
ZNF420	na	null	null	0.30505094
FCER1A	na	null	null	0.30384317
LOC100287497	na	null	null	0.3037719
CGREF1	na	null	null	0.30354875
TF	na	null	null	0.30347937
SNCAIP	na	null	null	0.3034674
CLIC6	na	null	null	0.30343226
ADCY6	na	null	null	0.30338565
RAMP2	na	null	null	0.30322874
STX19	na	null	null	0.30243602
KIAA1324	na	null	null	0.3023321
LTF	na	null	null	0.30124855
IL17RD	na	null	null	0.30068406
ISM1	na	null	null	0.30014384
LOC100506606	na	null	null	0.29909423
ZNF415	na	null	null	0.29871133
TMEM45B	na	null	null	0.29803303
AQP1	na	null	null	0.2979875
SERTAD4	na	null	null	0.2979723
SLC44A4	na	null	null	0.29770273
LGR6	na	null	null	0.29753846
AQP5	na	null	null	0.29748157
SMIM10L2B	na	null	null	0.29689604
ZNF439	na	null	null	0.29650098
ACPP	na	null	null	0.29534262
SFTA2	na	null	null	0.2943769
LPIN1	na	null	null	0.29421657
ADCY4	na	null	null	0.294079
WIF1	na	null	null	0.29402336
GCNT2	na	null	null	0.29262084
LOC101928274	na	null	null	0.29236484
CRACR2B	na	null	null	0.2921052
DISP1	na	null	null	0.29175228
PKIB	na	null	null	0.29165155
ANK1	na	null	null	0.29161397
HPGD	na	null	null	0.291491
CDH19	na	null	null	0.29136053
ITM2A	na	null	null	0.2904789
TESC	na	null	null	0.29042923
CLEC1A	na	null	null	0.29021847
ZNF300P1	na	null	null	0.29019782
ZFP3	na	null	null	0.28997427
PWAR6	na	null	null	0.28995845
PHGDH	na	null	null	0.28982475
HMGCS2	na	null	null	0.28954318
LINC01560	na	null	null	0.28900552
LRRC31	na	null	null	0.28842402
ARHGEF26	na	null	null	0.288359
F5	na	null	null	0.28780818
ALDH5A1	na	null	null	0.2875475
JCHAIN	na	null	null	0.28745648
ATP13A4	na	null	null	0.28737757
ERO1B	na	null	null	0.28733668
ATP2A3	na	null	null	0.28729302
BEX2	na	null	null	0.287244
CDO1	na	null	null	0.28710142
LOC441178	na	null	null	0.28705806
CREB3L4	na	null	null	0.28682265
C15orf48	na	null	null	0.28668058
MEOX1	na	null	null	0.28654367
NTRK2	na	null	null	0.28632963
GPR160	na	null	null	0.28615123
HSPB6	na	null	null	0.2861291
LMOD1	na	null	null	0.28556624
CYP3A5	na	null	null	0.28539082
EGFLAM	na	null	null	0.28529125
P4HTM	na	null	null	0.28521115
CLDN17	na	null	null	0.28485155
SFRP1	na	null	null	0.2845245
SYNPO2	na	null	null	0.28431246
PLPPR4	na	null	null	0.28415358
LOC100233156	na	null	null	0.28408316
HSD17B2	na	null	null	0.28405836
FXYD1	na	null	null	0.2839731
AHRR	na	null	null	0.28388736
CEACAM7	na	null	null	0.2834875
LONRF2	na	null	null	0.2834678
FA2H	na	null	null	0.28346428
MUC20	na	null	null	0.2822627
TMEM170B	na	null	null	0.28208745
GABRP	na	null	null	0.28181335
LCN2	na	null	null	0.28170732
HMCN1	na	null	null	0.28157002
LIMCH1	na	null	null	0.28116858
GGTA1P	na	null	null	0.28094298
LOC101060391	na	null	null	0.28044096
AZGP1P1	na	null	null	0.2803649
NKX3-1	na	null	null	0.28020793
SCGB2A1	na	null	null	0.280012
ZNF542P	na	null	null	0.27974272
SYBU	na	null	null	0.27962923
PRKAA2	na	null	null	0.2795953
GPR27	na	null	null	0.2793348
RTN2	na	null	null	0.27897444
PRH1-PRR4	na	null	null	0.27883205
SLC25A25-AS1	na	null	null	0.27851626
FUT2	na	null	null	0.27783495
CYSRT1	na	null	null	0.27775314
PLAC9	na	null	null	0.27749595
NTF3	na	null	null	0.27742514
LOC646014	na	null	null	0.27713028
AGR3	na	null	null	0.277114
AIF1L	na	null	null	0.2771139
TMPRSS13	na	null	null	0.27702895
GFRA1	na	null	null	0.27700427
PLLP	na	null	null	0.27688035
RND1	na	null	null	0.27669007
TMPRSS11E	na	null	null	0.27652392
ZNF521	na	null	null	0.27643818
ZDHHC11B	na	null	null	0.27581167
MYOM2	na	null	null	0.27557743
LPO	na	null	null	0.27526355
KRT4	na	null	null	0.274921
AMT	na	null	null	0.27488047
RHOJ	na	null	null	0.27465016
SCGB2A2	na	null	null	0.27464464
FGF2	na	null	null	0.27423483
LOC100507258	na	null	null	0.27389178
SMIM5	na	null	null	0.2737081
RUNDC3B	na	null	null	0.27341178
TMEM38A	na	null	null	0.2733344
CYP2C9	na	null	null	0.27252746
SYT13	na	null	null	0.2725007
HEPACAM2	na	null	null	0.27098322
MCF2L	na	null	null	0.27080953
MIR548F5	na	null	null	0.2707356
IGHD	na	null	null	0.2706953
TMEM71	na	null	null	0.27068892
PRSS3P2	na	null	null	0.27048954
GMPR	na	null	null	0.27045587
CYP2C18	na	null	null	0.27043158
KLK13	na	null	null	0.27033663
MMP27	na	null	null	0.27023423
CRISP2	na	null	null	0.2701964
CPXM2	na	null	null	0.2701538
SLIT3	na	null	null	0.26982564
PPFIBP2	na	null	null	0.26975772
AGR2	na	null	null	0.26974103
RERG	na	null	null	0.26971385
SLC16A6	na	null	null	0.26966935
GATM	na	null	null	0.26965055
TTTY14	na	null	null	0.2694976
KLRB1	na	null	null	0.26942593
DDIT4L	na	null	null	0.26899362
HSPB8	na	null	null	0.26895505
DPT	na	null	null	0.2689084
CADPS2	na	null	null	0.26783797
SPINK5	na	null	null	0.26774085
LY75-CD302	na	null	null	0.2674743
LINC01554	na	null	null	0.26742113
LRRC23	na	null	null	0.2673895
DIO2	na	null	null	0.26725936
ARFGEF3	na	null	null	0.26711357
CBLN3	na	null	null	0.26694936
DEFB1	na	null	null	0.26687586
SMTNL2	na	null	null	0.266865
FABP7	na	null	null	0.26683328
GIPC2	na	null	null	0.26676983
B3GALT5	na	null	null	0.26675686
SSTR5-AS1	na	null	null	0.26656854
NGFR	na	null	null	0.26586983
OR7E47P	na	null	null	0.2654116
LDOC1	na	null	null	0.26530883
LOC100507472	na	null	null	0.2649081
ANOS1	na	null	null	0.26488987
PRSS2	na	null	null	0.26430637
RNF150	na	null	null	0.26424542
TMEM178A	na	null	null	0.26410583
ID4	na	null	null	0.263961
CMAHP	na	null	null	0.26385915
GOLM1	na	null	null	0.26361623
KRT19	na	null	null	0.263452
LSP1	na	null	null	0.26343867
C14orf132	na	null	null	0.26327464
CAND2	na	null	null	0.26327118
INMT	na	null	null	0.2631917
ELN	na	null	null	0.26308623
GAS7	na	null	null	0.2628844
FBLN5	na	null	null	0.2623407
C8orf4	na	null	null	0.26217076
CACNA2D1	na	null	null	0.2619619
SLC4A11	na	null	null	0.2615008
MGAT4A	na	null	null	0.26146924
GSTT2	na	null	null	0.26130548
CLDN10	na	null	null	0.26114625
FIGN	na	null	null	0.26094508
KIT	na	null	null	0.26092345
C1QTNF2	na	null	null	0.26089358
NME5	na	null	null	0.2604844
FAM46C	na	null	null	0.26022404
GLB1L2	na	null	null	0.25966263
PLA2G2A	na	null	null	0.25964075
PLS1	na	null	null	0.25951785
DPY19L2P2	na	null	null	0.2594994
KCNMB1	na	null	null	0.25935695
SPNS2	na	null	null	0.25923952
ANKRD20A11P	na	null	null	0.25908044
P2RY14	na	null	null	0.25895354
FAM13C	na	null	null	0.2588554
SHE	na	null	null	0.25884187
LINC01315	na	null	null	0.25857493
PTGIS	na	null	null	0.25841007
ZSCAN16	na	null	null	0.25748435
RUNX1T1	na	null	null	0.25703037
GPRC5B	na	null	null	0.256689
MYO5B	na	null	null	0.25656095
TPSB2	na	null	null	0.2561071
ARMCX5-GPRASP2	na	null	null	0.25590518
CASQ1	na	null	null	0.25583085
LYRM9	na	null	null	0.25582045
ABCA3	na	null	null	0.25581384
NR2F1	na	null	null	0.25565055
LOC100505938	na	null	null	0.2556193
CHRM1	na	null	null	0.2555037
SLC16A7	na	null	null	0.25540105
ATP2A1	na	null	null	0.25457633
CDON	na	null	null	0.25411028
MEOX2	na	null	null	0.25405407
WASF3	na	null	null	0.2536536
EPS8L1	na	null	null	0.2536194
PYGM	na	null	null	0.25322804
PRICKLE2	na	null	null	0.2529831
SCNN1A	na	null	null	0.25294447
HSD11B2	na	null	null	0.25273058
CBX7	na	null	null	0.25251013
KLK12	na	null	null	0.25236425
SOX10	na	null	null	0.2523617
CRACR2A	na	null	null	0.25196508
LINC01207	na	null	null	0.2518968
SERPINI1	na	null	null	0.25171506
MYRIP	na	null	null	0.25167796
SPDEF	na	null	null	0.2513116
SALL2	na	null	null	0.2512854
SLC2A10	na	null	null	0.2512335
ANO5	na	null	null	0.25103027
PAK3	na	null	null	0.25079352
HPGDS	na	null	null	0.25062373
FOXA3	na	null	null	0.25043678
TNFSF15	na	null	null	0.24979974
PCOLCE2	na	null	null	0.2494515
PCP4	na	null	null	0.24939743
JADE1	na	null	null	0.24934882
ADGRG2	na	null	null	0.24897194
SMOC2	na	null	null	0.24883516
FAM110B	na	null	null	0.24881598
PRB4	na	null	null	0.24854389
KLK11	na	null	null	0.24848954
CREB3L1	na	null	null	0.2484447
A2ML1	na	null	null	0.24822101
LINC00261	na	null	null	0.2481063
HCG22	na	null	null	0.248102
LRP5	na	null	null	0.24807496
DCLK1	na	null	null	0.24803622
ENPP3	na	null	null	0.24801552
FOXA1	na	null	null	0.24798416
KRT23	na	null	null	0.2478179
SEC31B	na	null	null	0.24779071
B4GALT6	na	null	null	0.24739605
C2orf54	na	null	null	0.24696572
MIA	na	null	null	0.24695496
STOX2	na	null	null	0.24661623
TCEAL7	na	null	null	0.24657266
ALDH1A3	na	null	null	0.24650578
GYS2	na	null	null	0.24638146
TMEM213	na	null	null	0.24618985
BCAS1	na	null	null	0.24605131
SCARA3	na	null	null	0.24541935
COX7A1	na	null	null	0.24500617
ZXDA	na	null	null	0.2449688
GHR	na	null	null	0.24491979
RBM20	na	null	null	0.24472368
TCEA3	na	null	null	0.24453783
BICDL2	na	null	null	0.24422708
LINC00959	na	null	null	0.24408525
BSPRY	na	null	null	0.24380079
ECHDC3	na	null	null	0.24341293
PHKA1	na	null	null	0.2432674
AOX1	na	null	null	0.2430106
MZB1	na	null	null	0.24299866
VSIG10L	na	null	null	0.24299526
PRRG3	na	null	null	0.24272032
FGF7P3	na	null	null	0.24270245
SELE	na	null	null	0.24266021
EHF	na	null	null	0.2426191
CX3CR1	na	null	null	0.24255015
PITX2	na	null	null	0.24250689
SORBS1	na	null	null	0.2423018
KLF3-AS1	na	null	null	0.24196002
HSPB2-C11orf52	na	null	null	0.24195015
CX3CL1	na	null	null	0.24159266
GLCE	na	null	null	0.24080165
SLCO4A1-AS1	na	null	null	0.24062712
BLNK	na	null	null	0.23968504
HOPX	na	null	null	0.23943134
ALOX12	na	null	null	0.23928465
PANK1	na	null	null	0.23909229
EFHD1	na	null	null	0.23888505
FOXF1	na	null	null	0.23887809
GNAL	na	null	null	0.23887229
CLMN	na	null	null	0.23879416
CHST6	na	null	null	0.2386684
SPATA18	na	null	null	0.23857968
IL20RA	na	null	null	0.2384162
SMIM22	na	null	null	0.23835725
LRP4	na	null	null	0.23835525
USP54	na	null	null	0.23825538
CDC42EP5	na	null	null	0.23823188
GLYATL2	na	null	null	0.23816158
WFDC21P	na	null	null	0.23807533
CD200	na	null	null	0.23803604
S100A1	na	null	null	0.23763752
MAMDC2	na	null	null	0.23743048
CXCR2	na	null	null	0.23702829
SLC47A1	na	null	null	0.23647495
LOC100506098	na	null	null	0.2363823
PEG3-AS1	na	null	null	0.23623121
EVA1C	na	null	null	0.23620248
EDNRB	na	null	null	0.23619547
SAA2	na	null	null	0.23590648
ACVR2A	na	null	null	0.23575841
OCLN	na	null	null	0.23568395
GPC3	na	null	null	0.23563576
TPSAB1	na	null	null	0.23553023
PENK	na	null	null	0.23542014
ALDH1L1	na	null	null	0.2352499
MRLN	na	null	null	0.23523359
POU2AF1	na	null	null	0.2351294
CHST4	na	null	null	0.23512748
CHAC1	na	null	null	0.2350657
VASN	na	null	null	0.2346508
MIR133A1HG	na	null	null	0.23453188
BPIFB6	na	null	null	0.2342045
NKX2-3	na	null	null	0.23389274
TREML1	na	null	null	0.23388298
COMP	na	null	null	0.23382924
TTC39A	na	null	null	0.2337573
TMEM56	na	null	null	0.23352179
PIGZ	na	null	null	0.23349603
KAT2B	na	null	null	0.23349597
AFDN-AS1	na	null	null	0.23327245
LOC102724229	na	null	null	0.2331814
LMF1	na	null	null	0.23306777
SRPK3	na	null	null	0.23293711
NFIB	na	null	null	0.23282509
EGF	na	null	null	0.23272856
KRTAP9-4	na	null	null	0.23268071
LINC01140	na	null	null	0.23247512
PLPP5	na	null	null	0.23242041
CPE	na	null	null	0.23241122
TM7SF3	na	null	null	0.2322924
C3orf70	na	null	null	0.23222631
FGF7	na	null	null	0.23193845
CMA1	na	null	null	0.23190944
LZTS3	na	null	null	0.23170234
NRCAM	na	null	null	0.23151705
RDH12	na	null	null	0.2311233
TTC28	na	null	null	0.23077369
STAR	na	null	null	0.23069419
CHI3L2	na	null	null	0.23060696
AGFG2	na	null	null	0.2304225
DHRS11	na	null	null	0.23016977
SHC3	na	null	null	0.23005567
MEIS2	na	null	null	0.22998817
LECT1	na	null	null	0.2295594
MLIP	na	null	null	0.22943383
DUOXA2	na	null	null	0.22909066
PART1	na	null	null	0.22828484
IGKV1OR2-108	na	null	null	0.22822493
MYOZ1	na	null	null	0.22792596
RGN	na	null	null	0.22759742
GP2	na	null	null	0.22754005
GULP1	na	null	null	0.22726572
SASH1	na	null	null	0.22706258
THBS4	na	null	null	0.22684646
LOC101929774	na	null	null	0.22682454
CLCA4	na	null	null	0.22678234
FDCSP	na	null	null	0.22663976
ELF5	na	null	null	0.2264238
ADCY2	na	null	null	0.22631904
HSPA12B	na	null	null	0.22627343
STEAP4	na	null	null	0.22621599
PNMAL1	na	null	null	0.22592382
PIP5K1B	na	null	null	0.2258728
RHCG	na	null	null	0.22584155
ARHGAP6	na	null	null	0.22580324
ARSD	na	null	null	0.22566736
CA5B	na	null	null	0.22560343
STEAP2	na	null	null	0.22553813
EXPH5	na	null	null	0.22521612
NUCB2	na	null	null	0.22520597
MACC1	na	null	null	0.22509405
B3GNT6	na	null	null	0.22496615
RCAN2	na	null	null	0.22492163
BEND5	na	null	null	0.22471596
ATP7B	na	null	null	0.22458208
IGHV3-23	na	null	null	0.22428702
FAM174B	na	null	null	0.22375225
EDARADD	na	null	null	0.22362098
LINC00685	na	null	null	0.22345324
LURAP1L	na	null	null	0.22342196
INTS6L	na	null	null	0.22331215
FITM1	na	null	null	0.2232857
IGFBP2	na	null	null	0.2229976
MAP3K14	na	null	null	0.2229734
MAP7D2	na	null	null	0.22283226
THSD7A	na	null	null	0.22269711
DAPK1-IT1	na	null	null	0.22252865
XKR4	na	null	null	0.22246678
LINC00284	na	null	null	0.22243255
RAI2	na	null	null	0.22234394
TMEM200C	na	null	null	0.2222078
LOC153546	na	null	null	0.22220284
ADHFE1	na	null	null	0.2221787
ILDR1	na	null	null	0.2221686
CFD	na	null	null	0.22175555
MEIS3P1	na	null	null	0.2217015
OLFM1	na	null	null	0.22144201
LOXL1-AS1	na	null	null	0.22135647
CAPN14	na	null	null	0.22134258
PRR15	na	null	null	0.22119893
KANSL1-AS1	na	null	null	0.22116646
LOXL4	na	null	null	0.22112174
SYPL2	na	null	null	0.22068194
PDE2A	na	null	null	0.2204938
PAPSS2	na	null	null	0.22034739
COL21A1	na	null	null	0.21996713
MPND	na	null	null	0.21985622
PER3	na	null	null	0.219735
EVPL	na	null	null	0.21961212
FOLR1	na	null	null	0.21959019
OR7E14P	na	null	null	0.21933952
LINC00849	na	null	null	0.21917327
SCEL	na	null	null	0.21917136
NEBL	na	null	null	0.21916631
APOD	na	null	null	0.21886446
CCR2	na	null	null	0.21858661
LRRC20	na	null	null	0.2184912
C16orf89	na	null	null	0.2184532
TJP3	na	null	null	0.21842338
FAM214A	na	null	null	0.2182453
PGAP3	na	null	null	0.21814449
PHC1	na	null	null	0.2180742
CD177	na	null	null	0.21804224
PLEKHS1	na	null	null	0.21759857
TNFRSF17	na	null	null	0.21753284
HDC	na	null	null	0.21727595
KCNJ8	na	null	null	0.2171407
LRRC37A4P	na	null	null	0.21708323
NCALD	na	null	null	0.21698277
EPB41L4A	na	null	null	0.2169653
CYTL1	na	null	null	0.21678127
RAVER2	na	null	null	0.21672332
NR2F2-AS1	na	null	null	0.21668057
LDB3	na	null	null	0.21666762
ACADSB	na	null	null	0.21661468
TSHZ2	na	null	null	0.21604162
MGLL	na	null	null	0.21603146
RORC	na	null	null	0.21585374
MPPED2	na	null	null	0.21582653
CD36	na	null	null	0.21562842
SPRR3	na	null	null	0.21560366
OLFML1	na	null	null	0.21555105
C15orf62	na	null	null	0.21554762
FRZB	na	null	null	0.21550687
ARHGAP32	na	null	null	0.21542583
S100P	na	null	null	0.21538986
OLFM4	na	null	null	0.2152623
PPARGC1A	na	null	null	0.21490008
NRN1	na	null	null	0.21486966
KIAA0232	na	null	null	0.2147637
TMTC1	na	null	null	0.21453537
PLAGL1	na	null	null	0.21431878
ECSCR	na	null	null	0.21428418
PPL	na	null	null	0.2139914
NMRK2	na	null	null	0.21396337
DNAJC12	na	null	null	0.21377385
HFE2	na	null	null	0.21373053
MFSD6	na	null	null	0.21369767
SLC7A2	na	null	null	0.21328588
PCAT19	na	null	null	0.21327288
PRB1	na	null	null	0.21320137
PGAM2	na	null	null	0.2131766
BCKDHB	na	null	null	0.21307334
PGM5	na	null	null	0.21300043
CNFN	na	null	null	0.21267474
ACSS3	na	null	null	0.21252857
FBLN1	na	null	null	0.21249548
CILP	na	null	null	0.21208
PLGLB1	na	null	null	0.21192418
ROR1	na	null	null	0.21187235
GALNT5	na	null	null	0.21177934
HYMAI	na	null	null	0.2115052
CEP126	na	null	null	0.21144897
ADH1B	na	null	null	0.2114137
LMO4	na	null	null	0.21134396
ACAD8	na	null	null	0.21104272
RYR1	na	null	null	0.21102929
NAAA	na	null	null	0.21097936
SLC13A2	na	null	null	0.2108198
TNFRSF11B	na	null	null	0.21066421
PADI2	na	null	null	0.21042702
KLK1	na	null	null	0.21037962
KRTAP9-8	na	null	null	0.21031266
PADI1	na	null	null	0.2101141
PRSS3	na	null	null	0.21011321
ASCL3	na	null	null	0.21006727
SORT1	na	null	null	0.21001422
PLEKHG6	na	null	null	0.20997776
LOC105379426	na	null	null	0.20987967
PCLO	na	null	null	0.2098701
PLEKHB1	na	null	null	0.20978867
IRAK1BP1	na	null	null	0.20972133
MIR99AHG	na	null	null	0.20965973
CYYR1	na	null	null	0.20961678
CCDC69	na	null	null	0.20948142
ADIPOQ	na	null	null	0.2092998
CAPN9	na	null	null	0.20915176
ULK3	na	null	null	0.20894529
IGF1	na	null	null	0.20893666
SNURF	na	null	null	0.20889111
SAMD5	na	null	null	0.2087848
DDAH2	na	null	null	0.20874299
ZNF818P	na	null	null	0.20871097
HHIP-AS1	na	null	null	0.20861447
CDH12	na	null	null	0.20858255
CRYL1	na	null	null	0.20856309
MTURN	na	null	null	0.20852515
SH2D4A	na	null	null	0.20838845
DBP	na	null	null	0.20807475
IGKV1OR2-118	na	null	null	0.20799172
TCF7L1	na	null	null	0.20745441
DNM3OS	na	null	null	0.20738663
SLITRK5	na	null	null	0.20719914
TMOD1	na	null	null	0.20708676
SEMA4D	na	null	null	0.20661154
TET1	na	null	null	0.20598178
PRB3	na	null	null	0.2057476
MYOM1	na	null	null	0.20561397
SYNPO2L	na	null	null	0.20551433
ATG9B	na	null	null	0.20549768
KBTBD3	na	null	null	0.20488697
ZSCAN18	na	null	null	0.2048275
SEMA4A	na	null	null	0.2045939
ALDH1A1	na	null	null	0.20450607
MGP	na	null	null	0.20448823
PLEKHH1	na	null	null	0.20439611
PRELP	na	null	null	0.20428494
PLPP3	na	null	null	0.20428033
DYX1C1-CCPG1	na	null	null	0.20427263
IGHV4-31	na	null	null	0.20422141
DGAT2	na	null	null	0.20421126
PLA2G4B	na	null	null	0.20415358
ETV1	na	null	null	0.204089
MAGI2-AS3	na	null	null	0.20400411
MUC19	na	null	null	0.20384292
RBM26-AS1	na	null	null	0.20378932
DOK5	na	null	null	0.2035387
IDNK	na	null	null	0.20323104
WBSCR17	na	null	null	0.20317015
LOC729732	na	null	null	0.20308569
CLDN7	na	null	null	0.20287742
EP300-AS1	na	null	null	0.20269898
P2RY1	na	null	null	0.2024593
ZNF354B	na	null	null	0.2021545
SLC15A2	na	null	null	0.202087
MOXD1	na	null	null	0.20187955
FGF13	na	null	null	0.20167269
ANGPT1	na	null	null	0.20156695
ACTG1P4	na	null	null	0.20134889
CA3	na	null	null	0.20119417
GLIDR	na	null	null	0.20115632
ABCB1	na	null	null	0.20113869
NTN4	na	null	null	0.20110875
LOC101928429	na	null	null	0.20098153
SPAG17	na	null	null	0.20096867
MRGPRF	na	null	null	0.20089895
CACHD1	na	null	null	0.20051388
ZNF729	na	null	null	0.20050098
MAB21L2	na	null	null	0.20039368
MAN2A2	na	null	null	0.20035271
PCDH8	na	null	null	0.20026152
SATB1	na	null	null	0.20011492
ATP1A2	na	null	null	0.20008312
EIF4E3	na	null	null	0.20006858
CECR1	na	null	null	0.19884865
LINC01279	na	null	null	0.19873641
LRG1	na	null	null	0.19866125
LHX8	na	null	null	0.19865677
FNDC4	na	null	null	0.1986467
WIPF3	na	null	null	0.19832815
MAGI2	na	null	null	0.19832633
ANKRD29	na	null	null	0.19799867
CHRDL2	na	null	null	0.1979052
ADAMTS17	na	null	null	0.19774005
HTN1	na	null	null	0.19751689
TAPT1-AS1	na	null	null	0.19747661
STXBP6	na	null	null	0.19735955
FRY	na	null	null	0.19734588
SYNE4	na	null	null	0.19734523
ARMCX2	na	null	null	0.19707899
HTRA4	na	null	null	0.19707541
SCGB1D2	na	null	null	0.19703415
CYP4V2	na	null	null	0.19680314
EDAR	na	null	null	0.19678627
DRAIC	na	null	null	0.19665435
LOC389834	na	null	null	0.19657476
ICA1	na	null	null	0.19612888
PLEKHA7	na	null	null	0.19563936
BEND7	na	null	null	0.19561213
ZNF767P	na	null	null	0.19547269
AGPAT3	na	null	null	0.19515373
MINOS1P1	na	null	null	0.19470283
KRT76	na	null	null	0.19468783
MUC4	na	null	null	0.19437785
C4B_2	na	null	null	0.19435059
SPRR2C	na	null	null	0.19429721
SOX17	na	null	null	0.19429389
SLIT2	na	null	null	0.19390897
CCDC191	na	null	null	0.19367173
CBR3	na	null	null	0.19353102
SEPN1	na	null	null	0.19349657
KIF13B	na	null	null	0.19345942
LOC728730	na	null	null	0.19331172
KCNN4	na	null	null	0.19324061
LOC100506990	na	null	null	0.19320719
XKRX	na	null	null	0.19311228
ANKRD20A5P	na	null	null	0.19293934
WFDC1	na	null	null	0.19276881
FAXDC2	na	null	null	0.19270514
OGN	na	null	null	0.1923356
MYO18B	na	null	null	0.1920588
CACNA1S	na	null	null	0.19205752
KRBA2	na	null	null	0.19202182
KLHDC9	na	null	null	0.19192861
BOC	na	null	null	0.19192298
SSBP2	na	null	null	0.19173446
CCDC110	na	null	null	0.19159961
TMOD4	na	null	null	0.1915952
SLC37A1	na	null	null	0.19151191
PRKX	na	null	null	0.19140463
BARX2	na	null	null	0.19133228
ZBTB18	na	null	null	0.19131148
RPTN	na	null	null	0.19127056
FKBP1A-SDCBP2	na	null	null	0.19120383
C1QTNF9B-AS1	na	null	null	0.19116011
ATL1	na	null	null	0.1910917
MECOM	na	null	null	0.19096331
CGN	na	null	null	0.19080062
IL17D	na	null	null	0.19058062
RAPGEF3	na	null	null	0.19057949
SHC2	na	null	null	0.19045788
ZDHHC11	na	null	null	0.19039837
POC1B-GALNT4	na	null	null	0.19036357
LOC283788	na	null	null	0.19032985
IGLJ3	na	null	null	0.1902697
ESAM	na	null	null	0.19018625
TMEM178B	na	null	null	0.19000037
MST1	na	null	null	0.1899837
SYNM	na	null	null	0.189958
ASB9	na	null	null	0.18992694
MAP9	na	null	null	0.18984172
TMEM220	na	null	null	0.18946123
ZNF862	na	null	null	0.18922321
LRMP	na	null	null	0.1892029
FAM229B	na	null	null	0.18919824
C10orf128	na	null	null	0.18914795
VWA5A	na	null	null	0.18909107
RNF125	na	null	null	0.1890513
LOC102724387	na	null	null	0.18880416
FNDC5	na	null	null	0.18875162
ALDH6A1	na	null	null	0.18869661
BCAM	na	null	null	0.18863647
ATP12A	na	null	null	0.18861093
DAAM2	na	null	null	0.18822047
CCM2L	na	null	null	0.18818152
DET1	na	null	null	0.18816675
RPS6KA2	na	null	null	0.18797867
FOLH1B	na	null	null	0.18794072
CPLX1	na	null	null	0.18792354
SPINK7	na	null	null	0.18773717
DUSP13	na	null	null	0.18772611
APOBEC2	na	null	null	0.18751474
RSPH1	na	null	null	0.18729605
FOXN1	na	null	null	0.18717068
NCOA1	na	null	null	0.1871106
HYKK	na	null	null	0.18704864
REPS2	na	null	null	0.18693861
CDHR1	na	null	null	0.18684977
IL11RA	na	null	null	0.18666561
LOC105373878	na	null	null	0.18652092
ADGRA2	na	null	null	0.18643081
PROS1	na	null	null	0.18589337
ZBTB20	na	null	null	0.18586838
PODXL	na	null	null	0.18584742
LOC202025	na	null	null	0.18575402
ELF3	na	null	null	0.18569103
SLCO5A1	na	null	null	0.18555781
IGFBP4	na	null	null	0.18549712
SLPI	na	null	null	0.1853387
PP14571	na	null	null	0.1853055
LOC101928134	na	null	null	0.18507503
SLC46A3	na	null	null	0.18480283
LLGL2	na	null	null	0.18471901
HOXA10-HOXA9	na	null	null	0.18464172
SOD3	na	null	null	0.18464106
LXN	na	null	null	0.1844087
ZNF423	na	null	null	0.1843487
FBXW5	na	null	null	0.1843417
IQCH-AS1	na	null	null	0.18433861
GJB1	na	null	null	0.18430954
NICN1	na	null	null	0.18427652
CPA3	na	null	null	0.1840771
SIDT1	na	null	null	0.18404944
KL	na	null	null	0.18371359
PKHD1L1	na	null	null	0.18348677
LAMA2	na	null	null	0.18342155
LOC100507557	na	null	null	0.18327776
MYL3	na	null	null	0.18326585
GSTM5	na	null	null	0.18314663
MAP1LC3A	na	null	null	0.18263932
LOC151121	na	null	null	0.18262558
FZD3	na	null	null	0.18254331
SH3GL3	na	null	null	0.18241319
LINC00968	na	null	null	0.18240891
IGHA2	na	null	null	0.1824068
IGHM	na	null	null	0.18225709
LOC101927345	na	null	null	0.18216799
CWH43	na	null	null	0.18185458
CMTM8	na	null	null	0.18176399
IGK	na	null	null	0.1815877
SNX31	na	null	null	0.18156075
DIRAS3	na	null	null	0.18142778
ZDHHC21	na	null	null	0.18129916
MROH2A	na	null	null	0.18122645
TP53INP2	na	null	null	0.18115161
EYA1	na	null	null	0.1809166
ABHD14B	na	null	null	0.18087398
CKMT2	na	null	null	0.18077928
BPIFA1	na	null	null	0.18044293
KLHL23	na	null	null	0.18042849
FAM210B	na	null	null	0.18035059
ABAT	na	null	null	0.1802395
ABHD14A	na	null	null	0.18023789
SMCO4	na	null	null	0.17996371
ZNF416	na	null	null	0.17989902
LOC389765	na	null	null	0.17969608
PDGFRL	na	null	null	0.17954887
CYP4F22	na	null	null	0.17945547
MICU3	na	null	null	0.17944509
DYX1C1	na	null	null	0.17928872
MYLIP	na	null	null	0.17910962
IKBKB	na	null	null	0.17884703
TRIM2	na	null	null	0.17883001
GRIA2	na	null	null	0.1788121
DLG3	na	null	null	0.17878313
CRELD1	na	null	null	0.17877541
C2orf88	na	null	null	0.1784426
GDPD3	na	null	null	0.17841583
FCGRT	na	null	null	0.17823285
HSPG2	na	null	null	0.17822658
RGMA	na	null	null	0.17817105
TSPAN1	na	null	null	0.17810512
RALGAPA2	na	null	null	0.17805871
FAM150B	na	null	null	0.1778411
ABCA6	na	null	null	0.17776789
PIR-FIGF	na	null	null	0.17775354
ARMCX3	na	null	null	0.17764445
ALDH3A1	na	null	null	0.17762476
KBTBD12	na	null	null	0.17756748
TFF2	na	null	null	0.17738816
ZNF211	na	null	null	0.17721628
RASAL1	na	null	null	0.17712487
FLG-AS1	na	null	null	0.1770918
RGS5	na	null	null	0.17706582
NRXN3	na	null	null	0.17704135
ZNF366	na	null	null	0.1769433
LOC103611081	na	null	null	0.17681019
VASH2	na	null	null	0.17673893
SMIM1	na	null	null	0.17672315
CDH26	na	null	null	0.17670792
ANKRD22	na	null	null	0.17661442
GOLGA2P10	na	null	null	0.17656982
SMR3B	na	null	null	0.17647573
CNN1	na	null	null	0.17644587
ACCS	na	null	null	0.17625286
COX6A2	na	null	null	0.17602195
ACACB	na	null	null	0.17598425
GIMAP6	na	null	null	0.17594513
FAM20A	na	null	null	0.17591728
ABCG1	na	null	null	0.1758238
NFIX	na	null	null	0.1758065
GIMAP7	na	null	null	0.1757746
COL15A1	na	null	null	0.17574665
ZNF704	na	null	null	0.17570186
CRYAB	na	null	null	0.17520545
CCDC125	na	null	null	0.17511143
FAM172A	na	null	null	0.17497227
SLC12A2	na	null	null	0.17491297
ENTPD3	na	null	null	0.17474557
CYP2S1	na	null	null	0.17468768
TMEM52	na	null	null	0.17443514
LOC100291323	na	null	null	0.17437796
ZBTB7C	na	null	null	0.17425624
FAM117A	na	null	null	0.17414962
RAB25	na	null	null	0.17414758
NUDT12	na	null	null	0.17409655
NHSL2	na	null	null	0.17407112
ADGRF1	na	null	null	0.17402782
CD27	na	null	null	0.17371894
LOC102725526	na	null	null	0.17370504
PRG4	na	null	null	0.17369734
PLPP6	na	null	null	0.17366213
ADGRL2	na	null	null	0.17363898
NOTCH4	na	null	null	0.17360051
SLC27A1	na	null	null	0.17351961
KLHDC8A	na	null	null	0.17335325
AQP3	na	null	null	0.17326477
PIWIL4	na	null	null	0.17321497
PRIMA1	na	null	null	0.1731194
ICAM2	na	null	null	0.17305836
CCL19	na	null	null	0.17304215
KRT15	na	null	null	0.17294876
PPM1H	na	null	null	0.17288865
IGKC	na	null	null	0.17282064
LNX1	na	null	null	0.172791
CCDC80	na	null	null	0.17276789
SESTD1	na	null	null	0.17263567
GNMT	na	null	null	0.17253706
WHRN	na	null	null	0.1724689
LGALS2	na	null	null	0.17232428
MEG3	na	null	null	0.17225471
C1QTNF7	na	null	null	0.17214131
GHDC	na	null	null	0.17203115
PDE1A	na	null	null	0.17188866
KLHL40	na	null	null	0.17186908
B3GNT3	na	null	null	0.17186633
GRAMD1C	na	null	null	0.17186524
LRP6	na	null	null	0.17181471
LSAMP	na	null	null	0.17175624
MPZL2	na	null	null	0.1717141
NFIC	na	null	null	0.17162444
TNN	na	null	null	0.17159513
NRXN1	na	null	null	0.17149778
LOC105378948	na	null	null	0.17148517
ZNF573	na	null	null	0.17145137
ASAP3	na	null	null	0.17140251
SNHG24	na	null	null	0.17138404
TSPAN7	na	null	null	0.171364
PTCH1	na	null	null	0.1713538
TMTC2	na	null	null	0.17133178
HHATL	na	null	null	0.17132327
LOC100996756	na	null	null	0.17132287
RBM47	na	null	null	0.17123722
MRVI1	na	null	null	0.17106834
ADAM28	na	null	null	0.17106657
SMPDL3A	na	null	null	0.17103685
CLDN8	na	null	null	0.17095141
LINC00965	na	null	null	0.17081667
MMRN2	na	null	null	0.17068294
SMYD1	na	null	null	0.17059463
LOC153577	na	null	null	0.17053725
LINC00865	na	null	null	0.17046729
INHBB	na	null	null	0.17038985
LARGE1	na	null	null	0.17036918
ZNF615	na	null	null	0.1703376
NAPSB	na	null	null	0.170336
PIK3C2B	na	null	null	0.17032658
NDRG4	na	null	null	0.17031634
LOC100507311	na	null	null	0.17010665
IKZF2	na	null	null	0.1701056
CSF2RB	na	null	null	0.16970167
GALNT16	na	null	null	0.16937391
CDKN1C	na	null	null	0.16931264
PPARG	na	null	null	0.16924995
LOC105369477	na	null	null	0.16914953
MAML3	na	null	null	0.16912934
GAPT	na	null	null	0.16888265
ITGA7	na	null	null	0.16888066
CAV3	na	null	null	0.16883752
MPDZ	na	null	null	0.16881879
IGLC1	na	null	null	0.16880813
TBC1D17	na	null	null	0.16851783
FZD7	na	null	null	0.16850619
CH25H	na	null	null	0.16846505
LOC101928844	na	null	null	0.16841702
LINC01003	na	null	null	0.16818415
GBP6	na	null	null	0.16816917
EBF2	na	null	null	0.16810164
COQ8A	na	null	null	0.16797179
DKK4	na	null	null	0.16796862
SCN7A	na	null	null	0.1679185
FMOD	na	null	null	0.16782768
IL1RN	na	null	null	0.16780446
LOC101926951	na	null	null	0.16779785
NDN	na	null	null	0.16764985
PLEKHA4	na	null	null	0.16758332
PSD3	na	null	null	0.16739748
OGFRL1	na	null	null	0.16722482
TYRP1	na	null	null	0.16716897
LOC102724156	na	null	null	0.16715266
FARP1	na	null	null	0.16690747
BTNL9	na	null	null	0.16688022
SMR3A	na	null	null	0.16687298
ZNRF3	na	null	null	0.16681156
EPHA3	na	null	null	0.16675444
EGFEM1P	na	null	null	0.16658472
KLHL31	na	null	null	0.166574
GRHL1	na	null	null	0.1665045
ZDBF2	na	null	null	0.16621181
VSTM2L	na	null	null	0.166099
RPL13P5	na	null	null	0.16608284
FAM107B	na	null	null	0.16606581
SEC11C	na	null	null	0.16602178
TSPAN11	na	null	null	0.1659186
PLPP1	na	null	null	0.16582246
STK39	na	null	null	0.16576296
SPINT1	na	null	null	0.1656816
PRSS22	na	null	null	0.16563131
DIS3L2	na	null	null	0.16562147
IGLL3P	na	null	null	0.16555981
TRPC1	na	null	null	0.16550317
LOC102724562	na	null	null	0.16541342
FXYD6-FXYD2	na	null	null	0.1652785
MYH11	na	null	null	0.16519146
TMEM98	na	null	null	0.16478196
RNF128	na	null	null	0.16464296
LMOD3	na	null	null	0.16463567
SPON1	na	null	null	0.16462243
VAMP2	na	null	null	0.16459098
TMPRSS3	na	null	null	0.16455948
LEXM	na	null	null	0.1645239
PPP1R3E	na	null	null	0.16434981
MAGI1	na	null	null	0.16425394
ZNF607	na	null	null	0.16424528
MITF	na	null	null	0.16417982
BMF	na	null	null	0.16417424
C9orf24	na	null	null	0.16409533
BBOX1	na	null	null	0.16402467
FAM122A	na	null	null	0.16386844
RAPGEFL1	na	null	null	0.16379485
ERBB4	na	null	null	0.16376302
LOC286161	na	null	null	0.16371877
FRG1KP	na	null	null	0.16363432
ACE	na	null	null	0.16323206
PXYLP1	na	null	null	0.1631971
ST6GALNAC3	na	null	null	0.16292357
TTC12	na	null	null	0.16287053
TCTA	na	null	null	0.16282317
TLR9	na	null	null	0.16281071
CITED2	na	null	null	0.16272563
TSPYL5	na	null	null	0.16271894
BNC2	na	null	null	0.16265707
TBC1D24	na	null	null	0.16257684
PGM5-AS1	na	null	null	0.16240267
SLC16A9	na	null	null	0.1623405
SMIM19	na	null	null	0.16229267
CXXC5	na	null	null	0.16226804
LOC100505874	na	null	null	0.16209726
ARRB1	na	null	null	0.16204263
MYZAP	na	null	null	0.16202599
ATP6V1B1	na	null	null	0.16201101
GMDS	na	null	null	0.16200022
NUPR1	na	null	null	0.1619559
GAS8	na	null	null	0.16194914
FZD4	na	null	null	0.16191159
HSH2D	na	null	null	0.16186649
F8	na	null	null	0.16181798
TACC1	na	null	null	0.16177933
HHEX	na	null	null	0.16176558
GNE	na	null	null	0.16175781
PLPP7	na	null	null	0.16171928
ANGPTL7	na	null	null	0.16170752
USP20	na	null	null	0.16157918
SCGB1A1	na	null	null	0.16156055
MS4A8	na	null	null	0.16156034
CIRBP	na	null	null	0.16146837
SNAP25	na	null	null	0.16140403
OXGR1	na	null	null	0.16135359
TUB	na	null	null	0.16121028
MIA3	na	null	null	0.16113666
UNC13B	na	null	null	0.16110715
IGLV1-44	na	null	null	0.16102926
CFH	na	null	null	0.1608756
C20orf85	na	null	null	0.16080761
PLA2G3	na	null	null	0.16074808
RAMP1	na	null	null	0.16066095
RNF183	na	null	null	0.16060786
QSOX1	na	null	null	0.16046737
EBF1	na	null	null	0.16038352
FBXO17	na	null	null	0.16033497
SNED1	na	null	null	0.1603323
FGFR3	na	null	null	0.16023868
IL17RB	na	null	null	0.15998249
NOVA1	na	null	null	0.1597494
MPV17L	na	null	null	0.15973255
RAP1GAP	na	null	null	0.15966745
PPM1M	na	null	null	0.15960445
TMEM47	na	null	null	0.15940164
SOX2	na	null	null	0.15939516
KIAA1211L	na	null	null	0.15925607
NRAP	na	null	null	0.15918866
LOC105379499	na	null	null	0.15916197
DPY19L3	na	null	null	0.15914764
ID2	na	null	null	0.15913421
REPIN1	na	null	null	0.15897644
MMP7	na	null	null	0.15894973
CHST10	na	null	null	0.15892676
SOBP	na	null	null	0.15891513
TC2N	na	null	null	0.15882757
NTN1	na	null	null	0.15867613
PEBP4	na	null	null	0.15865955
P2RX1	na	null	null	0.15861523
RBFOX1	na	null	null	0.15856278
HOMER2	na	null	null	0.15850763
LOC101927972	na	null	null	0.15842088
SYDE2	na	null	null	0.15823999
PALMD	na	null	null	0.15815885
RDH16	na	null	null	0.1580951
MYH14	na	null	null	0.15808852
TMPRSS4	na	null	null	0.15796731
KRT36	na	null	null	0.15794876
TMEM246	na	null	null	0.15794717
REEP6	na	null	null	0.15793368
ANKRD20A4	na	null	null	0.15792501
LOC100996412	na	null	null	0.15778609
SNCA	na	null	null	0.15776958
PHYHD1	na	null	null	0.15750909
SMAD5-AS1	na	null	null	0.15744303
PLXNA2	na	null	null	0.1573277
CLDN11	na	null	null	0.15699181
LINC00667	na	null	null	0.15697145
FOXG1	na	null	null	0.15693629
ACOX3	na	null	null	0.15673047
DUSP27	na	null	null	0.15668796
CFAP57	na	null	null	0.15654367
MNS1	na	null	null	0.15649144
SNORD114-3	na	null	null	0.15644148
LRIG1	na	null	null	0.15634541
FLRT1	na	null	null	0.1563384
PTPRB	na	null	null	0.15626949
CCPG1	na	null	null	0.15620615
RPS4Y1	na	null	null	0.15611088
FAM149A	na	null	null	0.15600082
ADAMTSL4	na	null	null	0.15586841
DHRS7C	na	null	null	0.15584482
LOC100506124	na	null	null	0.15581763
TCN2	na	null	null	0.15576962
ORMDL3	na	null	null	0.15575956
PLCL1	na	null	null	0.15573084
LINC00342	na	null	null	0.1556636
DACT2	na	null	null	0.15525967
SOX8	na	null	null	0.15514189
HDAC4	na	null	null	0.15499073
KAT6A	na	null	null	0.15447071
CAPN5	na	null	null	0.1544181
KLK6	na	null	null	0.15424432
ANGPTL2	na	null	null	0.15410697
ADAM33	na	null	null	0.15389265
IDO2	na	null	null	0.15377286
LPL	na	null	null	0.15376332
GGT2	na	null	null	0.15370674
CHI3L1	na	null	null	0.15363412
FRAS1	na	null	null	0.15356897
TST	na	null	null	0.15355025
PPP1R3A	na	null	null	0.15339261
KIAA1147	na	null	null	0.153329
MT1M	na	null	null	0.15315582
FGD5	na	null	null	0.1531268
ATP8B4	na	null	null	0.15297367
SIMC1	na	null	null	0.15293434
SEMA3E	na	null	null	0.15290359
GKAP1	na	null	null	0.15288062
FOSB	na	null	null	0.15287095
ZBTB42	na	null	null	0.15282682
SULT2B1	na	null	null	0.15278257
BBOF1	na	null	null	0.15269358
SLCO2A1	na	null	null	0.15267059
ZBTB16	na	null	null	0.15265568
APTR	na	null	null	0.15256456
FAM228B	na	null	null	0.15250258
LOC101927402	na	null	null	0.1524708
TMPRSS11D	na	null	null	0.15241703
PDCD4-AS1	na	null	null	0.15213057
CRLF1	na	null	null	0.15212359
PTGDS	na	null	null	0.15207444
TG	na	null	null	0.15205173
PIK3R1	na	null	null	0.15190189
PLAC8	na	null	null	0.15187524
ADGRD1	na	null	null	0.15180938
LRRC10B	na	null	null	0.15179923
LOC202181	na	null	null	0.15165739
DAPK1	na	null	null	0.15160665
ST6GAL1	na	null	null	0.15158199
SEMA6A	na	null	null	0.1514124
ECM1	na	null	null	0.15136258
CNTN4	na	null	null	0.15130891
CCDC146	na	null	null	0.15126279
USP9Y	na	null	null	0.15108813
MYOC	na	null	null	0.15104064
SLC26A2	na	null	null	0.15087686
IGH	na	null	null	0.15077743
SERPINB4	na	null	null	0.15072666
SLC13A4	na	null	null	0.15071805
CIDEA	na	null	null	0.1503427
RASSF8-AS1	na	null	null	0.15030774
CAPNS2	na	null	null	0.1502717
RPL3L	na	null	null	0.15025896
ATP2C2	na	null	null	0.15024796
DEFB4B	na	null	null	0.1501726
LOC100509445	na	null	null	0.15012068
MIR600	na	null	null	0.15011635
KBTBD11	na	null	null	0.15007865
TEK	na	null	null	0.1499239
BEST3	na	null	null	0.14991358
ZNF582	na	null	null	0.14990269
SMPD2	na	null	null	0.14988212
SFXN2	na	null	null	0.14987624
SHANK3	na	null	null	0.14983983
SPAG16	na	null	null	0.14974932
DPY19L2	na	null	null	0.14968452
DMD	na	null	null	0.14967868
PHYH	na	null	null	0.1496292
CD79A	na	null	null	0.14956951
ZNF703	na	null	null	0.14950654
CAPN8	na	null	null	0.14941633
SYCP3	na	null	null	0.14936972
ME3	na	null	null	0.14925532
ZNF112	na	null	null	0.14912607
SCIN	na	null	null	0.14912504
FBP1	na	null	null	0.14908326
VTCN1	na	null	null	0.1490831
CRYGS	na	null	null	0.14905176
METTL7A	na	null	null	0.14902528
LONRF1	na	null	null	0.14897734
CAPN3	na	null	null	0.14888185
ZDHHC2	na	null	null	0.14880666
SPARCL1	na	null	null	0.14865302
FOXCUT	na	null	null	0.14853813
ZNF813	na	null	null	0.1484929
LOC101927263	na	null	null	0.14838018
ERP27	na	null	null	0.14837147
SOSTDC1	na	null	null	0.14829695
MIR452	na	null	null	0.14827627
UCP2	na	null	null	0.14794087
STRBP	na	null	null	0.14793938
LOC100129550	na	null	null	0.14785849
MUC1	na	null	null	0.14783925
GPAT2	na	null	null	0.14779164
RNF180	na	null	null	0.14764884
C16orf54	na	null	null	0.1475767
BPIFC	na	null	null	0.14725153
SLC25A34	na	null	null	0.14722064
SIX2	na	null	null	0.14716311
TNS1	na	null	null	0.1471543
SCN1B	na	null	null	0.14712375
BEAN1	na	null	null	0.1470139
ABLIM3	na	null	null	0.14689073
MEI1	na	null	null	0.14686583
KLK7	na	null	null	0.14685255
SPRY2	na	null	null	0.14684604
PLA2G4F	na	null	null	0.14674778
PLN	na	null	null	0.14673719
IL12A	na	null	null	0.14671087
PLCB1	na	null	null	0.1465852
MPEG1	na	null	null	0.14658101
FOXP1-IT1	na	null	null	0.14651985
POMZP3	na	null	null	0.14641775
FAM86DP	na	null	null	0.1464042
COQ10A	na	null	null	0.14632653
CFHR2	na	null	null	0.14630285
PDLIM3	na	null	null	0.14605987
ENPP6	na	null	null	0.14599249
SSPN	na	null	null	0.14598507
MYEF2	na	null	null	0.14597994
SNTN	na	null	null	0.14597596
SH3BP5-AS1	na	null	null	0.14573777
LIPH	na	null	null	0.14572279
EIF1AY	na	null	null	0.14565831
NCF4	na	null	null	0.145643
SLC34A2	na	null	null	0.14559728
RASSF2	na	null	null	0.14552547
SLC22A17	na	null	null	0.14544739
SYTL1	na	null	null	0.14528018
CNTNAP3B	na	null	null	0.14526165
IGDCC4	na	null	null	0.14509657
SH3GLB2	na	null	null	0.14509091
ZNF493	na	null	null	0.1450842
LAMB4	na	null	null	0.1449267
ERVK13-1	na	null	null	0.1448066
CC2D2B	na	null	null	0.1447991
ZNF793	na	null	null	0.14478643
IDUA	na	null	null	0.14472017
LOC284578	na	null	null	0.14451475
GNAZ	na	null	null	0.14450023
LOC105376081	na	null	null	0.14444046
GRTP1	na	null	null	0.14428581
NAP1L3	na	null	null	0.14428139
MYH8	na	null	null	0.14425239
PIK3R3	na	null	null	0.14423272
UNC45B	na	null	null	0.14417185
CIPC	na	null	null	0.14415422
TGM1	na	null	null	0.14402412
PPP1R1A	na	null	null	0.1439116
RNF165	na	null	null	0.14388803
BTK	na	null	null	0.1436187
ZNF850	na	null	null	0.1436034
SBK1	na	null	null	0.14359392
MEF2C	na	null	null	0.14358953
ERC2	na	null	null	0.14341375
MEGF6	na	null	null	0.14339289
ABCB4	na	null	null	0.14337203
HAND2-AS1	na	null	null	0.14336328
DERL3	na	null	null	0.14330907
HOXA5	na	null	null	0.14327371
PDZRN3	na	null	null	0.14324543
SLAIN1	na	null	null	0.14311627
SERTAD4-AS1	na	null	null	0.14303146
PLA2G4C	na	null	null	0.1430207
NECTIN2	na	null	null	0.14299932
SMPDL3B	na	null	null	0.14283462
SPOCK2	na	null	null	0.14274518
ELOVL7	na	null	null	0.14265122
CLIC5	na	null	null	0.14252184
CRCT1	na	null	null	0.14240927
CCT6B	na	null	null	0.14240472
IL18R1	na	null	null	0.14236741
AADAC	na	null	null	0.14220357
RNF166	na	null	null	0.142196
NLRX1	na	null	null	0.14208174
MASP1	na	null	null	0.14203355
FAM65C	na	null	null	0.141915
LRRC70	na	null	null	0.14189833
CELF2	na	null	null	0.14185701
SLC35C1	na	null	null	0.14172043
MYPN	na	null	null	0.14151366
PPP1R26	na	null	null	0.1414483
BCOR	na	null	null	0.1414476
FAM179A	na	null	null	0.14139861
BAG1	na	null	null	0.14134821
SERPINB13	na	null	null	0.14134651
TNIK	na	null	null	0.14129616
BNIPL	na	null	null	0.1411575
CRIPAK	na	null	null	0.14089566
GPR146	na	null	null	0.14088377
RNF170	na	null	null	0.14084756
SLC27A6	na	null	null	0.1408118
NAP1L5	na	null	null	0.14078882
DPEP2	na	null	null	0.14078085
ERMP1	na	null	null	0.14077015
PDE9A	na	null	null	0.14062789
ZDHHC23	na	null	null	0.14058091
LOC728392	na	null	null	0.14022146
SDHAP3	na	null	null	0.1400743
BHLHB9	na	null	null	0.13999337
CLEC14A	na	null	null	0.13996781
PAQR8	na	null	null	0.13989995
ABLIM1	na	null	null	0.13970728
VLDLR	na	null	null	0.13968028
ZEB2	na	null	null	0.13964488
KCNQ4	na	null	null	0.13948902
CLEC10A	na	null	null	0.13940802
TMEM255A	na	null	null	0.13929434
MAGEH1	na	null	null	0.13928612
MGRN1	na	null	null	0.13923778
SETMAR	na	null	null	0.13921015
FRG1JP	na	null	null	0.13915224
KLHL26	na	null	null	0.13907981
APCDD1	na	null	null	0.13900198
TNNC2	na	null	null	0.13897416
CRABP2	na	null	null	0.13895081
CPNE5	na	null	null	0.13890055
AFAP1-AS1	na	null	null	0.13873564
ANKRD36BP2	na	null	null	0.13867706
KLHL29	na	null	null	0.1385091
PODN	na	null	null	0.1385082
PRKD1	na	null	null	0.13843538
THSD4	na	null	null	0.13842492
PDGFD	na	null	null	0.13836259
SLC26A11	na	null	null	0.13834192
WBP2	na	null	null	0.1383384
COL9A3	na	null	null	0.13828528
LOC101929504	na	null	null	0.1382646
KLF15	na	null	null	0.13825019
BST1	na	null	null	0.13814205
CHRNA6	na	null	null	0.13813758
LOC285556	na	null	null	0.13813023
ZNF83	na	null	null	0.13812566
TRDN	na	null	null	0.13808346
TNFSF13	na	null	null	0.13801414
LDB2	na	null	null	0.13799353
PLCXD1	na	null	null	0.13797984
FGFR2	na	null	null	0.13791713
CDH5	na	null	null	0.13761955
PLSCR4	na	null	null	0.13753714
MEX3B	na	null	null	0.13749322
CYP27A1	na	null	null	0.13745177
CNGA1	na	null	null	0.13744585
CLIC3	na	null	null	0.13737357
SDK1	na	null	null	0.13727412
SIRT2	na	null	null	0.13713805
ERBB2	na	null	null	0.13711947
RASD1	na	null	null	0.13677728
LGI2	na	null	null	0.13673168
CPEB1	na	null	null	0.136642
PRRX1	na	null	null	0.13661596
CPD	na	null	null	0.13640897
LPIN2	na	null	null	0.13636295
ITPR2	na	null	null	0.13634427
KRT7	na	null	null	0.13633732
GYPC	na	null	null	0.13628401
LINC00938	na	null	null	0.13619742
IGIP	na	null	null	0.1360812
MUC5AC	na	null	null	0.13588439
LHX2	na	null	null	0.13586819
SGCG	na	null	null	0.1358248
SERPINB2	na	null	null	0.13575017
LY75	na	null	null	0.13572282
ZNF248	na	null	null	0.13571653
ARHGEF15	na	null	null	0.13569802
CYB5A	na	null	null	0.1356669
MYO15B	na	null	null	0.13565637
KLHDC1	na	null	null	0.13548414
ZBED5-AS1	na	null	null	0.1354388
ZFP82	na	null	null	0.13538742
HSPB2	na	null	null	0.13537356
RAB11FIP1	na	null	null	0.13528997
ACP6	na	null	null	0.13526835
FGF9	na	null	null	0.13523407
INSM1	na	null	null	0.13522992
LOC100507487	na	null	null	0.13521016
PECAM1	na	null	null	0.13513401
ADAP2	na	null	null	0.13500297
B3GALNT1	na	null	null	0.13493475
COL23A1	na	null	null	0.1349195
THRB	na	null	null	0.13490207
MYH7	na	null	null	0.13472424
KCNE3	na	null	null	0.13458996
CEBPA	na	null	null	0.13457397
ITGA9	na	null	null	0.13456409
GNL3	na	null	null	0.13417174
BMP7	na	null	null	0.13414638
PRUNE2	na	null	null	0.13395518
PRR18	na	null	null	0.13394329
PEX6	na	null	null	0.13393134
AOC3	na	null	null	0.13391802
TWIST2	na	null	null	0.13391131
ACSS1	na	null	null	0.13374001
LOC101930361	na	null	null	0.1337277
SIX1	na	null	null	0.13365306
ZNF681	na	null	null	0.13363697
CEP85L	na	null	null	0.13357367
SERPINA3	na	null	null	0.13350724
HIBCH	na	null	null	0.1334816
PHOSPHO2	na	null	null	0.13331386
CADM1	na	null	null	0.13328107
CRY2	na	null	null	0.13325018
LOC100507281	na	null	null	0.1331105
TTLL1	na	null	null	0.13308983
LENG8	na	null	null	0.13289946
SLC35E2B	na	null	null	0.13279465
FBXL7	na	null	null	0.1327888
ALDH2	na	null	null	0.13275906
SMTNL1	na	null	null	0.13270965
CBLN2	na	null	null	0.13267732
DDAH1	na	null	null	0.13263324
ATP8A1	na	null	null	0.13256682
LOC101927503	na	null	null	0.13240282
CYP4B1	na	null	null	0.1323563
LOC100129034	na	null	null	0.13226917
INAFM2	na	null	null	0.13219966
MPZL3	na	null	null	0.13218284
HIGD1B	na	null	null	0.13208126
CNKSR3	na	null	null	0.13206218
CLEC4G	na	null	null	0.1319743
INPP1	na	null	null	0.13193688
SEMA6D	na	null	null	0.13185471
CIITA	na	null	null	0.13181406
TSC2	na	null	null	0.1315555
SSTR2	na	null	null	0.1315084
TPPP	na	null	null	0.13143249
SYNE3	na	null	null	0.13143176
EPHX1	na	null	null	0.13142684
DDHD2	na	null	null	0.13137409
LINC00526	na	null	null	0.13136272
ZNF879	na	null	null	0.13135856
RMND5B	na	null	null	0.13131309
MAGEL2	na	null	null	0.1311821
BCL9	na	null	null	0.13111708
SBSN	na	null	null	0.13106216
POLI	na	null	null	0.1309746
PKN1	na	null	null	0.13086459
CACNB1	na	null	null	0.13080591
LPAR1	na	null	null	0.13071547
ZNF780A	na	null	null	0.13068071
DNALI1	na	null	null	0.13058779
TMEM61	na	null	null	0.13058275
TBCEL	na	null	null	0.13052303
CCDC149	na	null	null	0.13049783
ZNF10	na	null	null	0.13047023
ENO3	na	null	null	0.130439
CD300C	na	null	null	0.13036521
ZNF606	na	null	null	0.13028134
ZNF717	na	null	null	0.13025284
LHX6	na	null	null	0.13019772
CDC14B	na	null	null	0.1300704
PARD3B	na	null	null	0.12994531
ZNF880	na	null	null	0.12989955
HRC	na	null	null	0.12986799
PRSS8	na	null	null	0.1297794
PPT2-EGFL8	na	null	null	0.12976964
RGL1	na	null	null	0.12966461
NPY6R	na	null	null	0.1296215
GNG7	na	null	null	0.12954633
LRRC32	na	null	null	0.12950617
EXOC3L2	na	null	null	0.12950365
SECISBP2L	na	null	null	0.12943126
HS3ST2	na	null	null	0.12943123
LOC101929777	na	null	null	0.12941776
SEL1L3	na	null	null	0.12935378
RAET1E	na	null	null	0.12934776
IFT172	na	null	null	0.12922765
TRAPPC6A	na	null	null	0.12920144
C3	na	null	null	0.12919667
TNFSF12-TNFSF13	na	null	null	0.12913686
KLHL3	na	null	null	0.12892509
GCSAM	na	null	null	0.1288225
UTRN	na	null	null	0.12878633
PLVAP	na	null	null	0.12877269
NRK	na	null	null	0.12875737
EEF1A2	na	null	null	0.12867789
MAPK13	na	null	null	0.12859194
MRAS	na	null	null	0.12856095
C1orf194	na	null	null	0.12846944
CYB561D2	na	null	null	0.12827937
FAM43A	na	null	null	0.1282266
SCUBE2	na	null	null	0.12810545
LOC286437	na	null	null	0.12802556
SECTM1	na	null	null	0.12798408
AFF3	na	null	null	0.12794337
PDZK1IP1	na	null	null	0.12782145
GIMAP8	na	null	null	0.12772837
TXLNB	na	null	null	0.12771182
SMARCD3	na	null	null	0.1277097
IL22RA2	na	null	null	0.12756732
TSPAN6	na	null	null	0.12735528
PHLDB3	na	null	null	0.12729307
MAATS1	na	null	null	0.1272541
RBPMS	na	null	null	0.12714767
NMNAT3	na	null	null	0.12713319
ISL1	na	null	null	0.12707411
MID2	na	null	null	0.1270329
SNHG9	na	null	null	0.126954
RGMB	na	null	null	0.12694049
CEP19	na	null	null	0.12689619
RAB7B	na	null	null	0.12686808
OCA2	na	null	null	0.12684874
C10orf54	na	null	null	0.126831
FAM230B	na	null	null	0.12675661
LINC00302	na	null	null	0.12674752
C3orf14	na	null	null	0.12666418
RAB3D	na	null	null	0.12666284
C15orf52	na	null	null	0.1265187
E2F5	na	null	null	0.12643392
VCAM1	na	null	null	0.12642762
SCG2	na	null	null	0.126382
GOLPH3L	na	null	null	0.12638013
PER2	na	null	null	0.12636611
KLK5	na	null	null	0.12636034
PDK4	na	null	null	0.12635195
IGLL5	na	null	null	0.12634362
JAM3	na	null	null	0.12634186
TMEM55A	na	null	null	0.12611017
RSAD1	na	null	null	0.12604363
OLFML3	na	null	null	0.12589203
FAM219B	na	null	null	0.12588997
C14orf28	na	null	null	0.12585236
LOC105376292	na	null	null	0.12570071
MDK	na	null	null	0.12566566
FHL5	na	null	null	0.12565678
RIPK3	na	null	null	0.12557954
SMIM14	na	null	null	0.12546298
TCAP	na	null	null	0.12541454
FGFRL1	na	null	null	0.12541172
POMGNT2	na	null	null	0.12533467
SV2A	na	null	null	0.12528418
ZNF500	na	null	null	0.12525319
HMGN5	na	null	null	0.12525003
CHIT1	na	null	null	0.12516192
NFATC2	na	null	null	0.12506424
LOC101929479	na	null	null	0.12502472
LRRC2	na	null	null	0.12496102
NAT6	na	null	null	0.12491453
LYPD1	na	null	null	0.12490875
CALCOCO1	na	null	null	0.12487807
HNMT	na	null	null	0.12487618
SHROOM4	na	null	null	0.124870226
TINAGL1	na	null	null	0.1248405
MPC1	na	null	null	0.124763675
C11orf71	na	null	null	0.12469278
GLDN	na	null	null	0.1245899
CCDC159	na	null	null	0.12458593
C18orf25	na	null	null	0.124542736
UAP1L1	na	null	null	0.12453229
MTMR10	na	null	null	0.124513954
TTN	na	null	null	0.12450651
MGC24103	na	null	null	0.124411054
ARNT2	na	null	null	0.12435168
LOC102724314	na	null	null	0.12430991
LOC101928054	na	null	null	0.12427222
TCTN1	na	null	null	0.124266855
FGFR1	na	null	null	0.124208055
ZNF329	na	null	null	0.12420327
CMYA5	na	null	null	0.124183975
PIM2	na	null	null	0.12410875
WFS1	na	null	null	0.12402505
SVOPL	na	null	null	0.12374793
MTUS1	na	null	null	0.12371299
CNRIP1	na	null	null	0.12370146
LINC00963	na	null	null	0.123669356
RPRM	na	null	null	0.12366666
ACAA2	na	null	null	0.1236641
TPRG1	na	null	null	0.12355184
ING4	na	null	null	0.12353622
ABCA11P	na	null	null	0.12333531
SERPINB3	na	null	null	0.12325465
CYP2U1	na	null	null	0.12315054
ARHGEF10L	na	null	null	0.123134956
FAM84A	na	null	null	0.12304263
LOC100653247	na	null	null	0.1230267
TMEM80	na	null	null	0.12281594
S100B	na	null	null	0.12277438
TMEM231	na	null	null	0.12274772
FHL1	na	null	null	0.122663304
ZNF575	na	null	null	0.12261064
HHIP	na	null	null	0.122596316
TECPR1	na	null	null	0.12257545
CLSTN2	na	null	null	0.12252893
UPK1B	na	null	null	0.12251847
LOC100293211	na	null	null	0.12250088
ZNF605	na	null	null	0.12243607
TTC30A	na	null	null	0.12238378
IRAK3	na	null	null	0.12218817
C2CD2	na	null	null	0.12216239
GCHFR	na	null	null	0.12215028
NNT-AS1	na	null	null	0.12213122
SNTA1	na	null	null	0.12204247
WNT4	na	null	null	0.12202437
ZNF302	na	null	null	0.12202062
GDPD2	na	null	null	0.12197277
OVGP1	na	null	null	0.12193728
SESN1	na	null	null	0.12189316
3-Mar	na	null	null	0.12188613
AGAP1	na	null	null	0.12183343
TSHR	na	null	null	0.121754736
CYP2R1	na	null	null	0.12171956
OSCP1	na	null	null	0.1216135
CYBRD1	na	null	null	0.121584706
RGL2	na	null	null	0.12156521
CFAP70	na	null	null	0.12149629
FOXQ1	na	null	null	0.12147117
CCDC17	na	null	null	0.12134718
GRAMD3	na	null	null	0.12133811
SMARCA2	na	null	null	0.1213056
LOC283357	na	null	null	0.12128486
C7orf57	na	null	null	0.12124742
ZNF204P	na	null	null	0.12121013
ZNF75D	na	null	null	0.12111017
LOC401261	na	null	null	0.12106488
TNFAIP8L2	na	null	null	0.12100494
APPL1	na	null	null	0.12100271
LOC646903	na	null	null	0.120944604
TOM1	na	null	null	0.12089738
LYPD6	na	null	null	0.12089451
SLC25A4	na	null	null	0.120874256
TNFAIP8L3	na	null	null	0.12081421
IVL	na	null	null	0.12078107
BMS1P20	na	null	null	0.12075679
ARHGAP20	na	null	null	0.12073591
HOOK3	na	null	null	0.12072554
SLC20A2	na	null	null	0.12069505
LINC00597	na	null	null	0.12046152
CLN8	na	null	null	0.120449446
ZNF513	na	null	null	0.120398395
ZNF488	na	null	null	0.120277196
SNX21	na	null	null	0.120274596
CUEDC1	na	null	null	0.12024674
RTN1	na	null	null	0.12021709
ABRA	na	null	null	0.120182015
BANCR	na	null	null	0.120137274
FKBP10	na	null	null	0.12012222
EDN3	na	null	null	0.1201169
S1PR1	na	null	null	0.120053306
VWF	na	null	null	0.12004643
SPTBN2	na	null	null	0.120017685
RASA4B	na	null	null	0.12001163
IRX1	na	null	null	0.120007776
INS-IGF2	na	null	null	0.119991735
A2M	na	null	null	0.11987982
SCAMP4	na	null	null	0.11986071
GRM1	na	null	null	0.11984089
CALHM2	na	null	null	0.11982368
ARHGAP36	na	null	null	0.11980008
CEP70	na	null	null	0.11973879
MCEE	na	null	null	0.11955983
CALN1	na	null	null	0.11954674
FAM151A	na	null	null	0.11949677
KCNN2	na	null	null	0.119488135
AR	na	null	null	0.119457796
NR2F2	na	null	null	0.11943684
ZCCHC24	na	null	null	0.119393945
ABCG4	na	null	null	0.11934067
SNPH	na	null	null	0.11925617
SH3BGR	na	null	null	0.11920489
TMEM184A	na	null	null	0.11911152
PLEKHH3	na	null	null	0.1190983
GNG11	na	null	null	0.11909161
ITPRIPL1	na	null	null	0.11896507
LOC101928047	na	null	null	0.11890403
NFASC	na	null	null	0.11884609
CLDN4	na	null	null	0.11880405
AXIN2	na	null	null	0.11874694
ZNF736	na	null	null	0.118668474
ZSWIM8-AS1	na	null	null	0.118636385
ZNF275	na	null	null	0.118616804
GJA4	na	null	null	0.11856476
C1orf105	na	null	null	0.11842526
NR1D2	na	null	null	0.118417904
IVD	na	null	null	0.11831622
STAB1	na	null	null	0.1182862
SENP8	na	null	null	0.1182828
GAMT	na	null	null	0.11822387
SLC9A9	na	null	null	0.11800103
LOC93622	na	null	null	0.11783426
P2RX4	na	null	null	0.11782472
SYTL4	na	null	null	0.11777034
NELL1	na	null	null	0.117720574
CYB561	na	null	null	0.1177068
EPM2AIP1	na	null	null	0.117590405
RASSF5	na	null	null	0.117565595
CACNB2	na	null	null	0.11752694
SAMD13	na	null	null	0.11752074
LCE2B	na	null	null	0.11742816
PNMA2	na	null	null	0.117428094
CD1C	na	null	null	0.11740832
DOCK10	na	null	null	0.117388576
SLC40A1	na	null	null	0.11732171
ANKRD23	na	null	null	0.117294565
ZNF273	na	null	null	0.11728464
PABPC1L2B	na	null	null	0.11698608
2-Mar	na	null	null	0.11698388
TIFA	na	null	null	0.11693073
IQSEC1	na	null	null	0.11691736
SPATA31A5	na	null	null	0.1168481
SLC12A7	na	null	null	0.116692245
RAB15	na	null	null	0.116601236
FRMD3	na	null	null	0.1165947
EPHB6	na	null	null	0.11652883
MPP7	na	null	null	0.11651317
IL2RG	na	null	null	0.116469264
PPP1R12B	na	null	null	0.116467126
NEO1	na	null	null	0.116456196
NPIPA1	na	null	null	0.11643405
ACTG2	na	null	null	0.116381116
KDM5D	na	null	null	0.116346225
SGPP2	na	null	null	0.1162986
LIX1L	na	null	null	0.116255485
SLC6A9	na	null	null	0.116254956
ZNF185	na	null	null	0.1162459
SCNN1G	na	null	null	0.116208576
NKAPP1	na	null	null	0.116185
MECP2	na	null	null	0.11612308
SUCO	na	null	null	0.11599321
TRPV4	na	null	null	0.11597959
ANXA11	na	null	null	0.1159387
PRPSAP1	na	null	null	0.11585253
SIGLEC1	na	null	null	0.11582737
TSPAN3	na	null	null	0.11569442
P3H3	na	null	null	0.11557869
CYSLTR1	na	null	null	0.11556236
FAM179B	na	null	null	0.11556023
S100A7A	na	null	null	0.11551152
NSUN7	na	null	null	0.11542514
ATP1A1-AS1	na	null	null	0.11537721
SLC18B1	na	null	null	0.11536838
U2AF1L4	na	null	null	0.11536182
HMOX1	na	null	null	0.11533139
ADAMTS16	na	null	null	0.11532253
PTH2R	na	null	null	0.115299314
CLDN23	na	null	null	0.115260534
RASL12	na	null	null	0.11522798
GXYLT1	na	null	null	0.11522644
DCUN1D2	na	null	null	0.11520152
DMTN	na	null	null	0.11512465
ADAL	na	null	null	0.115108095
LOC401068	na	null	null	0.114998296
LMOD2	na	null	null	0.11494066
LYNX1	na	null	null	0.11491631
TMEM37	na	null	null	0.114875324
CHDH	na	null	null	0.1148263
GABPB1-AS1	na	null	null	0.11473359
C7	na	null	null	0.11472626
SLC43A1	na	null	null	0.1147116
WDR5B	na	null	null	0.11469871
HS3ST1	na	null	null	0.11466059
PRND	na	null	null	0.114610724
ZNF512	na	null	null	0.11454494
RNF175	na	null	null	0.11453797
JDP2	na	null	null	0.11452736
EFS	na	null	null	0.11450727
TRAM2-AS1	na	null	null	0.11442257
SPX	na	null	null	0.11436759
TESK2	na	null	null	0.114323124
GTF2IRD2B	na	null	null	0.11431515
NISCH	na	null	null	0.11429814
STK36	na	null	null	0.11422021
ZNF506	na	null	null	0.11419445
GPSM3	na	null	null	0.11415711
DAPK2	na	null	null	0.114096105
RBM15B	na	null	null	0.11408729
CYP2B7P	na	null	null	0.11408497
MB	na	null	null	0.11405833
COL9A2	na	null	null	0.11405598
SDR42E1	na	null	null	0.11399996
ASAH1	na	null	null	0.11392967
TMEM110-MUSTN1	na	null	null	0.11383061
LINC01405	na	null	null	0.11382797
TLR7	na	null	null	0.1138266
SETBP1	na	null	null	0.1137899
ANO9	na	null	null	0.11374753
SMO	na	null	null	0.113740526
LOC100506123	na	null	null	0.11367537
ELMO1	na	null	null	0.113628425
OBSL1	na	null	null	0.11360505
PINK1-AS	na	null	null	0.113580026
LRRC39	na	null	null	0.11348479
DDN	na	null	null	0.113427795
DCHS1	na	null	null	0.113412514
ZNF14	na	null	null	0.11336044
PDZK1	na	null	null	0.11333074
LOC101926967	na	null	null	0.11331647
SPACA9	na	null	null	0.11314796
NAIP	na	null	null	0.11288111
TMX4	na	null	null	0.11278894
MIR631	na	null	null	0.11277328
LCORL	na	null	null	0.1127633
ATP1B4	na	null	null	0.11272261
ALPL	na	null	null	0.11269196
LOC283485	na	null	null	0.11267079
EPS8	na	null	null	0.112659775
CSTB	na	null	null	0.11260929
TCEA2	na	null	null	0.11260676
ANO4	na	null	null	0.112598926
UBL3	na	null	null	0.11255976
[truncated: 19,754 more rows]
