# Supplementary material for: Identification and validation of key modules and hub genes associated with the pathological stage of oral squamous cell carcinoma by weighted gene co-expression network analysis
Source: PeerJ. 2020 Feb 4;8:e8505. doi: 10.7717/peerj.8505 (PMC7006519; doi:10.7717/peerj.8505)
Supplement: File S6 [file peerj-08-8505-s006.zip › my_analysis_213900_KEGG.Gsea.1570107185647/gsea_report_for_H_1570107185647.xls]

NAME	GS<br> follow link to MSigDB	GS DETAILS	SIZE	ES	NES	NOM p-val	FDR q-val	FWER p-val	RANK AT MAX	LEADING EDGE
KEGG_VASOPRESSIN_REGULATED_WATER_REABSORPTION	KEGG_VASOPRESSIN_REGULATED_WATER_REABSORPTION	Details ...	44	0.55881566	1.7320849	0.0	0.31728256	0.175	4552	tags=34%, list=21%, signal=43%
KEGG_TASTE_TRANSDUCTION	KEGG_TASTE_TRANSDUCTION	Details ...	43	0.5744273	1.6715615	0.013833992	0.35937768	0.344	3552	tags=26%, list=16%, signal=31%
KEGG_VALINE_LEUCINE_AND_ISOLEUCINE_DEGRADATION	KEGG_VALINE_LEUCINE_AND_ISOLEUCINE_DEGRADATION	Details ...	44	0.5823423	1.5670999	0.028985508	0.6975636	0.629	4509	tags=55%, list=21%, signal=69%
KEGG_ALDOSTERONE_REGULATED_SODIUM_REABSORPTION	KEGG_ALDOSTERONE_REGULATED_SODIUM_REABSORPTION	Details ...	41	0.6109829	1.5506004	0.017094018	0.61440337	0.67	2993	tags=37%, list=14%, signal=42%
KEGG_MELANOGENESIS	KEGG_MELANOGENESIS	Details ...	97	0.507542	1.5268295	0.01039501	0.61070573	0.741	4199	tags=36%, list=19%, signal=45%
KEGG_VIBRIO_CHOLERAE_INFECTION	KEGG_VIBRIO_CHOLERAE_INFECTION	Details ...	52	0.46105573	1.4979289	0.017278617	0.66016036	0.818	3575	tags=23%, list=16%, signal=28%
KEGG_INSULIN_SIGNALING_PATHWAY	KEGG_INSULIN_SIGNALING_PATHWAY	Details ...	135	0.42029232	1.4955906	0.01713062	0.57548714	0.824	5204	tags=37%, list=24%, signal=48%
KEGG_GNRH_SIGNALING_PATHWAY	KEGG_GNRH_SIGNALING_PATHWAY	Details ...	94	0.4490942	1.4669621	0.041420117	0.625618	0.875	5336	tags=41%, list=25%, signal=55%
KEGG_VASCULAR_SMOOTH_MUSCLE_CONTRACTION	KEGG_VASCULAR_SMOOTH_MUSCLE_CONTRACTION	Details ...	109	0.50505394	1.4628935	0.03245436	0.5742617	0.881	4020	tags=34%, list=18%, signal=41%
KEGG_TIGHT_JUNCTION	KEGG_TIGHT_JUNCTION	Details ...	128	0.483261	1.4524676	0.026200874	0.5556604	0.886	3388	tags=29%, list=16%, signal=34%
KEGG_LINOLEIC_ACID_METABOLISM	KEGG_LINOLEIC_ACID_METABOLISM	Details ...	24	0.73864913	1.4481854	0.058704454	0.5222539	0.895	1230	tags=33%, list=6%, signal=35%
KEGG_PROPANOATE_METABOLISM	KEGG_PROPANOATE_METABOLISM	Details ...	32	0.53151786	1.4314679	0.081932776	0.53892374	0.917	4476	tags=50%, list=21%, signal=63%
KEGG_CALCIUM_SIGNALING_PATHWAY	KEGG_CALCIUM_SIGNALING_PATHWAY	Details ...	172	0.43502384	1.4276166	0.04347826	0.5118259	0.92	3841	tags=26%, list=18%, signal=31%
KEGG_SELENOAMINO_ACID_METABOLISM	KEGG_SELENOAMINO_ACID_METABOLISM	Details ...	25	0.5212879	1.4239004	0.09090909	0.48764762	0.921	4455	tags=24%, list=20%, signal=30%
KEGG_LONG_TERM_DEPRESSION	KEGG_LONG_TERM_DEPRESSION	Details ...	65	0.4637158	1.4030585	0.038934425	0.52462983	0.945	4551	tags=37%, list=21%, signal=47%
KEGG_LONG_TERM_POTENTIATION	KEGG_LONG_TERM_POTENTIATION	Details ...	68	0.39173263	1.3837311	0.021978023	0.5590319	0.959	5336	tags=40%, list=25%, signal=52%
KEGG_ARACHIDONIC_ACID_METABOLISM	KEGG_ARACHIDONIC_ACID_METABOLISM	Details ...	52	0.6414447	1.3836628	0.061833687	0.5262557	0.959	3245	tags=40%, list=15%, signal=47%
KEGG_ALPHA_LINOLENIC_ACID_METABOLISM	KEGG_ALPHA_LINOLENIC_ACID_METABOLISM	Details ...	15	0.67720103	1.3533762	0.12184874	0.5974659	0.969	3245	tags=47%, list=15%, signal=55%
KEGG_MATURITY_ONSET_DIABETES_OF_THE_YOUNG	KEGG_MATURITY_ONSET_DIABETES_OF_THE_YOUNG	Details ...	24	0.5686035	1.3440877	0.13913043	0.599723	0.971	1214	tags=13%, list=6%, signal=13%
KEGG_PEROXISOME	KEGG_PEROXISOME	Details ...	77	0.3977734	1.3371778	0.09504132	0.5931116	0.975	4921	tags=35%, list=23%, signal=45%
KEGG_RIBOFLAVIN_METABOLISM	KEGG_RIBOFLAVIN_METABOLISM		16	0.5033944	1.3260423	0.11065574	0.59857315	0.98	1572	tags=19%, list=7%, signal=20%
KEGG_PHENYLALANINE_METABOLISM	KEGG_PHENYLALANINE_METABOLISM		17	0.60159206	1.317149	0.14168377	0.6020615	0.981	2029	tags=29%, list=9%, signal=32%
KEGG_GLYCOSPHINGOLIPID_BIOSYNTHESIS_LACTO_AND_NEOLACTO_SERIES	KEGG_GLYCOSPHINGOLIPID_BIOSYNTHESIS_LACTO_AND_NEOLACTO_SERIES		25	0.5947342	1.3168904	0.13755459	0.5769136	0.982	1081	tags=24%, list=5%, signal=25%
KEGG_O_GLYCAN_BIOSYNTHESIS	KEGG_O_GLYCAN_BIOSYNTHESIS		26	0.60687894	1.3167384	0.15789473	0.5534739	0.982	804	tags=23%, list=4%, signal=24%
KEGG_BUTANOATE_METABOLISM	KEGG_BUTANOATE_METABOLISM		33	0.48907167	1.315507	0.13588111	0.53531647	0.982	4509	tags=42%, list=21%, signal=53%
KEGG_DRUG_METABOLISM_CYTOCHROME_P450	KEGG_DRUG_METABOLISM_CYTOCHROME_P450		59	0.6207709	1.2910192	0.15981735	0.58539164	0.99	4635	tags=53%, list=21%, signal=67%
KEGG_EPITHELIAL_CELL_SIGNALING_IN_HELICOBACTER_PYLORI_INFECTION	KEGG_EPITHELIAL_CELL_SIGNALING_IN_HELICOBACTER_PYLORI_INFECTION		66	0.40245622	1.2846645	0.103174604	0.5835934	0.991	1716	tags=15%, list=8%, signal=16%
KEGG_HISTIDINE_METABOLISM	KEGG_HISTIDINE_METABOLISM		28	0.51398075	1.2711037	0.15250544	0.60613495	0.991	4455	tags=50%, list=20%, signal=63%
KEGG_ABC_TRANSPORTERS	KEGG_ABC_TRANSPORTERS		42	0.4747707	1.2398144	0.16701461	0.67975897	0.994	2530	tags=24%, list=12%, signal=27%
KEGG_PPAR_SIGNALING_PATHWAY	KEGG_PPAR_SIGNALING_PATHWAY		67	0.43031517	1.2314909	0.111872144	0.68313766	0.997	4032	tags=37%, list=19%, signal=46%
KEGG_NEUROTROPHIN_SIGNALING_PATHWAY	KEGG_NEUROTROPHIN_SIGNALING_PATHWAY		123	0.33384383	1.2313479	0.09607843	0.6614131	0.997	4708	tags=31%, list=22%, signal=39%
KEGG_GLYCINE_SERINE_AND_THREONINE_METABOLISM	KEGG_GLYCINE_SERINE_AND_THREONINE_METABOLISM		31	0.5163039	1.2258856	0.2183406	0.6571504	0.998	3272	tags=32%, list=15%, signal=38%
KEGG_AXON_GUIDANCE	KEGG_AXON_GUIDANCE		127	0.37188405	1.2170879	0.11729623	0.6635757	0.998	3078	tags=24%, list=14%, signal=28%
KEGG_FATTY_ACID_METABOLISM	KEGG_FATTY_ACID_METABOLISM		41	0.44027793	1.2038791	0.20575221	0.6843869	0.999	4593	tags=46%, list=21%, signal=59%
KEGG_PRIMARY_BILE_ACID_BIOSYNTHESIS	KEGG_PRIMARY_BILE_ACID_BIOSYNTHESIS		16	0.5005707	1.1914343	0.22289157	0.70016587	0.999	2224	tags=25%, list=10%, signal=28%
KEGG_RETINOL_METABOLISM	KEGG_RETINOL_METABOLISM		49	0.5264457	1.1875291	0.25114155	0.6917916	0.999	4427	tags=43%, list=20%, signal=54%
KEGG_RENIN_ANGIOTENSIN_SYSTEM	KEGG_RENIN_ANGIOTENSIN_SYSTEM		17	0.57204497	1.1818599	0.23991507	0.69003147	1.0	1189	tags=29%, list=5%, signal=31%
KEGG_REGULATION_OF_AUTOPHAGY	KEGG_REGULATION_OF_AUTOPHAGY		34	0.3468613	1.1617047	0.2821577	0.73151153	1.0	4981	tags=24%, list=23%, signal=30%
KEGG_LEUKOCYTE_TRANSENDOTHELIAL_MIGRATION	KEGG_LEUKOCYTE_TRANSENDOTHELIAL_MIGRATION		113	0.4285484	1.1566143	0.2644135	0.72867334	1.0	2683	tags=25%, list=12%, signal=28%
KEGG_OXIDATIVE_PHOSPHORYLATION	KEGG_OXIDATIVE_PHOSPHORYLATION		117	0.3035524	1.1543775	0.2777778	0.71664464	1.0	1206	tags=6%, list=6%, signal=6%
KEGG_MTOR_SIGNALING_PATHWAY	KEGG_MTOR_SIGNALING_PATHWAY		50	0.3625247	1.1381124	0.2208589	0.74722517	1.0	3027	tags=24%, list=14%, signal=28%
KEGG_CELL_ADHESION_MOLECULES_CAMS	KEGG_CELL_ADHESION_MOLECULES_CAMS		126	0.44701663	1.1290462	0.28015563	0.7569449	1.0	3985	tags=34%, list=18%, signal=42%
KEGG_METABOLISM_OF_XENOBIOTICS_BY_CYTOCHROME_P450	KEGG_METABOLISM_OF_XENOBIOTICS_BY_CYTOCHROME_P450		56	0.5596319	1.1289828	0.32045454	0.7395512	1.0	4542	tags=50%, list=21%, signal=63%
KEGG_BETA_ALANINE_METABOLISM	KEGG_BETA_ALANINE_METABOLISM		22	0.4072945	1.1240926	0.29211086	0.736872	1.0	4476	tags=41%, list=21%, signal=51%
KEGG_PROSTATE_CANCER	KEGG_PROSTATE_CANCER		89	0.34178504	1.1220288	0.23700623	0.7256498	1.0	4552	tags=34%, list=21%, signal=42%
KEGG_NEUROACTIVE_LIGAND_RECEPTOR_INTERACTION	KEGG_NEUROACTIVE_LIGAND_RECEPTOR_INTERACTION		262	0.31245103	1.1160735	0.22745901	0.7258548	1.0	4157	tags=18%, list=19%, signal=22%
KEGG_CARDIAC_MUSCLE_CONTRACTION	KEGG_CARDIAC_MUSCLE_CONTRACTION		73	0.4657869	1.1150057	0.36217305	0.7139739	1.0	4389	tags=27%, list=20%, signal=34%
KEGG_TYROSINE_METABOLISM	KEGG_TYROSINE_METABOLISM		42	0.42604935	1.1133122	0.29955947	0.70326674	1.0	4455	tags=36%, list=20%, signal=45%
KEGG_GAP_JUNCTION	KEGG_GAP_JUNCTION		87	0.33721086	1.0989507	0.30416667	0.72725296	1.0	3766	tags=24%, list=17%, signal=29%
KEGG_PANTOTHENATE_AND_COA_BIOSYNTHESIS	KEGG_PANTOTHENATE_AND_COA_BIOSYNTHESIS		16	0.47059762	1.0959431	0.3197425	0.7208364	1.0	541	tags=13%, list=2%, signal=13%
KEGG_ETHER_LIPID_METABOLISM	KEGG_ETHER_LIPID_METABOLISM		26	0.4566383	1.0865303	0.348643	0.7329604	1.0	3245	tags=31%, list=15%, signal=36%
KEGG_ENDOMETRIAL_CANCER	KEGG_ENDOMETRIAL_CANCER		52	0.32284158	1.0749967	0.30425963	0.7497788	1.0	4551	tags=33%, list=21%, signal=41%
KEGG_AMINO_SUGAR_AND_NUCLEOTIDE_SUGAR_METABOLISM	KEGG_AMINO_SUGAR_AND_NUCLEOTIDE_SUGAR_METABOLISM		42	0.35153216	1.0726336	0.33537832	0.74250776	1.0	5384	tags=33%, list=25%, signal=44%
KEGG_ACUTE_MYELOID_LEUKEMIA	KEGG_ACUTE_MYELOID_LEUKEMIA		56	0.36783338	1.0709542	0.3486974	0.73362255	1.0	4020	tags=34%, list=18%, signal=42%
KEGG_GLYCOSAMINOGLYCAN_DEGRADATION	KEGG_GLYCOSAMINOGLYCAN_DEGRADATION		20	0.42058235	1.0630966	0.38336715	0.74027604	1.0	5486	tags=45%, list=25%, signal=60%
KEGG_PHOSPHATIDYLINOSITOL_SIGNALING_SYSTEM	KEGG_PHOSPHATIDYLINOSITOL_SIGNALING_SYSTEM		75	0.3206476	1.0546709	0.36585367	0.7479875	1.0	5336	tags=35%, list=25%, signal=46%
KEGG_WNT_SIGNALING_PATHWAY	KEGG_WNT_SIGNALING_PATHWAY		145	0.32503295	1.0527365	0.33877552	0.7395344	1.0	4185	tags=25%, list=19%, signal=31%
KEGG_DILATED_CARDIOMYOPATHY	KEGG_DILATED_CARDIOMYOPATHY		89	0.47252288	1.0497681	0.4422311	0.73345685	1.0	4222	tags=39%, list=19%, signal=49%
KEGG_GLYCEROLIPID_METABOLISM	KEGG_GLYCEROLIPID_METABOLISM		42	0.35748518	1.0424812	0.36	0.74014693	1.0	2884	tags=26%, list=13%, signal=30%
KEGG_PROXIMAL_TUBULE_BICARBONATE_RECLAMATION	KEGG_PROXIMAL_TUBULE_BICARBONATE_RECLAMATION		22	0.4132957	1.0382867	0.424	0.7376849	1.0	4464	tags=36%, list=21%, signal=46%
KEGG_BASAL_CELL_CARCINOMA	KEGG_BASAL_CELL_CARCINOMA		52	0.43535352	1.0163504	0.42825606	0.77864283	1.0	3943	tags=29%, list=18%, signal=35%
KEGG_GLYCEROPHOSPHOLIPID_METABOLISM	KEGG_GLYCEROPHOSPHOLIPID_METABOLISM		66	0.32651246	1.0144327	0.4185567	0.77072424	1.0	3740	tags=21%, list=17%, signal=26%
KEGG_ALANINE_ASPARTATE_AND_GLUTAMATE_METABOLISM	KEGG_ALANINE_ASPARTATE_AND_GLUTAMATE_METABOLISM		32	0.38467774	1.01144	0.44142258	0.7657971	1.0	3092	tags=31%, list=14%, signal=36%
KEGG_ALZHEIMERS_DISEASE	KEGG_ALZHEIMERS_DISEASE		154	0.2555168	1.0016748	0.4224138	0.7772069	1.0	3476	tags=14%, list=16%, signal=16%
KEGG_N_GLYCAN_BIOSYNTHESIS	KEGG_N_GLYCAN_BIOSYNTHESIS		46	0.33628702	0.98962814	0.46575344	0.79419804	1.0	1338	tags=9%, list=6%, signal=9%
KEGG_SPHINGOLIPID_METABOLISM	KEGG_SPHINGOLIPID_METABOLISM		32	0.34662846	0.9828256	0.47717842	0.7980313	1.0	3267	tags=25%, list=15%, signal=29%
KEGG_MAPK_SIGNALING_PATHWAY	KEGG_MAPK_SIGNALING_PATHWAY		256	0.2665751	0.9744614	0.5059761	0.80592656	1.0	3860	tags=21%, list=18%, signal=26%
KEGG_FC_EPSILON_RI_SIGNALING_PATHWAY	KEGG_FC_EPSILON_RI_SIGNALING_PATHWAY		74	0.3481753	0.97244257	0.48979592	0.7992479	1.0	4526	tags=31%, list=21%, signal=39%
KEGG_TYPE_II_DIABETES_MELLITUS	KEGG_TYPE_II_DIABETES_MELLITUS		44	0.31456888	0.96097505	0.50924027	0.814689	1.0	2993	tags=18%, list=14%, signal=21%
KEGG_ADHERENS_JUNCTION	KEGG_ADHERENS_JUNCTION		67	0.28753427	0.9597454	0.52895755	0.8059844	1.0	4735	tags=30%, list=22%, signal=38%
KEGG_INOSITOL_PHOSPHATE_METABOLISM	KEGG_INOSITOL_PHOSPHATE_METABOLISM		54	0.2891073	0.95950985	0.5307377	0.79520845	1.0	2515	tags=15%, list=12%, signal=17%
KEGG_PYRUVATE_METABOLISM	KEGG_PYRUVATE_METABOLISM		38	0.30970386	0.944333	0.51816446	0.82222	1.0	3641	tags=24%, list=17%, signal=28%
KEGG_GLUTATHIONE_METABOLISM	KEGG_GLUTATHIONE_METABOLISM		47	0.4114593	0.9328506	0.54988915	0.83860284	1.0	3708	tags=28%, list=17%, signal=33%
KEGG_ARRHYTHMOGENIC_RIGHT_VENTRICULAR_CARDIOMYOPATHY_ARVC	KEGG_ARRHYTHMOGENIC_RIGHT_VENTRICULAR_CARDIOMYOPATHY_ARVC		73	0.36916977	0.92174333	0.5523256	0.85425055	1.0	4222	tags=34%, list=19%, signal=42%
KEGG_NICOTINATE_AND_NICOTINAMIDE_METABOLISM	KEGG_NICOTINATE_AND_NICOTINAMIDE_METABOLISM		21	0.3759978	0.91927016	0.5766871	0.84848636	1.0	1694	tags=24%, list=8%, signal=26%
KEGG_ADIPOCYTOKINE_SIGNALING_PATHWAY	KEGG_ADIPOCYTOKINE_SIGNALING_PATHWAY		66	0.28114885	0.91011316	0.6332665	0.85859615	1.0	4876	tags=32%, list=22%, signal=41%
KEGG_ENDOCYTOSIS	KEGG_ENDOCYTOSIS		171	0.24567637	0.89887327	0.67641324	0.8741346	1.0	4233	tags=20%, list=19%, signal=25%
KEGG_MELANOMA	KEGG_MELANOMA		71	0.30233184	0.8984161	0.61770624	0.86398846	1.0	4020	tags=28%, list=18%, signal=34%
KEGG_VEGF_SIGNALING_PATHWAY	KEGG_VEGF_SIGNALING_PATHWAY		71	0.27837366	0.8795208	0.73904383	0.8957817	1.0	4197	tags=27%, list=19%, signal=33%
KEGG_GLIOMA	KEGG_GLIOMA		64	0.26389608	0.8747584	0.7465619	0.89494234	1.0	4020	tags=27%, list=18%, signal=32%
KEGG_NITROGEN_METABOLISM	KEGG_NITROGEN_METABOLISM		22	0.349613	0.87105787	0.71182793	0.8925397	1.0	815	tags=14%, list=4%, signal=14%
KEGG_PARKINSONS_DISEASE	KEGG_PARKINSONS_DISEASE		113	0.2173365	0.8673251	0.6195652	0.89026916	1.0	2585	tags=8%, list=12%, signal=9%
KEGG_HUNTINGTONS_DISEASE	KEGG_HUNTINGTONS_DISEASE		168	0.20289962	0.8665149	0.65481174	0.8808194	1.0	1819	tags=6%, list=8%, signal=6%
KEGG_HYPERTROPHIC_CARDIOMYOPATHY_HCM	KEGG_HYPERTROPHIC_CARDIOMYOPATHY_HCM		82	0.39728966	0.8646488	0.6363636	0.8746877	1.0	4222	tags=37%, list=19%, signal=45%
KEGG_BIOSYNTHESIS_OF_UNSATURATED_FATTY_ACIDS	KEGG_BIOSYNTHESIS_OF_UNSATURATED_FATTY_ACIDS		18	0.34469444	0.85044765	0.6443515	0.8949074	1.0	2779	tags=22%, list=13%, signal=25%
KEGG_TGF_BETA_SIGNALING_PATHWAY	KEGG_TGF_BETA_SIGNALING_PATHWAY		82	0.28040916	0.83790195	0.76447874	0.9104901	1.0	3397	tags=21%, list=16%, signal=24%
KEGG_TRYPTOPHAN_METABOLISM	KEGG_TRYPTOPHAN_METABOLISM		39	0.31049696	0.8358968	0.7898089	0.90430135	1.0	4493	tags=36%, list=21%, signal=45%
KEGG_ASTHMA	KEGG_ASTHMA		27	0.39779648	0.8211899	0.66468257	0.92473763	1.0	4511	tags=37%, list=21%, signal=47%
KEGG_GLYCOLYSIS_GLUCONEOGENESIS	KEGG_GLYCOLYSIS_GLUCONEOGENESIS		60	0.27892452	0.8200992	0.7619048	0.91644675	1.0	1645	tags=13%, list=8%, signal=14%
KEGG_TERPENOID_BACKBONE_BIOSYNTHESIS	KEGG_TERPENOID_BACKBONE_BIOSYNTHESIS		15	0.37649578	0.8176433	0.6729958	0.911306	1.0	290	tags=7%, list=1%, signal=7%
KEGG_STARCH_AND_SUCROSE_METABOLISM	KEGG_STARCH_AND_SUCROSE_METABOLISM		37	0.2932134	0.81470954	0.77411765	0.907713	1.0	509	tags=8%, list=2%, signal=8%
KEGG_INTESTINAL_IMMUNE_NETWORK_FOR_IGA_PRODUCTION	KEGG_INTESTINAL_IMMUNE_NETWORK_FOR_IGA_PRODUCTION		45	0.39338028	0.8070163	0.7096154	0.9130974	1.0	3134	tags=22%, list=14%, signal=26%
KEGG_COMPLEMENT_AND_COAGULATION_CASCADES	KEGG_COMPLEMENT_AND_COAGULATION_CASCADES		67	0.31440303	0.8047169	0.757874	0.90777117	1.0	4068	tags=31%, list=19%, signal=38%
KEGG_LYSOSOME	KEGG_LYSOSOME		114	0.24755362	0.77998894	0.7753906	0.9445291	1.0	5608	tags=35%, list=26%, signal=47%
KEGG_HEDGEHOG_SIGNALING_PATHWAY	KEGG_HEDGEHOG_SIGNALING_PATHWAY		53	0.3009793	0.7748751	0.82312924	0.9430074	1.0	1975	tags=13%, list=9%, signal=14%
KEGG_STEROID_HORMONE_BIOSYNTHESIS	KEGG_STEROID_HORMONE_BIOSYNTHESIS		42	0.3265402	0.7732607	0.8235294	0.9357719	1.0	4189	tags=31%, list=19%, signal=38%
KEGG_NOTCH_SIGNALING_PATHWAY	KEGG_NOTCH_SIGNALING_PATHWAY		46	0.22412564	0.7653087	0.83433133	0.9393022	1.0	1121	tags=7%, list=5%, signal=7%
KEGG_B_CELL_RECEPTOR_SIGNALING_PATHWAY	KEGG_B_CELL_RECEPTOR_SIGNALING_PATHWAY		74	0.28363475	0.7400237	0.7987805	0.96885836	1.0	4597	tags=31%, list=21%, signal=39%
KEGG_CHEMOKINE_SIGNALING_PATHWAY	KEGG_CHEMOKINE_SIGNALING_PATHWAY		180	0.2775572	0.7208623	0.87279844	0.9847492	1.0	2105	tags=14%, list=10%, signal=15%
KEGG_REGULATION_OF_ACTIN_CYTOSKELETON	KEGG_REGULATION_OF_ACTIN_CYTOSKELETON		209	0.20973417	0.72068584	0.98991936	0.9751515	1.0	4091	tags=20%, list=19%, signal=25%
KEGG_OLFACTORY_TRANSDUCTION	KEGG_OLFACTORY_TRANSDUCTION		111	0.16145675	0.6957269	0.8405253	0.99601275	1.0	3406	tags=7%, list=16%, signal=9%
KEGG_VIRAL_MYOCARDITIS	KEGG_VIRAL_MYOCARDITIS		67	0.28602138	0.675779	0.92110455	1.0	1.0	3374	tags=25%, list=16%, signal=30%
KEGG_FC_GAMMA_R_MEDIATED_PHAGOCYTOSIS	KEGG_FC_GAMMA_R_MEDIATED_PHAGOCYTOSIS		91	0.22205731	0.67448086	0.96414346	0.99906754	1.0	4711	tags=25%, list=22%, signal=32%
KEGG_THYROID_CANCER	KEGG_THYROID_CANCER		29	0.23832722	0.67032635	0.94409937	0.9933003	1.0	4582	tags=31%, list=21%, signal=39%
KEGG_ASCORBATE_AND_ALDARATE_METABOLISM	KEGG_ASCORBATE_AND_ALDARATE_METABOLISM		15	0.29920924	0.61469406	0.9261745	1.0	1.0	3638	tags=33%, list=17%, signal=40%
KEGG_TYPE_I_DIABETES_MELLITUS	KEGG_TYPE_I_DIABETES_MELLITUS		40	0.28757685	0.61379874	0.94455445	1.0	1.0	3134	tags=20%, list=14%, signal=23%
KEGG_PENTOSE_AND_GLUCURONATE_INTERCONVERSIONS	KEGG_PENTOSE_AND_GLUCURONATE_INTERCONVERSIONS		17	0.2801203	0.6003054	0.922049	1.0	1.0	5481	tags=41%, list=25%, signal=55%
KEGG_GLYCOSYLPHOSPHATIDYLINOSITOL_GPI_ANCHOR_BIOSYNTHESIS	KEGG_GLYCOSYLPHOSPHATIDYLINOSITOL_GPI_ANCHOR_BIOSYNTHESIS		24	0.21244076	0.5785855	0.97741276	1.0	1.0	583	tags=4%, list=3%, signal=4%
KEGG_T_CELL_RECEPTOR_SIGNALING_PATHWAY	KEGG_T_CELL_RECEPTOR_SIGNALING_PATHWAY		106	0.20994695	0.54825443	0.98821217	1.0	1.0	4548	tags=25%, list=21%, signal=31%
KEGG_CITRATE_CYCLE_TCA_CYCLE	KEGG_CITRATE_CYCLE_TCA_CYCLE		30	0.16654903	0.49659464	0.98058254	1.0	1.0	5667	tags=27%, list=26%, signal=36%
KEGG_RIBOSOME	KEGG_RIBOSOME		71	0.117443085	0.45084092	0.962818	1.0	1.0	1352	tags=3%, list=6%, signal=3%
KEGG_ANTIGEN_PROCESSING_AND_PRESENTATION	KEGG_ANTIGEN_PROCESSING_AND_PRESENTATION		80	0.16325271	0.4239622	0.98888886	0.998276	1.0	4308	tags=20%, list=20%, signal=25%
