# Supplementary material for: Identification and validation of key modules and hub genes associated with the pathological stage of oral squamous cell carcinoma by weighted gene co-expression network analysis
Source: PeerJ. 2020 Feb 4;8:e8505. doi: 10.7717/peerj.8505 (PMC7006519; doi:10.7717/peerj.8505)
Supplement: File S6 [file peerj-08-8505-s006.zip › my_analysis_213900_KEGG.Gsea.1570107185647/gsea_report_for_L_1570107185647.xls]

NAME	GS<br> follow link to MSigDB	GS DETAILS	SIZE	ES	NES	NOM p-val	FDR q-val	FWER p-val	RANK AT MAX	LEADING EDGE
KEGG_SPLICEOSOME	KEGG_SPLICEOSOME	Details ...	114	-0.54868335	-1.8996524	0.004237288	0.030296095	0.038	6382	tags=57%, list=29%, signal=80%
KEGG_BASAL_TRANSCRIPTION_FACTORS	KEGG_BASAL_TRANSCRIPTION_FACTORS	Details ...	32	-0.59110147	-1.7852058	0.01039501	0.051009048	0.112	4240	tags=53%, list=19%, signal=66%
KEGG_CELL_CYCLE	KEGG_CELL_CYCLE	Details ...	122	-0.6497828	-1.7533331	0.002004008	0.047233626	0.151	3883	tags=54%, list=18%, signal=65%
KEGG_RNA_DEGRADATION	KEGG_RNA_DEGRADATION	Details ...	56	-0.5254457	-1.6789583	0.022680413	0.08200395	0.292	5531	tags=59%, list=25%, signal=79%
KEGG_HOMOLOGOUS_RECOMBINATION	KEGG_HOMOLOGOUS_RECOMBINATION	Details ...	28	-0.7191289	-1.6591312	0.0041067763	0.0823645	0.346	3183	tags=64%, list=15%, signal=75%
KEGG_AMINOACYL_TRNA_BIOSYNTHESIS	KEGG_AMINOACYL_TRNA_BIOSYNTHESIS	Details ...	37	-0.5872847	-1.6429828	0.026422765	0.08183952	0.379	5639	tags=57%, list=26%, signal=76%
KEGG_RNA_POLYMERASE	KEGG_RNA_POLYMERASE	Details ...	28	-0.5491397	-1.6130949	0.028747434	0.09918788	0.476	7436	tags=79%, list=34%, signal=119%
KEGG_PROTEASOME	KEGG_PROTEASOME	Details ...	41	-0.6070777	-1.6116911	0.067391306	0.08752397	0.477	5768	tags=71%, list=27%, signal=96%
KEGG_PYRIMIDINE_METABOLISM	KEGG_PYRIMIDINE_METABOLISM	Details ...	91	-0.49128905	-1.5474861	0.0349345	0.14916466	0.675	5313	tags=55%, list=24%, signal=72%
KEGG_DNA_REPLICATION	KEGG_DNA_REPLICATION	Details ...	36	-0.7323295	-1.5423756	0.034836065	0.14051664	0.69	4294	tags=75%, list=20%, signal=93%
KEGG_MISMATCH_REPAIR	KEGG_MISMATCH_REPAIR	Details ...	22	-0.6931191	-1.539488	0.031185031	0.13138439	0.701	2650	tags=55%, list=12%, signal=62%
KEGG_P53_SIGNALING_PATHWAY	KEGG_P53_SIGNALING_PATHWAY	Details ...	65	-0.5302362	-1.5239472	0.025157232	0.13956103	0.749	4206	tags=46%, list=19%, signal=57%
KEGG_OOCYTE_MEIOSIS	KEGG_OOCYTE_MEIOSIS	Details ...	107	-0.41097897	-1.4977007	0.025490196	0.16041677	0.806	2083	tags=22%, list=10%, signal=25%
KEGG_NUCLEOTIDE_EXCISION_REPAIR	KEGG_NUCLEOTIDE_EXCISION_REPAIR	Details ...	43	-0.55792826	-1.4787886	0.066523604	0.17544822	0.846	4625	tags=51%, list=21%, signal=65%
KEGG_GALACTOSE_METABOLISM	KEGG_GALACTOSE_METABOLISM	Details ...	25	-0.5028517	-1.4485062	0.053949904	0.20682412	0.896	4153	tags=28%, list=19%, signal=35%
KEGG_GLYOXYLATE_AND_DICARBOXYLATE_METABOLISM	KEGG_GLYOXYLATE_AND_DICARBOXYLATE_METABOLISM	Details ...	16	-0.5105123	-1.4257005	0.09730849	0.2289137	0.927	4648	tags=38%, list=21%, signal=48%
KEGG_CYSTEINE_AND_METHIONINE_METABOLISM	KEGG_CYSTEINE_AND_METHIONINE_METABOLISM	Details ...	34	-0.47473824	-1.4223592	0.064257026	0.22058488	0.929	2290	tags=21%, list=11%, signal=23%
KEGG_UBIQUITIN_MEDIATED_PROTEOLYSIS	KEGG_UBIQUITIN_MEDIATED_PROTEOLYSIS	Details ...	129	-0.3608996	-1.3884513	0.09166667	0.26573098	0.958	5129	tags=35%, list=24%, signal=45%
KEGG_BASE_EXCISION_REPAIR	KEGG_BASE_EXCISION_REPAIR	Details ...	32	-0.53368986	-1.3394768	0.16370809	0.34237605	0.981	4294	tags=44%, list=20%, signal=54%
KEGG_RENAL_CELL_CARCINOMA	KEGG_RENAL_CELL_CARCINOMA	Details ...	68	-0.40806183	-1.2989397	0.11201629	0.40726814	0.989	4848	tags=40%, list=22%, signal=51%
KEGG_PROGESTERONE_MEDIATED_OOCYTE_MATURATION	KEGG_PROGESTERONE_MEDIATED_OOCYTE_MATURATION		83	-0.37926024	-1.252068	0.14428858	0.4923571	0.996	1387	tags=20%, list=6%, signal=22%
KEGG_BLADDER_CANCER	KEGG_BLADDER_CANCER		40	-0.4586521	-1.2360617	0.16297787	0.5085509	0.998	3463	tags=40%, list=16%, signal=47%
KEGG_SYSTEMIC_LUPUS_ERYTHEMATOSUS	KEGG_SYSTEMIC_LUPUS_ERYTHEMATOSUS		102	-0.45309758	-1.1572807	0.28395063	0.6890359	0.999	3028	tags=30%, list=14%, signal=35%
KEGG_PANCREATIC_CANCER	KEGG_PANCREATIC_CANCER		69	-0.36276215	-1.1375097	0.2422998	0.71543914	0.999	3466	tags=29%, list=16%, signal=34%
KEGG_FRUCTOSE_AND_MANNOSE_METABOLISM	KEGG_FRUCTOSE_AND_MANNOSE_METABOLISM		33	-0.3893795	-1.1230375	0.27083334	0.7274873	0.999	4153	tags=30%, list=19%, signal=37%
KEGG_SMALL_CELL_LUNG_CANCER	KEGG_SMALL_CELL_LUNG_CANCER		84	-0.39453468	-1.1117965	0.30105263	0.73118937	0.999	3015	tags=29%, list=14%, signal=33%
KEGG_AMYOTROPHIC_LATERAL_SCLEROSIS_ALS	KEGG_AMYOTROPHIC_LATERAL_SCLEROSIS_ALS		51	-0.3322763	-1.0529183	0.36072144	0.8757743	1.0	956	tags=12%, list=4%, signal=12%
KEGG_PURINE_METABOLISM	KEGG_PURINE_METABOLISM		148	-0.28843337	-1.0371752	0.39711934	0.89195406	1.0	4297	tags=36%, list=20%, signal=45%
KEGG_DRUG_METABOLISM_OTHER_ENZYMES	KEGG_DRUG_METABOLISM_OTHER_ENZYMES		38	-0.39159015	-1.0341842	0.4255725	0.86974496	1.0	2834	tags=26%, list=13%, signal=30%
KEGG_NOD_LIKE_RECEPTOR_SIGNALING_PATHWAY	KEGG_NOD_LIKE_RECEPTOR_SIGNALING_PATHWAY		59	-0.41974804	-1.0266297	0.41875	0.86270916	1.0	6319	tags=51%, list=29%, signal=71%
KEGG_ERBB_SIGNALING_PATHWAY	KEGG_ERBB_SIGNALING_PATHWAY		86	-0.28588632	-1.0244355	0.43737167	0.84111744	1.0	2061	tags=17%, list=9%, signal=19%
KEGG_PRION_DISEASES	KEGG_PRION_DISEASES		34	-0.34947976	-0.9608217	0.5235174	0.99314815	1.0	1037	tags=15%, list=5%, signal=15%
KEGG_RIG_I_LIKE_RECEPTOR_SIGNALING_PATHWAY	KEGG_RIG_I_LIKE_RECEPTOR_SIGNALING_PATHWAY		69	-0.3237168	-0.95602757	0.49402392	0.97652066	1.0	1360	tags=13%, list=6%, signal=14%
KEGG_PROTEIN_EXPORT	KEGG_PROTEIN_EXPORT		22	-0.31856567	-0.9536723	0.48842105	0.953946	1.0	4804	tags=32%, list=22%, signal=41%
KEGG_ONE_CARBON_POOL_BY_FOLATE	KEGG_ONE_CARBON_POOL_BY_FOLATE		16	-0.37720856	-0.95261705	0.5325444	0.9297028	1.0	4648	tags=56%, list=21%, signal=71%
KEGG_PENTOSE_PHOSPHATE_PATHWAY	KEGG_PENTOSE_PHOSPHATE_PATHWAY		26	-0.3591348	-0.9322793	0.5480769	0.9575339	1.0	4153	tags=38%, list=19%, signal=47%
KEGG_CYTOSOLIC_DNA_SENSING_PATHWAY	KEGG_CYTOSOLIC_DNA_SENSING_PATHWAY		53	-0.36398324	-0.923333	0.5618449	0.95560336	1.0	2610	tags=21%, list=12%, signal=24%
KEGG_PATHWAYS_IN_CANCER	KEGG_PATHWAYS_IN_CANCER		319	-0.27598023	-0.9066992	0.6083499	0.9753884	1.0	3185	tags=22%, list=15%, signal=25%
KEGG_CHRONIC_MYELOID_LEUKEMIA	KEGG_CHRONIC_MYELOID_LEUKEMIA		72	-0.26161695	-0.8838452	0.6953781	1.0	1.0	4206	tags=32%, list=19%, signal=39%
KEGG_GLYCOSAMINOGLYCAN_BIOSYNTHESIS_CHONDROITIN_SULFATE	KEGG_GLYCOSAMINOGLYCAN_BIOSYNTHESIS_CHONDROITIN_SULFATE		22	-0.42889613	-0.88074344	0.6252546	0.9930617	1.0	4087	tags=41%, list=19%, signal=50%
KEGG_TOLL_LIKE_RECEPTOR_SIGNALING_PATHWAY	KEGG_TOLL_LIKE_RECEPTOR_SIGNALING_PATHWAY		98	-0.32930186	-0.87846076	0.6007984	0.9742901	1.0	1632	tags=16%, list=8%, signal=18%
KEGG_ARGININE_AND_PROLINE_METABOLISM	KEGG_ARGININE_AND_PROLINE_METABOLISM		49	-0.30982128	-0.85817814	0.7554672	1.0	1.0	2016	tags=20%, list=9%, signal=22%
KEGG_NON_SMALL_CELL_LUNG_CANCER	KEGG_NON_SMALL_CELL_LUNG_CANCER		54	-0.2528369	-0.85679525	0.74124515	0.9807257	1.0	2779	tags=19%, list=13%, signal=21%
KEGG_COLORECTAL_CANCER	KEGG_COLORECTAL_CANCER		62	-0.27147073	-0.8478515	0.7034765	0.9793986	1.0	3466	tags=21%, list=16%, signal=25%
KEGG_SNARE_INTERACTIONS_IN_VESICULAR_TRANSPORT	KEGG_SNARE_INTERACTIONS_IN_VESICULAR_TRANSPORT		38	-0.2414521	-0.8069397	0.75097275	1.0	1.0	3579	tags=26%, list=16%, signal=31%
KEGG_DORSO_VENTRAL_AXIS_FORMATION	KEGG_DORSO_VENTRAL_AXIS_FORMATION		23	-0.29408374	-0.8047871	0.7995825	1.0	1.0	3395	tags=35%, list=16%, signal=41%
KEGG_GRAFT_VERSUS_HOST_DISEASE	KEGG_GRAFT_VERSUS_HOST_DISEASE		37	-0.3965449	-0.7981233	0.7286013	1.0	1.0	2420	tags=24%, list=11%, signal=27%
KEGG_JAK_STAT_SIGNALING_PATHWAY	KEGG_JAK_STAT_SIGNALING_PATHWAY		151	-0.28028166	-0.79381543	0.7811245	1.0	1.0	3176	tags=20%, list=15%, signal=23%
KEGG_APOPTOSIS	KEGG_APOPTOSIS		86	-0.2598961	-0.776936	0.84646463	1.0	1.0	2531	tags=19%, list=12%, signal=21%
KEGG_GLYCOSAMINOGLYCAN_BIOSYNTHESIS_HEPARAN_SULFATE	KEGG_GLYCOSAMINOGLYCAN_BIOSYNTHESIS_HEPARAN_SULFATE		26	-0.3139816	-0.7639335	0.80701756	1.0	1.0	2704	tags=23%, list=12%, signal=26%
KEGG_HEMATOPOIETIC_CELL_LINEAGE	KEGG_HEMATOPOIETIC_CELL_LINEAGE		84	-0.33425173	-0.75294906	0.7966805	1.0	1.0	2118	tags=21%, list=10%, signal=24%
KEGG_ECM_RECEPTOR_INTERACTION	KEGG_ECM_RECEPTOR_INTERACTION		81	-0.33344355	-0.7528894	0.7813121	1.0	1.0	1131	tags=19%, list=5%, signal=19%
KEGG_CYTOKINE_CYTOKINE_RECEPTOR_INTERACTION	KEGG_CYTOKINE_CYTOKINE_RECEPTOR_INTERACTION		250	-0.28593105	-0.7117226	0.9106029	1.0	1.0	1508	tags=17%, list=7%, signal=18%
KEGG_FOCAL_ADHESION	KEGG_FOCAL_ADHESION		195	-0.26070395	-0.7020864	0.9030303	1.0	1.0	2596	tags=19%, list=12%, signal=22%
KEGG_PATHOGENIC_ESCHERICHIA_COLI_INFECTION	KEGG_PATHOGENIC_ESCHERICHIA_COLI_INFECTION		53	-0.20469163	-0.695857	0.92371136	1.0	1.0	6834	tags=43%, list=31%, signal=63%
KEGG_LYSINE_DEGRADATION	KEGG_LYSINE_DEGRADATION		41	-0.22589585	-0.6909864	0.97514343	1.0	1.0	5346	tags=32%, list=25%, signal=42%
KEGG_STEROID_BIOSYNTHESIS	KEGG_STEROID_BIOSYNTHESIS		15	-0.307486	-0.66324353	0.9302326	1.0	1.0	573	tags=13%, list=3%, signal=14%
KEGG_PORPHYRIN_AND_CHLOROPHYLL_METABOLISM	KEGG_PORPHYRIN_AND_CHLOROPHYLL_METABOLISM		30	-0.255673	-0.65646493	0.9074074	1.0	1.0	2682	tags=23%, list=12%, signal=27%
KEGG_LEISHMANIA_INFECTION	KEGG_LEISHMANIA_INFECTION		68	-0.2724223	-0.63666445	0.9207317	1.0	1.0	5239	tags=34%, list=24%, signal=44%
KEGG_NATURAL_KILLER_CELL_MEDIATED_CYTOTOXICITY	KEGG_NATURAL_KILLER_CELL_MEDIATED_CYTOTOXICITY		131	-0.2124995	-0.5678112	0.9787686	1.0	1.0	3655	tags=18%, list=17%, signal=21%
KEGG_PRIMARY_IMMUNODEFICIENCY	KEGG_PRIMARY_IMMUNODEFICIENCY		35	-0.27957729	-0.5427063	0.94071144	1.0	1.0	3373	tags=29%, list=16%, signal=34%
KEGG_ALLOGRAFT_REJECTION	KEGG_ALLOGRAFT_REJECTION		34	-0.26218936	-0.5093245	0.96606785	1.0	1.0	4464	tags=29%, list=21%, signal=37%
KEGG_AUTOIMMUNE_THYROID_DISEASE	KEGG_AUTOIMMUNE_THYROID_DISEASE		49	-0.16251238	-0.3559275	0.98807156	0.9997869	1.0	7844	tags=41%, list=36%, signal=64%
