# Supplementary material for: Identification and validation of key modules and hub genes associated with the pathological stage of oral squamous cell carcinoma by weighted gene co-expression network analysis
Source: PeerJ. 2020 Feb 4;8:e8505. doi: 10.7717/peerj.8505 (PMC7006519; doi:10.7717/peerj.8505)
Supplement: File S6 [file peerj-08-8505-s006.zip › my_analysis_231773_kegg.Gsea.1570107186948/gsea_report_for_H_1570107186948.xls]

NAME	GS<br> follow link to MSigDB	GS DETAILS	SIZE	ES	NES	NOM p-val	FDR q-val	FWER p-val	RANK AT MAX	LEADING EDGE
KEGG_VASCULAR_SMOOTH_MUSCLE_CONTRACTION	KEGG_VASCULAR_SMOOTH_MUSCLE_CONTRACTION	Details ...	109	0.59159917	1.732843	0.0	0.29923147	0.177	3691	tags=40%, list=17%, signal=48%
KEGG_CARDIAC_MUSCLE_CONTRACTION	KEGG_CARDIAC_MUSCLE_CONTRACTION	Details ...	73	0.71984696	1.6503004	0.033402923	0.42350936	0.394	1504	tags=26%, list=7%, signal=28%
KEGG_LEUKOCYTE_TRANSENDOTHELIAL_MIGRATION	KEGG_LEUKOCYTE_TRANSENDOTHELIAL_MIGRATION	Details ...	113	0.6030239	1.6160904	0.007782101	0.415333	0.495	2821	tags=35%, list=13%, signal=40%
KEGG_CALCIUM_SIGNALING_PATHWAY	KEGG_CALCIUM_SIGNALING_PATHWAY	Details ...	172	0.48980996	1.5876579	0.003992016	0.41243434	0.581	3697	tags=30%, list=17%, signal=36%
KEGG_ALDOSTERONE_REGULATED_SODIUM_REABSORPTION	KEGG_ALDOSTERONE_REGULATED_SODIUM_REABSORPTION	Details ...	41	0.643882	1.5824192	0.001984127	0.34664714	0.597	1771	tags=29%, list=8%, signal=32%
KEGG_DILATED_CARDIOMYOPATHY	KEGG_DILATED_CARDIOMYOPATHY	Details ...	89	0.7035219	1.5476656	0.026639344	0.3984186	0.672	2276	tags=42%, list=10%, signal=46%
KEGG_VIRAL_MYOCARDITIS	KEGG_VIRAL_MYOCARDITIS	Details ...	67	0.6529556	1.545261	0.02004008	0.35012275	0.68	2276	tags=37%, list=10%, signal=42%
KEGG_PROXIMAL_TUBULE_BICARBONATE_RECLAMATION	KEGG_PROXIMAL_TUBULE_BICARBONATE_RECLAMATION	Details ...	22	0.60078734	1.5170351	0.036960986	0.39544216	0.741	401	tags=14%, list=2%, signal=14%
KEGG_PHOSPHATIDYLINOSITOL_SIGNALING_SYSTEM	KEGG_PHOSPHATIDYLINOSITOL_SIGNALING_SYSTEM	Details ...	75	0.45160374	1.4864963	0.011627907	0.45846993	0.823	4387	tags=41%, list=20%, signal=52%
KEGG_HYPERTROPHIC_CARDIOMYOPATHY_HCM	KEGG_HYPERTROPHIC_CARDIOMYOPATHY_HCM	Details ...	82	0.67913264	1.4628441	0.045643155	0.4993473	0.864	2276	tags=41%, list=10%, signal=46%
KEGG_REGULATION_OF_AUTOPHAGY	KEGG_REGULATION_OF_AUTOPHAGY	Details ...	34	0.43468893	1.4549063	0.09055877	0.4839289	0.871	4492	tags=26%, list=21%, signal=33%
KEGG_LONG_TERM_DEPRESSION	KEGG_LONG_TERM_DEPRESSION	Details ...	65	0.48035592	1.4521284	0.020120725	0.45322376	0.879	4532	tags=37%, list=21%, signal=47%
KEGG_MTOR_SIGNALING_PATHWAY	KEGG_MTOR_SIGNALING_PATHWAY	Details ...	50	0.45489717	1.4445419	0.019120459	0.44314796	0.893	1771	tags=20%, list=8%, signal=22%
KEGG_TIGHT_JUNCTION	KEGG_TIGHT_JUNCTION	Details ...	128	0.48316994	1.4410623	0.03305785	0.423176	0.899	2464	tags=23%, list=11%, signal=25%
KEGG_CELL_ADHESION_MOLECULES_CAMS	KEGG_CELL_ADHESION_MOLECULES_CAMS	Details ...	126	0.5795144	1.4372227	0.061143983	0.4081837	0.901	2595	tags=37%, list=12%, signal=41%
KEGG_FC_GAMMA_R_MEDIATED_PHAGOCYTOSIS	KEGG_FC_GAMMA_R_MEDIATED_PHAGOCYTOSIS	Details ...	91	0.48052654	1.4352326	0.05	0.38673192	0.903	2709	tags=29%, list=12%, signal=32%
KEGG_INSULIN_SIGNALING_PATHWAY	KEGG_INSULIN_SIGNALING_PATHWAY	Details ...	135	0.40941998	1.430499	0.026156941	0.37687773	0.908	2509	tags=20%, list=12%, signal=22%
KEGG_NEUROACTIVE_LIGAND_RECEPTOR_INTERACTION	KEGG_NEUROACTIVE_LIGAND_RECEPTOR_INTERACTION	Details ...	262	0.39723974	1.3986007	0.028397566	0.44528797	0.93	2818	tags=15%, list=13%, signal=17%
KEGG_LYSOSOME	KEGG_LYSOSOME	Details ...	114	0.43353233	1.3952402	0.09375	0.43073952	0.932	4495	tags=42%, list=21%, signal=53%
KEGG_ARRHYTHMOGENIC_RIGHT_VENTRICULAR_CARDIOMYOPATHY_ARVC	KEGG_ARRHYTHMOGENIC_RIGHT_VENTRICULAR_CARDIOMYOPATHY_ARVC	Details ...	73	0.5723096	1.3930662	0.087318085	0.41480416	0.934	2276	tags=29%, list=10%, signal=32%
KEGG_RENIN_ANGIOTENSIN_SYSTEM	KEGG_RENIN_ANGIOTENSIN_SYSTEM		17	0.67711127	1.3922709	0.06339468	0.39657354	0.936	2102	tags=47%, list=10%, signal=52%
KEGG_TYPE_II_DIABETES_MELLITUS	KEGG_TYPE_II_DIABETES_MELLITUS		44	0.4636182	1.3721412	0.062248997	0.42927116	0.95	2787	tags=23%, list=13%, signal=26%
KEGG_COMPLEMENT_AND_COAGULATION_CASCADES	KEGG_COMPLEMENT_AND_COAGULATION_CASCADES		67	0.5419572	1.3714435	0.06827309	0.41216218	0.95	2911	tags=39%, list=13%, signal=45%
KEGG_PRIMARY_IMMUNODEFICIENCY	KEGG_PRIMARY_IMMUNODEFICIENCY		35	0.69858414	1.3598087	0.13962264	0.42531547	0.961	3308	tags=54%, list=15%, signal=64%
KEGG_ASTHMA	KEGG_ASTHMA		27	0.6593436	1.3460076	0.15151516	0.44313583	0.967	3753	tags=63%, list=17%, signal=76%
KEGG_INTESTINAL_IMMUNE_NETWORK_FOR_IGA_PRODUCTION	KEGG_INTESTINAL_IMMUNE_NETWORK_FOR_IGA_PRODUCTION		45	0.6542155	1.3319323	0.1515748	0.46170646	0.977	4005	tags=60%, list=18%, signal=73%
KEGG_FC_EPSILON_RI_SIGNALING_PATHWAY	KEGG_FC_EPSILON_RI_SIGNALING_PATHWAY		74	0.47976172	1.3285697	0.1194332	0.45381632	0.977	4408	tags=42%, list=20%, signal=52%
KEGG_AXON_GUIDANCE	KEGG_AXON_GUIDANCE		127	0.40572932	1.3242211	0.054325957	0.44818333	0.979	2898	tags=24%, list=13%, signal=28%
KEGG_B_CELL_RECEPTOR_SIGNALING_PATHWAY	KEGG_B_CELL_RECEPTOR_SIGNALING_PATHWAY		74	0.5113651	1.3237947	0.15087041	0.43365753	0.979	3755	tags=42%, list=17%, signal=50%
KEGG_AUTOIMMUNE_THYROID_DISEASE	KEGG_AUTOIMMUNE_THYROID_DISEASE		49	0.61629224	1.3180906	0.1984127	0.43120614	0.981	4480	tags=45%, list=21%, signal=56%
KEGG_ACUTE_MYELOID_LEUKEMIA	KEGG_ACUTE_MYELOID_LEUKEMIA		56	0.44701797	1.306666	0.07632094	0.4423828	0.984	1771	tags=20%, list=8%, signal=21%
KEGG_FOCAL_ADHESION	KEGG_FOCAL_ADHESION		195	0.48197386	1.2991761	0.1523046	0.44747087	0.986	2694	tags=31%, list=12%, signal=35%
KEGG_GAP_JUNCTION	KEGG_GAP_JUNCTION		87	0.3987523	1.2934831	0.09823183	0.44771504	0.987	3578	tags=30%, list=16%, signal=36%
KEGG_REGULATION_OF_ACTIN_CYTOSKELETON	KEGG_REGULATION_OF_ACTIN_CYTOSKELETON		209	0.37064305	1.2805936	0.09448819	0.46433687	0.989	1957	tags=17%, list=9%, signal=19%
KEGG_GNRH_SIGNALING_PATHWAY	KEGG_GNRH_SIGNALING_PATHWAY		94	0.39790484	1.2780533	0.124756336	0.45793465	0.989	4532	tags=33%, list=21%, signal=41%
KEGG_LONG_TERM_POTENTIATION	KEGG_LONG_TERM_POTENTIATION		68	0.3673984	1.2604196	0.10626186	0.4866618	0.993	3697	tags=28%, list=17%, signal=34%
KEGG_ALPHA_LINOLENIC_ACID_METABOLISM	KEGG_ALPHA_LINOLENIC_ACID_METABOLISM		15	0.62829477	1.2561294	0.17034069	0.48386097	0.994	4408	tags=40%, list=20%, signal=50%
KEGG_PRIMARY_BILE_ACID_BIOSYNTHESIS	KEGG_PRIMARY_BILE_ACID_BIOSYNTHESIS		16	0.522559	1.2381467	0.18489066	0.513052	0.995	1518	tags=25%, list=7%, signal=27%
KEGG_NICOTINATE_AND_NICOTINAMIDE_METABOLISM	KEGG_NICOTINATE_AND_NICOTINAMIDE_METABOLISM		21	0.5037116	1.2376859	0.14403293	0.5009338	0.995	2031	tags=24%, list=9%, signal=26%
KEGG_CHEMOKINE_SIGNALING_PATHWAY	KEGG_CHEMOKINE_SIGNALING_PATHWAY		180	0.4701853	1.2245998	0.2007874	0.52023554	0.995	2865	tags=31%, list=13%, signal=35%
KEGG_T_CELL_RECEPTOR_SIGNALING_PATHWAY	KEGG_T_CELL_RECEPTOR_SIGNALING_PATHWAY		106	0.46499154	1.2223387	0.2413793	0.5124261	0.995	2920	tags=32%, list=13%, signal=37%
KEGG_MELANOGENESIS	KEGG_MELANOGENESIS		97	0.40871283	1.2162095	0.14750957	0.5151523	0.995	3578	tags=28%, list=16%, signal=33%
KEGG_NATURAL_KILLER_CELL_MEDIATED_CYTOTOXICITY	KEGG_NATURAL_KILLER_CELL_MEDIATED_CYTOTOXICITY		131	0.45006868	1.2122157	0.25	0.5126225	0.995	4214	tags=37%, list=19%, signal=45%
KEGG_ECM_RECEPTOR_INTERACTION	KEGG_ECM_RECEPTOR_INTERACTION		81	0.54218715	1.2083396	0.23434344	0.5102819	0.995	2190	tags=38%, list=10%, signal=42%
KEGG_ALLOGRAFT_REJECTION	KEGG_ALLOGRAFT_REJECTION		34	0.6226709	1.2062173	0.2994012	0.50394136	0.995	4480	tags=65%, list=21%, signal=81%
KEGG_ANTIGEN_PROCESSING_AND_PRESENTATION	KEGG_ANTIGEN_PROCESSING_AND_PRESENTATION		80	0.46159756	1.2035903	0.28544423	0.49870443	0.995	2639	tags=23%, list=12%, signal=26%
KEGG_GLIOMA	KEGG_GLIOMA		64	0.3619004	1.2021936	0.13188976	0.49119723	0.995	1840	tags=19%, list=8%, signal=20%
KEGG_ETHER_LIPID_METABOLISM	KEGG_ETHER_LIPID_METABOLISM		26	0.5029369	1.2001538	0.18410853	0.48513976	0.996	651	tags=12%, list=3%, signal=12%
KEGG_INOSITOL_PHOSPHATE_METABOLISM	KEGG_INOSITOL_PHOSPHATE_METABOLISM		54	0.3566547	1.1844329	0.18503937	0.50849205	0.998	4387	tags=41%, list=20%, signal=51%
KEGG_TASTE_TRANSDUCTION	KEGG_TASTE_TRANSDUCTION		43	0.4039725	1.1835265	0.23925234	0.50011796	0.998	2482	tags=14%, list=11%, signal=16%
KEGG_NEUROTROPHIN_SIGNALING_PATHWAY	KEGG_NEUROTROPHIN_SIGNALING_PATHWAY		123	0.32254556	1.173962	0.1792976	0.5104573	0.998	4204	tags=29%, list=19%, signal=36%
KEGG_ADIPOCYTOKINE_SIGNALING_PATHWAY	KEGG_ADIPOCYTOKINE_SIGNALING_PATHWAY		66	0.37010422	1.1705147	0.19461697	0.50776154	0.998	2360	tags=18%, list=11%, signal=20%
KEGG_NITROGEN_METABOLISM	KEGG_NITROGEN_METABOLISM		22	0.46981084	1.1688175	0.23667377	0.50174785	0.998	1968	tags=23%, list=9%, signal=25%
KEGG_ABC_TRANSPORTERS	KEGG_ABC_TRANSPORTERS		42	0.45113426	1.1606007	0.22312373	0.5088507	0.999	3341	tags=21%, list=15%, signal=25%
KEGG_VEGF_SIGNALING_PATHWAY	KEGG_VEGF_SIGNALING_PATHWAY		71	0.3596338	1.1428173	0.22020201	0.53728837	0.999	4448	tags=38%, list=20%, signal=48%
KEGG_MELANOMA	KEGG_MELANOMA		71	0.39496276	1.1400833	0.24561404	0.5336223	0.999	1855	tags=20%, list=9%, signal=21%
KEGG_TYROSINE_METABOLISM	KEGG_TYROSINE_METABOLISM		42	0.43659446	1.1320018	0.29006085	0.5415445	0.999	326	tags=7%, list=1%, signal=7%
KEGG_ALZHEIMERS_DISEASE	KEGG_ALZHEIMERS_DISEASE		154	0.28889048	1.1304781	0.27235773	0.5348519	0.999	3347	tags=16%, list=15%, signal=18%
KEGG_HEMATOPOIETIC_CELL_LINEAGE	KEGG_HEMATOPOIETIC_CELL_LINEAGE		84	0.491828	1.1193702	0.3244898	0.5480767	0.999	3420	tags=43%, list=16%, signal=51%
KEGG_ENDOCYTOSIS	KEGG_ENDOCYTOSIS		171	0.30580652	1.114072	0.26862746	0.55044514	0.999	3106	tags=19%, list=14%, signal=22%
KEGG_MAPK_SIGNALING_PATHWAY	KEGG_MAPK_SIGNALING_PATHWAY		256	0.30199042	1.0978152	0.2504673	0.57557285	0.999	2512	tags=15%, list=12%, signal=17%
KEGG_PANTOTHENATE_AND_COA_BIOSYNTHESIS	KEGG_PANTOTHENATE_AND_COA_BIOSYNTHESIS		16	0.47394264	1.0934262	0.30800822	0.57552105	0.999	3898	tags=38%, list=18%, signal=46%
KEGG_TGF_BETA_SIGNALING_PATHWAY	KEGG_TGF_BETA_SIGNALING_PATHWAY		82	0.3627003	1.0914245	0.28853756	0.5709616	0.999	1823	tags=15%, list=8%, signal=16%
KEGG_MATURITY_ONSET_DIABETES_OF_THE_YOUNG	KEGG_MATURITY_ONSET_DIABETES_OF_THE_YOUNG		24	0.45736754	1.0860863	0.35341364	0.57285523	0.999	625	tags=8%, list=3%, signal=9%
KEGG_WNT_SIGNALING_PATHWAY	KEGG_WNT_SIGNALING_PATHWAY		145	0.34017056	1.0823972	0.29783037	0.5711184	0.999	2958	tags=19%, list=14%, signal=22%
KEGG_ARACHIDONIC_ACID_METABOLISM	KEGG_ARACHIDONIC_ACID_METABOLISM		52	0.5089332	1.0807883	0.36767676	0.5661227	0.999	1924	tags=23%, list=9%, signal=25%
KEGG_PROSTATE_CANCER	KEGG_PROSTATE_CANCER		89	0.33012882	1.0806786	0.31445312	0.5579182	0.999	3153	tags=22%, list=14%, signal=26%
KEGG_LEISHMANIA_INFECTION	KEGG_LEISHMANIA_INFECTION		68	0.46337044	1.0660745	0.39922482	0.5790741	0.999	2184	tags=28%, list=10%, signal=31%
KEGG_N_GLYCAN_BIOSYNTHESIS	KEGG_N_GLYCAN_BIOSYNTHESIS		46	0.34993255	1.0560942	0.37262356	0.59073424	0.999	2230	tags=13%, list=10%, signal=15%
KEGG_ADHERENS_JUNCTION	KEGG_ADHERENS_JUNCTION		67	0.3119066	1.0547698	0.3509804	0.58461165	0.999	2863	tags=21%, list=13%, signal=24%
KEGG_VIBRIO_CHOLERAE_INFECTION	KEGG_VIBRIO_CHOLERAE_INFECTION		52	0.32229406	1.0508946	0.39805827	0.5842043	0.999	4622	tags=29%, list=21%, signal=37%
KEGG_GLYCOSAMINOGLYCAN_DEGRADATION	KEGG_GLYCOSAMINOGLYCAN_DEGRADATION		20	0.40699902	1.0429707	0.40816328	0.59249705	0.999	5852	tags=60%, list=27%, signal=82%
KEGG_TRYPTOPHAN_METABOLISM	KEGG_TRYPTOPHAN_METABOLISM		39	0.3906212	1.0341089	0.39759037	0.6020553	0.999	1246	tags=10%, list=6%, signal=11%
KEGG_PPAR_SIGNALING_PATHWAY	KEGG_PPAR_SIGNALING_PATHWAY		67	0.36867997	1.0327348	0.37763712	0.59662485	1.0	3006	tags=21%, list=14%, signal=24%
KEGG_GLYCOLYSIS_GLUCONEOGENESIS	KEGG_GLYCOLYSIS_GLUCONEOGENESIS		60	0.3571743	1.0301265	0.41041666	0.5940211	1.0	1016	tags=10%, list=5%, signal=10%
KEGG_ENDOMETRIAL_CANCER	KEGG_ENDOMETRIAL_CANCER		52	0.31720182	1.018704	0.43529412	0.6100346	1.0	4325	tags=35%, list=20%, signal=43%
KEGG_PARKINSONS_DISEASE	KEGG_PARKINSONS_DISEASE		113	0.24515145	0.99743694	0.44242424	0.644664	1.0	2808	tags=7%, list=13%, signal=8%
KEGG_BETA_ALANINE_METABOLISM	KEGG_BETA_ALANINE_METABOLISM		22	0.3623834	0.9971172	0.44306418	0.63694286	1.0	89	tags=5%, list=0%, signal=5%
KEGG_TYPE_I_DIABETES_MELLITUS	KEGG_TYPE_I_DIABETES_MELLITUS		40	0.46893477	0.9970242	0.47553816	0.62906384	1.0	4200	tags=55%, list=19%, signal=68%
KEGG_STARCH_AND_SUCROSE_METABOLISM	KEGG_STARCH_AND_SUCROSE_METABOLISM		37	0.3594659	0.97615033	0.48155737	0.6628264	1.0	563	tags=8%, list=3%, signal=8%
KEGG_NOTCH_SIGNALING_PATHWAY	KEGG_NOTCH_SIGNALING_PATHWAY		46	0.2836538	0.9749524	0.49902153	0.657247	1.0	2436	tags=13%, list=11%, signal=15%
KEGG_RIBOFLAVIN_METABOLISM	KEGG_RIBOFLAVIN_METABOLISM		16	0.36974642	0.9617388	0.5123457	0.6759669	1.0	4281	tags=44%, list=20%, signal=54%
KEGG_VALINE_LEUCINE_AND_ISOLEUCINE_DEGRADATION	KEGG_VALINE_LEUCINE_AND_ISOLEUCINE_DEGRADATION		44	0.3645404	0.9594143	0.52409637	0.6723553	1.0	4815	tags=41%, list=22%, signal=52%
KEGG_COLORECTAL_CANCER	KEGG_COLORECTAL_CANCER		62	0.30102184	0.9374348	0.5308411	0.70793873	1.0	3153	tags=23%, list=14%, signal=26%
KEGG_PROPANOATE_METABOLISM	KEGG_PROPANOATE_METABOLISM		32	0.3496906	0.9328168	0.5285714	0.70911074	1.0	5437	tags=44%, list=25%, signal=58%
KEGG_LINOLEIC_ACID_METABOLISM	KEGG_LINOLEIC_ACID_METABOLISM		24	0.47519112	0.9097588	0.5792683	0.7474778	1.0	5242	tags=42%, list=24%, signal=55%
KEGG_CYTOKINE_CYTOKINE_RECEPTOR_INTERACTION	KEGG_CYTOKINE_CYTOKINE_RECEPTOR_INTERACTION		250	0.35631517	0.90220934	0.61013645	0.7535279	1.0	3101	tags=26%, list=14%, signal=30%
KEGG_NON_SMALL_CELL_LUNG_CANCER	KEGG_NON_SMALL_CELL_LUNG_CANCER		54	0.26718387	0.9020871	0.6978558	0.74526083	1.0	4267	tags=33%, list=20%, signal=41%
KEGG_APOPTOSIS	KEGG_APOPTOSIS		86	0.29547325	0.8727167	0.6574803	0.7938583	1.0	2377	tags=17%, list=11%, signal=20%
KEGG_GLYCEROPHOSPHOLIPID_METABOLISM	KEGG_GLYCEROPHOSPHOLIPID_METABOLISM		66	0.2828127	0.8719851	0.7153996	0.7865308	1.0	3282	tags=15%, list=15%, signal=18%
KEGG_JAK_STAT_SIGNALING_PATHWAY	KEGG_JAK_STAT_SIGNALING_PATHWAY		151	0.30139434	0.8665827	0.672	0.78826433	1.0	2444	tags=19%, list=11%, signal=21%
KEGG_VASOPRESSIN_REGULATED_WATER_REABSORPTION	KEGG_VASOPRESSIN_REGULATED_WATER_REABSORPTION		44	0.2752295	0.86242044	0.66468257	0.7878464	1.0	4648	tags=25%, list=21%, signal=32%
KEGG_GRAFT_VERSUS_HOST_DISEASE	KEGG_GRAFT_VERSUS_HOST_DISEASE		37	0.43314308	0.8558909	0.6612245	0.7916483	1.0	4214	tags=57%, list=19%, signal=70%
KEGG_FATTY_ACID_METABOLISM	KEGG_FATTY_ACID_METABOLISM		41	0.32018957	0.854625	0.6724512	0.7857963	1.0	5233	tags=37%, list=24%, signal=48%
KEGG_TOLL_LIKE_RECEPTOR_SIGNALING_PATHWAY	KEGG_TOLL_LIKE_RECEPTOR_SIGNALING_PATHWAY		98	0.32718787	0.85394526	0.6685606	0.7790234	1.0	2944	tags=18%, list=14%, signal=21%
KEGG_SYSTEMIC_LUPUS_ERYTHEMATOSUS	KEGG_SYSTEMIC_LUPUS_ERYTHEMATOSUS		102	0.34253252	0.8423817	0.67722774	0.7938159	1.0	3336	tags=26%, list=15%, signal=31%
KEGG_PRION_DISEASES	KEGG_PRION_DISEASES		34	0.31742814	0.84223455	0.731203	0.78586775	1.0	2612	tags=26%, list=12%, signal=30%
KEGG_OXIDATIVE_PHOSPHORYLATION	KEGG_OXIDATIVE_PHOSPHORYLATION		117	0.21746898	0.83026624	0.66529775	0.7995375	1.0	483	tags=3%, list=2%, signal=3%
KEGG_GLYCOSAMINOGLYCAN_BIOSYNTHESIS_CHONDROITIN_SULFATE	KEGG_GLYCOSAMINOGLYCAN_BIOSYNTHESIS_CHONDROITIN_SULFATE		22	0.4038836	0.8288027	0.68080807	0.7939908	1.0	1325	tags=14%, list=6%, signal=15%
KEGG_PHENYLALANINE_METABOLISM	KEGG_PHENYLALANINE_METABOLISM		17	0.38258165	0.81828827	0.7265469	0.80460095	1.0	89	tags=6%, list=0%, signal=6%
KEGG_HISTIDINE_METABOLISM	KEGG_HISTIDINE_METABOLISM		28	0.32616365	0.79584813	0.74949086	0.8342411	1.0	3987	tags=25%, list=18%, signal=31%
KEGG_DRUG_METABOLISM_CYTOCHROME_P450	KEGG_DRUG_METABOLISM_CYTOCHROME_P450		59	0.38696247	0.79282737	0.72651356	0.8313749	1.0	4155	tags=25%, list=19%, signal=31%
KEGG_GLYCINE_SERINE_AND_THREONINE_METABOLISM	KEGG_GLYCINE_SERINE_AND_THREONINE_METABOLISM		31	0.32593724	0.7714551	0.7928287	0.85771513	1.0	440	tags=6%, list=2%, signal=7%
KEGG_AMINO_SUGAR_AND_NUCLEOTIDE_SUGAR_METABOLISM	KEGG_AMINO_SUGAR_AND_NUCLEOTIDE_SUGAR_METABOLISM		42	0.2498478	0.771134	0.8169014	0.8500236	1.0	4951	tags=31%, list=23%, signal=40%
KEGG_ARGININE_AND_PROLINE_METABOLISM	KEGG_ARGININE_AND_PROLINE_METABOLISM		49	0.26102751	0.73055905	0.9560878	0.89856195	1.0	1697	tags=10%, list=8%, signal=11%
KEGG_PYRUVATE_METABOLISM	KEGG_PYRUVATE_METABOLISM		38	0.22892313	0.6947296	0.8918919	0.9324582	1.0	4043	tags=18%, list=19%, signal=23%
KEGG_SELENOAMINO_ACID_METABOLISM	KEGG_SELENOAMINO_ACID_METABOLISM		25	0.24350055	0.6577708	0.91682786	0.95745325	1.0	2774	tags=16%, list=13%, signal=18%
KEGG_O_GLYCAN_BIOSYNTHESIS	KEGG_O_GLYCAN_BIOSYNTHESIS		26	0.29186642	0.644089	0.9078431	0.95914865	1.0	5312	tags=46%, list=24%, signal=61%
KEGG_PEROXISOME	KEGG_PEROXISOME		77	0.18150292	0.6024947	0.9919192	0.97413486	1.0	5385	tags=29%, list=25%, signal=38%
KEGG_RIBOSOME	KEGG_RIBOSOME		71	0.11323277	0.44562563	0.98117155	0.997424	1.0	17715	tags=99%, list=81%, signal=529%
