# Supplementary material for: Identification and validation of key modules and hub genes associated with the pathological stage of oral squamous cell carcinoma by weighted gene co-expression network analysis
Source: PeerJ. 2020 Feb 4;8:e8505. doi: 10.7717/peerj.8505 (PMC7006519; doi:10.7717/peerj.8505)
Supplement: File S6 [file peerj-08-8505-s006.zip › my_analysis_231773_kegg.Gsea.1570107186948/gsea_report_for_L_1570107186948.xls]

NAME	GS<br> follow link to MSigDB	GS DETAILS	SIZE	ES	NES	NOM p-val	FDR q-val	FWER p-val	RANK AT MAX	LEADING EDGE
KEGG_SPLICEOSOME	KEGG_SPLICEOSOME	Details ...	114	-0.5558197	-1.8868055	0.006122449	0.03460492	0.038	6114	tags=58%, list=28%, signal=80%
KEGG_BASAL_TRANSCRIPTION_FACTORS	KEGG_BASAL_TRANSCRIPTION_FACTORS	Details ...	32	-0.60226226	-1.8048801	0.007952286	0.042519256	0.093	5480	tags=56%, list=25%, signal=75%
KEGG_PYRIMIDINE_METABOLISM	KEGG_PYRIMIDINE_METABOLISM	Details ...	91	-0.5310945	-1.6823754	0.007984032	0.117835626	0.293	4710	tags=56%, list=22%, signal=71%
KEGG_BASE_EXCISION_REPAIR	KEGG_BASE_EXCISION_REPAIR	Details ...	32	-0.6442157	-1.6419768	0.020242915	0.14349511	0.417	5498	tags=72%, list=25%, signal=96%
KEGG_MISMATCH_REPAIR	KEGG_MISMATCH_REPAIR	Details ...	22	-0.69895095	-1.6279836	0.032258064	0.13328846	0.457	1938	tags=50%, list=9%, signal=55%
KEGG_RNA_POLYMERASE	KEGG_RNA_POLYMERASE	Details ...	28	-0.5484862	-1.5948051	0.044401545	0.1560593	0.556	5463	tags=61%, list=25%, signal=81%
KEGG_CELL_CYCLE	KEGG_CELL_CYCLE	Details ...	122	-0.5903759	-1.5912421	0.036585364	0.13850121	0.564	4178	tags=57%, list=19%, signal=71%
KEGG_DNA_REPLICATION	KEGG_DNA_REPLICATION	Details ...	36	-0.7291027	-1.5828471	0.029940119	0.13250639	0.593	3475	tags=72%, list=16%, signal=86%
KEGG_HOMOLOGOUS_RECOMBINATION	KEGG_HOMOLOGOUS_RECOMBINATION	Details ...	28	-0.6681848	-1.5700544	0.024	0.13392808	0.627	3477	tags=54%, list=16%, signal=64%
KEGG_UBIQUITIN_MEDIATED_PROTEOLYSIS	KEGG_UBIQUITIN_MEDIATED_PROTEOLYSIS	Details ...	129	-0.405998	-1.5574781	0.022727273	0.13690291	0.66	5949	tags=43%, list=27%, signal=58%
KEGG_NUCLEOTIDE_EXCISION_REPAIR	KEGG_NUCLEOTIDE_EXCISION_REPAIR	Details ...	43	-0.57303816	-1.5319111	0.062370062	0.15614264	0.724	5498	tags=65%, list=25%, signal=87%
KEGG_PROTEASOME	KEGG_PROTEASOME	Details ...	41	-0.5757789	-1.5142596	0.10633947	0.16466896	0.76	6464	tags=71%, list=30%, signal=100%
KEGG_AMINOACYL_TRNA_BIOSYNTHESIS	KEGG_AMINOACYL_TRNA_BIOSYNTHESIS	Details ...	37	-0.5490634	-1.4963275	0.08349515	0.17730251	0.793	5346	tags=49%, list=25%, signal=64%
KEGG_RNA_DEGRADATION	KEGG_RNA_DEGRADATION	Details ...	56	-0.46096772	-1.4574435	0.07770961	0.21994191	0.874	4610	tags=48%, list=21%, signal=61%
KEGG_GLYCOSYLPHOSPHATIDYLINOSITOL_GPI_ANCHOR_BIOSYNTHESIS	KEGG_GLYCOSYLPHOSPHATIDYLINOSITOL_GPI_ANCHOR_BIOSYNTHESIS	Details ...	24	-0.54408216	-1.449394	0.08506224	0.21743485	0.882	6058	tags=46%, list=28%, signal=63%
KEGG_STEROID_BIOSYNTHESIS	KEGG_STEROID_BIOSYNTHESIS	Details ...	15	-0.6680524	-1.4469489	0.06012024	0.20714357	0.885	2858	tags=40%, list=13%, signal=46%
KEGG_BLADDER_CANCER	KEGG_BLADDER_CANCER	Details ...	40	-0.5281485	-1.4089195	0.05144033	0.25410384	0.933	4598	tags=50%, list=21%, signal=63%
KEGG_DRUG_METABOLISM_OTHER_ENZYMES	KEGG_DRUG_METABOLISM_OTHER_ENZYMES	Details ...	38	-0.51730925	-1.406446	0.064	0.24358141	0.933	2247	tags=29%, list=10%, signal=32%
KEGG_OOCYTE_MEIOSIS	KEGG_OOCYTE_MEIOSIS	Details ...	107	-0.38267756	-1.3939167	0.08113591	0.25121325	0.941	2114	tags=23%, list=10%, signal=26%
KEGG_P53_SIGNALING_PATHWAY	KEGG_P53_SIGNALING_PATHWAY	Details ...	65	-0.42555812	-1.2321897	0.14516129	0.5882361	0.996	2227	tags=34%, list=10%, signal=38%
KEGG_PENTOSE_PHOSPHATE_PATHWAY	KEGG_PENTOSE_PHOSPHATE_PATHWAY		26	-0.46215034	-1.2069354	0.22370937	0.62728643	0.996	3688	tags=42%, list=17%, signal=51%
KEGG_GLYOXYLATE_AND_DICARBOXYLATE_METABOLISM	KEGG_GLYOXYLATE_AND_DICARBOXYLATE_METABOLISM		16	-0.43245047	-1.202817	0.26336634	0.6097674	0.997	4558	tags=31%, list=21%, signal=40%
KEGG_ERBB_SIGNALING_PATHWAY	KEGG_ERBB_SIGNALING_PATHWAY		86	-0.33561093	-1.1979761	0.11885246	0.59697324	0.997	4007	tags=35%, list=18%, signal=43%
KEGG_THYROID_CANCER	KEGG_THYROID_CANCER		29	-0.42247579	-1.1808283	0.2319149	0.61628723	0.998	5844	tags=48%, list=27%, signal=66%
KEGG_RENAL_CELL_CARCINOMA	KEGG_RENAL_CELL_CARCINOMA		68	-0.3663144	-1.1545497	0.2281059	0.65970176	0.999	3920	tags=34%, list=18%, signal=41%
KEGG_TERPENOID_BACKBONE_BIOSYNTHESIS	KEGG_TERPENOID_BACKBONE_BIOSYNTHESIS		15	-0.5174325	-1.1315417	0.3409091	0.6960706	1.0	7247	tags=73%, list=33%, signal=110%
KEGG_FRUCTOSE_AND_MANNOSE_METABOLISM	KEGG_FRUCTOSE_AND_MANNOSE_METABOLISM		33	-0.38401443	-1.1129012	0.29174665	0.7212242	1.0	4348	tags=36%, list=20%, signal=45%
KEGG_PANCREATIC_CANCER	KEGG_PANCREATIC_CANCER		69	-0.35565388	-1.1066945	0.27402863	0.7117462	1.0	5377	tags=51%, list=25%, signal=67%
KEGG_GLYCOSPHINGOLIPID_BIOSYNTHESIS_LACTO_AND_NEOLACTO_SERIES	KEGG_GLYCOSPHINGOLIPID_BIOSYNTHESIS_LACTO_AND_NEOLACTO_SERIES		25	-0.49404666	-1.1012399	0.33466935	0.7011749	1.0	6146	tags=56%, list=28%, signal=78%
KEGG_DORSO_VENTRAL_AXIS_FORMATION	KEGG_DORSO_VENTRAL_AXIS_FORMATION		23	-0.3968877	-1.099529	0.3097166	0.6831244	1.0	3796	tags=35%, list=17%, signal=42%
KEGG_PORPHYRIN_AND_CHLOROPHYLL_METABOLISM	KEGG_PORPHYRIN_AND_CHLOROPHYLL_METABOLISM		30	-0.41900897	-1.0920564	0.36039603	0.6803522	1.0	6081	tags=47%, list=28%, signal=65%
KEGG_HEDGEHOG_SIGNALING_PATHWAY	KEGG_HEDGEHOG_SIGNALING_PATHWAY		53	-0.41421065	-1.0720752	0.3429158	0.7091807	1.0	2874	tags=26%, list=13%, signal=30%
KEGG_AMYOTROPHIC_LATERAL_SCLEROSIS_ALS	KEGG_AMYOTROPHIC_LATERAL_SCLEROSIS_ALS		51	-0.32087135	-1.0511152	0.35943776	0.74230045	1.0	5254	tags=31%, list=24%, signal=41%
KEGG_PROGESTERONE_MEDIATED_OOCYTE_MATURATION	KEGG_PROGESTERONE_MEDIATED_OOCYTE_MATURATION		83	-0.3155564	-1.0427303	0.35940802	0.7413872	1.0	1702	tags=22%, list=8%, signal=23%
KEGG_PURINE_METABOLISM	KEGG_PURINE_METABOLISM		148	-0.2843773	-1.0144242	0.4163424	0.7899986	1.0	4710	tags=42%, list=22%, signal=53%
KEGG_BIOSYNTHESIS_OF_UNSATURATED_FATTY_ACIDS	KEGG_BIOSYNTHESIS_OF_UNSATURATED_FATTY_ACIDS		18	-0.40669182	-0.9997858	0.4606299	0.80524355	1.0	478	tags=11%, list=2%, signal=11%
KEGG_PATHOGENIC_ESCHERICHIA_COLI_INFECTION	KEGG_PATHOGENIC_ESCHERICHIA_COLI_INFECTION		53	-0.28876072	-0.98693424	0.45957446	0.81515354	1.0	3873	tags=26%, list=18%, signal=32%
KEGG_CHRONIC_MYELOID_LEUKEMIA	KEGG_CHRONIC_MYELOID_LEUKEMIA		72	-0.288835	-0.97945106	0.4805726	0.8128009	1.0	4129	tags=42%, list=19%, signal=51%
KEGG_EPITHELIAL_CELL_SIGNALING_IN_HELICOBACTER_PYLORI_INFECTION	KEGG_EPITHELIAL_CELL_SIGNALING_IN_HELICOBACTER_PYLORI_INFECTION		66	-0.30597764	-0.9667415	0.5217391	0.8235529	1.0	3886	tags=32%, list=18%, signal=39%
KEGG_PATHWAYS_IN_CANCER	KEGG_PATHWAYS_IN_CANCER		319	-0.29925135	-0.96497357	0.477707	0.80693406	1.0	2233	tags=22%, list=10%, signal=24%
KEGG_ONE_CARBON_POOL_BY_FOLATE	KEGG_ONE_CARBON_POOL_BY_FOLATE		16	-0.37454242	-0.9618565	0.5188867	0.79440486	1.0	4558	tags=50%, list=21%, signal=63%
KEGG_SMALL_CELL_LUNG_CANCER	KEGG_SMALL_CELL_LUNG_CANCER		84	-0.34200454	-0.9585243	0.4647303	0.7838695	1.0	1383	tags=20%, list=6%, signal=22%
KEGG_CITRATE_CYCLE_TCA_CYCLE	KEGG_CITRATE_CYCLE_TCA_CYCLE		30	-0.3145677	-0.94254565	0.5148515	0.80165064	1.0	5202	tags=30%, list=24%, signal=39%
KEGG_CYSTEINE_AND_METHIONINE_METABOLISM	KEGG_CYSTEINE_AND_METHIONINE_METABOLISM		34	-0.32012656	-0.9400504	0.54527557	0.7891295	1.0	1213	tags=15%, list=6%, signal=16%
KEGG_BUTANOATE_METABOLISM	KEGG_BUTANOATE_METABOLISM		33	-0.34694985	-0.92359394	0.57738096	0.80847526	1.0	2340	tags=18%, list=11%, signal=20%
KEGG_SNARE_INTERACTIONS_IN_VESICULAR_TRANSPORT	KEGG_SNARE_INTERACTIONS_IN_VESICULAR_TRANSPORT		38	-0.27478123	-0.90342623	0.58300394	0.8372762	1.0	4359	tags=32%, list=20%, signal=39%
KEGG_PROTEIN_EXPORT	KEGG_PROTEIN_EXPORT		22	-0.29690415	-0.8948916	0.5743381	0.8379283	1.0	7921	tags=41%, list=36%, signal=64%
KEGG_LYSINE_DEGRADATION	KEGG_LYSINE_DEGRADATION		41	-0.28978318	-0.89359826	0.66023165	0.82343066	1.0	2340	tags=17%, list=11%, signal=19%
KEGG_SPHINGOLIPID_METABOLISM	KEGG_SPHINGOLIPID_METABOLISM		32	-0.3190566	-0.8864074	0.68039215	0.82202715	1.0	4967	tags=31%, list=23%, signal=40%
KEGG_ALANINE_ASPARTATE_AND_GLUTAMATE_METABOLISM	KEGG_ALANINE_ASPARTATE_AND_GLUTAMATE_METABOLISM		32	-0.3227918	-0.8593299	0.7209776	0.8624822	1.0	5371	tags=47%, list=25%, signal=62%
KEGG_RIG_I_LIKE_RECEPTOR_SIGNALING_PATHWAY	KEGG_RIG_I_LIKE_RECEPTOR_SIGNALING_PATHWAY		69	-0.28417787	-0.8315497	0.67276424	0.90261257	1.0	6428	tags=35%, list=30%, signal=49%
KEGG_GLYCOSAMINOGLYCAN_BIOSYNTHESIS_HEPARAN_SULFATE	KEGG_GLYCOSAMINOGLYCAN_BIOSYNTHESIS_HEPARAN_SULFATE		26	-0.33122346	-0.7979407	0.7305503	0.95558757	1.0	2279	tags=19%, list=10%, signal=21%
KEGG_BASAL_CELL_CARCINOMA	KEGG_BASAL_CELL_CARCINOMA		52	-0.33844146	-0.7856176	0.749499	0.9613616	1.0	2344	tags=25%, list=11%, signal=28%
KEGG_ASCORBATE_AND_ALDARATE_METABOLISM	KEGG_ASCORBATE_AND_ALDARATE_METABOLISM		15	-0.37829015	-0.77296543	0.7367387	0.96627694	1.0	1929	tags=20%, list=9%, signal=22%
KEGG_NOD_LIKE_RECEPTOR_SIGNALING_PATHWAY	KEGG_NOD_LIKE_RECEPTOR_SIGNALING_PATHWAY		59	-0.31139183	-0.7667795	0.72064775	0.95880574	1.0	4088	tags=29%, list=19%, signal=35%
KEGG_STEROID_HORMONE_BIOSYNTHESIS	KEGG_STEROID_HORMONE_BIOSYNTHESIS		42	-0.31646267	-0.7364839	0.8742515	0.9894727	1.0	2136	tags=24%, list=10%, signal=26%
KEGG_HUNTINGTONS_DISEASE	KEGG_HUNTINGTONS_DISEASE		168	-0.16952264	-0.7219308	0.8836292	0.9918194	1.0	5233	tags=27%, list=24%, signal=36%
KEGG_GALACTOSE_METABOLISM	KEGG_GALACTOSE_METABOLISM		25	-0.24717195	-0.7165447	0.89772725	0.9820077	1.0	5447	tags=36%, list=25%, signal=48%
KEGG_GLYCEROLIPID_METABOLISM	KEGG_GLYCEROLIPID_METABOLISM		42	-0.25201267	-0.716157	0.96	0.96579444	1.0	2559	tags=21%, list=12%, signal=24%
KEGG_PENTOSE_AND_GLUCURONATE_INTERCONVERSIONS	KEGG_PENTOSE_AND_GLUCURONATE_INTERCONVERSIONS		17	-0.31191906	-0.6719954	0.8582524	0.9964925	1.0	4920	tags=35%, list=23%, signal=46%
KEGG_GLUTATHIONE_METABOLISM	KEGG_GLUTATHIONE_METABOLISM		47	-0.28274882	-0.6575933	0.9491194	0.9926542	1.0	1635	tags=21%, list=8%, signal=23%
KEGG_CYTOSOLIC_DNA_SENSING_PATHWAY	KEGG_CYTOSOLIC_DNA_SENSING_PATHWAY		53	-0.25002983	-0.62649703	0.90983605	0.9981247	1.0	4532	tags=26%, list=21%, signal=33%
KEGG_METABOLISM_OF_XENOBIOTICS_BY_CYTOCHROME_P450	KEGG_METABOLISM_OF_XENOBIOTICS_BY_CYTOCHROME_P450		56	-0.25850156	-0.5195183	0.9904762	1.0	1.0	2189	tags=18%, list=10%, signal=20%
KEGG_OLFACTORY_TRANSDUCTION	KEGG_OLFACTORY_TRANSDUCTION		111	-0.11214519	-0.49917608	0.983368	1.0	1.0	12734	tags=77%, list=59%, signal=186%
KEGG_RETINOL_METABOLISM	KEGG_RETINOL_METABOLISM		49	-0.2098806	-0.45452473	0.993988	0.9971826	1.0	5388	tags=31%, list=25%, signal=41%
