# Supplementary material for: Identification and validation of key modules and hub genes associated with the pathological stage of oral squamous cell carcinoma by weighted gene co-expression network analysis
Source: PeerJ. 2020 Feb 4;8:e8505. doi: 10.7717/peerj.8505 (PMC7006519; doi:10.7717/peerj.8505)
Supplement: File S6 [file peerj-08-8505-s006.zip › my_analysis_231773_kegg.Gsea.1570107186948/ranked_gene_list_H_versus_L_1570107186948.xls]

NAME	DESCRIPTION	GENE_SYMBOL	GENE_TITLE	SCORE
CHRDL1	na	null	null	0.99944687
MFAP4	na	null	null	0.9961868
DPT	na	null	null	0.9426566
ANGPTL1	na	null	null	0.91000926
LINC01279	na	null	null	0.90140384
LRRN4CL	na	null	null	0.8621923
CILP	na	null	null	0.8195314
OGN	na	null	null	0.8100891
IGF1	na	null	null	0.8093089
ADRA2A	na	null	null	0.7979865
OMD	na	null	null	0.7817962
WISP2	na	null	null	0.77285594
CXCL12	na	null	null	0.77069557
OLFML1	na	null	null	0.7567517
DAAM2	na	null	null	0.7552159
FIBIN	na	null	null	0.744216
DCLK1	na	null	null	0.7433171
MGP	na	null	null	0.7402732
PDGFRL	na	null	null	0.737983
PLN	na	null	null	0.7363615
SYNPO2	na	null	null	0.72412276
JAM2	na	null	null	0.7194429
MAMDC2	na	null	null	0.71870464
COL14A1	na	null	null	0.717963
PRELP	na	null	null	0.70894575
ZBTB16	na	null	null	0.70311946
SEMA3G	na	null	null	0.70288134
ABCA6	na	null	null	0.6962727
COMP	na	null	null	0.69586205
FXYD1	na	null	null	0.69442433
FAM107A	na	null	null	0.69226384
MAN1C1	na	null	null	0.68606585
ATP1A2	na	null	null	0.6723948
IGDCC4	na	null	null	0.66715455
MGC24103	na	null	null	0.6655096
ZNF521	na	null	null	0.6619028
DNM3OS	na	null	null	0.6618912
DAB2	na	null	null	0.660996
TMEM119	na	null	null	0.6596854
AOX1	na	null	null	0.6590831
CDO1	na	null	null	0.65456015
NEXN	na	null	null	0.64920306
CCDC80	na	null	null	0.64893657
AMPD1	na	null	null	0.6466407
PDK4	na	null	null	0.64635116
SCG2	na	null	null	0.6367661
TNS2	na	null	null	0.63405627
ABI3BP	na	null	null	0.6332746
ABCA8	na	null	null	0.6317029
ITGBL1	na	null	null	0.62933
PTGIS	na	null	null	0.6285563
LRRC17	na	null	null	0.62822264
KCNT2	na	null	null	0.6252592
PDLIM3	na	null	null	0.6247826
HMCN1	na	null	null	0.61931944
NAP1L3	na	null	null	0.6169616
APOD	na	null	null	0.6135092
ELN	na	null	null	0.6066641
FILIP1	na	null	null	0.60662454
PLP1	na	null	null	0.60430306
PYGM	na	null	null	0.6029239
FHL1	na	null	null	0.60205704
TCEAL7	na	null	null	0.5949203
MEOX2	na	null	null	0.5944939
RUNX1T1	na	null	null	0.5941947
SCUBE2	na	null	null	0.5908743
PRKAR2B	na	null	null	0.5902488
FNDC1	na	null	null	0.5894361
BNC2	na	null	null	0.5880916
MEF2C	na	null	null	0.58560836
THBS4	na	null	null	0.5839499
ACKR1	na	null	null	0.5796293
P2RY14	na	null	null	0.5759151
FXYD6	na	null	null	0.57447517
TNNC2	na	null	null	0.56751555
NR2F1	na	null	null	0.56587297
SGCD	na	null	null	0.56572306
TMOD4	na	null	null	0.5636142
LHX8	na	null	null	0.5623995
CCL19	na	null	null	0.5573116
EBF1	na	null	null	0.5552213
FAT4	na	null	null	0.5551355
OLFML3	na	null	null	0.55454767
PLPP7	na	null	null	0.5527091
DOK5	na	null	null	0.5521768
RCAN2	na	null	null	0.5485445
TXLNB	na	null	null	0.54718333
LYVE1	na	null	null	0.54620814
PTGFR	na	null	null	0.54514134
AOC3	na	null	null	0.5443768
MYH7	na	null	null	0.5426704
ANK2	na	null	null	0.5420465
EPDR1	na	null	null	0.54115623
SFRP4	na	null	null	0.5408759
GAS7	na	null	null	0.54009485
ISM1	na	null	null	0.5397241
RAI2	na	null	null	0.5392832
CMYA5	na	null	null	0.5390217
C14orf132	na	null	null	0.53816754
MYOZ2	na	null	null	0.5377338
FBXL13	na	null	null	0.53768444
PLA2G2A	na	null	null	0.5359299
MFAP5	na	null	null	0.53505033
ITM2A	na	null	null	0.53436846
LPL	na	null	null	0.5335178
NRAP	na	null	null	0.5322089
CNRIP1	na	null	null	0.5315569
GGTA1P	na	null	null	0.5295901
CCL15-CCL14	na	null	null	0.528776
MYOZ1	na	null	null	0.52794296
CKMT2	na	null	null	0.52749157
TMEM110-MUSTN1	na	null	null	0.5274625
CA3	na	null	null	0.5272107
TRDN	na	null	null	0.5268166
CPXM2	na	null	null	0.5254504
PRUNE2	na	null	null	0.5242421
MYH8	na	null	null	0.52155936
DPYSL3	na	null	null	0.5206368
ATP2A1	na	null	null	0.52062035
SSPN	na	null	null	0.5195562
ISLR	na	null	null	0.5181199
PDE4DIP	na	null	null	0.5174621
CELF2	na	null	null	0.5155467
TNNI2	na	null	null	0.5142446
ACTN2	na	null	null	0.51266956
AGT	na	null	null	0.5106356
COX7A1	na	null	null	0.5104582
KLRB1	na	null	null	0.50964385
EMCN	na	null	null	0.50891155
DEPTOR	na	null	null	0.5078685
MRLN	na	null	null	0.50781834
ECM2	na	null	null	0.50778574
TNNT3	na	null	null	0.50645685
MYL3	na	null	null	0.5063084
ASPN	na	null	null	0.5058256
SPON1	na	null	null	0.5049292
HSPB6	na	null	null	0.5048785
LMOD2	na	null	null	0.50394773
ZFPM2	na	null	null	0.4995468
TNN	na	null	null	0.4956366
EDNRB	na	null	null	0.49543083
MYBPC1	na	null	null	0.49358946
TTN	na	null	null	0.49274343
VSIG4	na	null	null	0.49166986
RBM24	na	null	null	0.49147537
APOBEC2	na	null	null	0.4881954
PKIA	na	null	null	0.48717463
GALNT15	na	null	null	0.4860805
DIO2	na	null	null	0.48519477
RNF150	na	null	null	0.48408848
ITGA10	na	null	null	0.48373264
TNXB	na	null	null	0.48339948
GXYLT2	na	null	null	0.4816783
FRZB	na	null	null	0.48033434
CCR2	na	null	null	0.47937918
MYOT	na	null	null	0.47882682
LDB3	na	null	null	0.47765893
SGCG	na	null	null	0.4774211
TCAP	na	null	null	0.47701424
SELP	na	null	null	0.47665843
PLA2G16	na	null	null	0.47625518
COLEC12	na	null	null	0.47548133
TMOD1	na	null	null	0.47358006
LRCH2	na	null	null	0.4728119
SLN	na	null	null	0.47263628
ITGA7	na	null	null	0.47248518
HSPB7	na	null	null	0.4723837
TRIM63	na	null	null	0.4712401
TSPYL5	na	null	null	0.47123381
DDIT4L	na	null	null	0.46970424
KLRC4-KLRK1	na	null	null	0.46849424
EBF2	na	null	null	0.46830526
BICC1	na	null	null	0.46824443
MYH2	na	null	null	0.46780154
TGFBR3	na	null	null	0.46766108
ZNF662	na	null	null	0.4667939
XIRP2	na	null	null	0.4664012
IFFO1	na	null	null	0.4661414
NEGR1	na	null	null	0.46576363
SFRP2	na	null	null	0.46570942
GZMK	na	null	null	0.46558672
PDGFD	na	null	null	0.4647585
TMEM100	na	null	null	0.4646994
ENPP4	na	null	null	0.4640212
PEG3	na	null	null	0.46317402
FBXL7	na	null	null	0.4631278
THSD7A	na	null	null	0.4631113
CASQ1	na	null	null	0.4629655
RCSD1	na	null	null	0.462357
RNASE4	na	null	null	0.46167758
UNC45B	na	null	null	0.4611193
AMPH	na	null	null	0.46070573
HFE2	na	null	null	0.4596051
LOC285556	na	null	null	0.45922506
MYOM1	na	null	null	0.45717967
ENO3	na	null	null	0.456856
GIMAP7	na	null	null	0.4566932
FLNC	na	null	null	0.45656863
ADGRA2	na	null	null	0.45585063
CPED1	na	null	null	0.45584384
DUSP27	na	null	null	0.45542896
VCAM1	na	null	null	0.45529875
CD163	na	null	null	0.45463654
ARHGAP6	na	null	null	0.4544315
GDF10	na	null	null	0.453438
FAM13C	na	null	null	0.45228735
KIAA1462	na	null	null	0.452161
PDZRN4	na	null	null	0.45028615
MYBPC2	na	null	null	0.45004255
TNFSF8	na	null	null	0.44873253
FAM171A1	na	null	null	0.4486074
CKM	na	null	null	0.44815534
ATP1B4	na	null	null	0.44753724
EPHA3	na	null	null	0.44722417
LY75-CD302	na	null	null	0.44685078
ASB5	na	null	null	0.44293994
ANKRD23	na	null	null	0.44261214
MB	na	null	null	0.44239172
CACNB1	na	null	null	0.44209197
HSPB2	na	null	null	0.44117242
DCHS1	na	null	null	0.44097608
ITK	na	null	null	0.44059396
ZNF667-AS1	na	null	null	0.44026116
HYMAI	na	null	null	0.4387019
KLHL6	na	null	null	0.43868232
MRGPRF	na	null	null	0.43807104
TPM2	na	null	null	0.43635434
PODN	na	null	null	0.43595025
NLRC3	na	null	null	0.4357141
MPDZ	na	null	null	0.4351794
LOC100507311	na	null	null	0.43497047
LAMA2	na	null	null	0.43478817
KIT	na	null	null	0.43400174
PTGER2	na	null	null	0.43326932
SLIT2	na	null	null	0.4332187
GIMAP6	na	null	null	0.4323372
CNTN4	na	null	null	0.4315136
CMAHP	na	null	null	0.43125597
KLHL41	na	null	null	0.4309462
PDE2A	na	null	null	0.43066856
SMAD9	na	null	null	0.43056786
NEB	na	null	null	0.43001655
ZBTB20	na	null	null	0.4294798
CASQ2	na	null	null	0.42926344
A2M-AS1	na	null	null	0.42925057
ACTC1	na	null	null	0.42904082
SH3BGR	na	null	null	0.42898723
ACTA1	na	null	null	0.4278755
SMPX	na	null	null	0.42769295
LRRK2	na	null	null	0.42739376
DPEP2	na	null	null	0.4269766
KLHL31	na	null	null	0.42633897
HHATL	na	null	null	0.42616004
DLK1	na	null	null	0.42573503
ZNF423	na	null	null	0.42573148
MYH1	na	null	null	0.4242128
FAM162B	na	null	null	0.42416137
CLEC10A	na	null	null	0.4238836
CNTN3	na	null	null	0.42294312
DES	na	null	null	0.42286003
LRRC15	na	null	null	0.42255187
FBLN5	na	null	null	0.42179576
CPXM1	na	null	null	0.42164174
COX6A2	na	null	null	0.42116854
NHSL2	na	null	null	0.4210433
MYH3	na	null	null	0.4206143
GPR171	na	null	null	0.42028484
CECR1	na	null	null	0.41994986
FBN1	na	null	null	0.4196964
SYNPO2L	na	null	null	0.4194293
VGLL3	na	null	null	0.4191874
ABCA9	na	null	null	0.41886812
PLPPR4	na	null	null	0.41885698
MYLPF	na	null	null	0.41856796
FCGR2B	na	null	null	0.41823813
CFH	na	null	null	0.4175636
FBLN1	na	null	null	0.41749245
RRAGD	na	null	null	0.41713843
SNED1	na	null	null	0.41675007
F13A1	na	null	null	0.41619828
SIGLEC1	na	null	null	0.4157571
PLAC9	na	null	null	0.41544148
MMRN1	na	null	null	0.41543496
TMEM47	na	null	null	0.4151172
ADAMTS5	na	null	null	0.41499722
MYL1	na	null	null	0.41484675
CPM	na	null	null	0.41338384
TBX15	na	null	null	0.41247046
ZNF542P	na	null	null	0.41226763
LRMP	na	null	null	0.41197127
RHOJ	na	null	null	0.41078004
RAMP3	na	null	null	0.4107208
FOXF1	na	null	null	0.41067863
EOMES	na	null	null	0.41010973
LRRC32	na	null	null	0.40869278
SCARA5	na	null	null	0.40866005
PCSK5	na	null	null	0.40827945
COL6A6	na	null	null	0.4082791
GPD1L	na	null	null	0.40770522
IL17RD	na	null	null	0.40669167
DAPK1-IT1	na	null	null	0.40647972
SCN1B	na	null	null	0.40599954
IGFBP5	na	null	null	0.40441066
MURC	na	null	null	0.40353107
EEF1A2	na	null	null	0.40303472
CORIN	na	null	null	0.40281954
P2RX5	na	null	null	0.4013391
SRPK3	na	null	null	0.40133455
LINC00597	na	null	null	0.4012608
ROR1	na	null	null	0.40086854
MITF	na	null	null	0.4007053
CSRP3	na	null	null	0.40025315
HSPA12B	na	null	null	0.40000746
NCKAP1L	na	null	null	0.3999847
OLFML2B	na	null	null	0.39994806
C4B_2	na	null	null	0.3998401
RARRES1	na	null	null	0.39974698
CYP7B1	na	null	null	0.3992462
TNNC1	na	null	null	0.39913464
FMO2	na	null	null	0.39894512
TNNI1	na	null	null	0.3987737
MIR675	na	null	null	0.3985293
PWAR6	na	null	null	0.39834726
MYL2	na	null	null	0.397903
LINC00959	na	null	null	0.397124
TRPC1	na	null	null	0.39696097
ADH1B	na	null	null	0.39691013
1-Sep	na	null	null	0.39679
RARRES2	na	null	null	0.39660615
SLCO5A1	na	null	null	0.39578718
FAM20A	na	null	null	0.3954967
CALHM2	na	null	null	0.39522126
MYF6	na	null	null	0.39519712
CHRDL2	na	null	null	0.39425787
IPCEF1	na	null	null	0.39337984
PRKD1	na	null	null	0.3929261
GIMAP1-GIMAP5	na	null	null	0.39216366
TBC1D10C	na	null	null	0.39188492
SMOC2	na	null	null	0.39127162
KCNJ8	na	null	null	0.39104867
BIN2	na	null	null	0.39068365
LOC102725051	na	null	null	0.38968313
GPR34	na	null	null	0.38914543
LMOD3	na	null	null	0.38775504
CYP1B1	na	null	null	0.38767698
KIAA0226L	na	null	null	0.38611054
MUM1L1	na	null	null	0.3860281
RASL12	na	null	null	0.38544688
SLCO2B1	na	null	null	0.38458943
ELMO1	na	null	null	0.38456896
ANGPTL2	na	null	null	0.38421452
SMYD1	na	null	null	0.38380232
ZCCHC24	na	null	null	0.38236734
LINC00968	na	null	null	0.38212508
EMILIN1	na	null	null	0.38208404
RTN2	na	null	null	0.38187212
MS4A4A	na	null	null	0.38142547
PDZRN3	na	null	null	0.38130113
RNF125	na	null	null	0.38089585
LOC105379426	na	null	null	0.38059494
AKAP12	na	null	null	0.38037127
TLR4	na	null	null	0.38012215
STAC3	na	null	null	0.3799962
FZD1	na	null	null	0.37831253
C16orf54	na	null	null	0.3780177
ALPK3	na	null	null	0.37800527
CACNA1S	na	null	null	0.3779993
IL18R1	na	null	null	0.37753406
BHLHE22	na	null	null	0.37726673
FBLN2	na	null	null	0.3766854
PGM5	na	null	null	0.37664384
MIR29C	na	null	null	0.37628433
TRG-AS1	na	null	null	0.37579456
CCR5	na	null	null	0.37553138
INS-IGF2	na	null	null	0.375121
MS4A6A	na	null	null	0.3750794
MAGI2-AS3	na	null	null	0.37507626
LRRN1	na	null	null	0.374894
SLAMF6	na	null	null	0.3748141
IL10RA	na	null	null	0.37391713
GIMAP2	na	null	null	0.3729438
CD8A	na	null	null	0.3709819
RERG	na	null	null	0.3697998
TRAT1	na	null	null	0.36951238
CLIC5	na	null	null	0.3694015
CD27	na	null	null	0.36924282
GIMAP8	na	null	null	0.36915445
APELA	na	null	null	0.36850375
CTSG	na	null	null	0.36837292
SLC2A10	na	null	null	0.36785263
PBX1	na	null	null	0.36727792
ADCY4	na	null	null	0.36702392
CHRNA1	na	null	null	0.36629304
PREX1	na	null	null	0.3662765
GIMAP4	na	null	null	0.36532167
RBMS3	na	null	null	0.36505666
SEMA4D	na	null	null	0.36453277
NRK	na	null	null	0.3642935
MEG3	na	null	null	0.36395374
CDH11	na	null	null	0.36323953
RUNDC3B	na	null	null	0.3629251
AQP1	na	null	null	0.36256972
SLIT3	na	null	null	0.36201042
RSPO3	na	null	null	0.36132956
CD2	na	null	null	0.36097494
FCGR1CP	na	null	null	0.3597584
KRBA2	na	null	null	0.3590212
MYBPH	na	null	null	0.3583465
BIN1	na	null	null	0.35821998
LDB2	na	null	null	0.358096
RASSF2	na	null	null	0.35808578
CMKLR1	na	null	null	0.3580512
CD3E	na	null	null	0.35786495
EFEMP2	na	null	null	0.35709342
MERTK	na	null	null	0.35600948
FRY	na	null	null	0.35547256
LAMB2	na	null	null	0.35517046
SORBS1	na	null	null	0.3550109
FMO1	na	null	null	0.35499063
DUSP13	na	null	null	0.35449246
NFATC2	na	null	null	0.3544613
GIMAP1	na	null	null	0.35398948
PLXDC2	na	null	null	0.35383278
KLRD1	na	null	null	0.35382912
NDNF	na	null	null	0.3536354
ANKRD6	na	null	null	0.3534173
SESN1	na	null	null	0.35331318
PARP8	na	null	null	0.3532522
TLR8	na	null	null	0.35294554
PTGDS	na	null	null	0.35270804
PCOLCE	na	null	null	0.35269675
C10orf128	na	null	null	0.35254395
TMEM140	na	null	null	0.35251108
SLC46A3	na	null	null	0.35220036
RTN1	na	null	null	0.35202605
FGF7P3	na	null	null	0.35195866
CHPT1	na	null	null	0.35193548
FGD2	na	null	null	0.35175025
TTC28	na	null	null	0.35166577
GPRC5B	na	null	null	0.35112327
AMT	na	null	null	0.35069335
LOXL1	na	null	null	0.35000476
CD36	na	null	null	0.3498449
MSRB3	na	null	null	0.34965625
TM6SF1	na	null	null	0.34960097
CLIC2	na	null	null	0.3495818
KCNE4	na	null	null	0.34956223
BOC	na	null	null	0.3493648
ZEB1	na	null	null	0.34901738
IKZF3	na	null	null	0.34811786
PLAGL1	na	null	null	0.34785065
PGAM2	na	null	null	0.34755972
PIK3CG	na	null	null	0.3475567
ACACB	na	null	null	0.34706563
RASGRF2	na	null	null	0.34655827
FAM110B	na	null	null	0.34636688
LOC101930349	na	null	null	0.3459239
TMEM38A	na	null	null	0.34528142
MIR133A1HG	na	null	null	0.3450787
PPP1R16B	na	null	null	0.34500417
HSD11B1	na	null	null	0.34498897
APLNR	na	null	null	0.34487075
GPC6	na	null	null	0.3447043
SUSD5	na	null	null	0.3442778
GLT8D2	na	null	null	0.34409344
ZEB2	na	null	null	0.34325883
CCDC69	na	null	null	0.3425109
ADORA3	na	null	null	0.34203294
NPTX2	na	null	null	0.34163088
CYS1	na	null	null	0.34143636
SNX21	na	null	null	0.34124008
MT1M	na	null	null	0.3410631
SYPL2	na	null	null	0.34084445
PRICKLE1	na	null	null	0.3403895
PTPRD	na	null	null	0.3400847
SRL	na	null	null	0.3385632
C1orf162	na	null	null	0.33845675
NAPSB	na	null	null	0.33832425
CAND2	na	null	null	0.3376999
NTN4	na	null	null	0.33725968
C1QTNF7	na	null	null	0.3372263
THEMIS	na	null	null	0.33698255
SNHG24	na	null	null	0.33686855
ATP6V0E2	na	null	null	0.33634514
BEST3	na	null	null	0.33625758
RGL1	na	null	null	0.33589703
CTSO	na	null	null	0.3355645
RNASE6	na	null	null	0.33539873
HHEX	na	null	null	0.33531132
CDKN1C	na	null	null	0.3352691
PRKCB	na	null	null	0.33525112
SMTNL2	na	null	null	0.33516264
SYBU	na	null	null	0.3350577
LY9	na	null	null	0.33499965
LOC100131541	na	null	null	0.3344348
ZNF366	na	null	null	0.33428642
CD79A	na	null	null	0.33426607
FCGR1B	na	null	null	0.33316734
MRAS	na	null	null	0.33283505
CPNE5	na	null	null	0.33260414
ANGPT1	na	null	null	0.33235458
GSPT2	na	null	null	0.33222404
LXN	na	null	null	0.33214706
ARMCX2	na	null	null	0.33186755
6-Sep	na	null	null	0.33181182
MRC1	na	null	null	0.33165622
LRRC39	na	null	null	0.3316372
FERMT3	na	null	null	0.33120453
KLRC2	na	null	null	0.33094093
PRICKLE2	na	null	null	0.33086064
ENPP1	na	null	null	0.33063728
NBEA	na	null	null	0.33012205
MLIP	na	null	null	0.33002228
SLA	na	null	null	0.3297061
NOSTRIN	na	null	null	0.32953465
F2RL2	na	null	null	0.32948962
MICU3	na	null	null	0.32943562
PPARGC1A	na	null	null	0.32816496
P2RY8	na	null	null	0.32767496
CBX7	na	null	null	0.32749826
ZC3H12D	na	null	null	0.32730874
SHE	na	null	null	0.32669774
NPDC1	na	null	null	0.32656285
ANO5	na	null	null	0.32624507
NR2F2-AS1	na	null	null	0.3253609
HOXB2	na	null	null	0.3252129
CCL21	na	null	null	0.32510552
SLAMF8	na	null	null	0.32463038
SMTNL1	na	null	null	0.32442805
CD84	na	null	null	0.32442498
SESTD1	na	null	null	0.32435665
CDH5	na	null	null	0.32416418
MIR100HG	na	null	null	0.323838
SLC16A7	na	null	null	0.32377476
NES	na	null	null	0.32376325
CYSLTR1	na	null	null	0.32350737
LGALS2	na	null	null	0.3230698
PNMA2	na	null	null	0.322227
FAM46C	na	null	null	0.32219663
PLCL2	na	null	null	0.32213
VCAN	na	null	null	0.3220261
TPSB2	na	null	null	0.32182428
CRTAM	na	null	null	0.32165208
CSF1R	na	null	null	0.32113442
LMOD1	na	null	null	0.3210522
FABP3	na	null	null	0.32088125
LOC107985971	na	null	null	0.3208046
SYTL2	na	null	null	0.32075173
GVINP1	na	null	null	0.3207098
IRAK3	na	null	null	0.32051176
BEX4	na	null	null	0.31997684
CD3G	na	null	null	0.31962413
LOC101930416	na	null	null	0.31935638
1-Mar	na	null	null	0.3190102
NKG7	na	null	null	0.31899023
TSHZ2	na	null	null	0.31895486
NOV	na	null	null	0.31891674
MINOS1P1	na	null	null	0.31879497
INMT	na	null	null	0.31876412
CACNA2D1	na	null	null	0.31841633
PRRX1	na	null	null	0.31826162
FAM134B	na	null	null	0.31787592
CYFIP2	na	null	null	0.31771943
HK3	na	null	null	0.31727543
MUC19	na	null	null	0.31718907
FGF7	na	null	null	0.3167413
INPP5D	na	null	null	0.31603342
TPSAB1	na	null	null	0.31600207
SDPR	na	null	null	0.3158792
FOLR2	na	null	null	0.31567025
LOC101928361	na	null	null	0.3153566
MPEG1	na	null	null	0.31527412
TNS1	na	null	null	0.3152673
CLIP3	na	null	null	0.31517303
GPC3	na	null	null	0.31515092
NOX4	na	null	null	0.31455287
AKNA	na	null	null	0.31443763
LSP1	na	null	null	0.31437525
PRKAA2	na	null	null	0.31357864
TMEM200A	na	null	null	0.3133234
DENND1C	na	null	null	0.31325212
LMCD1	na	null	null	0.3128385
JADE1	na	null	null	0.31279138
P2RY13	na	null	null	0.31269413
FCRL3	na	null	null	0.3125976
LDLRAD4	na	null	null	0.31237814
ADGRD1	na	null	null	0.31232965
MIR548F5	na	null	null	0.31209993
SIGLEC10	na	null	null	0.31201968
FRMD3	na	null	null	0.3119251
C17orf97	na	null	null	0.31148422
SYNDIG1	na	null	null	0.31119823
IL33	na	null	null	0.31105936
TEK	na	null	null	0.31076393
SATB2	na	null	null	0.3104674
MAP3K14	na	null	null	0.30911255
LIMCH1	na	null	null	0.30837247
TRIL	na	null	null	0.3082644
SERPINF1	na	null	null	0.30800465
PTPRB	na	null	null	0.30751374
S1PR1	na	null	null	0.30715233
CFD	na	null	null	0.30695337
MXRA5	na	null	null	0.306912
CLU	na	null	null	0.3066312
AOAH	na	null	null	0.30655134
C3	na	null	null	0.30642733
BMF	na	null	null	0.30625868
LOC101926921	na	null	null	0.30593273
EVI2B	na	null	null	0.3058665
LHFP	na	null	null	0.30583513
CCND3	na	null	null	0.3054541
TMEM55A	na	null	null	0.30529743
CPQ	na	null	null	0.30498546
LOC102724229	na	null	null	0.30463314
ECSCR	na	null	null	0.30455208
TRIM72	na	null	null	0.3044284
GZMA	na	null	null	0.30432048
TRAF3IP3	na	null	null	0.30398393
DUSP26	na	null	null	0.3034612
TMEM170B	na	null	null	0.3029631
LRRC70	na	null	null	0.30289835
COQ10A	na	null	null	0.3027749
SFMBT2	na	null	null	0.30262968
MYO18B	na	null	null	0.30246362
LCK	na	null	null	0.30236533
BHLHA15	na	null	null	0.30222633
ENTPD1	na	null	null	0.30172062
S100A1	na	null	null	0.3013056
ST6GALNAC3	na	null	null	0.30109006
ITGA4	na	null	null	0.3010738
ACTG1P4	na	null	null	0.30103984
MEOX1	na	null	null	0.30094555
NKX3-2	na	null	null	0.30090216
LOC101928841	na	null	null	0.3006575
LRRC2	na	null	null	0.3002207
PTPRCAP	na	null	null	0.30014074
SERPING1	na	null	null	0.30008996
SYNM	na	null	null	0.30005637
ANKRD44	na	null	null	0.2996936
LINC00312	na	null	null	0.29950753
FGL2	na	null	null	0.2989852
PCDH18	na	null	null	0.29889864
HSPB8	na	null	null	0.29811388
DDR2	na	null	null	0.2979951
FAR2	na	null	null	0.29797778
ATP8A1	na	null	null	0.29787076
MXRA8	na	null	null	0.2974403
CPA3	na	null	null	0.29740977
CEP85L	na	null	null	0.29726872
ABLIM3	na	null	null	0.29704475
SIDT1	na	null	null	0.2969374
ENPP2	na	null	null	0.29673502
IQGAP2	na	null	null	0.2964276
GZMH	na	null	null	0.29640228
FGF13	na	null	null	0.29637018
ANKRD35	na	null	null	0.29624873
MRVI1	na	null	null	0.29619852
NR2F2	na	null	null	0.2960029
CAPN3	na	null	null	0.29578555
CLSTN2	na	null	null	0.29562327
MAGEH1	na	null	null	0.2951983
ASAP3	na	null	null	0.29517573
ITGAM	na	null	null	0.29480729
KHDRBS3	na	null	null	0.29471016
SFRP1	na	null	null	0.29453674
SASH3	na	null	null	0.2943018
ITGAL	na	null	null	0.2942092
IP6K3	na	null	null	0.29417646
PIK3AP1	na	null	null	0.29406926
MYOM2	na	null	null	0.29396424
COQ8A	na	null	null	0.2939528
CXCL9	na	null	null	0.29384828
IGFBP4	na	null	null	0.29378977
SPRY1	na	null	null	0.29372013
C10orf10	na	null	null	0.29333833
OSR2	na	null	null	0.2932906
SH3BP5	na	null	null	0.29318964
XIRP1	na	null	null	0.29308325
GUCY1A3	na	null	null	0.2928947
MS4A14	na	null	null	0.2928097
PECAM1	na	null	null	0.29270357
HPGDS	na	null	null	0.29261804
LOC102724611	na	null	null	0.2925993
PIK3R5	na	null	null	0.29223514
FHL5	na	null	null	0.2921341
ABRA	na	null	null	0.29196063
TARP	na	null	null	0.29180235
LIFR	na	null	null	0.29150456
STAT4	na	null	null	0.29131332
MGAT4A	na	null	null	0.29092124
TRBC1	na	null	null	0.29078946
CD52	na	null	null	0.29078302
FITM1	na	null	null	0.29075965
CLEC14A	na	null	null	0.2907101
ZNF439	na	null	null	0.29044014
SLC43A1	na	null	null	0.29043463
PYHIN1	na	null	null	0.29023054
KLHL3	na	null	null	0.29002628
C1QTNF3	na	null	null	0.28996304
RUNX1-IT1	na	null	null	0.28935066
MZB1	na	null	null	0.28921157
FCGRT	na	null	null	0.28911105
EPYC	na	null	null	0.2890058
PRG4	na	null	null	0.2889931
GPRASP1	na	null	null	0.28886425
SPARCL1	na	null	null	0.28868628
SH3RF3	na	null	null	0.2885564
ZNF844	na	null	null	0.28825846
ANK1	na	null	null	0.2878551
CLIC6	na	null	null	0.2876983
FAM65B	na	null	null	0.28750587
CLEC11A	na	null	null	0.28703812
PLXDC1	na	null	null	0.28667933
SEC31B	na	null	null	0.2864169
GNG11	na	null	null	0.28611308
IGHV3-23	na	null	null	0.28599888
CAV3	na	null	null	0.28594387
EVI2A	na	null	null	0.28591633
DISP1	na	null	null	0.28583455
GYPC	na	null	null	0.285756
COL8A1	na	null	null	0.28572428
NDN	na	null	null	0.28572026
MYPN	na	null	null	0.2853255
SMAP2	na	null	null	0.28502512
SUSD2	na	null	null	0.28489515
PARM1	na	null	null	0.28487185
LOC643733	na	null	null	0.28472278
TGFB3	na	null	null	0.28471038
LRRC37A4P	na	null	null	0.28460017
CD37	na	null	null	0.2843768
SCML4	na	null	null	0.28387558
FBLN7	na	null	null	0.28384423
PPM1M	na	null	null	0.2838129
POSTN	na	null	null	0.2837971
LPAR1	na	null	null	0.28370994
EPB41L3	na	null	null	0.28332475
HNMT	na	null	null	0.2831722
SNORD114-3	na	null	null	0.28311187
PEG3-AS1	na	null	null	0.2829881
PRKCQ	na	null	null	0.28278863
CNN1	na	null	null	0.28263554
PIK3R1	na	null	null	0.282566
ZSCAN18	na	null	null	0.28187785
STAB1	na	null	null	0.2818036
ITPR2	na	null	null	0.28174078
MPPED2	na	null	null	0.2816109
THBS3	na	null	null	0.28160697
ARHGAP9	na	null	null	0.2815244
F8	na	null	null	0.2813177
ATP2A3	na	null	null	0.2810241
PHYH	na	null	null	0.28071845
CARD8-AS1	na	null	null	0.28059375
THY1	na	null	null	0.28055555
C16orf89	na	null	null	0.28047252
LINC00702	na	null	null	0.28000665
MSR1	na	null	null	0.27990958
CREBRF	na	null	null	0.27969936
RGS5	na	null	null	0.27959856
KBTBD11	na	null	null	0.27916655
P4HTM	na	null	null	0.27892268
CEP126	na	null	null	0.27842462
PKHD1L1	na	null	null	0.27816126
ARHGEF6	na	null	null	0.2781555
TIGIT	na	null	null	0.27814606
RPS6KA2	na	null	null	0.27802518
ADAMTS2	na	null	null	0.27790508
CD96	na	null	null	0.27786523
RNF166	na	null	null	0.27770394
SGCE	na	null	null	0.2774086
LOC100509457	na	null	null	0.27730444
ARMCX1	na	null	null	0.27726972
HLX	na	null	null	0.27714825
CORO6	na	null	null	0.2768957
JAM3	na	null	null	0.27665448
KLHL40	na	null	null	0.27655983
C1QTNF2	na	null	null	0.27655736
VIT	na	null	null	0.2764216
SRPX	na	null	null	0.27636167
PLSCR4	na	null	null	0.27635762
ARHGAP20	na	null	null	0.27630705
SOX17	na	null	null	0.27626088
MS4A7	na	null	null	0.27614638
IRF8	na	null	null	0.2759637
ROR2	na	null	null	0.2759377
ANOS1	na	null	null	0.27567977
FYN	na	null	null	0.2756605
LILRB5	na	null	null	0.2754728
PVRIG	na	null	null	0.27543804
LOC286437	na	null	null	0.27503404
PCSK1	na	null	null	0.2749914
KLF3-AS1	na	null	null	0.27483326
RBFOX1	na	null	null	0.27481794
LPIN1	na	null	null	0.27468625
CFI	na	null	null	0.2745468
CTSK	na	null	null	0.27404636
SYNE1	na	null	null	0.27398577
PADI2	na	null	null	0.27381676
DYX1C1-CCPG1	na	null	null	0.2735178
VWA5A	na	null	null	0.27337492
GPX3	na	null	null	0.2732801
ZNF415	na	null	null	0.27317226
SHISA4	na	null	null	0.2731176
SERPINI1	na	null	null	0.27291292
CRYAB	na	null	null	0.2727926
TNFSF4	na	null	null	0.27274373
RCN3	na	null	null	0.27228448
ST6GALNAC6	na	null	null	0.2722278
LOC100506123	na	null	null	0.27205265
IL16	na	null	null	0.27200317
P2RY10	na	null	null	0.2717499
GLIS3	na	null	null	0.27150226
CYTL1	na	null	null	0.27143812
PLPP1	na	null	null	0.2712951
CD247	na	null	null	0.2711255
SELENBP1	na	null	null	0.27106768
NAIP	na	null	null	0.27102157
KAT2B	na	null	null	0.2709706
ADIPOQ	na	null	null	0.2709689
PRKG1	na	null	null	0.27038506
AGTR1	na	null	null	0.27025488
SYT11	na	null	null	0.27015385
CD200	na	null	null	0.27007657
TFEC	na	null	null	0.26997924
KCTD12	na	null	null	0.26987752
ZNF25	na	null	null	0.26927322
TNFRSF17	na	null	null	0.26924446
NRN1	na	null	null	0.26899743
SOD3	na	null	null	0.26854137
CCL18	na	null	null	0.26843038
PAIP2B	na	null	null	0.2681016
P4HA3	na	null	null	0.2680404
LOC100131043	na	null	null	0.26791388
EFHD1	na	null	null	0.26780868
SATB1	na	null	null	0.26768243
SH3BP5-AS1	na	null	null	0.26741818
MEI1	na	null	null	0.26738283
CYBRD1	na	null	null	0.2673315
RASSF4	na	null	null	0.26707044
PAQR8	na	null	null	0.26691425
TPPP3	na	null	null	0.26658857
CXCL13	na	null	null	0.26654983
ITGA9	na	null	null	0.26649946
HRC	na	null	null	0.26649463
SMCO4	na	null	null	0.26609057
PKDCC	na	null	null	0.2659459
POU2AF1	na	null	null	0.26593012
TPK1	na	null	null	0.26580602
GUCY1B3	na	null	null	0.26557282
HOTS	na	null	null	0.2655132
LINC01140	na	null	null	0.26536888
PGM5-AS1	na	null	null	0.2647667
ATP8B4	na	null	null	0.26452282
FKBP7	na	null	null	0.26445067
NAAA	na	null	null	0.26442233
STARD9	na	null	null	0.26433656
SYNC	na	null	null	0.2643077
SASH1	na	null	null	0.26396057
MPP1	na	null	null	0.26383904
NMRK2	na	null	null	0.26333857
TMEM176A	na	null	null	0.26330397
FKBP10	na	null	null	0.2631309
ANKRD2	na	null	null	0.26312858
CADM1	na	null	null	0.26291296
CD248	na	null	null	0.26255798
CHSY3	na	null	null	0.26253834
PRR16	na	null	null	0.26245865
ACOX2	na	null	null	0.26235083
TRANK1	na	null	null	0.26173952
PXK	na	null	null	0.26169708
MIR155	na	null	null	0.2611127
PCAT19	na	null	null	0.26072606
ADAMTS1	na	null	null	0.26067066
SNURF	na	null	null	0.26059437
FGR	na	null	null	0.26057917
SH3BGRL2	na	null	null	0.26051694
NCALD	na	null	null	0.26047915
ICAM2	na	null	null	0.26025358
HCLS1	na	null	null	0.25996798
SEMA6A	na	null	null	0.2597723
JAKMIP1	na	null	null	0.25967595
PLGLB1	na	null	null	0.2594603
VAV1	na	null	null	0.25925714
CST7	na	null	null	0.25916135
LAX1	na	null	null	0.25885984
TSPAN7	na	null	null	0.2586492
GATA3	na	null	null	0.25842932
FERMT2	na	null	null	0.25838313
BTLA	na	null	null	0.25809318
ZNF83	na	null	null	0.25793728
NFIB	na	null	null	0.25790048
MIR6883	na	null	null	0.25789922
SORBS2	na	null	null	0.257822
NPY6R	na	null	null	0.25775933
CHI3L1	na	null	null	0.25770327
C2	na	null	null	0.25715908
FMOD	na	null	null	0.25706774
MAP9	na	null	null	0.2570611
NCF1C	na	null	null	0.2569299
AADACL2	na	null	null	0.25677827
TPM1	na	null	null	0.2566453
FBP1	na	null	null	0.25663924
TIMP2	na	null	null	0.25658002
IGHM	na	null	null	0.2565138
HEPH	na	null	null	0.25644368
PARVG	na	null	null	0.25586763
ITGA8	na	null	null	0.25551978
LOC389765	na	null	null	0.2554394
IGLV1-44	na	null	null	0.25503302
BTK	na	null	null	0.25487426
LOC105376081	na	null	null	0.25472346
TSC22D3	na	null	null	0.2546845
UCP2	na	null	null	0.2542658
ANKRD36BP2	na	null	null	0.2539396
SPATA13	na	null	null	0.25334808
FCRL5	na	null	null	0.25329342
MYO15B	na	null	null	0.25281444
ZNF608	na	null	null	0.2527
PCDH9	na	null	null	0.2526418
SAMD3	na	null	null	0.25251245
FAM221A	na	null	null	0.25216848
CADPS2	na	null	null	0.25200233
MYH6	na	null	null	0.2516629
TRAF5	na	null	null	0.25165424
TRIM52	na	null	null	0.251486
CTSF	na	null	null	0.25129327
RARRES3	na	null	null	0.25128794
ANKRD20A11P	na	null	null	0.251122
VASH2	na	null	null	0.25097945
OSCP1	na	null	null	0.25078458
XPC	na	null	null	0.25064057
TNFSF13B	na	null	null	0.25027153
TNFRSF19	na	null	null	0.24977209
ADGRL4	na	null	null	0.24976566
LOC153684	na	null	null	0.24921079
LOC102725271	na	null	null	0.24865048
C2orf40	na	null	null	0.24859743
HTRA1	na	null	null	0.24827273
EIF4E3	na	null	null	0.24825262
FCN1	na	null	null	0.24821807
GPX7	na	null	null	0.2481938
KLF9	na	null	null	0.24813557
TNNT2	na	null	null	0.24788252
MAB21L2	na	null	null	0.24775732
TNFAIP8L2	na	null	null	0.24774459
TSPYL2	na	null	null	0.24766882
FAM47E-STBD1	na	null	null	0.2476513
ARRDC2	na	null	null	0.24760139
LOC202181	na	null	null	0.24754158
FAM150B	na	null	null	0.24713778
OSBPL6	na	null	null	0.24710943
CMTM3	na	null	null	0.24659997
CSGALNACT1	na	null	null	0.2460482
COL6A2	na	null	null	0.24601933
ABCB4	na	null	null	0.2455888
MEGF6	na	null	null	0.24529807
FAM13A	na	null	null	0.24526326
PPP1R3C	na	null	null	0.2452296
PBX4	na	null	null	0.24520905
CD34	na	null	null	0.24499433
FSTL1	na	null	null	0.24488847
MIR3671	na	null	null	0.24477881
ZFP3	na	null	null	0.24467869
CORO1A	na	null	null	0.24457134
JCHAIN	na	null	null	0.24456365
LAG3	na	null	null	0.24447672
NYNRIN	na	null	null	0.24435982
RASAL3	na	null	null	0.24433865
FAM26E	na	null	null	0.24431774
GULP1	na	null	null	0.24422611
CCDC3	na	null	null	0.24389505
ADAMTS6	na	null	null	0.2436741
ZNF566	na	null	null	0.24322005
LOC103611081	na	null	null	0.24319836
C8orf88	na	null	null	0.24317782
LDOC1	na	null	null	0.24288142
ADAM12	na	null	null	0.24268764
DKK2	na	null	null	0.24247636
ARHGAP45	na	null	null	0.24234758
YPEL2	na	null	null	0.24228294
MAN1A1	na	null	null	0.24216492
ST6GAL2	na	null	null	0.24166794
CCM2L	na	null	null	0.24164568
PTPRM	na	null	null	0.24160056
CLDN11	na	null	null	0.24151982
HLA-DMA	na	null	null	0.24151309
IKZF1	na	null	null	0.24142729
FZD4	na	null	null	0.24138549
CYP2U1	na	null	null	0.2413634
AEBP1	na	null	null	0.24091844
BACE1	na	null	null	0.24064441
MYO5C	na	null	null	0.24055508
GKAP1	na	null	null	0.24051028
RGS13	na	null	null	0.24038567
MAP4K1	na	null	null	0.24032545
CD48	na	null	null	0.23990673
RGS18	na	null	null	0.23963583
CACNA1C	na	null	null	0.23962952
SLC7A7	na	null	null	0.23923767
CARMN	na	null	null	0.23923755
FGD5	na	null	null	0.23848468
EPB41L2	na	null	null	0.23826088
MINOS1-NBL1	na	null	null	0.23822476
PXDN	na	null	null	0.23820537
EML1	na	null	null	0.23783162
HLA-DPB1	na	null	null	0.23776521
MYO1F	na	null	null	0.2376834
GLCCI1	na	null	null	0.23687375
FBXO32	na	null	null	0.23680495
SLC40A1	na	null	null	0.23674181
EFEMP1	na	null	null	0.23673771
NFIC	na	null	null	0.2366979
CILP2	na	null	null	0.23665814
TRIM54	na	null	null	0.23607953
SCCPDH	na	null	null	0.23593017
ZBTB47	na	null	null	0.23588149
SYNE3	na	null	null	0.23580326
GALM	na	null	null	0.23567674
HPGD	na	null	null	0.23556486
GCNT1	na	null	null	0.23543245
DSERG1	na	null	null	0.23521091
DOCK8	na	null	null	0.23511857
FAM198B	na	null	null	0.23493017
TENM4	na	null	null	0.23490615
DAPK1	na	null	null	0.23488007
FAM179A	na	null	null	0.23461236
KLF2	na	null	null	0.23457189
GAB3	na	null	null	0.23455696
FOXP1-IT1	na	null	null	0.2344748
PLPP3	na	null	null	0.23446721
ZNF571	na	null	null	0.23412924
SLC16A14	na	null	null	0.23390646
MEIS3P1	na	null	null	0.23373091
SLC2A13	na	null	null	0.23323397
DNM3	na	null	null	0.23320076
ZNF615	na	null	null	0.23285082
NR3C2	na	null	null	0.2327772
PPP1R3E	na	null	null	0.23277238
RECK	na	null	null	0.23245367
SLC16A2	na	null	null	0.23234446
CPLX1	na	null	null	0.2323226
DMPK	na	null	null	0.23229483
METTL7A	na	null	null	0.2322753
MIR99AHG	na	null	null	0.23223814
C1orf115	na	null	null	0.2321163
PEAK1	na	null	null	0.23206973
P2RY12	na	null	null	0.23198722
LOC101928916	na	null	null	0.23189454
PDE3B	na	null	null	0.23184165
RASD1	na	null	null	0.2317728
FAP	na	null	null	0.23177023
SKAP1	na	null	null	0.23169896
PALM	na	null	null	0.23169371
ZNF14	na	null	null	0.23169193
STARD13	na	null	null	0.2316716
FCMR	na	null	null	0.23155
FAM229B	na	null	null	0.23130798
LOR	na	null	null	0.23115407
CFHR1	na	null	null	0.23103483
LINC00342	na	null	null	0.23100816
JAML	na	null	null	0.23083556
COL8A2	na	null	null	0.2308314
ZNF677	na	null	null	0.23072946
TNFSF13	na	null	null	0.23072591
ITGB2	na	null	null	0.23071449
DERL3	na	null	null	0.23053846
HIGD1B	na	null	null	0.23036067
MAP1LC3A	na	null	null	0.23035833
SLCO2A1	na	null	null	0.23026328
ADAM28	na	null	null	0.22997542
NNT-AS1	na	null	null	0.22984497
SLAMF1	na	null	null	0.22958244
HEY1	na	null	null	0.22937024
CD3D	na	null	null	0.22928749
ARHGAP18	na	null	null	0.22927251
HLA-DQB1	na	null	null	0.22905597
ZNF862	na	null	null	0.22905363
A2M	na	null	null	0.22905263
HECW2	na	null	null	0.2289592
TMEM150C	na	null	null	0.22838268
TIE1	na	null	null	0.22816996
MEGF10	na	null	null	0.22816652
EID2B	na	null	null	0.228121
CYYR1	na	null	null	0.2280955
GGT5	na	null	null	0.22803913
NCF4	na	null	null	0.2279532
HLF	na	null	null	0.22792038
IQSEC1	na	null	null	0.22789389
S100B	na	null	null	0.22763875
MS4A1	na	null	null	0.22736539
FRAT1	na	null	null	0.22729851
SVIP	na	null	null	0.22717988
ADAM33	na	null	null	0.22714713
CTSS	na	null	null	0.22709398
MIR5193	na	null	null	0.22680336
TSPAN12	na	null	null	0.22673772
WIPF1	na	null	null	0.22671126
PKN1	na	null	null	0.22643688
TGFB1I1	na	null	null	0.22638987
EVL	na	null	null	0.22594208
REEP1	na	null	null	0.22558948
TCF4	na	null	null	0.22553276
CDH19	na	null	null	0.22548245
SPI1	na	null	null	0.22520944
PLXND1	na	null	null	0.22520836
CCL13	na	null	null	0.22520399
TSPAN11	na	null	null	0.22515748
PLEKHG1	na	null	null	0.22513361
HCG11	na	null	null	0.2251141
CD93	na	null	null	0.22508325
SLC2A11	na	null	null	0.22506332
SLAMF7	na	null	null	0.22494107
GPR18	na	null	null	0.22488765
SEPN1	na	null	null	0.22481593
RASSF8-AS1	na	null	null	0.22460671
ZNF302	na	null	null	0.22454713
LOC286272	na	null	null	0.22442278
SAMHD1	na	null	null	0.22421438
ADAMDEC1	na	null	null	0.22412276
APPL1	na	null	null	0.22398382
GJA4	na	null	null	0.22394127
TCN2	na	null	null	0.2239332
CPVL	na	null	null	0.22391562
FOXO1	na	null	null	0.2238883
TXK	na	null	null	0.22375305
CAPN6	na	null	null	0.22371806
CD1C	na	null	null	0.2236768
ACTA2	na	null	null	0.2235177
LAIR1	na	null	null	0.22339588
ICAM3	na	null	null	0.22328945
ITIH4	na	null	null	0.22323179
ATP8B2	na	null	null	0.22301742
CYTIP	na	null	null	0.22291414
C10orf71	na	null	null	0.2228055
SLC41A2	na	null	null	0.22267443
11-Sep	na	null	null	0.22238931
CYP4X1	na	null	null	0.22233115
RHOH	na	null	null	0.22225311
FOXP1	na	null	null	0.2222318
DOCK2	na	null	null	0.22187841
ARHGEF9	na	null	null	0.22180396
IGLC1	na	null	null	0.22170456
VAMP1	na	null	null	0.22164284
YPEL3	na	null	null	0.2212736
PRF1	na	null	null	0.22124512
CLEC1A	na	null	null	0.2211521
IGKC	na	null	null	0.22113034
ZNF729	na	null	null	0.2210901
CD180	na	null	null	0.22104669
HTR3A	na	null	null	0.22100578
GPR65	na	null	null	0.22100174
RORA	na	null	null	0.22082217
CD53	na	null	null	0.22075045
ZC2HC1A	na	null	null	0.22058225
RPL23AP32	na	null	null	0.22052984
ARMCX3	na	null	null	0.22017631
ADAMTS3	na	null	null	0.22012618
MICAL1	na	null	null	0.22009383
TNNT1	na	null	null	0.22002544
AR	na	null	null	0.22002386
C1QA	na	null	null	0.21980026
ATL1	na	null	null	0.21967465
GLIPR2	na	null	null	0.21966279
UBASH3A	na	null	null	0.21963452
LINC01405	na	null	null	0.2193831
NCAM1	na	null	null	0.21916294
NR1H3	na	null	null	0.21911123
APBB1IP	na	null	null	0.2190836
ZBP1	na	null	null	0.21879745
LOC100130872	na	null	null	0.21878369
ULK3	na	null	null	0.21863396
ZAP70	na	null	null	0.21862462
CXCR6	na	null	null	0.21842454
ESAM	na	null	null	0.21838522
DCN	na	null	null	0.21816272
GPR155	na	null	null	0.21805398
TACC1	na	null	null	0.2178297
FAM228B	na	null	null	0.21782461
THBS2	na	null	null	0.21768716
MN1	na	null	null	0.217441
SPOCK2	na	null	null	0.2174389
BANK1	na	null	null	0.21742871
GUCY1A2	na	null	null	0.2174155
LILRB2	na	null	null	0.21720113
CMTM7	na	null	null	0.21717831
PDE3A	na	null	null	0.21706417
LY86	na	null	null	0.21666653
PMP22	na	null	null	0.2166281
FKBP5	na	null	null	0.21650247
CTHRC1	na	null	null	0.2164802
SPAG4	na	null	null	0.21642447
3-Mar	na	null	null	0.21598956
IGLJ3	na	null	null	0.21591446
MYL5	na	null	null	0.21586639
P3H3	na	null	null	0.21583678
CFHR2	na	null	null	0.21579868
SOBP	na	null	null	0.21578975
C7	na	null	null	0.21565169
TFPI	na	null	null	0.21551897
KIAA1211	na	null	null	0.21550398
CCR7	na	null	null	0.21523507
IGHV4-31	na	null	null	0.21517415
RBP7	na	null	null	0.2150482
SHC3	na	null	null	0.21484923
CD300LF	na	null	null	0.21474893
TMEM182	na	null	null	0.21472465
IGKV1OR2-118	na	null	null	0.21471033
TWIST1	na	null	null	0.21469647
JPH1	na	null	null	0.21466114
GALNT10	na	null	null	0.21461529
MOXD1	na	null	null	0.21446887
ZNF30	na	null	null	0.21441816
FAM65C	na	null	null	0.21419063
PPM1K	na	null	null	0.21402773
EYA4	na	null	null	0.21375512
TOX	na	null	null	0.21375145
CH25H	na	null	null	0.2137483
CHST6	na	null	null	0.21362114
PTPRC	na	null	null	0.21345614
CXXC5	na	null	null	0.21335673
PPFIBP2	na	null	null	0.21332099
LOC100505874	na	null	null	0.2131702
WASF3	na	null	null	0.2131341
SHOX2	na	null	null	0.21302557
MAP1A	na	null	null	0.21298212
ITGB1BP2	na	null	null	0.21292031
ZSCAN16	na	null	null	0.21274187
SLC16A6	na	null	null	0.21259038
LAIR2	na	null	null	0.21228841
ACVR2A	na	null	null	0.21226566
DIAPH2	na	null	null	0.21221839
GMFG	na	null	null	0.21206051
TSHZ3	na	null	null	0.2120369
FIGN	na	null	null	0.21197847
IL11RA	na	null	null	0.21192011
LOC202025	na	null	null	0.21178119
BHLHE41	na	null	null	0.21176425
MFNG	na	null	null	0.21160182
APOL3	na	null	null	0.21157166
FAM149A	na	null	null	0.21131366
IL17D	na	null	null	0.21131064
BST1	na	null	null	0.21126848
KBTBD12	na	null	null	0.21124089
GOLM1	na	null	null	0.21120605
COL3A1	na	null	null	0.21106838
C3AR1	na	null	null	0.21090664
TBCEL	na	null	null	0.21068223
IDO1	na	null	null	0.2105483
ZNF493	na	null	null	0.2104764
GHDC	na	null	null	0.21042132
KDELC2	na	null	null	0.21041197
PDGFRB	na	null	null	0.21037364
DLC1	na	null	null	0.21030274
CRIP1	na	null	null	0.21013248
WISP1	na	null	null	0.21013023
MAML2	na	null	null	0.2098692
MYL4	na	null	null	0.20970786
NBL1	na	null	null	0.20851956
EPS8	na	null	null	0.20824595
POMT1	na	null	null	0.20816761
PLPP4	na	null	null	0.20798902
HCST	na	null	null	0.2079555
DACT1	na	null	null	0.20786451
ARHGAP24	na	null	null	0.20784508
C3orf70	na	null	null	0.20755379
LOC101930405	na	null	null	0.2074334
RRAD	na	null	null	0.20721106
NNMT	na	null	null	0.20720847
VASH1	na	null	null	0.20709606
LSAMP	na	null	null	0.20696948
MME	na	null	null	0.20686027
DNM1	na	null	null	0.2067792
PDGFRA	na	null	null	0.20677553
SYTL4	na	null	null	0.20676562
C1QTNF5	na	null	null	0.20663169
ELF5	na	null	null	0.2063949
FYB	na	null	null	0.20637846
DOCK10	na	null	null	0.20636396
RRN3P2	na	null	null	0.20628652
CLDN5	na	null	null	0.20611651
C1QB	na	null	null	0.20607369
PKIG	na	null	null	0.20569785
NPR2	na	null	null	0.20558032
ACVRL1	na	null	null	0.20551856
RHOBTB1	na	null	null	0.20532851
LOC101929122	na	null	null	0.20508493
SELPLG	na	null	null	0.20480777
GPRIN3	na	null	null	0.20470773
ADCYAP1	na	null	null	0.20458609
PENK	na	null	null	0.20441063
PIP5K1B	na	null	null	0.20438442
GJA5	na	null	null	0.20429887
ABHD14A	na	null	null	0.20422009
IGSF10	na	null	null	0.20421939
RAMP2	na	null	null	0.20408224
DMD	na	null	null	0.20405634
ADGRF5	na	null	null	0.203966
FLI1	na	null	null	0.20360799
KRT1	na	null	null	0.20358674
CHGB	na	null	null	0.20353879
BARX1	na	null	null	0.20351401
NID2	na	null	null	0.20344794
KBTBD3	na	null	null	0.20337869
MIAT	na	null	null	0.20336658
PPP1R12B	na	null	null	0.2033662
MAP3K7CL	na	null	null	0.20328587
TMTC1	na	null	null	0.20321685
HCG22	na	null	null	0.20305541
SEPP1	na	null	null	0.20300809
PLEKHO1	na	null	null	0.2029445
HEG1	na	null	null	0.20290715
EYA2	na	null	null	0.20290387
FLVCR2	na	null	null	0.20274554
PRAF2	na	null	null	0.20267908
SALL2	na	null	null	0.20234717
DSEL	na	null	null	0.20181511
DIXDC1	na	null	null	0.20142521
WNT2	na	null	null	0.20139945
CACNG1	na	null	null	0.2013034
COL15A1	na	null	null	0.20120554
ENG	na	null	null	0.20108528
CD72	na	null	null	0.20101593
COL4A4	na	null	null	0.20086515
AIF1	na	null	null	0.20075515
TNFSF12-TNFSF13	na	null	null	0.20070398
PRDM6	na	null	null	0.20060322
XYLT1	na	null	null	0.20057821
SLC24A2	na	null	null	0.20038532
IGKV1OR2-108	na	null	null	0.20033245
IGK	na	null	null	0.20027481
DZIP3	na	null	null	0.200263
PPM1L	na	null	null	0.20024623
ZNF275	na	null	null	0.2001608
MATN3	na	null	null	0.20013556
EMB	na	null	null	0.20009913
C1orf54	na	null	null	0.19997239
JAK2	na	null	null	0.19996008
FAM172A	na	null	null	0.19991677
DDAH2	na	null	null	0.19981444
LOC102725526	na	null	null	0.19977027
IL2RB	na	null	null	0.19972141
ANG	na	null	null	0.19955175
FAM105A	na	null	null	0.19947064
ZNF420	na	null	null	0.19919103
CMTM8	na	null	null	0.19916172
C6orf58	na	null	null	0.19892703
DDN	na	null	null	0.19890322
LOC105373878	na	null	null	0.1988237
FZD7	na	null	null	0.19882022
RASGRP3	na	null	null	0.19871314
CMA1	na	null	null	0.19849671
ZNF703	na	null	null	0.1984577
GLDN	na	null	null	0.19839054
PLXNC1	na	null	null	0.19837685
ZMAT1	na	null	null	0.19829154
ALDH5A1	na	null	null	0.19819057
SLC7A2	na	null	null	0.19810426
PIR-FIGF	na	null	null	0.19806437
HAND2-AS1	na	null	null	0.1979683
CFL2	na	null	null	0.19790815
ZNF853	na	null	null	0.19772117
PIK3IP1	na	null	null	0.1976369
SLC16A4	na	null	null	0.19719383
DIRAS3	na	null	null	0.1970471
GPSM3	na	null	null	0.19697721
LOC100505549	na	null	null	0.19671288
NEURL2	na	null	null	0.19658156
ITGB5	na	null	null	0.19639659
RELN	na	null	null	0.19620639
CX3CL1	na	null	null	0.1961525
LBH	na	null	null	0.19609988
CAB39L	na	null	null	0.19599336
SRGAP2	na	null	null	0.1959171
DNASE1L3	na	null	null	0.19572099
CPE	na	null	null	0.19570443
C1R	na	null	null	0.19566521
FAM214A	na	null	null	0.19561712
MLLT3	na	null	null	0.19560225
TMEM176B	na	null	null	0.19551957
PLCE1	na	null	null	0.19543055
FILIP1L	na	null	null	0.19540994
HSPG2	na	null	null	0.19530334
CARD8	na	null	null	0.19526352
TSPAN2	na	null	null	0.19499634
RBM43	na	null	null	0.19483644
CLTCL1	na	null	null	0.19475447
DBP	na	null	null	0.19463895
ANXA6	na	null	null	0.19458014
ANKRD28	na	null	null	0.1944155
NRROS	na	null	null	0.19439128
CXCR4	na	null	null	0.19433913
KCND2	na	null	null	0.19421974
RGCC	na	null	null	0.19420917
RUSC2	na	null	null	0.19413568
DOK3	na	null	null	0.19410749
PEBP4	na	null	null	0.19404717
ZNF767P	na	null	null	0.19399633
HEYL	na	null	null	0.19396587
EBF3	na	null	null	0.19388728
NCF1	na	null	null	0.19386403
LCE1B	na	null	null	0.19379085
ZNF880	na	null	null	0.19370733
TRAC	na	null	null	0.19368887
LMO7	na	null	null	0.19351771
PTPRN2	na	null	null	0.19345392
PRSS12	na	null	null	0.19332184
BATF3	na	null	null	0.19321121
ALDH1L2	na	null	null	0.19310927
LRP3	na	null	null	0.19301996
NUCB2	na	null	null	0.19274604
PLA2G15	na	null	null	0.19265355
PTGER3	na	null	null	0.19265346
ARHGAP28	na	null	null	0.19231528
MYH11	na	null	null	0.19230945
IDNK	na	null	null	0.19221261
IGLL3P	na	null	null	0.19208284
POLI	na	null	null	0.19202399
ST6GAL1	na	null	null	0.1919191
HLA-DPA1	na	null	null	0.19190553
CDON	na	null	null	0.19182895
ECHDC2	na	null	null	0.19172809
ACKR4	na	null	null	0.19145963
LHX6	na	null	null	0.191346
IL2RG	na	null	null	0.19132139
GALNT16	na	null	null	0.19130175
USP13	na	null	null	0.19129485
PPT2-EGFL8	na	null	null	0.19103257
ALDH1A1	na	null	null	0.19103108
GAS1	na	null	null	0.1908685
TNFRSF11A	na	null	null	0.19086616
MYOM3	na	null	null	0.19085634
UTRN	na	null	null	0.19084118
GFRA1	na	null	null	0.19083868
ARPP21	na	null	null	0.19064769
KIAA0513	na	null	null	0.19044594
PLPP6	na	null	null	0.19039893
SHANK3	na	null	null	0.19037466
C2orf88	na	null	null	0.19030826
FGFR1	na	null	null	0.1902054
PPP1R1A	na	null	null	0.18996447
PHC1	na	null	null	0.18968943
PLEKHH2	na	null	null	0.18954934
NUDT16	na	null	null	0.18941984
GPR78	na	null	null	0.1893252
ABHD14B	na	null	null	0.18927379
GNLY	na	null	null	0.18909861
SDK1	na	null	null	0.18904035
SCRG1	na	null	null	0.18895902
MYL9	na	null	null	0.1887787
STAT5A	na	null	null	0.18846327
MAP1LC3C	na	null	null	0.18832135
MAGEL2	na	null	null	0.18831234
CLC	na	null	null	0.18810984
C5orf56	na	null	null	0.18806188
PDE1A	na	null	null	0.18805581
LOC100507537	na	null	null	0.18798089
LOC101929272	na	null	null	0.1879105
SULF1	na	null	null	0.18783553
ARG1	na	null	null	0.18776777
GPX8	na	null	null	0.1875598
SGIP1	na	null	null	0.18749668
NPY1R	na	null	null	0.18741634
ACSS3	na	null	null	0.18722598
SETBP1	na	null	null	0.1870279
PTPRG	na	null	null	0.18692689
ADAMTS16	na	null	null	0.18689214
MYOC	na	null	null	0.18686259
HIC1	na	null	null	0.1867862
LOX	na	null	null	0.186782
NDRG2	na	null	null	0.18672714
LIX1L	na	null	null	0.18664399
NFIX	na	null	null	0.18658948
RSAD1	na	null	null	0.18654576
GBP2	na	null	null	0.18648696
PAMR1	na	null	null	0.18624416
LOC101928152	na	null	null	0.18604739
ACAD8	na	null	null	0.186002
SNCAIP	na	null	null	0.1857442
LONRF1	na	null	null	0.18567179
UPRT	na	null	null	0.18544687
DMXL2	na	null	null	0.18538402
PCDH19	na	null	null	0.18513821
ZBED8	na	null	null	0.18487725
TLE2	na	null	null	0.18487552
BHMT2	na	null	null	0.18485104
DOCK11	na	null	null	0.18479571
CLSTN3	na	null	null	0.18464893
TBXAS1	na	null	null	0.18463646
TXNIP	na	null	null	0.18460253
CBFA2T3	na	null	null	0.18436278
NOTCH4	na	null	null	0.18433544
TAGLN	na	null	null	0.18431851
CCPG1	na	null	null	0.18415871
ELOVL4	na	null	null	0.18410741
SLFN11	na	null	null	0.18397886
LOC101060835	na	null	null	0.18389946
TRAM1L1	na	null	null	0.1838671
ZBTB7C	na	null	null	0.18379039
NATD1	na	null	null	0.18373024
MRC2	na	null	null	0.18356827
ID2B	na	null	null	0.18356654
C11orf71	na	null	null	0.18335801
GLIS2	na	null	null	0.18332653
STXBP6	na	null	null	0.1833091
TNFRSF14	na	null	null	0.18320592
TPM3	na	null	null	0.18271585
HLA-DMB	na	null	null	0.18255316
MS4A2	na	null	null	0.18225414
EGFL7	na	null	null	0.18212841
C8orf4	na	null	null	0.18203872
LRIG1	na	null	null	0.18197371
LOC105369662	na	null	null	0.18163224
CDC42EP5	na	null	null	0.18143563
ALOX5	na	null	null	0.18140477
BGN	na	null	null	0.1814047
ANKRD36B	na	null	null	0.18138078
PLA2G4C	na	null	null	0.18130015
APOC1	na	null	null	0.18129852
IGIP	na	null	null	0.18101986
CYP27A1	na	null	null	0.18094686
RAET1E	na	null	null	0.18080549
CLMP	na	null	null	0.18075472
SCNN1B	na	null	null	0.18068169
F5	na	null	null	0.18049258
TESC	na	null	null	0.18043396
KCNN3	na	null	null	0.18027312
SLC25A45	na	null	null	0.18026476
CIRBP	na	null	null	0.18013588
FYCO1	na	null	null	0.17999825
ID4	na	null	null	0.17992313
BBOX1	na	null	null	0.17979842
RYR1	na	null	null	0.17974482
FCER1A	na	null	null	0.17968498
SPINK5	na	null	null	0.17957988
IL2RA	na	null	null	0.17950222
CRLF1	na	null	null	0.1792896
KRT78	na	null	null	0.17927879
C14orf37	na	null	null	0.17922063
CSF2RB	na	null	null	0.17916691
LOC101927204	na	null	null	0.17877913
FLG2	na	null	null	0.17852464
SDC2	na	null	null	0.17851374
FMNL1	na	null	null	0.1784862
TNFAIP8L3	na	null	null	0.17835884
ARHGAP26	na	null	null	0.17827633
ZNF831	na	null	null	0.17812034
ENOX1	na	null	null	0.17809263
FNBP1	na	null	null	0.1780703
TCTA	na	null	null	0.17779511
MMP16	na	null	null	0.1777465
FLJ12120	na	null	null	0.17774338
COL5A1	na	null	null	0.1775074
CCR1	na	null	null	0.17747332
TNFRSF1B	na	null	null	0.17743431
JAZF1	na	null	null	0.17734881
LOC100287497	na	null	null	0.17732953
CD99L2	na	null	null	0.17684692
P2RX7	na	null	null	0.17675036
VIM	na	null	null	0.17647012
IGHA2	na	null	null	0.17637068
SYNGR1	na	null	null	0.17635274
LINC00847	na	null	null	0.17630903
SMIM10L2B	na	null	null	0.17622931
SIMC1	na	null	null	0.17622598
FBXO40	na	null	null	0.1760966
MMRN2	na	null	null	0.17595612
GLIDR	na	null	null	0.17594387
SIT1	na	null	null	0.1759389
PIP	na	null	null	0.17570321
GABBR1	na	null	null	0.17565063
IRS2	na	null	null	0.17556289
LCE2B	na	null	null	0.1754422
LOC100996412	na	null	null	0.17536235
TCHH	na	null	null	0.17499056
LOC149401	na	null	null	0.17448011
FN1	na	null	null	0.17443833
CD163L1	na	null	null	0.17429118
CAMK1	na	null	null	0.17419489
STXBP5	na	null	null	0.17413177
LOC100507557	na	null	null	0.17407715
CD4	na	null	null	0.17390111
ITIH5	na	null	null	0.17387061
RFX3	na	null	null	0.17379163
PNOC	na	null	null	0.17367736
KANK2	na	null	null	0.1736232
FAM30A	na	null	null	0.17348385
SECTM1	na	null	null	0.17343016
C14orf28	na	null	null	0.17335297
SH2D1A	na	null	null	0.17331465
PROS1	na	null	null	0.17317677
KLHDC1	na	null	null	0.1730296
COL1A2	na	null	null	0.17298403
CLEC2D	na	null	null	0.17292842
NLGN4Y	na	null	null	0.17284858
ANKRD36	na	null	null	0.17284262
STAP1	na	null	null	0.17282903
SLC6A4	na	null	null	0.17255995
KRT2	na	null	null	0.17253956
FAM102B	na	null	null	0.17244278
WDFY4	na	null	null	0.17237718
FLJ10038	na	null	null	0.17233382
TEKT4P2	na	null	null	0.1722908
ZDHHC2	na	null	null	0.17194618
LY96	na	null	null	0.17185378
LY75	na	null	null	0.17178395
CEACAM7	na	null	null	0.1717701
CD69	na	null	null	0.17169599
ATP7B	na	null	null	0.17166679
EXOSC7	na	null	null	0.17164296
SIX1	na	null	null	0.17149264
HSPB3	na	null	null	0.17139605
GPC4	na	null	null	0.17124999
TAGAP	na	null	null	0.17111254
MIR503	na	null	null	0.17103727
ZNF573	na	null	null	0.17094548
SPARC	na	null	null	0.17078052
UBE2QL1	na	null	null	0.17050959
FES	na	null	null	0.17041647
CA11	na	null	null	0.17031844
ZNF85	na	null	null	0.17026062
RUNX2	na	null	null	0.17020553
VPS11	na	null	null	0.17013851
DET1	na	null	null	0.17003328
NCOA1	na	null	null	0.17000514
RAB30	na	null	null	0.16993569
PIWIL4	na	null	null	0.16992642
TLR5	na	null	null	0.169856
CLEC4E	na	null	null	0.16974995
BTBD19	na	null	null	0.16966444
KPNA5	na	null	null	0.16946462
FLG	na	null	null	0.16929139
CAP2	na	null	null	0.16923957
TAPT1-AS1	na	null	null	0.16908514
TSPAN4	na	null	null	0.16907546
THEMIS2	na	null	null	0.16903794
TUB	na	null	null	0.16902678
RFTN2	na	null	null	0.16896358
LOC100996809	na	null	null	0.16894864
LOC105369477	na	null	null	0.16893534
RNF144A	na	null	null	0.16884191
EPM2AIP1	na	null	null	0.16863929
ZNF37BP	na	null	null	0.16861244
TFCP2L1	na	null	null	0.16849104
LTBP2	na	null	null	0.16838348
CRBN	na	null	null	0.16836025
NICN1	na	null	null	0.16827415
DPYSL2	na	null	null	0.16825694
TK2	na	null	null	0.16825058
RNF115	na	null	null	0.16803584
GGT6	na	null	null	0.16779937
THSD4	na	null	null	0.16768357
LOC401261	na	null	null	0.16766863
AKT3	na	null	null	0.16766039
BMS1P20	na	null	null	0.1676551
ADCY6	na	null	null	0.16752605
NME6	na	null	null	0.16747291
FUCA1	na	null	null	0.1674327
LOC440934	na	null	null	0.16741894
WDR7	na	null	null	0.1672677
IL1R1	na	null	null	0.16720438
REV3L	na	null	null	0.1670743
LOC729732	na	null	null	0.16704398
MMP19	na	null	null	0.16697234
DPY19L3	na	null	null	0.16689949
GSTM5	na	null	null	0.16673365
PSMD6-AS2	na	null	null	0.1667138
PIM2	na	null	null	0.16666731
SLFN12	na	null	null	0.16661263
MGC12488	na	null	null	0.16646285
LCP2	na	null	null	0.1664617
GLIS1	na	null	null	0.1664584
NUAK1	na	null	null	0.16636026
CXorf67	na	null	null	0.16616058
CREB3L1	na	null	null	0.16603963
RHOBTB3	na	null	null	0.16602716
CLMN	na	null	null	0.16601655
PTPN7	na	null	null	0.16600256
MIR8071-2	na	null	null	0.16595393
CERCAM	na	null	null	0.16581133
BACH2	na	null	null	0.16564354
LOC153682	na	null	null	0.16530049
MAP3K3	na	null	null	0.16526888
TXLNGY	na	null	null	0.16525675
UBD	na	null	null	0.16493283
FAM109B	na	null	null	0.1647532
RRAGB	na	null	null	0.16473338
ST8SIA4	na	null	null	0.16471712
PREX2	na	null	null	0.16469985
RBPMS	na	null	null	0.16459683
CAMK4	na	null	null	0.16454871
LOC158863	na	null	null	0.16446654
SIGIRR	na	null	null	0.16423225
LECT1	na	null	null	0.16413282
N4BP2L1	na	null	null	0.16403447
COL18A1	na	null	null	0.1639867
AXIN2	na	null	null	0.16397326
HS3ST6	na	null	null	0.1638394
MEDAG	na	null	null	0.16377977
CPS1	na	null	null	0.16364543
ART3	na	null	null	0.16335358
CYAT1	na	null	null	0.16325897
CHIT1	na	null	null	0.163163
MCOLN2	na	null	null	0.16300033
MAN2A2	na	null	null	0.16293916
CTGF	na	null	null	0.1629037
PKN3	na	null	null	0.1628124
WIPI1	na	null	null	0.1626772
FARP1	na	null	null	0.16251463
LURAP1L	na	null	null	0.16250871
SYTL3	na	null	null	0.16247125
ZBTB10	na	null	null	0.16233951
PDLIM2	na	null	null	0.16232172
DDAH1	na	null	null	0.16201262
LOC100506990	na	null	null	0.16177453
SERPINA12	na	null	null	0.1617713
TNIK	na	null	null	0.16169687
C3orf38	na	null	null	0.16169055
FHL3	na	null	null	0.161462
ITGB2-AS1	na	null	null	0.16134776
CD19	na	null	null	0.16120943
PLEKHA7	na	null	null	0.16116004
ZXDA	na	null	null	0.16112843
FAM19A5	na	null	null	0.16104671
ZNF704	na	null	null	0.1609903
LOC100996919	na	null	null	0.16094644
TYROBP	na	null	null	0.16090922
LILRB1	na	null	null	0.16089681
GPM6B	na	null	null	0.16081524
PADI1	na	null	null	0.16079271
DUSP28	na	null	null	0.16069049
ADCY2	na	null	null	0.16065109
GPR82	na	null	null	0.1606304
CYP2R1	na	null	null	0.16051586
ZNF879	na	null	null	0.16012186
HEY2	na	null	null	0.15998076
MEIS3	na	null	null	0.15991303
ABCB1	na	null	null	0.15970962
PCED1B-AS1	na	null	null	0.15962607
SLC18A2	na	null	null	0.1595709
ZNF438	na	null	null	0.15955651
TLR7	na	null	null	0.15932974
SPTB	na	null	null	0.15920012
SLC22A17	na	null	null	0.15907489
TGFBR2	na	null	null	0.15906215
SPIN2B	na	null	null	0.15904285
TMEM98	na	null	null	0.15889424
MAPRE2	na	null	null	0.15882008
MDM1	na	null	null	0.15876931
ZKSCAN7	na	null	null	0.15853134
MPND	na	null	null	0.15835401
LOC728392	na	null	null	0.15834667
LOC100293211	na	null	null	0.15831444
SEC24D	na	null	null	0.15823711
MARCO	na	null	null	0.15806195
MCF2L	na	null	null	0.15802434
LINC00926	na	null	null	0.1578889
GHR	na	null	null	0.15786697
FAM107B	na	null	null	0.15782864
ZFP82	na	null	null	0.15757741
LRRC20	na	null	null	0.15757206
MEIS1	na	null	null	0.1575483
TCEAL3	na	null	null	0.15744108
PLAC8	na	null	null	0.15733671
EGR3	na	null	null	0.1571445
SH3BGRL	na	null	null	0.1570352
TCEA2	na	null	null	0.15700088
LIME1	na	null	null	0.15697068
EMX2	na	null	null	0.15688442
C15orf52	na	null	null	0.15680079
PARVA	na	null	null	0.15678565
MYPOP	na	null	null	0.15661639
HAPLN3	na	null	null	0.1565341
PIK3R3	na	null	null	0.15650436
EGR2	na	null	null	0.1564575
NISCH	na	null	null	0.15642601
ADAMTS12	na	null	null	0.15639552
KCTD6	na	null	null	0.15626514
UBL3	na	null	null	0.15621978
LOC100507281	na	null	null	0.1562096
PCNT	na	null	null	0.1562022
ZNF331	na	null	null	0.15614009
KRT10	na	null	null	0.15613006
CRYGS	na	null	null	0.15612145
SIDT2	na	null	null	0.155977
CCL5	na	null	null	0.15590218
SLC2A5	na	null	null	0.15587467
GABPB1-AS1	na	null	null	0.15584081
SHC2	na	null	null	0.15578675
TRAK2	na	null	null	0.15576234
EBI3	na	null	null	0.15574813
ASRGL1	na	null	null	0.15573841
SELL	na	null	null	0.15573755
UNC13B	na	null	null	0.15573744
KIAA0355	na	null	null	0.15566662
SLC1A1	na	null	null	0.15566155
TIMP1	na	null	null	0.15564172
MYCT1	na	null	null	0.15540451
MIA	na	null	null	0.15538889
FNDC5	na	null	null	0.1553647
GBGT1	na	null	null	0.15531386
ANXA9	na	null	null	0.15529239
MAST3	na	null	null	0.15526184
MST1	na	null	null	0.15515155
IGLL5	na	null	null	0.15506798
HTRA3	na	null	null	0.15496774
CARD18	na	null	null	0.15486404
GBP4	na	null	null	0.15477896
LOC102723709	na	null	null	0.15470332
LCA5	na	null	null	0.1544987
SLC16A10	na	null	null	0.15442453
LOC101929787	na	null	null	0.15439442
KCNMB4	na	null	null	0.15438122
MAGI2	na	null	null	0.15433037
SMARCA2	na	null	null	0.15431593
TXNDC15	na	null	null	0.15424004
ARL14EP	na	null	null	0.15419993
PELI2	na	null	null	0.15416256
RNF146	na	null	null	0.15407905
FZD2	na	null	null	0.15394853
RALGAPA2	na	null	null	0.15391041
ZBED3	na	null	null	0.15385367
PCSK7	na	null	null	0.15384276
LHFPL2	na	null	null	0.15378754
PBXIP1	na	null	null	0.15370409
ID2	na	null	null	0.15354942
GPAT2	na	null	null	0.15354526
CD7	na	null	null	0.1534939
FRG1KP	na	null	null	0.1534575
C11orf63	na	null	null	0.15336324
CYBB	na	null	null	0.15335827
SOX11	na	null	null	0.15330891
KLF12	na	null	null	0.15316132
PDE7B	na	null	null	0.15314847
PTP4A3	na	null	null	0.15307668
TMOD2	na	null	null	0.15302224
PKD1P1	na	null	null	0.15296817
ZNF300P1	na	null	null	0.15289421
MLLT11	na	null	null	0.15285364
ZNF529	na	null	null	0.15273815
YPEL1	na	null	null	0.15267904
GABRP	na	null	null	0.15262614
CALML5	na	null	null	0.15254009
COL6A3	na	null	null	0.15251023
TMX4	na	null	null	0.15248336
KRT9	na	null	null	0.15239431
KCNAB2	na	null	null	0.15235002
AASS	na	null	null	0.15232755
HLA-DOA	na	null	null	0.15231284
FHOD3	na	null	null	0.15223733
THRB	na	null	null	0.15209399
ZNF329	na	null	null	0.15196358
LOC101927345	na	null	null	0.15190622
POLR3GL	na	null	null	0.15169089
ZNF595	na	null	null	0.15165311
GAP43	na	null	null	0.1514839
THYN1	na	null	null	0.15146615
HGF	na	null	null	0.15146375
AZIN2	na	null	null	0.1513359
LOC100507334	na	null	null	0.15127565
MYRIP	na	null	null	0.15106672
CYP4V2	na	null	null	0.15105511
MILR1	na	null	null	0.15090612
FAM49A	na	null	null	0.15086868
FBXL17	na	null	null	0.15079226
FAM189A2	na	null	null	0.15070806
SMIM5	na	null	null	0.15056215
FMNL3	na	null	null	0.15050073
KIAA1211L	na	null	null	0.15047035
UNC5B-AS1	na	null	null	0.15046299
PABPN1	na	null	null	0.15029192
ATM	na	null	null	0.1502726
APOBR	na	null	null	0.15023842
PSMD5-AS1	na	null	null	0.15018591
ARL6IP5	na	null	null	0.15009749
MMP2	na	null	null	0.15007204
GRAMD3	na	null	null	0.15006901
IKZF4	na	null	null	0.14998175
AFF3	na	null	null	0.14995559
PTPN22	na	null	null	0.14992027
MYLIP	na	null	null	0.1498892
SCN7A	na	null	null	0.14987858
LOXL3	na	null	null	0.14972407
HTR2B	na	null	null	0.1497142
FAM118A	na	null	null	0.14958848
PER3	na	null	null	0.14952813
PALMD	na	null	null	0.1494797
KDELC1	na	null	null	0.14943345
USP11	na	null	null	0.14929159
ZG16B	na	null	null	0.14926358
VWF	na	null	null	0.14916678
LOC100134937	na	null	null	0.14916174
PXYLP1	na	null	null	0.1490343
EIF1AY	na	null	null	0.14886002
SH2D3C	na	null	null	0.14882623
ALX1	na	null	null	0.14878729
GAB2	na	null	null	0.14871727
ZFP30	na	null	null	0.14854158
LCN10	na	null	null	0.14851584
ASCL3	na	null	null	0.14849941
SRGAP2C	na	null	null	0.14848667
EXPH5	na	null	null	0.14843866
TECPR1	na	null	null	0.14838238
TBC1D1	na	null	null	0.14836355
KMT2A	na	null	null	0.14829457
SNPH	na	null	null	0.14829253
ARHGAP25	na	null	null	0.14818674
ITGA11	na	null	null	0.14813119
PHYKPL	na	null	null	0.1481287
KCNJ2	na	null	null	0.14809753
ANXA2R	na	null	null	0.14799717
SP140	na	null	null	0.14798096
PILRA	na	null	null	0.14787294
RBM6	na	null	null	0.14783338
EPM2A	na	null	null	0.14758667
CD74	na	null	null	0.14729637
COL4A3	na	null	null	0.1471253
RBPMS2	na	null	null	0.14692213
BDH2	na	null	null	0.14691761
RORB	na	null	null	0.14686696
TMPRSS11B	na	null	null	0.14684182
PLCL1	na	null	null	0.146795
CCDC84	na	null	null	0.14679015
EPHA4	na	null	null	0.14676505
KLRG1	na	null	null	0.14674331
SLAIN1	na	null	null	0.14666842
ALOX12	na	null	null	0.14656812
APOE	na	null	null	0.14643303
IL10	na	null	null	0.1463397
PSTPIP2	na	null	null	0.14616902
ATG16L2	na	null	null	0.14599809
LOC100653049	na	null	null	0.14590524
WBP1L	na	null	null	0.1458742
F10	na	null	null	0.14583382
LOC101928173	na	null	null	0.14582251
ADGRG2	na	null	null	0.14566103
ARHGEF10L	na	null	null	0.14561628
TBC1D12	na	null	null	0.14561228
GEM	na	null	null	0.14557868
ARMCX5-GPRASP2	na	null	null	0.14542258
ARHGAP4	na	null	null	0.14541507
SIRPB2	na	null	null	0.14540233
SLC27A1	na	null	null	0.14533918
CTSH	na	null	null	0.14530797
TMEM125	na	null	null	0.14524795
KCNMB1	na	null	null	0.14517006
TSPYL4	na	null	null	0.14514636
GPR146	na	null	null	0.14512327
HAL	na	null	null	0.14507058
TCL1A	na	null	null	0.14504212
SPRY2	na	null	null	0.14490728
CUEDC1	na	null	null	0.14486669
RWDD2A	na	null	null	0.14481899
ARHGEF40	na	null	null	0.14477244
ZCCHC18	na	null	null	0.14468057
KIF13B	na	null	null	0.14467463
RNASE1	na	null	null	0.14453685
PIEZO2	na	null	null	0.14429024
WTIP	na	null	null	0.1440922
GSN	na	null	null	0.14403531
USP20	na	null	null	0.14399803
QPCT	na	null	null	0.14397138
DENND5B	na	null	null	0.14395215
CBLN3	na	null	null	0.14362228
PDE10A	na	null	null	0.14347479
TBX2	na	null	null	0.14345509
THTPA	na	null	null	0.143326
MAP1B	na	null	null	0.14324455
PKD2	na	null	null	0.1431985
APOBEC3G	na	null	null	0.14310426
CA5B	na	null	null	0.14306173
CHRNB1	na	null	null	0.14303102
PAPSS2	na	null	null	0.14287186
MUC7	na	null	null	0.1428036
KIF7	na	null	null	0.14258847
GAPT	na	null	null	0.1425628
ADGRL2	na	null	null	0.14245537
KRT13	na	null	null	0.14243469
DMBT1	na	null	null	0.14238071
MIR4800	na	null	null	0.14237657
MAP3K8	na	null	null	0.14233498
GADD45G	na	null	null	0.14213198
CREB3L2	na	null	null	0.14209408
CD300C	na	null	null	0.14185064
PRPH2	na	null	null	0.14180073
C10orf54	na	null	null	0.14171848
SGSM2	na	null	null	0.14170647
SNAP25	na	null	null	0.14168791
NELL1	na	null	null	0.14168361
PRO1082	na	null	null	0.14166681
IKZF2	na	null	null	0.14160483
DGKD	na	null	null	0.14159837
SLC35E2B	na	null	null	0.14155437
CRYL1	na	null	null	0.14124739
DNAJC12	na	null	null	0.14112718
MAFG-AS1	na	null	null	0.14091375
GPR183	na	null	null	0.14083774
CYP4B1	na	null	null	0.14083223
LOC100289058	na	null	null	0.1407833
GRK5	na	null	null	0.14071506
PBX3	na	null	null	0.14069037
[truncated: 19,754 more rows]
