# Supplementary material for: Identification and validation of key modules and hub genes associated with the pathological stage of oral squamous cell carcinoma by weighted gene co-expression network analysis
Source: PeerJ. 2020 Feb 4;8:e8505. doi: 10.7717/peerj.8505 (PMC7006519; doi:10.7717/peerj.8505)
Supplement: File S6 [file peerj-08-8505-s006.zip › my_analysis_23177_BP.Gsea.1570106638719/gsea_report_for_H_1570106638719.xls]

NAME	GS<br> follow link to MSigDB	GS DETAILS	SIZE	ES	NES	NOM p-val	FDR q-val	FWER p-val	RANK AT MAX	LEADING EDGE
GO_AXON_EXTENSION	GO_AXON_EXTENSION	Details ...	36	0.74116194	1.8204496	0.0	1.0	0.448	895	tags=22%, list=4%, signal=23%
GO_NEGATIVE_REGULATION_OF_CYCLIC_NUCLEOTIDE_METABOLIC_PROCESS	GO_NEGATIVE_REGULATION_OF_CYCLIC_NUCLEOTIDE_METABOLIC_PROCESS	Details ...	41	0.6764799	1.7861289	0.0	1.0	0.596	1568	tags=22%, list=7%, signal=24%
GO_PHOSPHATIDYLINOSITOL_3_KINASE_SIGNALING	GO_PHOSPHATIDYLINOSITOL_3_KINASE_SIGNALING	Details ...	23	0.7066671	1.7669338	0.0	1.0	0.667	2478	tags=39%, list=11%, signal=44%
GO_NEGATIVE_REGULATION_OF_CYTOPLASMIC_TRANSPORT	GO_NEGATIVE_REGULATION_OF_CYTOPLASMIC_TRANSPORT	Details ...	109	0.5609471	1.7503507	0.0	1.0	0.725	2133	tags=22%, list=10%, signal=24%
GO_REGULATION_OF_LONG_TERM_NEURONAL_SYNAPTIC_PLASTICITY	GO_REGULATION_OF_LONG_TERM_NEURONAL_SYNAPTIC_PLASTICITY	Details ...	23	0.64721173	1.7369597	0.0040899795	0.98768055	0.779	1559	tags=17%, list=7%, signal=19%
GO_NEGATIVE_REGULATION_OF_INTRACELLULAR_TRANSPORT	GO_NEGATIVE_REGULATION_OF_INTRACELLULAR_TRANSPORT	Details ...	131	0.5617531	1.7277259	0.0	0.92664516	0.809	3814	tags=34%, list=18%, signal=41%
GO_NEGATIVE_REGULATION_OF_NUCLEOCYTOPLASMIC_TRANSPORT	GO_NEGATIVE_REGULATION_OF_NUCLEOCYTOPLASMIC_TRANSPORT	Details ...	67	0.55635643	1.7268442	0.0	0.80457115	0.815	3241	tags=27%, list=15%, signal=31%
GO_NEGATIVE_REGULATION_OF_PROTEIN_POLYMERIZATION	GO_NEGATIVE_REGULATION_OF_PROTEIN_POLYMERIZATION	Details ...	54	0.5972062	1.7019708	0.0019762847	0.96185225	0.88	2464	tags=30%, list=11%, signal=33%
GO_NEURON_PROJECTION_EXTENSION	GO_NEURON_PROJECTION_EXTENSION	Details ...	51	0.63949037	1.7011443	0.006369427	0.8614411	0.88	895	tags=18%, list=4%, signal=18%
GO_MIDDLE_EAR_MORPHOGENESIS	GO_MIDDLE_EAR_MORPHOGENESIS	Details ...	20	0.7537563	1.7007893	0.0	0.77729654	0.88	2732	tags=45%, list=13%, signal=51%
GO_REGULATION_OF_CARDIAC_CONDUCTION	GO_REGULATION_OF_CARDIAC_CONDUCTION	Details ...	64	0.6988809	1.6994898	0.0020120724	0.7166331	0.884	1530	tags=30%, list=7%, signal=32%
GO_NEGATIVE_REGULATION_OF_BMP_SIGNALING_PATHWAY	GO_NEGATIVE_REGULATION_OF_BMP_SIGNALING_PATHWAY	Details ...	40	0.68588936	1.6986704	0.0	0.6646836	0.888	3304	tags=40%, list=15%, signal=47%
GO_NEGATIVE_REGULATION_OF_LYASE_ACTIVITY	GO_NEGATIVE_REGULATION_OF_LYASE_ACTIVITY	Details ...	26	0.6768651	1.6978683	0.0037523452	0.6185536	0.89	1568	tags=23%, list=7%, signal=25%
GO_REGULATION_OF_ION_HOMEOSTASIS	GO_REGULATION_OF_ION_HOMEOSTASIS	Details ...	190	0.60396737	1.6970291	0.0	0.5803769	0.89	3039	tags=35%, list=14%, signal=41%
GO_NEGATIVE_REGULATION_OF_INTRACELLULAR_PROTEIN_TRANSPORT	GO_NEGATIVE_REGULATION_OF_INTRACELLULAR_PROTEIN_TRANSPORT	Details ...	89	0.5421574	1.6965828	0.0	0.54556704	0.89	1966	tags=20%, list=9%, signal=22%
GO_REGULATION_OF_ADENYLATE_CYCLASE_ACTIVITY	GO_REGULATION_OF_ADENYLATE_CYCLASE_ACTIVITY	Details ...	64	0.56810004	1.6917272	0.0	0.5415714	0.904	3691	tags=31%, list=17%, signal=38%
GO_NEGATIVE_REGULATION_OF_ACTIN_FILAMENT_POLYMERIZATION	GO_NEGATIVE_REGULATION_OF_ACTIN_FILAMENT_POLYMERIZATION	Details ...	43	0.65611356	1.6901995	0.004048583	0.5190248	0.907	2464	tags=35%, list=11%, signal=39%
GO_SECOND_MESSENGER_MEDIATED_SIGNALING	GO_SECOND_MESSENGER_MEDIATED_SIGNALING	Details ...	150	0.6076175	1.6883235	0.0	0.5017602	0.907	3016	tags=39%, list=14%, signal=45%
GO_CALCIUM_ION_TRANSPORT	GO_CALCIUM_ION_TRANSPORT	Details ...	197	0.5635284	1.6865705	0.0	0.48563454	0.908	3489	tags=33%, list=16%, signal=39%
GO_LAMELLIPODIUM_ASSEMBLY	GO_LAMELLIPODIUM_ASSEMBLY	Details ...	28	0.64171547	1.6861647	0.0058139535	0.46301654	0.908	1371	tags=25%, list=6%, signal=27%
GO_NEGATIVE_REGULATION_OF_CELLULAR_PROTEIN_LOCALIZATION	GO_NEGATIVE_REGULATION_OF_CELLULAR_PROTEIN_LOCALIZATION		127	0.5223342	1.6840464	0.0	0.45292795	0.912	3241	tags=27%, list=15%, signal=31%
GO_CGMP_METABOLIC_PROCESS	GO_CGMP_METABOLIC_PROCESS		23	0.72649956	1.6804414	0.006185567	0.4517037	0.915	1962	tags=39%, list=9%, signal=43%
GO_NEGATIVE_REGULATION_OF_MYOTUBE_DIFFERENTIATION	GO_NEGATIVE_REGULATION_OF_MYOTUBE_DIFFERENTIATION		17	0.7667326	1.6797413	0.003960396	0.43586916	0.916	3290	tags=71%, list=15%, signal=83%
GO_REGULATION_OF_TRANSPORTER_ACTIVITY	GO_REGULATION_OF_TRANSPORTER_ACTIVITY		188	0.5498839	1.6789821	0.0	0.42094916	0.917	2956	tags=25%, list=14%, signal=29%
GO_NEGATIVE_REGULATION_OF_NUCLEOTIDE_METABOLIC_PROCESS	GO_NEGATIVE_REGULATION_OF_NUCLEOTIDE_METABOLIC_PROCESS		61	0.59667444	1.6787331	0.003787879	0.40554267	0.917	3035	tags=28%, list=14%, signal=32%
GO_ANATOMICAL_STRUCTURE_MATURATION	GO_ANATOMICAL_STRUCTURE_MATURATION		38	0.66147447	1.6749808	0.0020449897	0.40827146	0.921	2058	tags=37%, list=9%, signal=41%
GO_REGULATION_OF_CALCIUM_ION_TRANSMEMBRANE_TRANSPORT	GO_REGULATION_OF_CALCIUM_ION_TRANSMEMBRANE_TRANSPORT		109	0.6495157	1.6732588	0.0020491802	0.40074074	0.922	2956	tags=39%, list=14%, signal=44%
GO_REGULATION_OF_MYOTUBE_DIFFERENTIATION	GO_REGULATION_OF_MYOTUBE_DIFFERENTIATION		54	0.6700925	1.6711097	0.0020325202	0.39657962	0.926	3290	tags=48%, list=15%, signal=57%
GO_CALCIUM_ION_TRANSMEMBRANE_TRANSPORT	GO_CALCIUM_ION_TRANSMEMBRANE_TRANSPORT		141	0.53306645	1.6688938	0.001984127	0.39356178	0.928	3489	tags=30%, list=16%, signal=36%
GO_POSITIVE_REGULATION_OF_GLUCOSE_METABOLIC_PROCESS	GO_POSITIVE_REGULATION_OF_GLUCOSE_METABOLIC_PROCESS		32	0.6301171	1.6653531	0.010121457	0.39649573	0.932	2999	tags=34%, list=14%, signal=40%
GO_ADRENERGIC_RECEPTOR_SIGNALING_PATHWAY	GO_ADRENERGIC_RECEPTOR_SIGNALING_PATHWAY		18	0.67915994	1.6595933	0.011538462	0.4095895	0.94	19	tags=11%, list=0%, signal=11%
GO_CIRCULATORY_SYSTEM_PROCESS	GO_CIRCULATORY_SYSTEM_PROCESS		352	0.57294613	1.6549461	0.0	0.41968817	0.947	2242	tags=29%, list=10%, signal=32%
GO_REGULATION_OF_CALCIUM_ION_TRANSMEMBRANE_TRANSPORTER_ACTIVITY	GO_REGULATION_OF_CALCIUM_ION_TRANSMEMBRANE_TRANSPORTER_ACTIVITY		66	0.6824174	1.6547165	0.004032258	0.40873906	0.947	2956	tags=36%, list=14%, signal=42%
GO_REGULATION_OF_CATION_TRANSMEMBRANE_TRANSPORT	GO_REGULATION_OF_CATION_TRANSMEMBRANE_TRANSPORT		199	0.5587674	1.6528852	0.0	0.4051033	0.95	3825	tags=35%, list=18%, signal=42%
GO_POSITIVE_REGULATION_OF_CATION_TRANSMEMBRANE_TRANSPORT	GO_POSITIVE_REGULATION_OF_CATION_TRANSMEMBRANE_TRANSPORT		90	0.56124526	1.6492319	0.0020449897	0.4120724	0.96	4129	tags=42%, list=19%, signal=52%
GO_NEGATIVE_REGULATION_OF_ACTIN_FILAMENT_DEPOLYMERIZATION	GO_NEGATIVE_REGULATION_OF_ACTIN_FILAMENT_DEPOLYMERIZATION		34	0.6796863	1.6464393	0.008247423	0.41259807	0.962	2284	tags=35%, list=10%, signal=39%
GO_REGULATION_OF_NOREPINEPHRINE_SECRETION	GO_REGULATION_OF_NOREPINEPHRINE_SECRETION		16	0.7507103	1.6425973	0.0040983604	0.41900772	0.966	1410	tags=25%, list=6%, signal=27%
GO_N_GLYCAN_PROCESSING	GO_N_GLYCAN_PROCESSING		19	0.72765696	1.6404219	0.012244898	0.41837552	0.968	2230	tags=37%, list=10%, signal=41%
GO_CYCLIC_NUCLEOTIDE_MEDIATED_SIGNALING	GO_CYCLIC_NUCLEOTIDE_MEDIATED_SIGNALING		45	0.60782576	1.6391935	0.0060362173	0.41316834	0.969	2670	tags=29%, list=12%, signal=33%
GO_NEGATIVE_REGULATION_OF_CATION_TRANSMEMBRANE_TRANSPORT	GO_NEGATIVE_REGULATION_OF_CATION_TRANSMEMBRANE_TRANSPORT		57	0.62824285	1.6379222	0.003875969	0.40813887	0.971	1410	tags=21%, list=6%, signal=22%
GO_NEGATIVE_REGULATION_OF_TRANSMEMBRANE_TRANSPORT	GO_NEGATIVE_REGULATION_OF_TRANSMEMBRANE_TRANSPORT		79	0.56738937	1.6377623	0.00390625	0.39871293	0.971	2133	tags=22%, list=10%, signal=24%
GO_RECEPTOR_INTERNALIZATION	GO_RECEPTOR_INTERNALIZATION		45	0.61860925	1.6371646	0.0019417476	0.39163983	0.971	3131	tags=36%, list=14%, signal=41%
GO_REGULATION_OF_RELEASE_OF_SEQUESTERED_CALCIUM_ION_INTO_CYTOSOL	GO_REGULATION_OF_RELEASE_OF_SEQUESTERED_CALCIUM_ION_INTO_CYTOSOL		70	0.666955	1.6356639	0.0020325202	0.38896713	0.975	3800	tags=50%, list=17%, signal=60%
GO_REGULATION_OF_GLYCOGEN_METABOLIC_PROCESS	GO_REGULATION_OF_GLYCOGEN_METABOLIC_PROCESS		32	0.6076202	1.6353033	0.006024096	0.38165492	0.975	1639	tags=22%, list=8%, signal=24%
GO_POSITIVE_REGULATION_OF_LIPASE_ACTIVITY	GO_POSITIVE_REGULATION_OF_LIPASE_ACTIVITY		66	0.55785435	1.6335368	0.0058365758	0.38002303	0.975	2943	tags=35%, list=14%, signal=40%
GO_REGULATION_OF_CALCIUM_ION_TRANSPORT_INTO_CYTOSOL	GO_REGULATION_OF_CALCIUM_ION_TRANSPORT_INTO_CYTOSOL		87	0.6431363	1.631851	0.0	0.37858582	0.977	3800	tags=46%, list=17%, signal=55%
GO_AORTA_DEVELOPMENT	GO_AORTA_DEVELOPMENT		41	0.66723573	1.6314238	0.018108651	0.37212753	0.977	2732	tags=37%, list=13%, signal=42%
GO_CELLULAR_RESPONSE_TO_GLUCAGON_STIMULUS	GO_CELLULAR_RESPONSE_TO_GLUCAGON_STIMULUS		38	0.5690667	1.6312097	0.01192843	0.36555108	0.977	2188	tags=26%, list=10%, signal=29%
GO_REGULATION_OF_CALCIUM_MEDIATED_SIGNALING	GO_REGULATION_OF_CALCIUM_MEDIATED_SIGNALING		72	0.6527673	1.6307781	0.0	0.35968313	0.978	2133	tags=33%, list=10%, signal=37%
GO_REGULATION_OF_SEQUESTERING_OF_CALCIUM_ION	GO_REGULATION_OF_SEQUESTERING_OF_CALCIUM_ION		98	0.6414707	1.6300944	0.001996008	0.35567054	0.98	3852	tags=51%, list=18%, signal=62%
GO_REGULATION_OF_CAMP_METABOLIC_PROCESS	GO_REGULATION_OF_CAMP_METABOLIC_PROCESS		122	0.5113275	1.6298414	0.0036764706	0.34983394	0.98	2841	tags=23%, list=13%, signal=26%
GO_POSITIVE_REGULATION_OF_PHOSPHATIDYLINOSITOL_3_KINASE_SIGNALING	GO_POSITIVE_REGULATION_OF_PHOSPHATIDYLINOSITOL_3_KINASE_SIGNALING		60	0.6444614	1.628992	0.002074689	0.3467472	0.98	1855	tags=38%, list=9%, signal=42%
GO_REGULATION_OF_ANDROGEN_RECEPTOR_SIGNALING_PATHWAY	GO_REGULATION_OF_ANDROGEN_RECEPTOR_SIGNALING_PATHWAY		22	0.5946347	1.6281303	0.0019120459	0.34304166	0.981	4152	tags=45%, list=19%, signal=56%
GO_RESPONSE_TO_PROSTAGLANDIN_E	GO_RESPONSE_TO_PROSTAGLANDIN_E		25	0.76886094	1.62589	0.003984064	0.34619424	0.983	2646	tags=52%, list=12%, signal=59%
GO_FIBRIL_ORGANIZATION	GO_FIBRIL_ORGANIZATION		18	0.81076187	1.6240592	0.0	0.34655148	0.983	1957	tags=50%, list=9%, signal=55%
GO_REGULATION_OF_N_METHYL_D_ASPARTATE_SELECTIVE_GLUTAMATE_RECEPTOR_ACTIVITY	GO_REGULATION_OF_N_METHYL_D_ASPARTATE_SELECTIVE_GLUTAMATE_RECEPTOR_ACTIVITY		15	0.72885674	1.6236837	0.00984252	0.3421174	0.983	1367	tags=27%, list=6%, signal=28%
GO_AUTOPHAGOSOME_ORGANIZATION	GO_AUTOPHAGOSOME_ORGANIZATION		40	0.5247748	1.6235408	0.014957265	0.33662087	0.983	4290	tags=48%, list=20%, signal=59%
GO_NEGATIVE_REGULATION_OF_VASCULATURE_DEVELOPMENT	GO_NEGATIVE_REGULATION_OF_VASCULATURE_DEVELOPMENT		75	0.5900655	1.6232597	0.002105263	0.33208364	0.983	3080	tags=39%, list=14%, signal=45%
GO_REGULATION_OF_PHOSPHOLIPASE_C_ACTIVITY	GO_REGULATION_OF_PHOSPHOLIPASE_C_ACTIVITY		39	0.65209347	1.6220907	0.008032128	0.33114016	0.986	2943	tags=51%, list=14%, signal=59%
GO_DEVELOPMENTAL_CELL_GROWTH	GO_DEVELOPMENTAL_CELL_GROWTH		74	0.5652258	1.6182057	0.010893246	0.33950022	0.986	895	tags=16%, list=4%, signal=17%
GO_NEGATIVE_REGULATION_OF_CATECHOLAMINE_SECRETION	GO_NEGATIVE_REGULATION_OF_CATECHOLAMINE_SECRETION		16	0.7393225	1.6175432	0.003992016	0.33622113	0.986	1568	tags=25%, list=7%, signal=27%
GO_REGULATION_OF_RENAL_SODIUM_EXCRETION	GO_REGULATION_OF_RENAL_SODIUM_EXCRETION		23	0.70153284	1.617032	0.020449897	0.33269647	0.986	2646	tags=30%, list=12%, signal=35%
GO_POSITIVE_REGULATION_OF_NUCLEOSIDE_METABOLIC_PROCESS	GO_POSITIVE_REGULATION_OF_NUCLEOSIDE_METABOLIC_PROCESS		23	0.66485137	1.6162505	0.023904383	0.32954383	0.987	3035	tags=35%, list=14%, signal=40%
GO_NEGATIVE_REGULATION_OF_REACTIVE_OXYGEN_SPECIES_BIOSYNTHETIC_PROCESS	GO_NEGATIVE_REGULATION_OF_REACTIVE_OXYGEN_SPECIES_BIOSYNTHETIC_PROCESS		15	0.7044492	1.6155522	0.012526096	0.32744345	0.988	2280	tags=40%, list=10%, signal=45%
GO_RENAL_SYSTEM_PROCESS	GO_RENAL_SYSTEM_PROCESS		98	0.52830106	1.6154082	0.008	0.32269207	0.988	3800	tags=36%, list=17%, signal=43%
GO_POSITIVE_REGULATION_OF_TRANSPORTER_ACTIVITY	GO_POSITIVE_REGULATION_OF_TRANSPORTER_ACTIVITY		70	0.54439384	1.6152519	0.010373444	0.31839675	0.988	3920	tags=40%, list=18%, signal=49%
GO_REGULATION_OF_NUCLEOTIDE_METABOLIC_PROCESS	GO_REGULATION_OF_NUCLEOTIDE_METABOLIC_PROCESS		199	0.4769461	1.613863	0.0018518518	0.31779265	0.988	3584	tags=26%, list=16%, signal=31%
GO_REGULATION_OF_TRANSMEMBRANE_TRANSPORT	GO_REGULATION_OF_TRANSMEMBRANE_TRANSPORT		402	0.47539383	1.6123486	0.002079002	0.3180137	0.989	3090	tags=23%, list=14%, signal=26%
GO_TRABECULA_MORPHOGENESIS	GO_TRABECULA_MORPHOGENESIS		37	0.62725824	1.6122164	0.0020876827	0.31386456	0.989	2125	tags=41%, list=10%, signal=45%
GO_DIVALENT_INORGANIC_CATION_TRANSPORT	GO_DIVALENT_INORGANIC_CATION_TRANSPORT		241	0.49880254	1.6107757	0.0	0.31399903	0.991	3413	tags=28%, list=16%, signal=33%
GO_REGULATION_OF_MACROPHAGE_DERIVED_FOAM_CELL_DIFFERENTIATION	GO_REGULATION_OF_MACROPHAGE_DERIVED_FOAM_CELL_DIFFERENTIATION		27	0.6944315	1.6099796	0.005964215	0.3126394	0.992	1165	tags=30%, list=5%, signal=31%
GO_POSITIVE_REGULATION_OF_LIPID_STORAGE	GO_POSITIVE_REGULATION_OF_LIPID_STORAGE		16	0.77281547	1.6090099	0.009861933	0.31161234	0.992	755	tags=38%, list=3%, signal=39%
GO_MELANOCYTE_DIFFERENTIATION	GO_MELANOCYTE_DIFFERENTIATION		19	0.72010493	1.6086315	0.00811359	0.30850792	0.992	3404	tags=58%, list=16%, signal=69%
GO_POSITIVE_REGULATION_OF_GLYCOGEN_METABOLIC_PROCESS	GO_POSITIVE_REGULATION_OF_GLYCOGEN_METABOLIC_PROCESS		15	0.75419223	1.6078144	0.008130081	0.30766076	0.993	2999	tags=47%, list=14%, signal=54%
GO_REGULATION_OF_BMP_SIGNALING_PATHWAY	GO_REGULATION_OF_BMP_SIGNALING_PATHWAY		75	0.60119915	1.6076734	0.0021276595	0.30417344	0.993	3304	tags=37%, list=15%, signal=44%
GO_POSITIVE_REGULATION_OF_POTASSIUM_ION_TRANSPORT	GO_POSITIVE_REGULATION_OF_POTASSIUM_ION_TRANSPORT		37	0.5490709	1.6045641	0.015810277	0.309943	0.993	124	tags=11%, list=1%, signal=11%
GO_NEGATIVE_REGULATION_OF_G_PROTEIN_COUPLED_RECEPTOR_PROTEIN_SIGNALING_PATHWAY	GO_NEGATIVE_REGULATION_OF_G_PROTEIN_COUPLED_RECEPTOR_PROTEIN_SIGNALING_PATHWAY		37	0.63169825	1.6039441	0.010309278	0.30743808	0.993	3658	tags=38%, list=17%, signal=45%
GO_POSITIVE_REGULATION_OF_CALCIUM_ION_TRANSMEMBRANE_TRANSPORTER_ACTIVITY	GO_POSITIVE_REGULATION_OF_CALCIUM_ION_TRANSMEMBRANE_TRANSPORTER_ACTIVITY		29	0.6447968	1.6036918	0.019646365	0.30410665	0.993	3402	tags=45%, list=16%, signal=53%
GO_REGULATION_OF_PHOSPHOLIPID_METABOLIC_PROCESS	GO_REGULATION_OF_PHOSPHOLIPID_METABOLIC_PROCESS		58	0.56825435	1.6031351	0.0038986355	0.30210903	0.993	2478	tags=36%, list=11%, signal=41%
GO_BONE_CELL_DEVELOPMENT	GO_BONE_CELL_DEVELOPMENT		22	0.5899335	1.6030216	0.020449897	0.29875335	0.993	4065	tags=45%, list=19%, signal=56%
GO_RESPONSE_TO_BMP	GO_RESPONSE_TO_BMP		89	0.5772936	1.6015345	0.0	0.29978827	0.993	3058	tags=33%, list=14%, signal=38%
GO_NEGATIVE_REGULATION_OF_TRANSPORTER_ACTIVITY	GO_NEGATIVE_REGULATION_OF_TRANSPORTER_ACTIVITY		60	0.60041624	1.601457	0.009803922	0.29643252	0.993	1206	tags=18%, list=6%, signal=19%
GO_REGULATION_OF_GLUCOSE_IMPORT_IN_RESPONSE_TO_INSULIN_STIMULUS	GO_REGULATION_OF_GLUCOSE_IMPORT_IN_RESPONSE_TO_INSULIN_STIMULUS		15	0.710831	1.6012405	0.005952381	0.29360074	0.994	3755	tags=60%, list=17%, signal=72%
GO_ACTIN_FILAMENT_BASED_PROCESS	GO_ACTIN_FILAMENT_BASED_PROCESS		434	0.5618179	1.6010547	0.006048387	0.29066542	0.994	2512	tags=29%, list=12%, signal=32%
GO_REGULATION_OF_NUCLEOTIDE_CATABOLIC_PROCESS	GO_REGULATION_OF_NUCLEOTIDE_CATABOLIC_PROCESS		34	0.5710382	1.6003767	0.015384615	0.28991857	0.994	3035	tags=29%, list=14%, signal=34%
GO_REGULATION_OF_MUSCLE_ADAPTATION	GO_REGULATION_OF_MUSCLE_ADAPTATION		62	0.6531132	1.6003695	0.0118811885	0.2865576	0.994	1322	tags=27%, list=6%, signal=29%
GO_REGULATION_OF_CATION_CHANNEL_ACTIVITY	GO_REGULATION_OF_CATION_CHANNEL_ACTIVITY		83	0.5763596	1.5989214	0.004040404	0.2872802	0.994	2956	tags=28%, list=14%, signal=32%
GO_REGULATION_OF_METAL_ION_TRANSPORT	GO_REGULATION_OF_METAL_ION_TRANSPORT		308	0.5030424	1.598015	0.0	0.2868897	0.994	3080	tags=27%, list=14%, signal=31%
GO_ASTROCYTE_DEVELOPMENT	GO_ASTROCYTE_DEVELOPMENT		19	0.67565376	1.5968542	0.012658228	0.2871119	0.995	1557	tags=26%, list=7%, signal=28%
GO_MYELOID_CELL_DEVELOPMENT	GO_MYELOID_CELL_DEVELOPMENT		42	0.5328099	1.5967802	0.0041067763	0.28407273	0.995	4065	tags=40%, list=19%, signal=50%
GO_CELL_MATRIX_ADHESION	GO_CELL_MATRIX_ADHESION		107	0.5997431	1.5964879	0.004	0.28177983	0.995	1905	tags=33%, list=9%, signal=36%
GO_RESPONSE_TO_PROSTAGLANDIN	GO_RESPONSE_TO_PROSTAGLANDIN		33	0.7193701	1.5958325	0.004008016	0.28058636	0.995	2188	tags=39%, list=10%, signal=44%
GO_NEGATIVE_REGULATION_OF_CALCIUM_ION_TRANSMEMBRANE_TRANSPORT	GO_NEGATIVE_REGULATION_OF_CALCIUM_ION_TRANSMEMBRANE_TRANSPORT		26	0.7696991	1.5951028	0.00589391	0.27984384	0.995	2133	tags=42%, list=10%, signal=47%
GO_REGULATION_OF_CALCIUM_ION_IMPORT	GO_REGULATION_OF_CALCIUM_ION_IMPORT		94	0.62131584	1.5946867	0.0060975607	0.2779627	0.995	3200	tags=39%, list=15%, signal=46%
GO_NEGATIVE_REGULATION_OF_PROTEIN_COMPLEX_ASSEMBLY	GO_NEGATIVE_REGULATION_OF_PROTEIN_COMPLEX_ASSEMBLY		103	0.48631	1.5922339	0.0020703934	0.28183052	0.997	3026	tags=27%, list=14%, signal=31%
GO_REGULATION_OF_PHOSPHOLIPASE_ACTIVITY	GO_REGULATION_OF_PHOSPHOLIPASE_ACTIVITY		63	0.5641019	1.5915332	0.012072435	0.28102604	0.997	2943	tags=38%, list=14%, signal=44%
GO_POSITIVE_REGULATION_OF_TRANSMEMBRANE_TRANSPORT	GO_POSITIVE_REGULATION_OF_TRANSMEMBRANE_TRANSPORT		120	0.51415557	1.5909945	0.0020283975	0.27979606	0.997	3691	tags=35%, list=17%, signal=42%
GO_CALCIUM_MEDIATED_SIGNALING	GO_CALCIUM_MEDIATED_SIGNALING		82	0.61053234	1.5900503	0.0	0.2797581	0.997	3001	tags=44%, list=14%, signal=51%
GO_RESPONSE_TO_GLUCAGON	GO_RESPONSE_TO_GLUCAGON		48	0.5280969	1.5898433	0.012371134	0.27751487	0.997	2188	tags=23%, list=10%, signal=25%
GO_MYOTUBE_DIFFERENTIATION	GO_MYOTUBE_DIFFERENTIATION		51	0.6457991	1.587762	0.015904572	0.28053966	0.997	3035	tags=35%, list=14%, signal=41%
GO_REGULATION_OF_NON_CANONICAL_WNT_SIGNALING_PATHWAY	GO_REGULATION_OF_NON_CANONICAL_WNT_SIGNALING_PATHWAY		19	0.76220304	1.5876447	0.012145749	0.2780533	0.997	1376	tags=42%, list=6%, signal=45%
GO_POSITIVE_REGULATION_OF_PHOSPHOLIPASE_ACTIVITY	GO_POSITIVE_REGULATION_OF_PHOSPHOLIPASE_ACTIVITY		53	0.5725732	1.5874512	0.013806706	0.27595466	0.997	2943	tags=40%, list=14%, signal=46%
GO_MUSCLE_STRUCTURE_DEVELOPMENT	GO_MUSCLE_STRUCTURE_DEVELOPMENT		410	0.6122275	1.5867542	0.006122449	0.2750962	0.997	3309	tags=40%, list=15%, signal=46%
GO_POSITIVE_REGULATION_OF_NUCLEOTIDE_CATABOLIC_PROCESS	GO_POSITIVE_REGULATION_OF_NUCLEOTIDE_CATABOLIC_PROCESS		16	0.67502016	1.5865343	0.016161617	0.2731107	0.997	2787	tags=31%, list=13%, signal=36%
GO_REGULATION_OF_BLOOD_CIRCULATION	GO_REGULATION_OF_BLOOD_CIRCULATION		285	0.54561865	1.5854269	0.008130081	0.27372614	0.997	2233	tags=25%, list=10%, signal=28%
GO_CYTOSOLIC_CALCIUM_ION_TRANSPORT	GO_CYTOSOLIC_CALCIUM_ION_TRANSPORT		49	0.6461633	1.5832874	0.010224949	0.27708963	0.998	3377	tags=49%, list=16%, signal=58%
GO_NEGATIVE_REGULATION_OF_TRANSPORT	GO_NEGATIVE_REGULATION_OF_TRANSPORT		427	0.45439625	1.583091	0.001992032	0.27508605	0.998	3273	tags=24%, list=15%, signal=28%
GO_NITRIC_OXIDE_MEDIATED_SIGNAL_TRANSDUCTION	GO_NITRIC_OXIDE_MEDIATED_SIGNAL_TRANSDUCTION		18	0.8037404	1.5826563	0.005905512	0.27384573	0.998	1925	tags=50%, list=9%, signal=55%
GO_HETEROPHILIC_CELL_CELL_ADHESION_VIA_PLASMA_MEMBRANE_CELL_ADHESION_MOLECULES	GO_HETEROPHILIC_CELL_CELL_ADHESION_VIA_PLASMA_MEMBRANE_CELL_ADHESION_MOLECULES		38	0.667633	1.5819573	0.0019723866	0.27337873	0.998	862	tags=26%, list=4%, signal=27%
GO_CELL_RECOGNITION	GO_CELL_RECOGNITION		125	0.5871199	1.5816993	0.004048583	0.27157086	0.998	2932	tags=34%, list=13%, signal=39%
GO_REGULATION_OF_CARDIAC_MUSCLE_CONTRACTION_BY_REGULATION_OF_THE_RELEASE_OF_SEQUESTERED_CALCIUM_ION	GO_REGULATION_OF_CARDIAC_MUSCLE_CONTRACTION_BY_REGULATION_OF_THE_RELEASE_OF_SEQUESTERED_CALCIUM_ION		18	0.80540174	1.5809369	0.004008016	0.27144468	0.998	1294	tags=44%, list=6%, signal=47%
GO_REGULATION_OF_CATECHOLAMINE_SECRETION	GO_REGULATION_OF_CATECHOLAMINE_SECRETION		41	0.5812479	1.5805532	0.0	0.269951	0.998	1568	tags=15%, list=7%, signal=16%
GO_COMPLEMENT_ACTIVATION	GO_COMPLEMENT_ACTIVATION		51	0.7449334	1.5792705	0.016064256	0.27119625	0.998	3374	tags=61%, list=16%, signal=72%
GO_PROTEIN_ACTIVATION_CASCADE	GO_PROTEIN_ACTIVATION_CASCADE		73	0.68136704	1.5791521	0.014227643	0.26908088	0.998	3374	tags=51%, list=16%, signal=60%
GO_BONE_DEVELOPMENT	GO_BONE_DEVELOPMENT		149	0.5399418	1.5783945	0.010752688	0.2687155	0.998	3066	tags=34%, list=14%, signal=40%
GO_NEGATIVE_REGULATION_OF_CELLULAR_RESPONSE_TO_GROWTH_FACTOR_STIMULUS	GO_NEGATIVE_REGULATION_OF_CELLULAR_RESPONSE_TO_GROWTH_FACTOR_STIMULUS		116	0.57923657	1.5780207	0.008247423	0.26729655	0.998	3619	tags=34%, list=17%, signal=41%
GO_REGULATION_OF_CALCIUM_ION_TRANSPORT	GO_REGULATION_OF_CALCIUM_ION_TRANSPORT		196	0.559029	1.5775806	0.0020120724	0.26630872	0.998	3200	tags=34%, list=15%, signal=40%
GO_REGULATION_OF_HEART_CONTRACTION	GO_REGULATION_OF_HEART_CONTRACTION		214	0.56861556	1.5771651	0.013916501	0.2651244	0.998	2233	tags=25%, list=10%, signal=28%
GO_DETECTION_OF_MECHANICAL_STIMULUS	GO_DETECTION_OF_MECHANICAL_STIMULUS		37	0.64713573	1.5754473	0.027237354	0.26746702	0.998	1966	tags=27%, list=9%, signal=30%
GO_POSITIVE_REGULATION_OF_SMALL_GTPASE_MEDIATED_SIGNAL_TRANSDUCTION	GO_POSITIVE_REGULATION_OF_SMALL_GTPASE_MEDIATED_SIGNAL_TRANSDUCTION		38	0.54745924	1.5753094	0.00811359	0.26563972	0.998	2920	tags=37%, list=13%, signal=42%
GO_POSITIVE_REGULATION_OF_CALCIUM_ION_TRANSMEMBRANE_TRANSPORT	GO_POSITIVE_REGULATION_OF_CALCIUM_ION_TRANSMEMBRANE_TRANSPORT		54	0.6020798	1.5739977	0.004140787	0.2667941	0.998	4129	tags=50%, list=19%, signal=62%
GO_ERYTHROCYTE_HOMEOSTASIS	GO_ERYTHROCYTE_HOMEOSTASIS		70	0.49137336	1.5726104	0.0019569471	0.26840833	0.999	3407	tags=29%, list=16%, signal=34%
GO_DEVELOPMENTAL_PIGMENTATION	GO_DEVELOPMENTAL_PIGMENTATION		38	0.5511281	1.5720626	0.012295082	0.26779038	0.999	3404	tags=34%, list=16%, signal=40%
GO_NEGATIVE_REGULATION_OF_LOCOMOTION	GO_NEGATIVE_REGULATION_OF_LOCOMOTION		249	0.50428396	1.5715487	0.00203666	0.26699814	0.999	3194	tags=33%, list=15%, signal=39%
GO_REGULATION_OF_LIPID_KINASE_ACTIVITY	GO_REGULATION_OF_LIPID_KINASE_ACTIVITY		47	0.58628196	1.5712062	0.006048387	0.2659313	0.999	3284	tags=40%, list=15%, signal=48%
GO_REGULATION_OF_GLUCOSE_METABOLIC_PROCESS	GO_REGULATION_OF_GLUCOSE_METABOLIC_PROCESS		97	0.52057564	1.5692703	0.008583691	0.26902932	0.999	2999	tags=28%, list=14%, signal=32%
GO_REGULATION_OF_GASTRULATION	GO_REGULATION_OF_GASTRULATION		31	0.6451996	1.5692476	0.01871102	0.26694682	0.999	2074	tags=32%, list=10%, signal=36%
GO_RESPONSE_TO_THYROID_HORMONE	GO_RESPONSE_TO_THYROID_HORMONE		19	0.6461813	1.5687312	0.010204081	0.26626036	0.999	2956	tags=37%, list=14%, signal=43%
GO_MUSCLE_CELL_DIFFERENTIATION	GO_MUSCLE_CELL_DIFFERENTIATION		227	0.6182994	1.5686989	0.014112903	0.26425624	0.999	3293	tags=39%, list=15%, signal=46%
GO_NEGATIVE_REGULATION_OF_KIDNEY_DEVELOPMENT	GO_NEGATIVE_REGULATION_OF_KIDNEY_DEVELOPMENT		17	0.6646904	1.5685976	0.00407332	0.26253527	0.999	3138	tags=35%, list=14%, signal=41%
GO_CYCLIC_NUCLEOTIDE_METABOLIC_PROCESS	GO_CYCLIC_NUCLEOTIDE_METABOLIC_PROCESS		55	0.57516414	1.5683783	0.0060728746	0.26114196	0.999	1962	tags=29%, list=9%, signal=32%
GO_REGULATION_OF_CYTOSOLIC_CALCIUM_ION_CONCENTRATION	GO_REGULATION_OF_CYTOSOLIC_CALCIUM_ION_CONCENTRATION		191	0.5120215	1.567967	0.005952381	0.26005957	0.999	3016	tags=29%, list=14%, signal=33%
GO_PROTEIN_LOCALIZATION_TO_CELL_SURFACE	GO_PROTEIN_LOCALIZATION_TO_CELL_SURFACE		22	0.62301284	1.5674423	0.01178782	0.25931087	0.999	938	tags=23%, list=4%, signal=24%
GO_ACTIVATION_OF_PROTEIN_KINASE_B_ACTIVITY	GO_ACTIVATION_OF_PROTEIN_KINASE_B_ACTIVITY		21	0.5779188	1.567054	0.01863354	0.25853932	0.999	4187	tags=38%, list=19%, signal=47%
GO_DEFINITIVE_HEMOPOIESIS	GO_DEFINITIVE_HEMOPOIESIS		15	0.70370924	1.5656435	0.008196721	0.2602836	0.999	3075	tags=47%, list=14%, signal=54%
GO_REGULATION_OF_SYSTEM_PROCESS	GO_REGULATION_OF_SYSTEM_PROCESS		488	0.5223375	1.5653002	0.006198347	0.25921077	0.999	2290	tags=24%, list=11%, signal=26%
GO_REGULATION_OF_CARDIAC_MUSCLE_CONTRACTION_BY_CALCIUM_ION_SIGNALING	GO_REGULATION_OF_CARDIAC_MUSCLE_CONTRACTION_BY_CALCIUM_ION_SIGNALING		22	0.7529333	1.5651875	0.008196721	0.25757393	0.999	1294	tags=36%, list=6%, signal=39%
GO_RENAL_WATER_HOMEOSTASIS	GO_RENAL_WATER_HOMEOSTASIS		34	0.5936047	1.5648794	0.026	0.25677478	0.999	3578	tags=35%, list=16%, signal=42%
GO_REGULATION_OF_LIPASE_ACTIVITY	GO_REGULATION_OF_LIPASE_ACTIVITY		82	0.52903306	1.5640264	0.013752456	0.2571284	0.999	2943	tags=34%, list=14%, signal=39%
GO_REGULATION_OF_LYASE_ACTIVITY	GO_REGULATION_OF_LYASE_ACTIVITY		79	0.48830312	1.5638047	0.012915129	0.25588402	0.999	3691	tags=25%, list=17%, signal=30%
GO_TRABECULA_FORMATION	GO_TRABECULA_FORMATION		22	0.71037966	1.5615989	0.0061099795	0.25954556	0.999	2125	tags=50%, list=10%, signal=55%
GO_NEGATIVE_REGULATION_OF_ESTABLISHMENT_OF_PROTEIN_LOCALIZATION	GO_NEGATIVE_REGULATION_OF_ESTABLISHMENT_OF_PROTEIN_LOCALIZATION		197	0.46229008	1.5611619	0.0020533882	0.2588861	0.999	3814	tags=29%, list=18%, signal=35%
GO_CALCIUM_ION_IMPORT	GO_CALCIUM_ION_IMPORT		58	0.57922846	1.5604635	0.017857144	0.25872883	0.999	3016	tags=34%, list=14%, signal=40%
GO_REGULATION_OF_CARBOHYDRATE_CATABOLIC_PROCESS	GO_REGULATION_OF_CARBOHYDRATE_CATABOLIC_PROCESS		40	0.5608184	1.5602518	0.019723866	0.25744462	0.999	1556	tags=20%, list=7%, signal=22%
GO_REGULATION_OF_PLATELET_AGGREGATION	GO_REGULATION_OF_PLATELET_AGGREGATION		16	0.70633906	1.5596256	0.013592233	0.2571943	0.999	3526	tags=56%, list=16%, signal=67%
GO_POSITIVE_REGULATION_OF_NUCLEOTIDE_METABOLIC_PROCESS	GO_POSITIVE_REGULATION_OF_NUCLEOTIDE_METABOLIC_PROCESS		125	0.48329407	1.5589852	0.009398496	0.25721157	0.999	3691	tags=29%, list=17%, signal=34%
GO_REGULATION_OF_MUSCLE_SYSTEM_PROCESS	GO_REGULATION_OF_MUSCLE_SYSTEM_PROCESS		190	0.5826608	1.5588557	0.010080645	0.25582922	0.999	1447	tags=26%, list=7%, signal=27%
GO_REGULATION_OF_HOMEOSTATIC_PROCESS	GO_REGULATION_OF_HOMEOSTATIC_PROCESS		424	0.45906916	1.5579115	0.0	0.25654402	0.999	3049	tags=26%, list=14%, signal=30%
GO_DIVALENT_INORGANIC_CATION_HOMEOSTASIS	GO_DIVALENT_INORGANIC_CATION_HOMEOSTASIS		321	0.47943473	1.5574598	0.001968504	0.2558877	0.999	2944	tags=26%, list=14%, signal=29%
GO_NEGATIVE_REGULATION_OF_EXOCYTOSIS	GO_NEGATIVE_REGULATION_OF_EXOCYTOSIS		26	0.6544003	1.5571557	0.012371134	0.25485733	0.999	3506	tags=42%, list=16%, signal=50%
GO_CELL_SUBSTRATE_ADHESION	GO_CELL_SUBSTRATE_ADHESION		152	0.5551836	1.5567694	0.007751938	0.25421008	0.999	1905	tags=30%, list=9%, signal=33%
GO_MEMBRANE_DEPOLARIZATION_DURING_ACTION_POTENTIAL	GO_MEMBRANE_DEPOLARIZATION_DURING_ACTION_POTENTIAL		36	0.6176943	1.555565	0.01992032	0.25547084	0.999	3039	tags=33%, list=14%, signal=39%
GO_REGULATION_OF_PHOSPHATIDYLINOSITOL_3_KINASE_SIGNALING	GO_REGULATION_OF_PHOSPHATIDYLINOSITOL_3_KINASE_SIGNALING		136	0.52311975	1.5540576	0.0	0.25731972	0.999	2461	tags=29%, list=11%, signal=32%
GO_EMBRYONIC_DIGESTIVE_TRACT_MORPHOGENESIS	GO_EMBRYONIC_DIGESTIVE_TRACT_MORPHOGENESIS		17	0.7017031	1.5538611	0.014522822	0.2560177	0.999	1829	tags=35%, list=8%, signal=39%
GO_REGULATION_OF_PHOSPHATIDYLINOSITOL_3_KINASE_ACTIVITY	GO_REGULATION_OF_PHOSPHATIDYLINOSITOL_3_KINASE_ACTIVITY		39	0.6200741	1.553848	0.00996016	0.25438225	0.999	3284	tags=44%, list=15%, signal=51%
GO_ACTIVATION_OF_PROTEIN_KINASE_A_ACTIVITY	GO_ACTIVATION_OF_PROTEIN_KINASE_A_ACTIVITY		17	0.64624023	1.5536994	0.021825397	0.25304908	0.999	2014	tags=29%, list=9%, signal=32%
GO_POSITIVE_REGULATION_OF_GLUCOSE_TRANSPORT	GO_POSITIVE_REGULATION_OF_GLUCOSE_TRANSPORT		40	0.60772735	1.5536186	0.012793177	0.2516952	0.999	2791	tags=38%, list=13%, signal=43%
GO_NEGATIVE_REGULATION_OF_ION_TRANSPORT	GO_NEGATIVE_REGULATION_OF_ION_TRANSPORT		118	0.5264265	1.551155	0.001968504	0.2558956	0.999	2166	tags=25%, list=10%, signal=27%
GO_FOREBRAIN_NEURON_DEVELOPMENT	GO_FOREBRAIN_NEURON_DEVELOPMENT		34	0.54883486	1.5504876	0.019607844	0.25628552	0.999	2898	tags=26%, list=13%, signal=30%
GO_HEART_PROCESS	GO_HEART_PROCESS		81	0.73322916	1.5496386	0.017964073	0.2566224	0.999	1389	tags=40%, list=6%, signal=42%
GO_MUSCLE_ORGAN_DEVELOPMENT	GO_MUSCLE_ORGAN_DEVELOPMENT		258	0.6282117	1.5491917	0.012244898	0.25616828	0.999	2478	tags=36%, list=11%, signal=41%
GO_REGULATION_OF_ACTIN_FILAMENT_BASED_PROCESS	GO_REGULATION_OF_ACTIN_FILAMENT_BASED_PROCESS		300	0.4751535	1.5487133	0.0020325202	0.25571978	0.999	3170	tags=30%, list=15%, signal=35%
GO_REGULATION_OF_PROTEIN_ACTIVATION_CASCADE	GO_REGULATION_OF_PROTEIN_ACTIVATION_CASCADE		31	0.65718627	1.5476902	0.030241935	0.256643	0.999	3217	tags=45%, list=15%, signal=53%
GO_ENDOCYTOSIS	GO_ENDOCYTOSIS		453	0.46568155	1.5453277	0.0018796993	0.26081184	0.999	3420	tags=28%, list=16%, signal=33%
GO_MUSCLE_SYSTEM_PROCESS	GO_MUSCLE_SYSTEM_PROCESS		275	0.6802265	1.5424659	0.014373717	0.26686037	0.999	1969	tags=36%, list=9%, signal=39%
GO_STRIATED_MUSCLE_CONTRACTION	GO_STRIATED_MUSCLE_CONTRACTION		94	0.7429254	1.5420445	0.021782178	0.2663848	0.999	1389	tags=40%, list=6%, signal=43%
GO_ACTIVATION_OF_PHOSPHOLIPASE_C_ACTIVITY	GO_ACTIVATION_OF_PHOSPHOLIPASE_C_ACTIVITY		27	0.6241325	1.5416307	0.014	0.2658258	0.999	2943	tags=48%, list=14%, signal=56%
GO_STRIATED_MUSCLE_ADAPTATION	GO_STRIATED_MUSCLE_ADAPTATION		23	0.7503583	1.5411204	0.02584493	0.26562998	0.999	3035	tags=57%, list=14%, signal=66%
GO_CARBOHYDRATE_DERIVATIVE_CATABOLIC_PROCESS	GO_CARBOHYDRATE_DERIVATIVE_CATABOLIC_PROCESS		164	0.4716902	1.5410134	0.002004008	0.26427427	0.999	3890	tags=32%, list=18%, signal=38%
GO_POSITIVE_REGULATION_OF_PHOSPHOLIPID_METABOLIC_PROCESS	GO_POSITIVE_REGULATION_OF_PHOSPHOLIPID_METABOLIC_PROCESS		40	0.58736056	1.539385	0.015841585	0.2666677	0.999	3170	tags=43%, list=15%, signal=50%
GO_NEUROMUSCULAR_JUNCTION_DEVELOPMENT	GO_NEUROMUSCULAR_JUNCTION_DEVELOPMENT		35	0.6045404	1.5390677	0.02244898	0.2659424	0.999	2834	tags=29%, list=13%, signal=33%
GO_REGULATED_EXOCYTOSIS	GO_REGULATED_EXOCYTOSIS		207	0.49859864	1.5384619	0.0	0.26614833	0.999	3085	tags=28%, list=14%, signal=32%
GO_REGULATION_OF_RELEASE_OF_SEQUESTERED_CALCIUM_ION_INTO_CYTOSOL_BY_SARCOPLASMIC_RETICULUM	GO_REGULATION_OF_RELEASE_OF_SEQUESTERED_CALCIUM_ION_INTO_CYTOSOL_BY_SARCOPLASMIC_RETICULUM		24	0.795302	1.5382891	0.016161617	0.26499823	0.999	1294	tags=42%, list=6%, signal=44%
GO_NEGATIVE_REGULATION_OF_STRIATED_MUSCLE_CELL_DIFFERENTIATION	GO_NEGATIVE_REGULATION_OF_STRIATED_MUSCLE_CELL_DIFFERENTIATION		25	0.6671455	1.5377575	0.021484375	0.26488116	0.999	3290	tags=60%, list=15%, signal=71%
GO_REGULATION_OF_MUSCLE_CELL_DIFFERENTIATION	GO_REGULATION_OF_MUSCLE_CELL_DIFFERENTIATION		146	0.52935374	1.5372931	0.008385744	0.26447573	0.999	3347	tags=34%, list=15%, signal=39%
GO_REGULATION_OF_ENERGY_HOMEOSTASIS	GO_REGULATION_OF_ENERGY_HOMEOSTASIS		17	0.65637326	1.5366774	0.010460251	0.26452842	0.999	2052	tags=29%, list=9%, signal=32%
GO_ACTIN_POLYMERIZATION_OR_DEPOLYMERIZATION	GO_ACTIN_POLYMERIZATION_OR_DEPOLYMERIZATION		35	0.5773527	1.5359056	0.022088353	0.26491752	0.999	3709	tags=49%, list=17%, signal=58%
GO_PLATELET_DEGRANULATION	GO_PLATELET_DEGRANULATION		101	0.575233	1.535005	0.017892644	0.26558274	0.999	3526	tags=39%, list=16%, signal=46%
GO_NEGATIVE_REGULATION_OF_TRANSMEMBRANE_RECEPTOR_PROTEIN_SERINE_THREONINE_KINASE_SIGNALING_PATHWAY	GO_NEGATIVE_REGULATION_OF_TRANSMEMBRANE_RECEPTOR_PROTEIN_SERINE_THREONINE_KINASE_SIGNALING_PATHWAY		97	0.553103	1.5343233	0.016194332	0.26555872	0.999	3459	tags=30%, list=16%, signal=35%
GO_NEGATIVE_REGULATION_OF_INTRACELLULAR_STEROID_HORMONE_RECEPTOR_SIGNALING_PATHWAY	GO_NEGATIVE_REGULATION_OF_INTRACELLULAR_STEROID_HORMONE_RECEPTOR_SIGNALING_PATHWAY		28	0.55175	1.5336294	0.014056225	0.26564983	0.999	1583	tags=25%, list=7%, signal=27%
GO_GLIAL_CELL_DEVELOPMENT	GO_GLIAL_CELL_DEVELOPMENT		73	0.5008515	1.5327429	0.01750547	0.26626801	0.999	2040	tags=22%, list=9%, signal=24%
GO_SKELETAL_MUSCLE_ORGAN_DEVELOPMENT	GO_SKELETAL_MUSCLE_ORGAN_DEVELOPMENT		127	0.59531087	1.5317606	0.01629328	0.26720226	0.999	3699	tags=41%, list=17%, signal=49%
GO_LAMELLIPODIUM_ORGANIZATION	GO_LAMELLIPODIUM_ORGANIZATION		34	0.5566969	1.5315679	0.019880716	0.2662235	0.999	1371	tags=24%, list=6%, signal=25%
GO_REGULATION_OF_INSULIN_LIKE_GROWTH_FACTOR_RECEPTOR_SIGNALING_PATHWAY	GO_REGULATION_OF_INSULIN_LIKE_GROWTH_FACTOR_RECEPTOR_SIGNALING_PATHWAY		22	0.7030207	1.5312322	0.035789475	0.26564026	0.999	672	tags=23%, list=3%, signal=23%
GO_REGULATION_OF_SODIUM_ION_TRANSMEMBRANE_TRANSPORTER_ACTIVITY	GO_REGULATION_OF_SODIUM_ION_TRANSMEMBRANE_TRANSPORTER_ACTIVITY		37	0.6203768	1.5302732	0.030991735	0.26624998	0.999	1523	tags=24%, list=7%, signal=26%
GO_RESPONSE_TO_ZINC_ION	GO_RESPONSE_TO_ZINC_ION		51	0.5466088	1.5300368	0.02964427	0.2653445	0.999	2675	tags=22%, list=12%, signal=25%
GO_REGULATION_OF_CYCLIC_NUCLEOTIDE_METABOLIC_PROCESS	GO_REGULATION_OF_CYCLIC_NUCLEOTIDE_METABOLIC_PROCESS		147	0.47649324	1.5298307	0.018621974	0.26449028	0.999	3691	tags=27%, list=17%, signal=33%
GO_NEGATIVE_REGULATION_OF_HOMEOSTATIC_PROCESS	GO_NEGATIVE_REGULATION_OF_HOMEOSTATIC_PROCESS		117	0.48948842	1.5297611	0.013539651	0.26326814	0.999	3016	tags=29%, list=14%, signal=34%
GO_PIGMENT_CELL_DIFFERENTIATION	GO_PIGMENT_CELL_DIFFERENTIATION		27	0.5843315	1.5295693	0.020242915	0.2623749	0.999	3404	tags=41%, list=16%, signal=48%
GO_MUSCLE_CELL_DEVELOPMENT	GO_MUSCLE_CELL_DEVELOPMENT		122	0.69900006	1.5293862	0.018255578	0.26142544	0.999	2213	tags=40%, list=10%, signal=44%
GO_REGULATION_OF_RYANODINE_SENSITIVE_CALCIUM_RELEASE_CHANNEL_ACTIVITY	GO_REGULATION_OF_RYANODINE_SENSITIVE_CALCIUM_RELEASE_CHANNEL_ACTIVITY		25	0.7305571	1.5277162	0.016260162	0.26395327	0.999	2133	tags=40%, list=10%, signal=44%
GO_MUSCLE_CONTRACTION	GO_MUSCLE_CONTRACTION		226	0.7065181	1.5269893	0.022727273	0.26443884	0.999	1969	tags=39%, list=9%, signal=42%
GO_NEGATIVE_REGULATION_OF_LEUKOCYTE_MIGRATION	GO_NEGATIVE_REGULATION_OF_LEUKOCYTE_MIGRATION		29	0.6809666	1.5249953	0.005859375	0.26787055	1.0	3347	tags=59%, list=15%, signal=69%
GO_ADAPTATION_OF_SIGNALING_PATHWAY	GO_ADAPTATION_OF_SIGNALING_PATHWAY		19	0.5812977	1.5242908	0.03883495	0.26816565	1.0	2512	tags=32%, list=12%, signal=36%
GO_HEART_GROWTH	GO_HEART_GROWTH		24	0.62185466	1.5235718	0.029473685	0.26858696	1.0	3290	tags=33%, list=15%, signal=39%
GO_ACTIN_FILAMENT_BASED_MOVEMENT	GO_ACTIN_FILAMENT_BASED_MOVEMENT		91	0.75457776	1.5226113	0.025948104	0.26954836	1.0	1907	tags=45%, list=9%, signal=49%
GO_MULTICELLULAR_ORGANISMAL_SIGNALING	GO_MULTICELLULAR_ORGANISMAL_SIGNALING		115	0.49581638	1.5218645	0.014112903	0.27007422	1.0	2441	tags=19%, list=11%, signal=21%
GO_REGULATION_OF_SMALL_GTPASE_MEDIATED_SIGNAL_TRANSDUCTION	GO_REGULATION_OF_SMALL_GTPASE_MEDIATED_SIGNAL_TRANSDUCTION		266	0.43007958	1.5210854	0.003944773	0.270582	1.0	3270	tags=32%, list=15%, signal=37%
GO_REGULATION_OF_ACTIN_FILAMENT_DEPOLYMERIZATION	GO_REGULATION_OF_ACTIN_FILAMENT_DEPOLYMERIZATION		44	0.6204717	1.5207528	0.029045643	0.26994452	1.0	2284	tags=32%, list=10%, signal=35%
GO_MYOTUBE_CELL_DEVELOPMENT	GO_MYOTUBE_CELL_DEVELOPMENT		26	0.67717713	1.5206246	0.012269938	0.2689794	1.0	1530	tags=31%, list=7%, signal=33%
GO_POSITIVE_REGULATION_OF_CELL_SUBSTRATE_ADHESION	GO_POSITIVE_REGULATION_OF_CELL_SUBSTRATE_ADHESION		94	0.54314077	1.5196838	0.0121951215	0.26981112	1.0	2568	tags=30%, list=12%, signal=34%
GO_REGULATION_OF_STRIATED_MUSCLE_CELL_DIFFERENTIATION	GO_REGULATION_OF_STRIATED_MUSCLE_CELL_DIFFERENTIATION		82	0.5742653	1.5189981	0.008281574	0.27004734	1.0	3290	tags=41%, list=15%, signal=49%
GO_POSITIVE_REGULATION_OF_CELLULAR_RESPONSE_TO_TRANSFORMING_GROWTH_FACTOR_BETA_STIMULUS	GO_POSITIVE_REGULATION_OF_CELLULAR_RESPONSE_TO_TRANSFORMING_GROWTH_FACTOR_BETA_STIMULUS		24	0.5810354	1.5175536	0.020703934	0.27221352	1.0	1097	tags=21%, list=5%, signal=22%
GO_REGULATION_OF_FATTY_ACID_OXIDATION	GO_REGULATION_OF_FATTY_ACID_OXIDATION		26	0.64347786	1.5174636	0.02385686	0.27109826	1.0	1569	tags=27%, list=7%, signal=29%
GO_CENTRAL_NERVOUS_SYSTEM_PROJECTION_NEURON_AXONOGENESIS	GO_CENTRAL_NERVOUS_SYSTEM_PROJECTION_NEURON_AXONOGENESIS		22	0.7089469	1.5172585	0.008264462	0.2702207	1.0	889	tags=27%, list=4%, signal=28%
GO_RESPONSE_TO_FATTY_ACID	GO_RESPONSE_TO_FATTY_ACID		80	0.5640465	1.5159506	0.008264462	0.27200282	1.0	2360	tags=30%, list=11%, signal=34%
GO_NUCLEOPHAGY	GO_NUCLEOPHAGY		17	0.5422065	1.515324	0.062370062	0.27207908	1.0	4735	tags=53%, list=22%, signal=68%
GO_CARDIAC_CHAMBER_DEVELOPMENT	GO_CARDIAC_CHAMBER_DEVELOPMENT		141	0.5780733	1.5147264	0.016427105	0.2721391	1.0	3058	tags=33%, list=14%, signal=39%
GO_REGULATION_OF_STRIATED_MUSCLE_CONTRACTION	GO_REGULATION_OF_STRIATED_MUSCLE_CONTRACTION		76	0.62529474	1.5137951	0.026530612	0.27314582	1.0	2133	tags=32%, list=10%, signal=35%
GO_CELLULAR_RESPONSE_TO_PROSTAGLANDIN_E_STIMULUS	GO_CELLULAR_RESPONSE_TO_PROSTAGLANDIN_E_STIMULUS		18	0.7161635	1.5120872	0.024390243	0.27582446	1.0	2646	tags=50%, list=12%, signal=57%
GO_POSITIVE_REGULATION_OF_ION_TRANSPORT	GO_POSITIVE_REGULATION_OF_ION_TRANSPORT		223	0.45765457	1.5118109	0.002016129	0.27525893	1.0	3080	tags=27%, list=14%, signal=32%
GO_ENDOCARDIAL_CUSHION_FORMATION	GO_ENDOCARDIAL_CUSHION_FORMATION		15	0.7550634	1.5117433	0.027253669	0.27411577	1.0	2430	tags=47%, list=11%, signal=52%
GO_REGULATION_OF_CYTOPLASMIC_TRANSPORT	GO_REGULATION_OF_CYTOPLASMIC_TRANSPORT		453	0.41742504	1.5110149	0.00407332	0.2747389	1.0	3241	tags=23%, list=15%, signal=26%
GO_REGULATION_OF_MEMBRANE_DEPOLARIZATION	GO_REGULATION_OF_MEMBRANE_DEPOLARIZATION		40	0.5994956	1.5104586	0.004016064	0.27469853	1.0	3039	tags=43%, list=14%, signal=49%
GO_NEGATIVE_REGULATION_OF_CALCIUM_ION_TRANSPORT	GO_NEGATIVE_REGULATION_OF_CALCIUM_ION_TRANSPORT		46	0.62279344	1.5103388	0.02534113	0.2737224	1.0	2133	tags=33%, list=10%, signal=36%
GO_REGULATION_OF_POLYSACCHARIDE_METABOLIC_PROCESS	GO_REGULATION_OF_POLYSACCHARIDE_METABOLIC_PROCESS		40	0.5436223	1.5102074	0.014830508	0.27281806	1.0	3042	tags=28%, list=14%, signal=32%
GO_CELL_GROWTH	GO_CELL_GROWTH		128	0.49530265	1.5098875	0.021459227	0.27234206	1.0	1158	tags=16%, list=5%, signal=16%
GO_CARDIAC_VENTRICLE_MORPHOGENESIS	GO_CARDIAC_VENTRICLE_MORPHOGENESIS		60	0.6600495	1.5088091	0.018218623	0.27352986	1.0	2182	tags=38%, list=10%, signal=42%
GO_REGULATION_OF_CELLULAR_RESPONSE_TO_GROWTH_FACTOR_STIMULUS	GO_REGULATION_OF_CELLULAR_RESPONSE_TO_GROWTH_FACTOR_STIMULUS		220	0.5185888	1.5078651	0.014553014	0.27448815	1.0	3304	tags=30%, list=15%, signal=34%
GO_CARDIAC_CHAMBER_MORPHOGENESIS	GO_CARDIAC_CHAMBER_MORPHOGENESIS		102	0.60037494	1.5076222	0.016260162	0.27383682	1.0	2182	tags=33%, list=10%, signal=37%
GO_REGULATION_OF_MUSCLE_HYPERTROPHY	GO_REGULATION_OF_MUSCLE_HYPERTROPHY		36	0.5664749	1.507364	0.036659878	0.27326503	1.0	716	tags=17%, list=3%, signal=17%
GO_REGULATION_OF_CLATHRIN_MEDIATED_ENDOCYTOSIS	GO_REGULATION_OF_CLATHRIN_MEDIATED_ENDOCYTOSIS		16	0.5609346	1.5071641	0.02793296	0.27243558	1.0	37	tags=6%, list=0%, signal=6%
GO_RELAXATION_OF_MUSCLE	GO_RELAXATION_OF_MUSCLE		20	0.68715465	1.5065541	0.036217302	0.27273372	1.0	2133	tags=35%, list=10%, signal=39%
GO_MUSCLE_TISSUE_DEVELOPMENT	GO_MUSCLE_TISSUE_DEVELOPMENT		261	0.57269126	1.5062877	0.018292682	0.27210945	1.0	2381	tags=31%, list=11%, signal=34%
GO_REGULATION_OF_COFACTOR_METABOLIC_PROCESS	GO_REGULATION_OF_COFACTOR_METABOLIC_PROCESS		48	0.53804326	1.5055162	0.03206413	0.27273282	1.0	3035	tags=25%, list=14%, signal=29%
GO_MYOFIBRIL_ASSEMBLY	GO_MYOFIBRIL_ASSEMBLY		47	0.8259838	1.5053856	0.0100603625	0.27174795	1.0	2344	tags=62%, list=11%, signal=69%
GO_REGULATION_OF_HUMORAL_IMMUNE_RESPONSE	GO_REGULATION_OF_HUMORAL_IMMUNE_RESPONSE		45	0.6242752	1.50532	0.027777778	0.27068534	1.0	3457	tags=49%, list=16%, signal=58%
GO_EXOCYTOSIS	GO_EXOCYTOSIS		292	0.44441834	1.5049702	0.0	0.27030486	1.0	3415	tags=26%, list=16%, signal=31%
GO_REGULATION_OF_ACTIN_FILAMENT_LENGTH	GO_REGULATION_OF_ACTIN_FILAMENT_LENGTH		147	0.46935394	1.5049543	0.0060728746	0.2691671	1.0	3170	tags=28%, list=15%, signal=32%
GO_MONOAMINE_TRANSPORT	GO_MONOAMINE_TRANSPORT		22	0.5962665	1.5045624	0.035433073	0.26886952	1.0	3526	tags=36%, list=16%, signal=43%
GO_NEGATIVE_REGULATION_OF_GTPASE_ACTIVITY	GO_NEGATIVE_REGULATION_OF_GTPASE_ACTIVITY		39	0.55053264	1.504551	0.014256619	0.26772156	1.0	2751	tags=33%, list=13%, signal=38%
GO_POSITIVE_REGULATION_OF_CARBOHYDRATE_METABOLIC_PROCESS	GO_POSITIVE_REGULATION_OF_CARBOHYDRATE_METABOLIC_PROCESS		67	0.48752776	1.5044937	0.022869023	0.26666525	1.0	3042	tags=22%, list=14%, signal=26%
GO_REGULATION_OF_MUSCLE_CONTRACTION	GO_REGULATION_OF_MUSCLE_CONTRACTION		143	0.57205003	1.5044166	0.022132797	0.2657324	1.0	2142	tags=29%, list=10%, signal=32%
GO_REGULATION_OF_AMINE_TRANSPORT	GO_REGULATION_OF_AMINE_TRANSPORT		67	0.4996865	1.5042778	0.002020202	0.26490453	1.0	2386	tags=19%, list=11%, signal=22%
GO_POSITIVE_REGULATION_OF_CATION_CHANNEL_ACTIVITY	GO_POSITIVE_REGULATION_OF_CATION_CHANNEL_ACTIVITY		35	0.5981722	1.5039556	0.023904383	0.26453862	1.0	2956	tags=40%, list=14%, signal=46%
GO_MULTICELLULAR_ORGANISMAL_MOVEMENT	GO_MULTICELLULAR_ORGANISMAL_MOVEMENT		40	0.7894118	1.5037733	0.03168317	0.26384148	1.0	1157	tags=38%, list=5%, signal=40%
GO_STRIATED_MUSCLE_CELL_DIFFERENTIATION	GO_STRIATED_MUSCLE_CELL_DIFFERENTIATION		164	0.61825025	1.5032207	0.036363635	0.26391733	1.0	2376	tags=32%, list=11%, signal=36%
GO_CELL_FATE_DETERMINATION	GO_CELL_FATE_DETERMINATION		40	0.575599	1.5030752	0.008547009	0.2631264	1.0	1963	tags=18%, list=9%, signal=19%
GO_REGULATION_OF_HEART_RATE	GO_REGULATION_OF_HEART_RATE		83	0.55532604	1.502832	0.02811245	0.26253307	1.0	2376	tags=25%, list=11%, signal=28%
GO_CGMP_BIOSYNTHETIC_PROCESS	GO_CGMP_BIOSYNTHETIC_PROCESS		15	0.70747846	1.5028043	0.052525252	0.2614704	1.0	1881	tags=40%, list=9%, signal=44%
GO_POSITIVE_REGULATION_OF_MYOTUBE_DIFFERENTIATION	GO_POSITIVE_REGULATION_OF_MYOTUBE_DIFFERENTIATION		29	0.6529187	1.5026562	0.012269938	0.26078412	1.0	3531	tags=45%, list=16%, signal=53%
GO_ACTOMYOSIN_STRUCTURE_ORGANIZATION	GO_ACTOMYOSIN_STRUCTURE_ORGANIZATION		75	0.7101734	1.5024033	0.026584867	0.26027846	1.0	1847	tags=41%, list=8%, signal=45%
GO_SMOOTH_MUSCLE_CELL_DIFFERENTIATION	GO_SMOOTH_MUSCLE_CELL_DIFFERENTIATION		30	0.6159402	1.5012678	0.026422765	0.26190588	1.0	3290	tags=47%, list=15%, signal=55%
GO_REGULATION_OF_GLYCOPROTEIN_METABOLIC_PROCESS	GO_REGULATION_OF_GLYCOPROTEIN_METABOLIC_PROCESS		39	0.58825386	1.4997758	0.018	0.264093	1.0	3441	tags=41%, list=16%, signal=49%
GO_POSITIVE_REGULATION_OF_LIPID_KINASE_ACTIVITY	GO_POSITIVE_REGULATION_OF_LIPID_KINASE_ACTIVITY		32	0.6110744	1.4997584	0.01992032	0.26302934	1.0	3170	tags=44%, list=15%, signal=51%
GO_MUSCLE_HYPERTROPHY	GO_MUSCLE_HYPERTROPHY		28	0.70084536	1.4991306	0.026584867	0.26339516	1.0	3800	tags=57%, list=17%, signal=69%
GO_REGULATION_OF_OSSIFICATION	GO_REGULATION_OF_OSSIFICATION		170	0.5256358	1.4977542	0.015053763	0.2654089	1.0	3170	tags=33%, list=15%, signal=38%
GO_ADENYLATE_CYCLASE_INHIBITING_G_PROTEIN_COUPLED_RECEPTOR_SIGNALING_PATHWAY	GO_ADENYLATE_CYCLASE_INHIBITING_G_PROTEIN_COUPLED_RECEPTOR_SIGNALING_PATHWAY		64	0.48962727	1.4971387	0.026209677	0.2658247	1.0	3452	tags=23%, list=16%, signal=28%
GO_ACTIN_FILAMENT_ORGANIZATION	GO_ACTIN_FILAMENT_ORGANIZATION		164	0.49534827	1.4967803	0.0140280565	0.26562685	1.0	3170	tags=30%, list=15%, signal=35%
GO_AMINOGLYCAN_CATABOLIC_PROCESS	GO_AMINOGLYCAN_CATABOLIC_PROCESS		65	0.56948847	1.4966862	0.026694044	0.26480117	1.0	3300	tags=38%, list=15%, signal=45%
GO_CYCLIC_NUCLEOTIDE_CATABOLIC_PROCESS	GO_CYCLIC_NUCLEOTIDE_CATABOLIC_PROCESS		16	0.6618185	1.496583	0.03305785	0.26399234	1.0	1962	tags=31%, list=9%, signal=34%
GO_ORGAN_MATURATION	GO_ORGAN_MATURATION		18	0.71920305	1.4965405	0.036885247	0.2630471	1.0	1530	tags=39%, list=7%, signal=42%
GO_HYPEROSMOTIC_RESPONSE	GO_HYPEROSMOTIC_RESPONSE		19	0.64453685	1.496052	0.026052104	0.26313967	1.0	1096	tags=21%, list=5%, signal=22%
GO_REGULATION_OF_B_CELL_DIFFERENTIATION	GO_REGULATION_OF_B_CELL_DIFFERENTIATION		22	0.74592227	1.4957314	0.025096525	0.2627957	1.0	3526	tags=68%, list=16%, signal=81%
GO_REGULATION_OF_NUCLEOSIDE_METABOLIC_PROCESS	GO_REGULATION_OF_NUCLEOSIDE_METABOLIC_PROCESS		46	0.4926625	1.4949498	0.041420117	0.2636278	1.0	3035	tags=26%, list=14%, signal=30%
GO_CARDIAC_CONDUCTION	GO_CARDIAC_CONDUCTION		79	0.52252	1.4934404	0.054325957	0.2660927	1.0	2233	tags=19%, list=10%, signal=21%
GO_POSITIVE_REGULATION_OF_MUSCLE_CELL_DIFFERENTIATION	GO_POSITIVE_REGULATION_OF_MUSCLE_CELL_DIFFERENTIATION		81	0.5409166	1.4924779	0.024948025	0.26713005	1.0	3531	tags=33%, list=16%, signal=40%
GO_REGULATION_OF_NEUROTRANSMITTER_RECEPTOR_ACTIVITY	GO_REGULATION_OF_NEUROTRANSMITTER_RECEPTOR_ACTIVITY		30	0.5346155	1.4923198	0.028985508	0.26644477	1.0	1435	tags=17%, list=7%, signal=18%
GO_REGULATION_OF_BIOMINERAL_TISSUE_DEVELOPMENT	GO_REGULATION_OF_BIOMINERAL_TISSUE_DEVELOPMENT		69	0.5837175	1.4921209	0.024539877	0.2659277	1.0	3170	tags=38%, list=15%, signal=44%
GO_NEGATIVE_REGULATION_OF_REGULATED_SECRETORY_PATHWAY	GO_NEGATIVE_REGULATION_OF_REGULATED_SECRETORY_PATHWAY		20	0.6735516	1.4919481	0.03960396	0.26531056	1.0	3506	tags=45%, list=16%, signal=54%
GO_RESPONSE_TO_HYDROPEROXIDE	GO_RESPONSE_TO_HYDROPEROXIDE		15	0.7312887	1.4914978	0.029411765	0.26537263	1.0	3085	tags=60%, list=14%, signal=70%
GO_POSITIVE_REGULATION_OF_CALCIUM_MEDIATED_SIGNALING	GO_POSITIVE_REGULATION_OF_CALCIUM_MEDIATED_SIGNALING		36	0.6409249	1.4909395	0.028790787	0.26557073	1.0	2133	tags=33%, list=10%, signal=37%
GO_LEUKOTRIENE_BIOSYNTHETIC_PROCESS	GO_LEUKOTRIENE_BIOSYNTHETIC_PROCESS		20	0.6961386	1.4904734	0.03557312	0.2655174	1.0	3831	tags=50%, list=18%, signal=61%
GO_POSITIVE_REGULATION_OF_OSSIFICATION	GO_POSITIVE_REGULATION_OF_OSSIFICATION		82	0.5466756	1.4895598	0.028455285	0.26653245	1.0	2956	tags=34%, list=14%, signal=39%
GO_REGULATION_OF_INTERLEUKIN_4_PRODUCTION	GO_REGULATION_OF_INTERLEUKIN_4_PRODUCTION		28	0.69649017	1.489191	0.0327553	0.26626724	1.0	4288	tags=64%, list=20%, signal=80%
GO_CARDIAC_VENTRICLE_DEVELOPMENT	GO_CARDIAC_VENTRICLE_DEVELOPMENT		104	0.569963	1.4885772	0.027722772	0.26668566	1.0	3058	tags=33%, list=14%, signal=38%
GO_POSITIVE_REGULATION_OF_AUTOPHAGY	GO_POSITIVE_REGULATION_OF_AUTOPHAGY		73	0.44406816	1.4867835	0.016096579	0.26976866	1.0	4492	tags=38%, list=21%, signal=48%
GO_REGULATION_OF_POTASSIUM_ION_TRANSPORT	GO_REGULATION_OF_POTASSIUM_ION_TRANSPORT		82	0.45770714	1.4866456	0.027237354	0.26903912	1.0	3584	tags=24%, list=16%, signal=29%
GO_POSITIVE_REGULATION_OF_LIPID_METABOLIC_PROCESS	GO_POSITIVE_REGULATION_OF_LIPID_METABOLIC_PROCESS		122	0.48391944	1.4858629	0.006	0.26985285	1.0	3170	tags=30%, list=15%, signal=34%
GO_VACUOLE_ORGANIZATION	GO_VACUOLE_ORGANIZATION		155	0.38284102	1.4836448	0.020618556	0.27364445	1.0	4495	tags=32%, list=21%, signal=40%
GO_CALCIUM_ION_IMPORT_INTO_CYTOSOL	GO_CALCIUM_ION_IMPORT_INTO_CYTOSOL		38	0.6207143	1.4833516	0.025896415	0.27337876	1.0	3852	tags=53%, list=18%, signal=64%
GO_B_CELL_PROLIFERATION	GO_B_CELL_PROLIFERATION		37	0.66077083	1.4826901	0.0815534	0.27389023	1.0	2944	tags=41%, list=14%, signal=47%
GO_CYCLIC_NUCLEOTIDE_BIOSYNTHETIC_PROCESS	GO_CYCLIC_NUCLEOTIDE_BIOSYNTHETIC_PROCESS		33	0.5888511	1.4825094	0.02964427	0.27320638	1.0	3648	tags=42%, list=17%, signal=51%
GO_REGULATION_OF_SMAD_PROTEIN_IMPORT_INTO_NUCLEUS	GO_REGULATION_OF_SMAD_PROTEIN_IMPORT_INTO_NUCLEUS		15	0.67192316	1.481114	0.054545455	0.27527967	1.0	1687	tags=27%, list=8%, signal=29%
GO_REGULATION_OF_B_CELL_PROLIFERATION	GO_REGULATION_OF_B_CELL_PROLIFERATION		54	0.6379275	1.4809242	0.056925997	0.27469638	1.0	3176	tags=50%, list=15%, signal=58%
GO_REGULATION_OF_PLATELET_ACTIVATION	GO_REGULATION_OF_PLATELET_ACTIVATION		30	0.6554448	1.4805467	0.025590552	0.27445626	1.0	3526	tags=50%, list=16%, signal=60%
GO_POSITIVE_REGULATION_OF_MYOBLAST_DIFFERENTIATION	GO_POSITIVE_REGULATION_OF_MYOBLAST_DIFFERENTIATION		22	0.7259824	1.4802223	0.042682927	0.27417713	1.0	3347	tags=50%, list=15%, signal=59%
GO_OLIGODENDROCYTE_DEVELOPMENT	GO_OLIGODENDROCYTE_DEVELOPMENT		32	0.5496136	1.4788278	0.017777778	0.27642047	1.0	1957	tags=25%, list=9%, signal=27%
GO_KERATAN_SULFATE_METABOLIC_PROCESS	GO_KERATAN_SULFATE_METABOLIC_PROCESS		31	0.6247836	1.4782188	0.033402923	0.2768957	1.0	3802	tags=45%, list=17%, signal=55%
GO_HEART_DEVELOPMENT	GO_HEART_DEVELOPMENT		443	0.51386416	1.4780731	0.022680413	0.27621743	1.0	3433	tags=32%, list=16%, signal=37%
GO_MIDBRAIN_DEVELOPMENT	GO_MIDBRAIN_DEVELOPMENT		85	0.47391787	1.4780414	0.026785715	0.27532333	1.0	2430	tags=18%, list=11%, signal=20%
GO_INNER_EAR_RECEPTOR_STEREOCILIUM_ORGANIZATION	GO_INNER_EAR_RECEPTOR_STEREOCILIUM_ORGANIZATION		17	0.5761133	1.4771956	0.041749503	0.27634606	1.0	1188	tags=18%, list=5%, signal=19%
GO_SARCOMERE_ORGANIZATION	GO_SARCOMERE_ORGANIZATION		26	0.8303719	1.4767605	0.01622718	0.27634892	1.0	1847	tags=50%, list=8%, signal=55%
GO_MEMBRANE_DEPOLARIZATION	GO_MEMBRANE_DEPOLARIZATION		56	0.53549534	1.475872	0.043912176	0.27733687	1.0	3233	tags=29%, list=15%, signal=33%
GO_BLOOD_VESSEL_REMODELING	GO_BLOOD_VESSEL_REMODELING		32	0.6323166	1.4757657	0.046277665	0.2766407	1.0	2343	tags=34%, list=11%, signal=38%
GO_GLUCAN_BIOSYNTHETIC_PROCESS	GO_GLUCAN_BIOSYNTHETIC_PROCESS		24	0.6007222	1.475552	0.07942974	0.2761699	1.0	4951	tags=54%, list=23%, signal=70%
GO_RESPONSE_TO_STIMULUS_INVOLVED_IN_REGULATION_OF_MUSCLE_ADAPTATION	GO_RESPONSE_TO_STIMULUS_INVOLVED_IN_REGULATION_OF_MUSCLE_ADAPTATION		15	0.8030651	1.475011	0.023529412	0.27647102	1.0	1112	tags=47%, list=5%, signal=49%
GO_CARDIAC_MUSCLE_CELL_ACTION_POTENTIAL	GO_CARDIAC_MUSCLE_CELL_ACTION_POTENTIAL		36	0.6043307	1.4736873	0.026104419	0.27857295	1.0	3039	tags=39%, list=14%, signal=45%
GO_NEGATIVE_REGULATION_OF_HEART_CONTRACTION	GO_NEGATIVE_REGULATION_OF_HEART_CONTRACTION		19	0.6834129	1.4729525	0.043912176	0.27934477	1.0	1335	tags=21%, list=6%, signal=22%
GO_MESENCHYME_MORPHOGENESIS	GO_MESENCHYME_MORPHOGENESIS		37	0.6524088	1.4724383	0.018907564	0.27936062	1.0	2430	tags=43%, list=11%, signal=49%
GO_BLOOD_COAGULATION_FIBRIN_CLOT_FORMATION	GO_BLOOD_COAGULATION_FIBRIN_CLOT_FORMATION		24	0.5692837	1.4723083	0.0671785	0.2786125	1.0	1931	tags=29%, list=9%, signal=32%
GO_CENTRAL_NERVOUS_SYSTEM_NEURON_AXONOGENESIS	GO_CENTRAL_NERVOUS_SYSTEM_NEURON_AXONOGENESIS		27	0.64574593	1.4719639	0.03950104	0.2783661	1.0	889	tags=22%, list=4%, signal=23%
GO_ARTERY_DEVELOPMENT	GO_ARTERY_DEVELOPMENT		75	0.5496903	1.47178	0.043032788	0.27790508	1.0	2956	tags=36%, list=14%, signal=42%
GO_NEGATIVE_REGULATION_OF_ENDOTHELIAL_CELL_MIGRATION	GO_NEGATIVE_REGULATION_OF_ENDOTHELIAL_CELL_MIGRATION		36	0.551411	1.4717484	0.05952381	0.27702752	1.0	2451	tags=33%, list=11%, signal=38%
GO_PHAGOCYTOSIS	GO_PHAGOCYTOSIS		157	0.52229404	1.4712247	0.043222003	0.27713013	1.0	3095	tags=32%, list=14%, signal=37%
GO_OUTFLOW_TRACT_MORPHOGENESIS	GO_OUTFLOW_TRACT_MORPHOGENESIS		56	0.597885	1.4709123	0.03846154	0.2768646	1.0	2058	tags=34%, list=9%, signal=37%
GO_REGULATION_OF_SYSTEMIC_ARTERIAL_BLOOD_PRESSURE_MEDIATED_BY_A_CHEMICAL_SIGNAL	GO_REGULATION_OF_SYSTEMIC_ARTERIAL_BLOOD_PRESSURE_MEDIATED_BY_A_CHEMICAL_SIGNAL		45	0.59071505	1.4703413	0.044354837	0.27729574	1.0	2504	tags=31%, list=12%, signal=35%
GO_INTEGRIN_MEDIATED_SIGNALING_PATHWAY	GO_INTEGRIN_MEDIATED_SIGNALING_PATHWAY		79	0.5724531	1.4700395	0.031809144	0.27706313	1.0	2474	tags=34%, list=11%, signal=38%
GO_NEGATIVE_REGULATION_OF_OSTEOCLAST_DIFFERENTIATION	GO_NEGATIVE_REGULATION_OF_OSTEOCLAST_DIFFERENTIATION		23	0.6562898	1.4696367	0.04389313	0.27703458	1.0	3679	tags=43%, list=17%, signal=52%
GO_PLATELET_ACTIVATION	GO_PLATELET_ACTIVATION		138	0.47517782	1.4694939	0.037950665	0.27644524	1.0	3619	tags=34%, list=17%, signal=41%
GO_SECRETION_BY_CELL	GO_SECRETION_BY_CELL		460	0.4229779	1.4690017	0.0	0.27661154	1.0	3663	tags=26%, list=17%, signal=31%
GO_RESPONSE_TO_TRANSFORMING_GROWTH_FACTOR_BETA	GO_RESPONSE_TO_TRANSFORMING_GROWTH_FACTOR_BETA		139	0.49377033	1.4688079	0.018518519	0.27613717	1.0	2230	tags=26%, list=10%, signal=29%
GO_PHAGOCYTOSIS_RECOGNITION	GO_PHAGOCYTOSIS_RECOGNITION		22	0.7551259	1.467624	0.036511157	0.27801022	1.0	1802	tags=50%, list=8%, signal=54%
GO_REGULATION_OF_GLUCOSE_IMPORT	GO_REGULATION_OF_GLUCOSE_IMPORT		56	0.53526825	1.4672341	0.035940804	0.27797717	1.0	3755	tags=43%, list=17%, signal=52%
GO_POSITIVE_REGULATION_OF_B_CELL_PROLIFERATION	GO_POSITIVE_REGULATION_OF_B_CELL_PROLIFERATION		36	0.64324963	1.4671042	0.0689013	0.27732497	1.0	3176	tags=50%, list=15%, signal=58%
GO_NEGATIVE_REGULATION_OF_MUSCLE_CELL_APOPTOTIC_PROCESS	GO_NEGATIVE_REGULATION_OF_MUSCLE_CELL_APOPTOTIC_PROCESS		29	0.59081507	1.4661359	0.026	0.2786052	1.0	3619	tags=48%, list=17%, signal=58%
GO_HEART_MORPHOGENESIS	GO_HEART_MORPHOGENESIS		205	0.5390834	1.4654218	0.028571429	0.27929088	1.0	3058	tags=33%, list=14%, signal=38%
GO_SKELETAL_MUSCLE_CONTRACTION	GO_SKELETAL_MUSCLE_CONTRACTION		31	0.8256423	1.4652137	0.043052837	0.27884582	1.0	1157	tags=48%, list=5%, signal=51%
GO_REGULATION_OF_CARBOHYDRATE_METABOLIC_PROCESS	GO_REGULATION_OF_CARBOHYDRATE_METABOLIC_PROCESS		154	0.43966654	1.4647413	0.006289308	0.2790084	1.0	3222	tags=24%, list=15%, signal=28%
GO_NEGATIVE_REGULATION_OF_RESPONSE_TO_CYTOKINE_STIMULUS	GO_NEGATIVE_REGULATION_OF_RESPONSE_TO_CYTOKINE_STIMULUS		41	0.5466483	1.4643209	0.018218623	0.2790754	1.0	2912	tags=37%, list=13%, signal=42%
GO_INOSITOL_LIPID_MEDIATED_SIGNALING	GO_INOSITOL_LIPID_MEDIATED_SIGNALING		116	0.4470974	1.4641545	0.006134969	0.27856103	1.0	3042	tags=28%, list=14%, signal=32%
GO_FOREBRAIN_CELL_MIGRATION	GO_FOREBRAIN_CELL_MIGRATION		60	0.48356587	1.4640001	0.03258656	0.27796772	1.0	2898	tags=27%, list=13%, signal=31%
GO_ACTIN_MEDIATED_CELL_CONTRACTION	GO_ACTIN_MEDIATED_CELL_CONTRACTION		72	0.79213005	1.4620454	0.036	0.28161883	1.0	1907	tags=56%, list=9%, signal=61%
GO_SULFUR_COMPOUND_CATABOLIC_PROCESS	GO_SULFUR_COMPOUND_CATABOLIC_PROCESS		38	0.58412594	1.4616956	0.04821803	0.2815066	1.0	2398	tags=26%, list=11%, signal=30%
GO_NEGATIVE_REGULATION_OF_CHEMOTAXIS	GO_NEGATIVE_REGULATION_OF_CHEMOTAXIS		47	0.5771901	1.4600642	0.03006012	0.284508	1.0	3194	tags=43%, list=15%, signal=50%
GO_PROTEIN_TRIMERIZATION	GO_PROTEIN_TRIMERIZATION		37	0.57609373	1.4573482	0.035051547	0.2898189	1.0	3917	tags=41%, list=18%, signal=49%
GO_EXTRACELLULAR_MATRIX_ASSEMBLY	GO_EXTRACELLULAR_MATRIX_ASSEMBLY		16	0.72629166	1.4572542	0.034858387	0.28905174	1.0	1726	tags=50%, list=8%, signal=54%
GO_POSITIVE_REGULATION_OF_GLYCOPROTEIN_METABOLIC_PROCESS	GO_POSITIVE_REGULATION_OF_GLYCOPROTEIN_METABOLIC_PROCESS		17	0.67648643	1.4568312	0.059386972	0.28915858	1.0	4440	tags=65%, list=20%, signal=81%
GO_REGULATION_OF_MEMBRANE_REPOLARIZATION	GO_REGULATION_OF_MEMBRANE_REPOLARIZATION		29	0.60089415	1.4567468	0.0499002	0.28844458	1.0	3039	tags=38%, list=14%, signal=44%
GO_REGULATION_OF_VESICLE_FUSION	GO_REGULATION_OF_VESICLE_FUSION		57	0.46159267	1.4566398	0.032388665	0.28774053	1.0	4327	tags=40%, list=20%, signal=50%
GO_REGULATION_OF_CARDIAC_MUSCLE_CELL_MEMBRANE_REPOLARIZATION	GO_REGULATION_OF_CARDIAC_MUSCLE_CELL_MEMBRANE_REPOLARIZATION		20	0.65781677	1.4559904	0.040899795	0.28807414	1.0	1290	tags=25%, list=6%, signal=27%
GO_NEGATIVE_REGULATION_OF_SMOOTH_MUSCLE_CELL_PROLIFERATION	GO_NEGATIVE_REGULATION_OF_SMOOTH_MUSCLE_CELL_PROLIFERATION		35	0.6026651	1.4547756	0.02183406	0.29005435	1.0	1468	tags=26%, list=7%, signal=28%
GO_POSITIVE_REGULATION_OF_FAT_CELL_DIFFERENTIATION	GO_POSITIVE_REGULATION_OF_FAT_CELL_DIFFERENTIATION		46	0.549655	1.4543096	0.020044543	0.2902042	1.0	2791	tags=28%, list=13%, signal=32%
GO_NEGATIVE_REGULATION_OF_CALCIUM_ION_TRANSPORT_INTO_CYTOSOL	GO_NEGATIVE_REGULATION_OF_CALCIUM_ION_TRANSPORT_INTO_CYTOSOL		17	0.6684658	1.4542571	0.041904762	0.28943387	1.0	2133	tags=41%, list=10%, signal=46%
GO_CENTRAL_NERVOUS_SYSTEM_NEURON_DEVELOPMENT	GO_CENTRAL_NERVOUS_SYSTEM_NEURON_DEVELOPMENT		70	0.5113131	1.4540374	0.033402923	0.28897494	1.0	3043	tags=26%, list=14%, signal=30%
GO_CELLULAR_RESPONSE_TO_PROSTAGLANDIN_STIMULUS	GO_CELLULAR_RESPONSE_TO_PROSTAGLANDIN_STIMULUS		23	0.6689206	1.454033	0.03448276	0.28809184	1.0	2646	tags=43%, list=12%, signal=49%
GO_BRAIN_MORPHOGENESIS	GO_BRAIN_MORPHOGENESIS		34	0.485641	1.45387	0.035643563	0.2875826	1.0	1595	tags=15%, list=7%, signal=16%
GO_REGULATION_OF_EXCRETION	GO_REGULATION_OF_EXCRETION		28	0.5874215	1.4538349	0.0746888	0.28681308	1.0	2646	tags=29%, list=12%, signal=32%
GO_VASODILATION	GO_VASODILATION		26	0.5917178	1.453816	0.045908183	0.28599614	1.0	818	tags=19%, list=4%, signal=20%
GO_ADENYLATE_CYCLASE_MODULATING_G_PROTEIN_COUPLED_RECEPTOR_SIGNALING_PATHWAY	GO_ADENYLATE_CYCLASE_MODULATING_G_PROTEIN_COUPLED_RECEPTOR_SIGNALING_PATHWAY		133	0.41318166	1.4533567	0.017892644	0.28622663	1.0	3584	tags=22%, list=16%, signal=26%
GO_CARDIAC_MUSCLE_TISSUE_DEVELOPMENT	GO_CARDIAC_MUSCLE_TISSUE_DEVELOPMENT		134	0.5922202	1.453053	0.040733196	0.285953	1.0	2344	tags=31%, list=11%, signal=34%
GO_NEGATIVE_REGULATION_OF_DEFENSE_RESPONSE	GO_NEGATIVE_REGULATION_OF_DEFENSE_RESPONSE		132	0.48817283	1.4530183	0.021526419	0.28517357	1.0	3241	tags=30%, list=15%, signal=35%
GO_POSITIVE_REGULATION_OF_FILOPODIUM_ASSEMBLY	GO_POSITIVE_REGULATION_OF_FILOPODIUM_ASSEMBLY		23	0.6101991	1.452651	0.025590552	0.2851456	1.0	1199	tags=30%, list=6%, signal=32%
GO_NEGATIVE_REGULATION_OF_ENDOTHELIAL_CELL_PROLIFERATION	GO_NEGATIVE_REGULATION_OF_ENDOTHELIAL_CELL_PROLIFERATION		30	0.5869471	1.4522594	0.06508876	0.28514656	1.0	2353	tags=33%, list=11%, signal=37%
GO_NEGATIVE_REGULATION_OF_INFLAMMATORY_RESPONSE	GO_NEGATIVE_REGULATION_OF_INFLAMMATORY_RESPONSE		91	0.49124843	1.4519044	0.014736842	0.28512564	1.0	2829	tags=29%, list=13%, signal=33%
GO_CELL_CELL_SIGNALING_INVOLVED_IN_CARDIAC_CONDUCTION	GO_CELL_CELL_SIGNALING_INVOLVED_IN_CARDIAC_CONDUCTION		21	0.62404037	1.4516385	0.06090373	0.28491136	1.0	2233	tags=29%, list=10%, signal=32%
GO_REGULATION_OF_SKELETAL_MUSCLE_TISSUE_DEVELOPMENT	GO_REGULATION_OF_SKELETAL_MUSCLE_TISSUE_DEVELOPMENT		46	0.5765649	1.4509315	0.035433073	0.28578195	1.0	3290	tags=37%, list=15%, signal=43%
GO_REGULATION_OF_RENAL_SYSTEM_PROCESS	GO_REGULATION_OF_RENAL_SYSTEM_PROCESS		37	0.55923086	1.4508388	0.048523206	0.2851285	1.0	2912	tags=32%, list=13%, signal=37%
GO_REGULATION_OF_SYSTEMIC_ARTERIAL_BLOOD_PRESSURE	GO_REGULATION_OF_SYSTEMIC_ARTERIAL_BLOOD_PRESSURE		82	0.5004798	1.4505686	0.028282829	0.2848329	1.0	2504	tags=26%, list=12%, signal=29%
GO_AORTA_MORPHOGENESIS	GO_AORTA_MORPHOGENESIS		22	0.64109415	1.4498008	0.07214429	0.2855823	1.0	2732	tags=41%, list=13%, signal=47%
GO_NEGATIVE_REGULATION_OF_CALCIUM_ION_IMPORT	GO_NEGATIVE_REGULATION_OF_CALCIUM_ION_IMPORT		21	0.70387703	1.4492254	0.037698414	0.2861334	1.0	2133	tags=38%, list=10%, signal=42%
GO_NEGATIVE_REGULATION_OF_TRANSCRIPTION_FACTOR_IMPORT_INTO_NUCLEUS	GO_NEGATIVE_REGULATION_OF_TRANSCRIPTION_FACTOR_IMPORT_INTO_NUCLEUS		36	0.47172752	1.4489975	0.030120483	0.28577697	1.0	3241	tags=25%, list=15%, signal=29%
GO_APOPTOTIC_CELL_CLEARANCE	GO_APOPTOTIC_CELL_CLEARANCE		26	0.63089824	1.4485332	0.049309663	0.28589877	1.0	2912	tags=38%, list=13%, signal=44%
GO_RENAL_SYSTEM_VASCULATURE_DEVELOPMENT	GO_RENAL_SYSTEM_VASCULATURE_DEVELOPMENT		19	0.64824945	1.4481084	0.06952965	0.28598538	1.0	2956	tags=53%, list=14%, signal=61%
GO_NEGATIVE_REGULATION_OF_MUSCLE_CONTRACTION	GO_NEGATIVE_REGULATION_OF_MUSCLE_CONTRACTION		20	0.66915804	1.4475999	0.046692606	0.28632286	1.0	1157	tags=35%, list=5%, signal=37%
GO_REGULATION_OF_PROTEIN_KINASE_A_SIGNALING	GO_REGULATION_OF_PROTEIN_KINASE_A_SIGNALING		17	0.58982354	1.4475726	0.044715445	0.2855622	1.0	1962	tags=24%, list=9%, signal=26%
GO_RECEPTOR_MEDIATED_ENDOCYTOSIS	GO_RECEPTOR_MEDIATED_ENDOCYTOSIS		200	0.45754504	1.4474386	0.011560693	0.28506055	1.0	3798	tags=32%, list=17%, signal=38%
GO_POSITIVE_REGULATION_OF_ENDOCYTOSIS	GO_POSITIVE_REGULATION_OF_ENDOCYTOSIS		108	0.49309146	1.446599	0.035363458	0.2860246	1.0	3800	tags=38%, list=17%, signal=46%
GO_REGULATION_OF_ACTIN_FILAMENT_BASED_MOVEMENT	GO_REGULATION_OF_ACTIN_FILAMENT_BASED_MOVEMENT		32	0.57285625	1.4464743	0.038383838	0.285512	1.0	2028	tags=31%, list=9%, signal=34%
GO_NEGATIVE_REGULATION_OF_PROTEIN_SECRETION	GO_NEGATIVE_REGULATION_OF_PROTEIN_SECRETION		101	0.47578576	1.4463252	0.008230452	0.28501144	1.0	3785	tags=35%, list=17%, signal=42%
GO_REGULATION_OF_OSTEOBLAST_DIFFERENTIATION	GO_REGULATION_OF_OSTEOBLAST_DIFFERENTIATION		108	0.51585	1.4460862	0.052966103	0.28468826	1.0	3001	tags=32%, list=14%, signal=37%
GO_NEGATIVE_REGULATION_OF_OSTEOBLAST_DIFFERENTIATION	GO_NEGATIVE_REGULATION_OF_OSTEOBLAST_DIFFERENTIATION		38	0.5167107	1.4445338	0.03877551	0.28713217	1.0	3001	tags=37%, list=14%, signal=43%
GO_EXTRACELLULAR_STRUCTURE_ORGANIZATION	GO_EXTRACELLULAR_STRUCTURE_ORGANIZATION		288	0.58481795	1.4444199	0.053719006	0.2865346	1.0	2568	tags=38%, list=12%, signal=42%
GO_ENDOCRINE_PROCESS	GO_ENDOCRINE_PROCESS		44	0.58926713	1.4442205	0.048484847	0.28617898	1.0	2504	tags=34%, list=12%, signal=38%
GO_ACTION_POTENTIAL	GO_ACTION_POTENTIAL		89	0.48660165	1.4435419	0.028056113	0.28671587	1.0	3039	tags=25%, list=14%, signal=29%
GO_GLIAL_CELL_MIGRATION	GO_GLIAL_CELL_MIGRATION		33	0.5668288	1.4417642	0.06640625	0.2898952	1.0	3310	tags=36%, list=15%, signal=43%
GO_SINGLE_ORGANISM_CELL_ADHESION	GO_SINGLE_ORGANISM_CELL_ADHESION		441	0.4976197	1.4412975	0.03522505	0.29009885	1.0	2940	tags=31%, list=14%, signal=35%
GO_KERATAN_SULFATE_BIOSYNTHETIC_PROCESS	GO_KERATAN_SULFATE_BIOSYNTHETIC_PROCESS		27	0.63263154	1.4410627	0.048117153	0.28978	1.0	3802	tags=44%, list=17%, signal=54%
GO_ORGAN_GROWTH	GO_ORGAN_GROWTH		65	0.52131546	1.440996	0.0397351	0.28909808	1.0	3482	tags=31%, list=16%, signal=37%
GO_REGULATION_OF_SYSTEMIC_ARTERIAL_BLOOD_PRESSURE_BY_RENIN_ANGIOTENSIN	GO_REGULATION_OF_SYSTEMIC_ARTERIAL_BLOOD_PRESSURE_BY_RENIN_ANGIOTENSIN		22	0.69779664	1.4408925	0.051652893	0.2885473	1.0	2102	tags=41%, list=10%, signal=45%
GO_NEGATIVE_REGULATION_OF_MACROAUTOPHAGY	GO_NEGATIVE_REGULATION_OF_MACROAUTOPHAGY		19	0.46528548	1.4407352	0.073619634	0.28812668	1.0	3031	tags=21%, list=14%, signal=24%
GO_CARDIAC_MYOFIBRIL_ASSEMBLY	GO_CARDIAC_MYOFIBRIL_ASSEMBLY		16	0.8125687	1.4396589	0.032128513	0.28962815	1.0	2344	tags=63%, list=11%, signal=70%
GO_MEGAKARYOCYTE_DEVELOPMENT	GO_MEGAKARYOCYTE_DEVELOPMENT		16	0.5914668	1.4396178	0.061728396	0.28891742	1.0	4065	tags=44%, list=19%, signal=54%
GO_REGULATION_OF_G_PROTEIN_COUPLED_RECEPTOR_PROTEIN_SIGNALING_PATHWAY	GO_REGULATION_OF_G_PROTEIN_COUPLED_RECEPTOR_PROTEIN_SIGNALING_PATHWAY		119	0.45550585	1.4390959	0.019762846	0.28941533	1.0	3347	tags=28%, list=15%, signal=33%
GO_HEART_TRABECULA_MORPHOGENESIS	GO_HEART_TRABECULA_MORPHOGENESIS		24	0.58049476	1.4380697	0.032719836	0.29098615	1.0	2058	tags=38%, list=9%, signal=41%
GO_NEGATIVE_REGULATION_OF_ENDOPLASMIC_RETICULUM_STRESS_INDUCED_INTRINSIC_APOPTOTIC_SIGNALING_PATHWAY	GO_NEGATIVE_REGULATION_OF_ENDOPLASMIC_RETICULUM_STRESS_INDUCED_INTRINSIC_APOPTOTIC_SIGNALING_PATHWAY		15	0.6278946	1.4375756	0.09533074	0.29125518	1.0	2478	tags=33%, list=11%, signal=38%
GO_REGULATION_OF_PROTEIN_POLYMERIZATION	GO_REGULATION_OF_PROTEIN_POLYMERIZATION		164	0.40455782	1.4369929	0.0060728746	0.29177913	1.0	3170	tags=25%, list=15%, signal=29%
GO_REGULATION_OF_BODY_FLUID_LEVELS	GO_REGULATION_OF_BODY_FLUID_LEVELS		478	0.41429576	1.436711	0.0100603625	0.29155344	1.0	3099	tags=24%, list=14%, signal=28%
GO_SKELETAL_MUSCLE_CELL_DIFFERENTIATION	GO_SKELETAL_MUSCLE_CELL_DIFFERENTIATION		49	0.6036078	1.436472	0.028806584	0.29138136	1.0	4070	tags=47%, list=19%, signal=58%
GO_EMBRYONIC_HEMOPOIESIS	GO_EMBRYONIC_HEMOPOIESIS		19	0.55188304	1.4364609	0.047325104	0.29060724	1.0	3221	tags=47%, list=15%, signal=56%
GO_ACTIVATION_OF_IMMUNE_RESPONSE	GO_ACTIVATION_OF_IMMUNE_RESPONSE		384	0.547716	1.4362917	0.07874016	0.29017037	1.0	2932	tags=32%, list=13%, signal=37%
GO_REGULATION_OF_VESICLE_MEDIATED_TRANSPORT	GO_REGULATION_OF_VESICLE_MEDIATED_TRANSPORT		435	0.38879353	1.4360013	0.0	0.2899967	1.0	3907	tags=25%, list=18%, signal=30%
GO_REGULATION_OF_EPITHELIAL_CELL_APOPTOTIC_PROCESS	GO_REGULATION_OF_EPITHELIAL_CELL_APOPTOTIC_PROCESS		57	0.561065	1.4358685	0.037894737	0.28951207	1.0	3153	tags=42%, list=14%, signal=49%
GO_REGULATION_OF_VASCULATURE_DEVELOPMENT	GO_REGULATION_OF_VASCULATURE_DEVELOPMENT		219	0.50355935	1.4343355	0.018218623	0.29197097	1.0	3290	tags=38%, list=15%, signal=44%
GO_RETINA_VASCULATURE_DEVELOPMENT_IN_CAMERA_TYPE_EYE	GO_RETINA_VASCULATURE_DEVELOPMENT_IN_CAMERA_TYPE_EYE		16	0.6870688	1.4342734	0.07068607	0.29131657	1.0	2898	tags=50%, list=13%, signal=58%
GO_REGULATION_OF_RECEPTOR_ACTIVITY	GO_REGULATION_OF_RECEPTOR_ACTIVITY		112	0.46445465	1.4340189	0.032323234	0.29115206	1.0	1435	tags=15%, list=7%, signal=16%
GO_POSITIVE_REGULATION_OF_CALCIUM_ION_TRANSPORT	GO_POSITIVE_REGULATION_OF_CALCIUM_ION_TRANSPORT		99	0.50641316	1.432204	0.028169014	0.2941633	1.0	3080	tags=33%, list=14%, signal=39%
GO_HUMORAL_IMMUNE_RESPONSE_MEDIATED_BY_CIRCULATING_IMMUNOGLOBULIN	GO_HUMORAL_IMMUNE_RESPONSE_MEDIATED_BY_CIRCULATING_IMMUNOGLOBULIN		41	0.6959858	1.4317272	0.075510204	0.29444292	1.0	3738	tags=66%, list=17%, signal=79%
GO_REGULATION_OF_TOLERANCE_INDUCTION	GO_REGULATION_OF_TOLERANCE_INDUCTION		17	0.76685524	1.4317149	0.04509804	0.2937079	1.0	2231	tags=53%, list=10%, signal=59%
GO_REGULATION_OF_ATPASE_ACTIVITY	GO_REGULATION_OF_ATPASE_ACTIVITY		60	0.5338065	1.4315997	0.08659794	0.2931589	1.0	3142	tags=32%, list=14%, signal=37%
GO_VASCULAR_PROCESS_IN_CIRCULATORY_SYSTEM	GO_VASCULAR_PROCESS_IN_CIRCULATORY_SYSTEM		160	0.45699665	1.431215	0.010224949	0.29323334	1.0	2142	tags=24%, list=10%, signal=26%
GO_REGULATION_OF_ANATOMICAL_STRUCTURE_SIZE	GO_REGULATION_OF_ANATOMICAL_STRUCTURE_SIZE		450	0.4017685	1.4289203	0.002004008	0.29738647	1.0	3194	tags=24%, list=15%, signal=28%
GO_LEUKOCYTE_PROLIFERATION	GO_LEUKOCYTE_PROLIFERATION		86	0.60370475	1.4281762	0.079303674	0.2983405	1.0	3101	tags=42%, list=14%, signal=49%
GO_REGULATION_OF_SYSTEMIC_ARTERIAL_BLOOD_PRESSURE_BY_HORMONE	GO_REGULATION_OF_SYSTEMIC_ARTERIAL_BLOOD_PRESSURE_BY_HORMONE		35	0.6073668	1.4281104	0.05894309	0.29774383	1.0	2504	tags=34%, list=12%, signal=39%
GO_PROTEIN_DEGLYCOSYLATION	GO_PROTEIN_DEGLYCOSYLATION		20	0.57403636	1.4276698	0.08964144	0.29795024	1.0	2012	tags=20%, list=9%, signal=22%
GO_POSITIVE_REGULATION_OF_BLOOD_PRESSURE	GO_POSITIVE_REGULATION_OF_BLOOD_PRESSURE		35	0.4840333	1.4274088	0.057654075	0.29773092	1.0	3800	tags=29%, list=17%, signal=35%
GO_B_CELL_RECEPTOR_SIGNALING_PATHWAY	GO_B_CELL_RECEPTOR_SIGNALING_PATHWAY		42	0.76574177	1.4270393	0.0741483	0.29782563	1.0	3526	tags=76%, list=16%, signal=91%
GO_REGULATION_OF_TRANSMEMBRANE_RECEPTOR_PROTEIN_SERINE_THREONINE_KINASE_SIGNALING_PATHWAY	GO_REGULATION_OF_TRANSMEMBRANE_RECEPTOR_PROTEIN_SERINE_THREONINE_KINASE_SIGNALING_PATHWAY		196	0.48698866	1.4264622	0.04329897	0.29821894	1.0	3304	tags=26%, list=15%, signal=30%
GO_ACTIN_FILAMENT_POLYMERIZATION	GO_ACTIN_FILAMENT_POLYMERIZATION		21	0.6037636	1.4261237	0.04338843	0.29817772	1.0	3709	tags=57%, list=17%, signal=69%
GO_MACROMOLECULAR_COMPLEX_REMODELING	GO_MACROMOLECULAR_COMPLEX_REMODELING		24	0.638764	1.4258064	0.046468403	0.29808798	1.0	2363	tags=29%, list=11%, signal=33%
GO_REGULATION_OF_GENERATION_OF_PRECURSOR_METABOLITES_AND_ENERGY	GO_REGULATION_OF_GENERATION_OF_PRECURSOR_METABOLITES_AND_ENERGY		83	0.429673	1.4252206	0.01984127	0.29858676	1.0	3035	tags=22%, list=14%, signal=25%
GO_MYELOID_CELL_HOMEOSTASIS	GO_MYELOID_CELL_HOMEOSTASIS		84	0.44250917	1.4247781	0.047058824	0.29868704	1.0	3176	tags=26%, list=15%, signal=31%
GO_NEUROTRANSMITTER_UPTAKE	GO_NEUROTRANSMITTER_UPTAKE		15	0.6335625	1.4245661	0.051181104	0.29832903	1.0	3957	tags=40%, list=18%, signal=49%
GO_LOCOMOTORY_BEHAVIOR	GO_LOCOMOTORY_BEHAVIOR		170	0.42844778	1.4245456	0.022494888	0.29761347	1.0	3139	tags=21%, list=14%, signal=25%
GO_INTERFERON_GAMMA_PRODUCTION	GO_INTERFERON_GAMMA_PRODUCTION		15	0.75499845	1.4240111	0.054435484	0.29791966	1.0	2349	tags=53%, list=11%, signal=60%
GO_HEART_VALVE_DEVELOPMENT	GO_HEART_VALVE_DEVELOPMENT		32	0.6196812	1.4230295	0.06185567	0.2993785	1.0	2974	tags=34%, list=14%, signal=40%
GO_VASOCONSTRICTION	GO_VASOCONSTRICTION		28	0.54828316	1.4230193	0.07017544	0.29865667	1.0	3691	tags=36%, list=17%, signal=43%
GO_PEPTIDE_HORMONE_PROCESSING	GO_PEPTIDE_HORMONE_PROCESSING		29	0.6239406	1.4224991	0.0501002	0.29910168	1.0	2102	tags=38%, list=10%, signal=42%
GO_NEGATIVE_REGULATION_OF_IMMUNE_SYSTEM_PROCESS	GO_NEGATIVE_REGULATION_OF_IMMUNE_SYSTEM_PROCESS		343	0.4908598	1.4224634	0.04474708	0.29842123	1.0	3814	tags=36%, list=18%, signal=43%
GO_RESPIRATORY_GASEOUS_EXCHANGE	GO_RESPIRATORY_GASEOUS_EXCHANGE		47	0.51976985	1.422446	0.04106776	0.29770014	1.0	3691	tags=32%, list=17%, signal=38%
GO_REGULATION_OF_NEURONAL_SYNAPTIC_PLASTICITY	GO_REGULATION_OF_NEURONAL_SYNAPTIC_PLASTICITY		46	0.47675514	1.422379	0.04809619	0.2971174	1.0	1925	tags=17%, list=9%, signal=19%
GO_NUCLEUS_LOCALIZATION	GO_NUCLEUS_LOCALIZATION		20	0.52612543	1.4219885	0.049309663	0.2971791	1.0	3585	tags=40%, list=16%, signal=48%
GO_ADAPTIVE_IMMUNE_RESPONSE	GO_ADAPTIVE_IMMUNE_RESPONSE		249	0.6230836	1.4216288	0.070866145	0.29730663	1.0	3775	tags=51%, list=17%, signal=61%
GO_REGULATION_OF_ESTABLISHMENT_OR_MAINTENANCE_OF_CELL_POLARITY	GO_REGULATION_OF_ESTABLISHMENT_OR_MAINTENANCE_OF_CELL_POLARITY		20	0.50657713	1.4202415	0.06105263	0.29972878	1.0	4933	tags=45%, list=23%, signal=58%
GO_IMMUNE_RESPONSE_REGULATING_CELL_SURFACE_RECEPTOR_SIGNALING_PATHWAY	GO_IMMUNE_RESPONSE_REGULATING_CELL_SURFACE_RECEPTOR_SIGNALING_PATHWAY		285	0.5345546	1.4196883	0.08840864	0.3002185	1.0	3095	tags=33%, list=14%, signal=38%
GO_DEVELOPMENTAL_MATURATION	GO_DEVELOPMENTAL_MATURATION		181	0.40872452	1.4193722	0.002074689	0.3002343	1.0	1873	tags=18%, list=9%, signal=20%
GO_REGULATION_OF_PROTEIN_IMPORT	GO_REGULATION_OF_PROTEIN_IMPORT		172	0.44043723	1.4193304	0.012605042	0.2995905	1.0	3241	tags=27%, list=15%, signal=31%
GO_EMBRYONIC_HINDLIMB_MORPHOGENESIS	GO_EMBRYONIC_HINDLIMB_MORPHOGENESIS		28	0.58930475	1.4187527	0.056133058	0.30002934	1.0	3578	tags=39%, list=16%, signal=47%
GO_REGULATION_OF_MEMBRANE_POTENTIAL	GO_REGULATION_OF_MEMBRANE_POTENTIAL		327	0.41359833	1.418338	0.019880716	0.3003416	1.0	3708	tags=25%, list=17%, signal=30%
GO_POSITIVE_REGULATION_OF_CALCIUM_ION_TRANSPORT_INTO_CYTOSOL	GO_POSITIVE_REGULATION_OF_CALCIUM_ION_TRANSPORT_INTO_CYTOSOL		48	0.5522316	1.4181262	0.053784862	0.3000912	1.0	2956	tags=33%, list=14%, signal=38%
GO_FC_GAMMA_RECEPTOR_SIGNALING_PATHWAY	GO_FC_GAMMA_RECEPTOR_SIGNALING_PATHWAY		76	0.5170847	1.4169303	0.09213052	0.30202177	1.0	3095	tags=30%, list=14%, signal=35%
GO_APOPTOTIC_PROCESS_INVOLVED_IN_DEVELOPMENT	GO_APOPTOTIC_PROCESS_INVOLVED_IN_DEVELOPMENT		20	0.58257246	1.4166679	0.053608246	0.30185983	1.0	3058	tags=40%, list=14%, signal=47%
GO_CARDIAC_MUSCLE_TISSUE_MORPHOGENESIS	GO_CARDIAC_MUSCLE_TISSUE_MORPHOGENESIS		52	0.6616687	1.4161961	0.049586777	0.30223686	1.0	2116	tags=38%, list=10%, signal=43%
GO_B_CELL_HOMEOSTASIS	GO_B_CELL_HOMEOSTASIS		21	0.5830775	1.4158764	0.06719368	0.30215374	1.0	2988	tags=38%, list=14%, signal=44%
GO_REGULATION_OF_BLOOD_PRESSURE	GO_REGULATION_OF_BLOOD_PRESSURE		162	0.4524899	1.4151611	0.020325202	0.3028963	1.0	2504	tags=23%, list=12%, signal=26%
GO_RESPONSE_TO_ACID_CHEMICAL	GO_RESPONSE_TO_ACID_CHEMICAL		301	0.42536154	1.4148653	0.004385965	0.30290294	1.0	2682	tags=25%, list=12%, signal=28%
GO_REGULATION_OF_VACUOLAR_TRANSPORT	GO_REGULATION_OF_VACUOLAR_TRANSPORT		29	0.5256481	1.4143834	0.06910569	0.3031824	1.0	249	tags=10%, list=1%, signal=10%
GO_NEGATIVE_REGULATION_OF_I_KAPPAB_KINASE_NF_KAPPAB_SIGNALING	GO_NEGATIVE_REGULATION_OF_I_KAPPAB_KINASE_NF_KAPPAB_SIGNALING		47	0.4837777	1.4140964	0.051282052	0.30302334	1.0	3814	tags=30%, list=18%, signal=36%
GO_HEMOSTASIS	GO_HEMOSTASIS		293	0.4182496	1.414055	0.03976143	0.30239624	1.0	3016	tags=24%, list=14%, signal=27%
GO_SPECIFICATION_OF_SYMMETRY	GO_SPECIFICATION_OF_SYMMETRY		110	0.44919515	1.4135379	0.05427975	0.30283076	1.0	3433	tags=23%, list=16%, signal=27%
GO_REGULATION_OF_CARBOHYDRATE_BIOSYNTHETIC_PROCESS	GO_REGULATION_OF_CARBOHYDRATE_BIOSYNTHETIC_PROCESS		79	0.471194	1.4129277	0.019955654	0.30351016	1.0	3170	tags=27%, list=15%, signal=31%
GO_SODIUM_INDEPENDENT_ORGANIC_ANION_TRANSPORT	GO_SODIUM_INDEPENDENT_ORGANIC_ANION_TRANSPORT		21	0.5458462	1.412606	0.061682243	0.30351952	1.0	1067	tags=14%, list=5%, signal=15%
GO_SUBSTRATE_ADHESION_DEPENDENT_CELL_SPREADING	GO_SUBSTRATE_ADHESION_DEPENDENT_CELL_SPREADING		38	0.56897414	1.4117496	0.06163022	0.30450672	1.0	3586	tags=47%, list=16%, signal=57%
GO_SOMITE_DEVELOPMENT	GO_SOMITE_DEVELOPMENT		75	0.49518657	1.4115808	0.019522777	0.3041201	1.0	2259	tags=23%, list=10%, signal=25%
GO_NEGATIVE_REGULATION_OF_MUSCLE_CELL_DIFFERENTIATION	GO_NEGATIVE_REGULATION_OF_MUSCLE_CELL_DIFFERENTIATION		53	0.51449424	1.4105994	0.027944112	0.30558425	1.0	3290	tags=38%, list=15%, signal=44%
GO_NEGATIVE_REGULATION_OF_GROWTH	GO_NEGATIVE_REGULATION_OF_GROWTH		226	0.42138743	1.4105563	0.00856531	0.30494255	1.0	3682	tags=30%, list=17%, signal=35%
GO_POSITIVE_REGULATION_OF_INTERLEUKIN_4_PRODUCTION	GO_POSITIVE_REGULATION_OF_INTERLEUKIN_4_PRODUCTION		21	0.70914996	1.408234	0.07183365	0.30902362	1.0	4288	tags=67%, list=20%, signal=83%
GO_DETECTION_OF_ABIOTIC_STIMULUS	GO_DETECTION_OF_ABIOTIC_STIMULUS		108	0.40317023	1.4071369	0.041015625	0.3106723	1.0	2524	tags=15%, list=12%, signal=17%
GO_THYMIC_T_CELL_SELECTION	GO_THYMIC_T_CELL_SELECTION		19	0.70195633	1.4069654	0.10526316	0.31035435	1.0	2764	tags=47%, list=13%, signal=54%
GO_REGULATION_OF_ESTABLISHMENT_OF_PLANAR_POLARITY	GO_REGULATION_OF_ESTABLISHMENT_OF_PLANAR_POLARITY		107	0.46019226	1.406617	0.06846473	0.31040025	1.0	2013	tags=20%, list=9%, signal=22%
GO_REGULATION_OF_RHO_PROTEIN_SIGNAL_TRANSDUCTION	GO_REGULATION_OF_RHO_PROTEIN_SIGNAL_TRANSDUCTION		104	0.44423944	1.4065671	0.024539877	0.30977672	1.0	3239	tags=36%, list=15%, signal=42%
GO_PURINE_CONTAINING_COMPOUND_CATABOLIC_PROCESS	GO_PURINE_CONTAINING_COMPOUND_CATABOLIC_PROCESS		47	0.47476855	1.406398	0.02584493	0.30944133	1.0	1962	tags=21%, list=9%, signal=23%
GO_DEVELOPMENTAL_GROWTH_INVOLVED_IN_MORPHOGENESIS	GO_DEVELOPMENTAL_GROWTH_INVOLVED_IN_MORPHOGENESIS		101	0.49894384	1.4059321	0.047945205	0.3097292	1.0	2966	tags=25%, list=14%, signal=29%
GO_MUSCLE_ORGAN_MORPHOGENESIS	GO_MUSCLE_ORGAN_MORPHOGENESIS		68	0.63863623	1.405397	0.046653144	0.3101668	1.0	2116	tags=37%, list=10%, signal=41%
GO_OLFACTORY_LOBE_DEVELOPMENT	GO_OLFACTORY_LOBE_DEVELOPMENT		34	0.5246303	1.405081	0.04133858	0.31013742	1.0	2850	tags=35%, list=13%, signal=41%
GO_RESPONSE_TO_AXON_INJURY	GO_RESPONSE_TO_AXON_INJURY		45	0.48708633	1.4049548	0.044315994	0.3096872	1.0	2445	tags=24%, list=11%, signal=27%
GO_LYMPHOCYTE_DIFFERENTIATION	GO_LYMPHOCYTE_DIFFERENTIATION		204	0.53712624	1.4046412	0.076171875	0.30967814	1.0	3582	tags=41%, list=16%, signal=49%
GO_REGULATION_OF_SODIUM_ION_TRANSMEMBRANE_TRANSPORT	GO_REGULATION_OF_SODIUM_ION_TRANSMEMBRANE_TRANSPORT		47	0.54047173	1.4044714	0.06276151	0.30932233	1.0	1523	tags=19%, list=7%, signal=21%
GO_ENSHEATHMENT_OF_NEURONS	GO_ENSHEATHMENT_OF_NEURONS		86	0.46759224	1.4039987	0.06373627	0.3096974	1.0	3755	tags=30%, list=17%, signal=36%
GO_NEGATIVE_REGULATION_OF_INTERLEUKIN_6_PRODUCTION	GO_NEGATIVE_REGULATION_OF_INTERLEUKIN_6_PRODUCTION		30	0.65622056	1.4035101	0.05631068	0.3100751	1.0	2912	tags=53%, list=13%, signal=61%
GO_REACTIVE_OXYGEN_SPECIES_METABOLIC_PROCESS	GO_REACTIVE_OXYGEN_SPECIES_METABOLIC_PROCESS		94	0.4936144	1.4029465	0.03258656	0.3105852	1.0	2808	tags=27%, list=13%, signal=30%
GO_ADAPTIVE_IMMUNE_RESPONSE_BASED_ON_SOMATIC_RECOMBINATION_OF_IMMUNE_RECEPTORS_BUILT_FROM_IMMUNOGLOBULIN_SUPERFAMILY_DOMAINS	GO_ADAPTIVE_IMMUNE_RESPONSE_BASED_ON_SOMATIC_RECOMBINATION_OF_IMMUNE_RECEPTORS_BUILT_FROM_IMMUNOGLOBULIN_SUPERFAMILY_DOMAINS		126	0.5940688	1.4028893	0.08267716	0.309984	1.0	3406	tags=49%, list=16%, signal=58%
GO_POSITIVE_REGULATION_OF_VASODILATION	GO_POSITIVE_REGULATION_OF_VASODILATION		31	0.5583099	1.4028349	0.056530215	0.30940834	1.0	1924	tags=26%, list=9%, signal=28%
GO_REGULATION_OF_CELL_ACTIVATION	GO_REGULATION_OF_CELL_ACTIVATION		449	0.5259946	1.402349	0.07269155	0.30970025	1.0	3478	tags=40%, list=16%, signal=46%
GO_PROTEIN_LIPID_COMPLEX_SUBUNIT_ORGANIZATION	GO_PROTEIN_LIPID_COMPLEX_SUBUNIT_ORGANIZATION		36	0.56240135	1.4022856	0.059386972	0.30911258	1.0	3441	tags=31%, list=16%, signal=36%
GO_CELLULAR_COMPONENT_ASSEMBLY_INVOLVED_IN_MORPHOGENESIS	GO_CELLULAR_COMPONENT_ASSEMBLY_INVOLVED_IN_MORPHOGENESIS		221	0.48642704	1.4016546	0.06374502	0.309766	1.0	2346	tags=19%, list=11%, signal=21%
GO_REGULATION_OF_FILOPODIUM_ASSEMBLY	GO_REGULATION_OF_FILOPODIUM_ASSEMBLY		34	0.52649224	1.401118	0.0390625	0.31026596	1.0	2503	tags=32%, list=12%, signal=37%
GO_NEGATIVE_REGULATION_OF_EPITHELIAL_CELL_MIGRATION	GO_NEGATIVE_REGULATION_OF_EPITHELIAL_CELL_MIGRATION		50	0.4867515	1.4009997	0.077220075	0.30981106	1.0	1925	tags=26%, list=9%, signal=28%
GO_REGULATION_OF_PROTEIN_SECRETION	GO_REGULATION_OF_PROTEIN_SECRETION		368	0.4184335	1.4008949	0.015533981	0.3093766	1.0	3736	tags=29%, list=17%, signal=35%
GO_NEUROTROPHIN_SIGNALING_PATHWAY	GO_NEUROTROPHIN_SIGNALING_PATHWAY		23	0.5196778	1.4002922	0.08032128	0.3099686	1.0	4187	tags=48%, list=19%, signal=59%
GO_TISSUE_REGENERATION	GO_TISSUE_REGENERATION		48	0.533973	1.4002557	0.03420523	0.3093688	1.0	2079	tags=29%, list=10%, signal=32%
GO_REGULATION_OF_CARDIAC_MUSCLE_CONTRACTION	GO_REGULATION_OF_CARDIAC_MUSCLE_CONTRACTION		64	0.49828193	1.4000769	0.041666668	0.30904284	1.0	3058	tags=30%, list=14%, signal=34%
GO_REGULATION_OF_CELL_SUBSTRATE_ADHESION	GO_REGULATION_OF_CELL_SUBSTRATE_ADHESION		163	0.48052096	1.3998066	0.049586777	0.308927	1.0	2647	tags=26%, list=12%, signal=29%
GO_CARDIAC_SEPTUM_DEVELOPMENT	GO_CARDIAC_SEPTUM_DEVELOPMENT		84	0.5405726	1.3996003	0.07098121	0.30871364	1.0	4020	tags=36%, list=18%, signal=44%
GO_ASTROCYTE_DIFFERENTIATION	GO_ASTROCYTE_DIFFERENTIATION		38	0.49168074	1.3993833	0.041484717	0.3084759	1.0	3614	tags=29%, list=17%, signal=35%
GO_CELLULAR_RESPONSE_TO_AMINO_ACID_STIMULUS	GO_CELLULAR_RESPONSE_TO_AMINO_ACID_STIMULUS		49	0.5038724	1.3990988	0.06404959	0.30841008	1.0	4002	tags=43%, list=18%, signal=52%
GO_REGULATION_OF_ENDOCYTOSIS	GO_REGULATION_OF_ENDOCYTOSIS		189	0.42735484	1.3990362	0.045454547	0.3078751	1.0	3138	tags=24%, list=14%, signal=28%
GO_CELLULAR_RESPONSE_TO_VASCULAR_ENDOTHELIAL_GROWTH_FACTOR_STIMULUS	GO_CELLULAR_RESPONSE_TO_VASCULAR_ENDOTHELIAL_GROWTH_FACTOR_STIMULUS		30	0.5683517	1.3979791	0.08421053	0.30947065	1.0	3101	tags=47%, list=14%, signal=54%
GO_HOMEOSTASIS_OF_NUMBER_OF_CELLS	GO_HOMEOSTASIS_OF_NUMBER_OF_CELLS		169	0.42590624	1.3977069	0.04863813	0.30937088	1.0	3554	tags=31%, list=16%, signal=36%
GO_NEGATIVE_REGULATION_OF_BLOOD_CIRCULATION	GO_NEGATIVE_REGULATION_OF_BLOOD_CIRCULATION		33	0.54311305	1.397512	0.09393346	0.30909592	1.0	1368	tags=18%, list=6%, signal=19%
GO_REGULATION_OF_TRANSCRIPTION_REGULATORY_REGION_DNA_BINDING	GO_REGULATION_OF_TRANSCRIPTION_REGULATORY_REGION_DNA_BINDING		35	0.51781344	1.3974452	0.061601643	0.30852237	1.0	2430	tags=23%, list=11%, signal=26%
GO_NEGATIVE_REGULATION_OF_MUSCLE_TISSUE_DEVELOPMENT	GO_NEGATIVE_REGULATION_OF_MUSCLE_TISSUE_DEVELOPMENT		35	0.5458069	1.3974304	0.06882591	0.30789152	1.0	3985	tags=40%, list=18%, signal=49%
GO_NEGATIVE_REGULATION_OF_TUMOR_NECROSIS_FACTOR_SUPERFAMILY_CYTOKINE_PRODUCTION	GO_NEGATIVE_REGULATION_OF_TUMOR_NECROSIS_FACTOR_SUPERFAMILY_CYTOKINE_PRODUCTION		37	0.6061052	1.3972032	0.07528958	0.30768135	1.0	2912	tags=46%, list=13%, signal=53%
GO_CARDIAC_ATRIUM_DEVELOPMENT	GO_CARDIAC_ATRIUM_DEVELOPMENT		30	0.56894433	1.3965911	0.06918239	0.3083492	1.0	3433	tags=33%, list=16%, signal=40%
GO_REGULATION_OF_SYNCYTIUM_FORMATION_BY_PLASMA_MEMBRANE_FUSION	GO_REGULATION_OF_SYNCYTIUM_FORMATION_BY_PLASMA_MEMBRANE_FUSION		23	0.60346943	1.396294	0.052208837	0.3083588	1.0	3531	tags=52%, list=16%, signal=62%
GO_REGULATION_OF_SMOOTH_MUSCLE_CELL_DIFFERENTIATION	GO_REGULATION_OF_SMOOTH_MUSCLE_CELL_DIFFERENTIATION		19	0.6277803	1.3960531	0.08559499	0.3082219	1.0	3290	tags=42%, list=15%, signal=50%
GO_NEGATIVE_REGULATION_OF_EMBRYONIC_DEVELOPMENT	GO_NEGATIVE_REGULATION_OF_EMBRYONIC_DEVELOPMENT		26	0.62500525	1.3954483	0.08865979	0.30882582	1.0	2014	tags=35%, list=9%, signal=38%
GO_MUSCLE_ADAPTATION	GO_MUSCLE_ADAPTATION		29	0.62117374	1.3949627	0.093812376	0.3091458	1.0	3800	tags=55%, list=17%, signal=67%
GO_CELLULAR_RESPONSE_TO_ACID_CHEMICAL	GO_CELLULAR_RESPONSE_TO_ACID_CHEMICAL		161	0.4555942	1.3948448	0.027253669	0.308757	1.0	2682	tags=28%, list=12%, signal=32%
GO_POSITIVE_REGULATION_OF_CELL_ADHESION	GO_POSITIVE_REGULATION_OF_CELL_ADHESION		355	0.5013228	1.3947476	0.04	0.30829522	1.0	3170	tags=34%, list=15%, signal=39%
GO_BLOOD_COAGULATION_INTRINSIC_PATHWAY	GO_BLOOD_COAGULATION_INTRINSIC_PATHWAY		17	0.5546909	1.3944193	0.12256809	0.30843544	1.0	1931	tags=29%, list=9%, signal=32%
GO_MYOBLAST_FUSION	GO_MYOBLAST_FUSION		18	0.58570176	1.3941839	0.086872585	0.30825737	1.0	1418	tags=22%, list=7%, signal=24%
GO_OSSIFICATION	GO_OSSIFICATION		235	0.4903696	1.3938386	0.053169735	0.3083512	1.0	3035	tags=31%, list=14%, signal=35%
GO_REGULATION_OF_THE_FORCE_OF_HEART_CONTRACTION	GO_REGULATION_OF_THE_FORCE_OF_HEART_CONTRACTION		28	0.6608267	1.3935088	0.105788425	0.3084239	1.0	1255	tags=29%, list=6%, signal=30%
GO_POSITIVE_REGULATION_OF_ENDOTHELIAL_CELL_DIFFERENTIATION	GO_POSITIVE_REGULATION_OF_ENDOTHELIAL_CELL_DIFFERENTIATION		15	0.6574496	1.3934584	0.088552915	0.30788434	1.0	3549	tags=47%, list=16%, signal=56%
GO_LYTIC_VACUOLE_ORGANIZATION	GO_LYTIC_VACUOLE_ORGANIZATION		49	0.43788296	1.3927968	0.054054055	0.30863228	1.0	4495	tags=35%, list=21%, signal=44%
GO_POSITIVE_REGULATION_OF_CHONDROCYTE_DIFFERENTIATION	GO_POSITIVE_REGULATION_OF_CHONDROCYTE_DIFFERENTIATION		18	0.6021584	1.3927902	0.04752066	0.30800602	1.0	3407	tags=39%, list=16%, signal=46%
GO_NEGATIVE_REGULATION_OF_LEUKOCYTE_APOPTOTIC_PROCESS	GO_NEGATIVE_REGULATION_OF_LEUKOCYTE_APOPTOTIC_PROCESS		42	0.6451354	1.3925425	0.055776894	0.30785236	1.0	3176	tags=62%, list=15%, signal=72%
GO_NEGATIVE_REGULATION_OF_INTERLEUKIN_12_PRODUCTION	GO_NEGATIVE_REGULATION_OF_INTERLEUKIN_12_PRODUCTION		15	0.7740226	1.3925109	0.076171875	0.30729127	1.0	2280	tags=60%, list=10%, signal=67%
GO_REGULATION_OF_CALCINEURIN_NFAT_SIGNALING_CASCADE	GO_REGULATION_OF_CALCINEURIN_NFAT_SIGNALING_CASCADE		16	0.58732694	1.3924569	0.07184466	0.3067914	1.0	581	tags=19%, list=3%, signal=19%
GO_POTASSIUM_ION_TRANSPORT	GO_POTASSIUM_ION_TRANSPORT		146	0.3919075	1.3910211	0.030120483	0.30906838	1.0	3984	tags=24%, list=18%, signal=29%
GO_NEGATIVE_REGULATION_OF_MITOCHONDRION_ORGANIZATION	GO_NEGATIVE_REGULATION_OF_MITOCHONDRION_ORGANIZATION		35	0.45764986	1.3899556	0.057142857	0.31059083	1.0	2386	tags=29%, list=11%, signal=32%
GO_REGULATION_OF_RECEPTOR_MEDIATED_ENDOCYTOSIS	GO_REGULATION_OF_RECEPTOR_MEDIATED_ENDOCYTOSIS		75	0.43517542	1.3893154	0.035856575	0.31130925	1.0	3561	tags=25%, list=16%, signal=30%
GO_NEGATIVE_REGULATION_OF_CALCIUM_MEDIATED_SIGNALING	GO_NEGATIVE_REGULATION_OF_CALCIUM_MEDIATED_SIGNALING		16	0.6510452	1.3888879	0.08880309	0.31161308	1.0	3016	tags=44%, list=14%, signal=51%
GO_REGULATION_OF_PLASMA_LIPOPROTEIN_PARTICLE_LEVELS	GO_REGULATION_OF_PLASMA_LIPOPROTEIN_PARTICLE_LEVELS		45	0.5408313	1.3883489	0.05639098	0.31211546	1.0	3441	tags=31%, list=16%, signal=37%
GO_NEGATIVE_REGULATION_OF_ACTIN_FILAMENT_BUNDLE_ASSEMBLY	GO_NEGATIVE_REGULATION_OF_ACTIN_FILAMENT_BUNDLE_ASSEMBLY		19	0.539991	1.3882586	0.08384458	0.31166354	1.0	1465	tags=26%, list=7%, signal=28%
GO_GLOMERULUS_DEVELOPMENT	GO_GLOMERULUS_DEVELOPMENT		49	0.55042607	1.3882009	0.06396589	0.31113884	1.0	2089	tags=35%, list=10%, signal=38%
GO_RESPONSE_TO_ELECTRICAL_STIMULUS	GO_RESPONSE_TO_ELECTRICAL_STIMULUS		42	0.49000493	1.3872231	0.07254902	0.3125461	1.0	1556	tags=17%, list=7%, signal=18%
GO_POSITIVE_REGULATION_OF_B_CELL_ACTIVATION	GO_POSITIVE_REGULATION_OF_B_CELL_ACTIVATION		73	0.6070205	1.3871896	0.12280702	0.31197113	1.0	3526	tags=56%, list=16%, signal=67%
GO_RESPONSE_TO_MUSCLE_ACTIVITY	GO_RESPONSE_TO_MUSCLE_ACTIVITY		18	0.6934569	1.3869052	0.08080808	0.31193098	1.0	1797	tags=44%, list=8%, signal=48%
GO_REGULATION_OF_ENDOTHELIAL_CELL_PROLIFERATION	GO_REGULATION_OF_ENDOTHELIAL_CELL_PROLIFERATION		93	0.5047962	1.3868512	0.047817048	0.31141213	1.0	3967	tags=42%, list=18%, signal=51%
GO_CHONDROITIN_SULFATE_PROTEOGLYCAN_METABOLIC_PROCESS	GO_CHONDROITIN_SULFATE_PROTEOGLYCAN_METABOLIC_PROCESS		42	0.58119917	1.3867213	0.064989515	0.31106073	1.0	3553	tags=40%, list=16%, signal=48%
GO_REGULATION_OF_VASOCONSTRICTION	GO_REGULATION_OF_VASOCONSTRICTION		65	0.4937278	1.3866264	0.03265306	0.3106194	1.0	2461	tags=26%, list=11%, signal=29%
GO_REGULATION_OF_ERAD_PATHWAY	GO_REGULATION_OF_ERAD_PATHWAY		27	0.47158703	1.3864986	0.11382114	0.3102307	1.0	4242	tags=33%, list=20%, signal=41%
GO_REGULATION_OF_MYOBLAST_DIFFERENTIATION	GO_REGULATION_OF_MYOBLAST_DIFFERENTIATION		46	0.57048213	1.3864876	0.071278825	0.30964372	1.0	3347	tags=39%, list=15%, signal=46%
GO_MYD88_DEPENDENT_TOLL_LIKE_RECEPTOR_SIGNALING_PATHWAY	GO_MYD88_DEPENDENT_TOLL_LIKE_RECEPTOR_SIGNALING_PATHWAY		32	0.6184188	1.3863754	0.109161794	0.30925554	1.0	2680	tags=31%, list=12%, signal=36%
GO_NEGATIVE_REGULATION_OF_RESPONSE_TO_ENDOPLASMIC_RETICULUM_STRESS	GO_NEGATIVE_REGULATION_OF_RESPONSE_TO_ENDOPLASMIC_RETICULUM_STRESS		33	0.5037361	1.386336	0.095918365	0.30872765	1.0	2478	tags=21%, list=11%, signal=24%
GO_ADULT_LOCOMOTORY_BEHAVIOR	GO_ADULT_LOCOMOTORY_BEHAVIOR		76	0.44950616	1.3863033	0.049701788	0.30817538	1.0	3139	tags=21%, list=14%, signal=25%
GO_MUSCLE_FIBER_DEVELOPMENT	GO_MUSCLE_FIBER_DEVELOPMENT		43	0.63690233	1.3860935	0.07113821	0.3079924	1.0	1969	tags=35%, list=9%, signal=38%
GO_COLLAGEN_FIBRIL_ORGANIZATION	GO_COLLAGEN_FIBRIL_ORGANIZATION		36	0.7309943	1.3848442	0.12090164	0.30994672	1.0	2253	tags=50%, list=10%, signal=56%
GO_NEGATIVE_REGULATION_OF_EPITHELIAL_CELL_APOPTOTIC_PROCESS	GO_NEGATIVE_REGULATION_OF_EPITHELIAL_CELL_APOPTOTIC_PROCESS		35	0.56811243	1.3842956	0.051975053	0.31050518	1.0	3153	tags=40%, list=14%, signal=47%
GO_NATURAL_KILLER_CELL_ACTIVATION	GO_NATURAL_KILLER_CELL_ACTIVATION		53	0.5996041	1.3841166	0.11324376	0.3102376	1.0	2343	tags=28%, list=11%, signal=32%
GO_NEGATIVE_REGULATION_OF_OSSIFICATION	GO_NEGATIVE_REGULATION_OF_OSSIFICATION		65	0.46293822	1.3838435	0.057026476	0.3101139	1.0	3355	tags=34%, list=15%, signal=40%
GO_ANTIGEN_RECEPTOR_MEDIATED_SIGNALING_PATHWAY	GO_ANTIGEN_RECEPTOR_MEDIATED_SIGNALING_PATHWAY		173	0.5798444	1.3832492	0.10204082	0.3108525	1.0	3084	tags=38%, list=14%, signal=43%
GO_REGULATION_OF_RECEPTOR_BINDING	GO_REGULATION_OF_RECEPTOR_BINDING		17	0.6034722	1.3830714	0.07478633	0.31060728	1.0	2898	tags=47%, list=13%, signal=54%
GO_POSITIVE_REGULATION_OF_RECEPTOR_MEDIATED_ENDOCYTOSIS	GO_POSITIVE_REGULATION_OF_RECEPTOR_MEDIATED_ENDOCYTOSIS		44	0.52077633	1.3829687	0.054655872	0.31021056	1.0	3798	tags=41%, list=17%, signal=49%
GO_DENDRITIC_CELL_MIGRATION	GO_DENDRITIC_CELL_MIGRATION		21	0.77432346	1.3829406	0.07942974	0.30969685	1.0	2170	tags=57%, list=10%, signal=63%
GO_NEGATIVE_REGULATION_OF_BIOMINERAL_TISSUE_DEVELOPMENT	GO_NEGATIVE_REGULATION_OF_BIOMINERAL_TISSUE_DEVELOPMENT		18	0.61074823	1.3826925	0.07858546	0.30965772	1.0	4338	tags=50%, list=20%, signal=62%
GO_CELLULAR_RESPONSE_TO_NITROGEN_COMPOUND	GO_CELLULAR_RESPONSE_TO_NITROGEN_COMPOUND		479	0.37251773	1.3825054	0.006355932	0.30946192	1.0	2860	tags=20%, list=13%, signal=22%
GO_REGULATION_OF_SKELETAL_MUSCLE_CELL_DIFFERENTIATION	GO_REGULATION_OF_SKELETAL_MUSCLE_CELL_DIFFERENTIATION		15	0.62228924	1.3820753	0.07509881	0.30976075	1.0	2052	tags=33%, list=9%, signal=37%
GO_SOMITOGENESIS	GO_SOMITOGENESIS		60	0.48604718	1.3811928	0.03411514	0.3110221	1.0	2116	tags=22%, list=10%, signal=24%
GO_NEGATIVE_REGULATION_OF_ADHERENS_JUNCTION_ORGANIZATION	GO_NEGATIVE_REGULATION_OF_ADHERENS_JUNCTION_ORGANIZATION		15	0.61921406	1.380933	0.09815951	0.31090042	1.0	1282	tags=27%, list=6%, signal=28%
GO_CELL_DIFFERENTIATION_INVOLVED_IN_KIDNEY_DEVELOPMENT	GO_CELL_DIFFERENTIATION_INVOLVED_IN_KIDNEY_DEVELOPMENT		35	0.52373904	1.3808849	0.04989154	0.3103844	1.0	3267	tags=29%, list=15%, signal=34%
GO_REGULATION_OF_B_CELL_ACTIVATION	GO_REGULATION_OF_B_CELL_ACTIVATION		108	0.58403754	1.3808002	0.12280702	0.30994847	1.0	3526	tags=51%, list=16%, signal=60%
GO_TRANSMEMBRANE_RECEPTOR_PROTEIN_SERINE_THREONINE_KINASE_SIGNALING_PATHWAY	GO_TRANSMEMBRANE_RECEPTOR_PROTEIN_SERINE_THREONINE_KINASE_SIGNALING_PATHWAY		183	0.42216522	1.3798798	0.036876354	0.31123975	1.0	3080	tags=24%, list=14%, signal=28%
GO_POSITIVE_REGULATION_OF_STEROL_TRANSPORT	GO_POSITIVE_REGULATION_OF_STEROL_TRANSPORT		17	0.6055785	1.3798745	0.08349146	0.31064102	1.0	3222	tags=41%, list=15%, signal=48%
GO_NEGATIVE_REGULATION_OF_NF_KAPPAB_TRANSCRIPTION_FACTOR_ACTIVITY	GO_NEGATIVE_REGULATION_OF_NF_KAPPAB_TRANSCRIPTION_FACTOR_ACTIVITY		60	0.45187956	1.3797778	0.05009634	0.3102321	1.0	3620	tags=23%, list=17%, signal=28%
GO_CAMP_METABOLIC_PROCESS	GO_CAMP_METABOLIC_PROCESS		32	0.54058677	1.3796749	0.063872255	0.30982786	1.0	1962	tags=28%, list=9%, signal=31%
GO_NEGATIVE_REGULATION_OF_PEPTIDYL_SERINE_PHOSPHORYLATION	GO_NEGATIVE_REGULATION_OF_PEPTIDYL_SERINE_PHOSPHORYLATION		21	0.51066655	1.3796091	0.05904762	0.30937815	1.0	1855	tags=19%, list=9%, signal=21%
GO_CELL_MORPHOGENESIS_INVOLVED_IN_NEURON_DIFFERENTIATION	GO_CELL_MORPHOGENESIS_INVOLVED_IN_NEURON_DIFFERENTIATION		343	0.42528448	1.3795676	0.039215688	0.30884704	1.0	2089	tags=16%, list=10%, signal=17%
GO_REGULATION_OF_RAS_PROTEIN_SIGNAL_TRANSDUCTION	GO_REGULATION_OF_RAS_PROTEIN_SIGNAL_TRANSDUCTION		177	0.39361474	1.3795196	0.03359684	0.30835953	1.0	3239	tags=29%, list=15%, signal=34%
GO_ENDOCARDIAL_CUSHION_DEVELOPMENT	GO_ENDOCARDIAL_CUSHION_DEVELOPMENT		32	0.60960895	1.3789378	0.0794702	0.3089812	1.0	2956	tags=38%, list=14%, signal=43%
GO_POSITIVE_REGULATION_OF_WNT_SIGNALING_PATHWAY	GO_POSITIVE_REGULATION_OF_WNT_SIGNALING_PATHWAY		144	0.39626622	1.3789288	0.041237112	0.3084185	1.0	2125	tags=17%, list=10%, signal=18%
GO_LYMPHOCYTE_COSTIMULATION	GO_LYMPHOCYTE_COSTIMULATION		73	0.63846946	1.3788824	0.105675146	0.30792856	1.0	2764	tags=41%, list=13%, signal=47%
GO_CHAPERONE_MEDIATED_PROTEIN_FOLDING	GO_CHAPERONE_MEDIATED_PROTEIN_FOLDING		43	0.41571558	1.3788303	0.054655872	0.30745134	1.0	2396	tags=19%, list=11%, signal=21%
GO_TOLL_LIKE_RECEPTOR_4_SIGNALING_PATHWAY	GO_TOLL_LIKE_RECEPTOR_4_SIGNALING_PATHWAY		17	0.67627555	1.3787442	0.10019268	0.3070361	1.0	1602	tags=35%, list=7%, signal=38%
GO_CARDIOCYTE_DIFFERENTIATION	GO_CARDIOCYTE_DIFFERENTIATION		91	0.538381	1.3783815	0.07302231	0.3071172	1.0	3586	tags=38%, list=16%, signal=46%
GO_NEGATIVE_REGULATION_OF_CELL_DEVELOPMENT	GO_NEGATIVE_REGULATION_OF_CELL_DEVELOPMENT		287	0.4061993	1.3771267	0.023157895	0.30899772	1.0	3010	tags=22%, list=14%, signal=25%
GO_MEMBRANE_INVAGINATION	GO_MEMBRANE_INVAGINATION		36	0.62959886	1.3771235	0.11020408	0.30841994	1.0	3324	tags=44%, list=15%, signal=52%
GO_BODY_MORPHOGENESIS	GO_BODY_MORPHOGENESIS		42	0.5172902	1.3766128	0.072210066	0.30897048	1.0	3826	tags=40%, list=18%, signal=49%
GO_LYMPHOCYTE_ACTIVATION	GO_LYMPHOCYTE_ACTIVATION		331	0.54794097	1.3760345	0.09861933	0.3095779	1.0	3478	tags=41%, list=16%, signal=48%
GO_POSITIVE_REGULATION_OF_BINDING	GO_POSITIVE_REGULATION_OF_BINDING		122	0.3997079	1.3758551	0.024096385	0.309397	1.0	3406	tags=26%, list=16%, signal=31%
GO_CELLULAR_RESPONSE_TO_PEPTIDE	GO_CELLULAR_RESPONSE_TO_PEPTIDE		263	0.36129135	1.3752971	0.012605042	0.309955	1.0	2581	tags=17%, list=12%, signal=19%
GO_MYELOID_CELL_DIFFERENTIATION	GO_MYELOID_CELL_DIFFERENTIATION		183	0.4383742	1.3746629	0.04892368	0.31053582	1.0	3457	tags=30%, list=16%, signal=35%
GO_TISSUE_REMODELING	GO_TISSUE_REMODELING		86	0.49094632	1.3744129	0.05544148	0.31047428	1.0	2647	tags=28%, list=12%, signal=32%
GO_MESENCHYME_DEVELOPMENT	GO_MESENCHYME_DEVELOPMENT		181	0.49144277	1.37429	0.04112554	0.31016845	1.0	3424	tags=32%, list=16%, signal=38%
GO_NEGATIVE_REGULATION_OF_CATION_CHANNEL_ACTIVITY	GO_NEGATIVE_REGULATION_OF_CATION_CHANNEL_ACTIVITY		31	0.5125119	1.3742247	0.078277886	0.30970687	1.0	2747	tags=19%, list=13%, signal=22%
GO_POSITIVE_REGULATION_OF_BIOMINERAL_TISSUE_DEVELOPMENT	GO_POSITIVE_REGULATION_OF_BIOMINERAL_TISSUE_DEVELOPMENT		36	0.5578742	1.3740697	0.044210527	0.30942276	1.0	2956	tags=39%, list=14%, signal=45%
GO_LYMPHOCYTE_MEDIATED_IMMUNITY	GO_LYMPHOCYTE_MEDIATED_IMMUNITY		115	0.57674617	1.3733503	0.104743086	0.31031507	1.0	3775	tags=50%, list=17%, signal=61%
GO_TRANSMEMBRANE_RECEPTOR_PROTEIN_TYROSINE_KINASE_SIGNALING_PATHWAY	GO_TRANSMEMBRANE_RECEPTOR_PROTEIN_TYROSINE_KINASE_SIGNALING_PATHWAY		483	0.37075946	1.3727931	0.014285714	0.31082293	1.0	3652	tags=26%, list=17%, signal=30%
GO_REGULATION_OF_POTASSIUM_ION_TRANSMEMBRANE_TRANSPORT	GO_REGULATION_OF_POTASSIUM_ION_TRANSMEMBRANE_TRANSPORT		60	0.44603732	1.3724476	0.068	0.31093782	1.0	2747	tags=20%, list=13%, signal=23%
GO_REGULATION_OF_CELLULAR_COMPONENT_SIZE	GO_REGULATION_OF_CELLULAR_COMPONENT_SIZE		318	0.37966812	1.3720684	0.01002004	0.3111543	1.0	3194	tags=24%, list=15%, signal=28%
GO_REGULATION_OF_MITOCHONDRIAL_FISSION	GO_REGULATION_OF_MITOCHONDRIAL_FISSION		15	0.5540845	1.371736	0.08070866	0.31129637	1.0	2386	tags=33%, list=11%, signal=37%
GO_REGULATION_OF_ALPHA_AMINO_3_HYDROXY_5_METHYL_4_ISOXAZOLE_PROPIONATE_SELECTIVE_GLUTAMATE_RECEPTOR_ACTIVITY	GO_REGULATION_OF_ALPHA_AMINO_3_HYDROXY_5_METHYL_4_ISOXAZOLE_PROPIONATE_SELECTIVE_GLUTAMATE_RECEPTOR_ACTIVITY		19	0.561317	1.3713788	0.10224949	0.31145573	1.0	1435	tags=16%, list=7%, signal=17%
GO_REGULATION_OF_HEART_RATE_BY_CARDIAC_CONDUCTION	GO_REGULATION_OF_HEART_RATE_BY_CARDIAC_CONDUCTION		29	0.52380717	1.3710186	0.08367347	0.3117112	1.0	2233	tags=28%, list=10%, signal=31%
GO_B_CELL_ACTIVATION	GO_B_CELL_ACTIVATION		127	0.51259	1.3708326	0.125	0.31149396	1.0	3448	tags=38%, list=16%, signal=45%
GO_POSITIVE_REGULATION_OF_CELL_PROJECTION_ORGANIZATION	GO_POSITIVE_REGULATION_OF_CELL_PROJECTION_ORGANIZATION		288	0.39977267	1.3705454	0.025531914	0.31148767	1.0	3681	tags=28%, list=17%, signal=33%
GO_NEGATIVE_REGULATION_OF_EPITHELIAL_CELL_PROLIFERATION	GO_NEGATIVE_REGULATION_OF_EPITHELIAL_CELL_PROLIFERATION		110	0.4429621	1.3704036	0.042105265	0.31117967	1.0	3067	tags=26%, list=14%, signal=31%
GO_NEGATIVE_REGULATION_OF_RESPONSE_TO_EXTERNAL_STIMULUS	GO_NEGATIVE_REGULATION_OF_RESPONSE_TO_EXTERNAL_STIMULUS		254	0.42206696	1.3701257	0.020408163	0.3111494	1.0	3241	tags=26%, list=15%, signal=31%
GO_REGULATION_OF_INFLAMMATORY_RESPONSE	GO_REGULATION_OF_INFLAMMATORY_RESPONSE		272	0.48299572	1.3697854	0.053892214	0.31127313	1.0	3241	tags=34%, list=15%, signal=39%
GO_COPULATION	GO_COPULATION		17	0.59516984	1.3696569	0.080912866	0.3109418	1.0	3691	tags=35%, list=17%, signal=42%
GO_TISSUE_MIGRATION	GO_TISSUE_MIGRATION		79	0.493361	1.3692939	0.063872255	0.31112453	1.0	3298	tags=37%, list=15%, signal=43%
GO_POSITIVE_REGULATION_OF_STRIATED_MUSCLE_CELL_DIFFERENTIATION	GO_POSITIVE_REGULATION_OF_STRIATED_MUSCLE_CELL_DIFFERENTIATION		50	0.5344043	1.3689531	0.094262294	0.31124157	1.0	3531	tags=38%, list=16%, signal=45%
GO_CELLULAR_RESPONSE_TO_KETONE	GO_CELLULAR_RESPONSE_TO_KETONE		71	0.4678465	1.368915	0.046464648	0.31073624	1.0	1783	tags=25%, list=8%, signal=28%
GO_GLIOGENESIS	GO_GLIOGENESIS		166	0.41896388	1.368821	0.040084388	0.31037286	1.0	3906	tags=30%, list=18%, signal=36%
GO_POSITIVE_REGULATION_OF_OSTEOBLAST_DIFFERENTIATION	GO_POSITIVE_REGULATION_OF_OSTEOBLAST_DIFFERENTIATION		58	0.53141665	1.36742	0.07942974	0.3125813	1.0	2646	tags=31%, list=12%, signal=35%
GO_REGULATION_OF_MITOCHONDRIAL_DEPOLARIZATION	GO_REGULATION_OF_MITOCHONDRIAL_DEPOLARIZATION		17	0.63685143	1.3673542	0.048387095	0.312158	1.0	2988	tags=65%, list=14%, signal=75%
GO_PROTEIN_TARGETING_TO_PLASMA_MEMBRANE	GO_PROTEIN_TARGETING_TO_PLASMA_MEMBRANE		23	0.5430516	1.3669223	0.08418891	0.31248587	1.0	4030	tags=43%, list=19%, signal=53%
GO_POSITIVE_REGULATION_OF_RELEASE_OF_SEQUESTERED_CALCIUM_ION_INTO_CYTOSOL	GO_POSITIVE_REGULATION_OF_RELEASE_OF_SEQUESTERED_CALCIUM_ION_INTO_CYTOSOL		35	0.55473405	1.3664272	0.078470826	0.3129659	1.0	4129	tags=46%, list=19%, signal=56%
GO_B_CELL_MEDIATED_IMMUNITY	GO_B_CELL_MEDIATED_IMMUNITY		71	0.5967281	1.3662252	0.12804878	0.31285825	1.0	4002	tags=58%, list=18%, signal=71%
GO_MATURE_B_CELL_DIFFERENTIATION	GO_MATURE_B_CELL_DIFFERENTIATION		16	0.62205684	1.3660927	0.10309278	0.31258044	1.0	4881	tags=63%, list=22%, signal=81%
GO_NEGATIVE_REGULATION_OF_CELL_GROWTH	GO_NEGATIVE_REGULATION_OF_CELL_GROWTH		163	0.4213919	1.3657556	0.021052632	0.31274503	1.0	3682	tags=29%, list=17%, signal=35%
GO_REGULATION_OF_TUMOR_NECROSIS_FACTOR_SUPERFAMILY_CYTOKINE_PRODUCTION	GO_REGULATION_OF_TUMOR_NECROSIS_FACTOR_SUPERFAMILY_CYTOKINE_PRODUCTION		91	0.56589514	1.3655326	0.09073359	0.31264696	1.0	3084	tags=40%, list=14%, signal=46%
GO_REGULATION_OF_ACTIN_FILAMENT_BUNDLE_ASSEMBLY	GO_REGULATION_OF_ACTIN_FILAMENT_BUNDLE_ASSEMBLY		73	0.43963715	1.3654445	0.047034767	0.3122596	1.0	3655	tags=32%, list=17%, signal=38%
GO_REGULATION_OF_CELL_SHAPE	GO_REGULATION_OF_CELL_SHAPE		131	0.46501896	1.3652012	0.057494868	0.31217983	1.0	2503	tags=30%, list=12%, signal=33%
GO_VIRAL_GENOME_REPLICATION	GO_VIRAL_GENOME_REPLICATION		19	0.49081844	1.3647803	0.11238095	0.31251404	1.0	3080	tags=37%, list=14%, signal=43%
GO_REGULATION_OF_CELLULAR_RESPONSE_TO_TRANSFORMING_GROWTH_FACTOR_BETA_STIMULUS	GO_REGULATION_OF_CELLULAR_RESPONSE_TO_TRANSFORMING_GROWTH_FACTOR_BETA_STIMULUS		95	0.47803268	1.3646457	0.08617234	0.3122234	1.0	3619	tags=27%, list=17%, signal=33%
GO_POTASSIUM_ION_HOMEOSTASIS	GO_POTASSIUM_ION_HOMEOSTASIS		17	0.54391766	1.36426	0.11623246	0.31244597	1.0	2693	tags=18%, list=12%, signal=20%
GO_NEGATIVE_REGULATION_OF_SECRETION	GO_NEGATIVE_REGULATION_OF_SECRETION		188	0.41714776	1.3635863	0.008368201	0.3131786	1.0	3987	tags=31%, list=18%, signal=37%
GO_CELL_COMMUNICATION_INVOLVED_IN_CARDIAC_CONDUCTION	GO_CELL_COMMUNICATION_INVOLVED_IN_CARDIAC_CONDUCTION		35	0.5197216	1.3624597	0.09163347	0.31480637	1.0	3039	tags=29%, list=14%, signal=33%
GO_ARTERY_MORPHOGENESIS	GO_ARTERY_MORPHOGENESIS		51	0.51627016	1.3622593	0.1064257	0.31464097	1.0	2956	tags=39%, list=14%, signal=45%
GO_ACTIN_MYOSIN_FILAMENT_SLIDING	GO_ACTIN_MYOSIN_FILAMENT_SLIDING		38	0.900753	1.3621607	0.049701788	0.31429127	1.0	1557	tags=82%, list=7%, signal=88%
GO_REGULATION_OF_LEUKOCYTE_APOPTOTIC_PROCESS	GO_REGULATION_OF_LEUKOCYTE_APOPTOTIC_PROCESS		74	0.5748188	1.3619426	0.077380955	0.31421	1.0	3222	tags=46%, list=15%, signal=54%
GO_MUCOPOLYSACCHARIDE_METABOLIC_PROCESS	GO_MUCOPOLYSACCHARIDE_METABOLIC_PROCESS		104	0.4861115	1.3618352	0.06952965	0.31387526	1.0	3802	tags=37%, list=17%, signal=44%
GO_ADHERENS_JUNCTION_ASSEMBLY	GO_ADHERENS_JUNCTION_ASSEMBLY		33	0.5179194	1.3617893	0.10978044	0.31343633	1.0	1350	tags=24%, list=6%, signal=26%
GO_REGULATION_OF_VOLTAGE_GATED_CALCIUM_CHANNEL_ACTIVITY	GO_REGULATION_OF_VOLTAGE_GATED_CALCIUM_CHANNEL_ACTIVITY		23	0.54353875	1.3616354	0.11067194	0.31320894	1.0	2747	tags=26%, list=13%, signal=30%
GO_REGULATION_OF_FAT_CELL_DIFFERENTIATION	GO_REGULATION_OF_FAT_CELL_DIFFERENTIATION		97	0.46211964	1.3613088	0.034334764	0.31333065	1.0	2811	tags=27%, list=13%, signal=31%
GO_NEGATIVE_REGULATION_OF_CELL_ADHESION	GO_NEGATIVE_REGULATION_OF_CELL_ADHESION		213	0.44492826	1.3612758	0.024340771	0.31286085	1.0	2993	tags=28%, list=14%, signal=32%
GO_NEGATIVE_REGULATION_OF_NF_KAPPAB_IMPORT_INTO_NUCLEUS	GO_NEGATIVE_REGULATION_OF_NF_KAPPAB_IMPORT_INTO_NUCLEUS		16	0.51522034	1.3611879	0.088709675	0.3125356	1.0	4236	tags=38%, list=19%, signal=47%
GO_REGULATION_OF_NEURON_PROJECTION_DEVELOPMENT	GO_REGULATION_OF_NEURON_PROJECTION_DEVELOPMENT		391	0.40099466	1.3593194	0.035714287	0.31576228	1.0	3697	tags=28%, list=17%, signal=34%
GO_PROTEIN_SECRETION	GO_PROTEIN_SECRETION		108	0.44972962	1.3590779	0.04024145	0.31571707	1.0	2607	tags=22%, list=12%, signal=25%
GO_CYTOKINE_PRODUCTION	GO_CYTOKINE_PRODUCTION		116	0.53562707	1.3590096	0.08431373	0.31528726	1.0	2920	tags=35%, list=13%, signal=41%
GO_VENTRICULAR_SEPTUM_DEVELOPMENT	GO_VENTRICULAR_SEPTUM_DEVELOPMENT		54	0.5368659	1.3588519	0.09475806	0.31506196	1.0	3058	tags=30%, list=14%, signal=34%
GO_GOLGI_TO_ENDOSOME_TRANSPORT	GO_GOLGI_TO_ENDOSOME_TRANSPORT		17	0.5192539	1.358291	0.09221312	0.31567004	1.0	4443	tags=59%, list=20%, signal=74%
GO_REGULATION_OF_LIPID_METABOLIC_PROCESS	GO_REGULATION_OF_LIPID_METABOLIC_PROCESS		260	0.3950494	1.3582891	0.0100603625	0.3151351	1.0	3284	tags=24%, list=15%, signal=28%
GO_POSITIVE_REGULATION_OF_CELL_ACTIVATION	GO_POSITIVE_REGULATION_OF_CELL_ACTIVATION		285	0.54108673	1.3577896	0.11287129	0.31562275	1.0	3284	tags=40%, list=15%, signal=47%
GO_REGULATION_OF_PROTEIN_TARGETING	GO_REGULATION_OF_PROTEIN_TARGETING		279	0.37324613	1.3576454	0.021008404	0.31537968	1.0	3274	tags=22%, list=15%, signal=26%
GO_CARDIAC_MUSCLE_CELL_CONTRACTION	GO_CARDIAC_MUSCLE_CELL_CONTRACTION		28	0.57008964	1.3576301	0.07254902	0.31487176	1.0	3039	tags=39%, list=14%, signal=46%
GO_POSITIVE_REGULATION_OF_BMP_SIGNALING_PATHWAY	GO_POSITIVE_REGULATION_OF_BMP_SIGNALING_PATHWAY		32	0.54665446	1.3576074	0.09394572	0.31437448	1.0	2956	tags=34%, list=14%, signal=40%
GO_CELL_MORPHOGENESIS_INVOLVED_IN_DIFFERENTIATION	GO_CELL_MORPHOGENESIS_INVOLVED_IN_DIFFERENTIATION		488	0.4169521	1.3575604	0.044303797	0.3139431	1.0	3353	tags=23%, list=15%, signal=27%
GO_ENDOCARDIAL_CUSHION_MORPHOGENESIS	GO_ENDOCARDIAL_CUSHION_MORPHOGENESIS		22	0.64902556	1.3575463	0.115303986	0.31343028	1.0	2430	tags=41%, list=11%, signal=46%
GO_G_PROTEIN_COUPLED_RECEPTOR_SIGNALING_PATHWAY_COUPLED_TO_CYCLIC_NUCLEOTIDE_SECOND_MESSENGER	GO_G_PROTEIN_COUPLED_RECEPTOR_SIGNALING_PATHWAY_COUPLED_TO_CYCLIC_NUCLEOTIDE_SECOND_MESSENGER		159	0.37426075	1.3575286	0.029761905	0.3129407	1.0	3584	tags=20%, list=16%, signal=24%
GO_ORGANONITROGEN_COMPOUND_CATABOLIC_PROCESS	GO_ORGANONITROGEN_COMPOUND_CATABOLIC_PROCESS		318	0.3933716	1.357283	0.008421052	0.31290278	1.0	3379	tags=24%, list=16%, signal=28%
GO_RESPONSE_TO_PEPTIDE	GO_RESPONSE_TO_PEPTIDE		388	0.35684586	1.3570975	0.0148936175	0.3127729	1.0	2504	tags=17%, list=12%, signal=19%
GO_REGULATION_OF_MYOBLAST_FUSION	GO_REGULATION_OF_MYOBLAST_FUSION		19	0.6277635	1.3569654	0.065979384	0.3125134	1.0	3531	tags=53%, list=16%, signal=63%
GO_PARTURITION	GO_PARTURITION		20	0.58858293	1.3567083	0.06329114	0.31257328	1.0	3691	tags=45%, list=17%, signal=54%
GO_EMBRYONIC_DIGESTIVE_TRACT_DEVELOPMENT	GO_EMBRYONIC_DIGESTIVE_TRACT_DEVELOPMENT		32	0.59904224	1.3564337	0.09343936	0.31258422	1.0	1829	tags=28%, list=8%, signal=31%
GO_POSITIVE_REGULATION_OF_BEHAVIOR	GO_POSITIVE_REGULATION_OF_BEHAVIOR		23	0.54402554	1.3563432	0.12252964	0.3122881	1.0	2646	tags=17%, list=12%, signal=20%
GO_REGULATION_OF_INTRACELLULAR_PROTEIN_TRANSPORT	GO_REGULATION_OF_INTRACELLULAR_PROTEIN_TRANSPORT		348	0.35893962	1.3562219	0.014705882	0.31198576	1.0	3305	tags=21%, list=15%, signal=25%
GO_REGULATION_OF_SODIUM_ION_TRANSPORT	GO_REGULATION_OF_SODIUM_ION_TRANSPORT		74	0.46272746	1.3559132	0.06991526	0.31209302	1.0	1556	tags=16%, list=7%, signal=17%
GO_NEGATIVE_REGULATION_OF_CELL_ACTIVATION	GO_NEGATIVE_REGULATION_OF_CELL_ACTIVATION		150	0.5080743	1.3556168	0.08203125	0.31220278	1.0	3472	tags=38%, list=16%, signal=45%
GO_REGULATION_OF_LIPID_CATABOLIC_PROCESS	GO_REGULATION_OF_LIPID_CATABOLIC_PROCESS		48	0.45828763	1.3550074	0.07350097	0.31295967	1.0	2477	tags=21%, list=11%, signal=23%
GO_POSITIVE_REGULATION_OF_TYROSINE_PHOSPHORYLATION_OF_STAT5_PROTEIN	GO_POSITIVE_REGULATION_OF_TYROSINE_PHOSPHORYLATION_OF_STAT5_PROTEIN		16	0.6356748	1.3542097	0.08447937	0.31401032	1.0	1755	tags=31%, list=8%, signal=34%
GO_POSITIVE_REGULATION_OF_SODIUM_ION_TRANSMEMBRANE_TRANSPORT	GO_POSITIVE_REGULATION_OF_SODIUM_ION_TRANSMEMBRANE_TRANSPORT		16	0.5651483	1.3541547	0.11134454	0.3136011	1.0	2462	tags=25%, list=11%, signal=28%
GO_B_CELL_DIFFERENTIATION	GO_B_CELL_DIFFERENTIATION		85	0.46238416	1.3534942	0.101626016	0.31439692	1.0	3448	tags=33%, list=16%, signal=39%
GO_REGULATION_OF_NUCLEOCYTOPLASMIC_TRANSPORT	GO_REGULATION_OF_NUCLEOCYTOPLASMIC_TRANSPORT		210	0.40106052	1.352803	0.022869023	0.31520543	1.0	3241	tags=23%, list=15%, signal=27%
GO_PHAGOCYTOSIS_ENGULFMENT	GO_PHAGOCYTOSIS_ENGULFMENT		26	0.7043125	1.3524708	0.12857144	0.31541	1.0	3208	tags=54%, list=15%, signal=63%
GO_NEURON_MIGRATION	GO_NEURON_MIGRATION		102	0.44663766	1.352268	0.06300813	0.31528282	1.0	2966	tags=24%, list=14%, signal=27%
GO_NEGATIVE_REGULATION_OF_INTRACELLULAR_SIGNAL_TRANSDUCTION	GO_NEGATIVE_REGULATION_OF_INTRACELLULAR_SIGNAL_TRANSDUCTION		406	0.37040266	1.3520145	0.012	0.3153441	1.0	3241	tags=22%, list=15%, signal=26%
GO_ADENYLATE_CYCLASE_ACTIVATING_G_PROTEIN_COUPLED_RECEPTOR_SIGNALING_PATHWAY	GO_ADENYLATE_CYCLASE_ACTIVATING_G_PROTEIN_COUPLED_RECEPTOR_SIGNALING_PATHWAY		65	0.42670804	1.3514011	0.07335907	0.3161052	1.0	3584	tags=22%, list=16%, signal=26%
GO_POSITIVE_REGULATION_OF_CYCLIC_NUCLEOTIDE_METABOLIC_PROCESS	GO_POSITIVE_REGULATION_OF_CYCLIC_NUCLEOTIDE_METABOLIC_PROCESS		102	0.43234196	1.3509641	0.06566604	0.31645215	1.0	3691	tags=27%, list=17%, signal=33%
GO_REGULATION_OF_PROTEIN_MATURATION	GO_REGULATION_OF_PROTEIN_MATURATION		70	0.4587661	1.3502082	0.06321839	0.3174861	1.0	3217	tags=31%, list=15%, signal=37%
GO_OLIGOSACCHARIDE_METABOLIC_PROCESS	GO_OLIGOSACCHARIDE_METABOLIC_PROCESS		63	0.47614104	1.3498757	0.075664625	0.31764317	1.0	4360	tags=40%, list=20%, signal=49%
GO_SKELETAL_SYSTEM_DEVELOPMENT	GO_SKELETAL_SYSTEM_DEVELOPMENT		440	0.43729863	1.3495029	0.057939913	0.3179063	1.0	3066	tags=26%, list=14%, signal=30%
GO_REGULATION_OF_OSTEOCLAST_DIFFERENTIATION	GO_REGULATION_OF_OSTEOCLAST_DIFFERENTIATION		58	0.5224522	1.347992	0.08661418	0.32039198	1.0	3679	tags=36%, list=17%, signal=43%
GO_POSITIVE_REGULATION_OF_CALCIUM_ION_IMPORT	GO_POSITIVE_REGULATION_OF_CALCIUM_ION_IMPORT		48	0.514486	1.347954	0.0831643	0.31994605	1.0	3080	tags=33%, list=14%, signal=39%
GO_REGULATION_OF_MYELOID_CELL_DIFFERENTIATION	GO_REGULATION_OF_MYELOID_CELL_DIFFERENTIATION		168	0.40920424	1.3479346	0.06349207	0.31946486	1.0	3582	tags=26%, list=16%, signal=31%
GO_REGULATION_OF_LIPOPOLYSACCHARIDE_MEDIATED_SIGNALING_PATHWAY	GO_REGULATION_OF_LIPOPOLYSACCHARIDE_MEDIATED_SIGNALING_PATHWAY		17	0.57204854	1.347811	0.097609565	0.3191941	1.0	3370	tags=41%, list=15%, signal=49%
GO_CARDIAC_CELL_DEVELOPMENT	GO_CARDIAC_CELL_DEVELOPMENT		47	0.6212798	1.3477355	0.12627292	0.31883425	1.0	2344	tags=38%, list=11%, signal=43%
GO_NEGATIVE_REGULATION_OF_POTASSIUM_ION_TRANSPORT	GO_NEGATIVE_REGULATION_OF_POTASSIUM_ION_TRANSPORT		31	0.5172683	1.3476808	0.07212476	0.3184148	1.0	3962	tags=35%, list=18%, signal=43%
GO_TRANSFORMING_GROWTH_FACTOR_BETA_RECEPTOR_SIGNALING_PATHWAY	GO_TRANSFORMING_GROWTH_FACTOR_BETA_RECEPTOR_SIGNALING_PATHWAY		92	0.418101	1.3467934	0.057082452	0.3195996	1.0	2230	tags=21%, list=10%, signal=23%
GO_REGULATION_OF_RESPONSE_TO_WOUNDING	GO_REGULATION_OF_RESPONSE_TO_WOUNDING		388	0.454148	1.3467245	0.050607286	0.31921223	1.0	3241	tags=30%, list=15%, signal=35%
GO_REGULATION_OF_CHOLESTEROL_EFFLUX	GO_REGULATION_OF_CHOLESTEROL_EFFLUX		19	0.56417084	1.3466355	0.09142857	0.31887573	1.0	4567	tags=47%, list=21%, signal=60%
GO_CAMP_MEDIATED_SIGNALING	GO_CAMP_MEDIATED_SIGNALING		36	0.4789964	1.3460424	0.06336634	0.3196335	1.0	2670	tags=22%, list=12%, signal=25%
GO_REGULATION_OF_BINDING	GO_REGULATION_OF_BINDING		275	0.36221611	1.3454837	0.02385686	0.32022947	1.0	3406	tags=24%, list=16%, signal=29%
GO_METANEPHROS_DEVELOPMENT	GO_METANEPHROS_DEVELOPMENT		80	0.48293698	1.3452047	0.05427975	0.32021984	1.0	3267	tags=31%, list=15%, signal=37%
GO_EPITHELIAL_CELL_DIFFERENTIATION_INVOLVED_IN_KIDNEY_DEVELOPMENT	GO_EPITHELIAL_CELL_DIFFERENTIATION_INVOLVED_IN_KIDNEY_DEVELOPMENT		24	0.5497403	1.3451586	0.09148936	0.3198046	1.0	3019	tags=33%, list=14%, signal=39%
GO_NEGATIVE_REGULATION_OF_PHOSPHORYLATION	GO_NEGATIVE_REGULATION_OF_PHOSPHORYLATION		397	0.37632978	1.3449211	0.012396694	0.31980085	1.0	3290	tags=24%, list=15%, signal=27%
GO_REGULATION_OF_CARDIAC_MUSCLE_CELL_CONTRACTION	GO_REGULATION_OF_CARDIAC_MUSCLE_CELL_CONTRACTION		27	0.51497024	1.344809	0.08282828	0.31949893	1.0	2028	tags=26%, list=9%, signal=29%
GO_ERK1_AND_ERK2_CASCADE	GO_ERK1_AND_ERK2_CASCADE		22	0.56980836	1.3444685	0.0977131	0.31970856	1.0	4288	tags=45%, list=20%, signal=57%
GO_NEGATIVE_REGULATION_OF_AMINE_TRANSPORT	GO_NEGATIVE_REGULATION_OF_AMINE_TRANSPORT		24	0.52591616	1.3435757	0.076767676	0.32102007	1.0	1872	tags=21%, list=9%, signal=23%
GO_REGULATION_OF_MUSCLE_CELL_APOPTOTIC_PROCESS	GO_REGULATION_OF_MUSCLE_CELL_APOPTOTIC_PROCESS		41	0.49888	1.3435206	0.048732944	0.32061407	1.0	3290	tags=39%, list=15%, signal=46%
GO_LEUKOCYTE_DIFFERENTIATION	GO_LEUKOCYTE_DIFFERENTIATION		285	0.48832807	1.3431897	0.102970295	0.32078195	1.0	3526	tags=38%, list=16%, signal=44%
GO_HUMORAL_IMMUNE_RESPONSE	GO_HUMORAL_IMMUNE_RESPONSE		151	0.50417393	1.3430053	0.08429119	0.32064608	1.0	3217	tags=36%, list=15%, signal=42%
GO_REGULATION_OF_NEUROTRANSMITTER_TRANSPORT	GO_REGULATION_OF_NEUROTRANSMITTER_TRANSPORT		58	0.4679856	1.34182	0.07862903	0.32264918	1.0	1810	tags=16%, list=8%, signal=17%
GO_CELL_CELL_RECOGNITION	GO_CELL_CELL_RECOGNITION		53	0.47942996	1.3417239	0.13926499	0.32233492	1.0	3129	tags=23%, list=14%, signal=26%
GO_REGULATION_OF_AXON_GUIDANCE	GO_REGULATION_OF_AXON_GUIDANCE		37	0.5311285	1.3405197	0.104700856	0.32425871	1.0	1352	tags=19%, list=6%, signal=20%
GO_DETECTION_OF_MECHANICAL_STIMULUS_INVOLVED_IN_SENSORY_PERCEPTION	GO_DETECTION_OF_MECHANICAL_STIMULUS_INVOLVED_IN_SENSORY_PERCEPTION		22	0.5556606	1.3397626	0.10515873	0.32524362	1.0	1955	tags=18%, list=9%, signal=20%
GO_TRANSMISSION_OF_NERVE_IMPULSE	GO_TRANSMISSION_OF_NERVE_IMPULSE		49	0.46928748	1.3396213	0.08232932	0.3249888	1.0	2441	tags=18%, list=11%, signal=21%
GO_NEGATIVE_REGULATION_OF_KINASE_ACTIVITY	GO_NEGATIVE_REGULATION_OF_KINASE_ACTIVITY		237	0.37456274	1.3385545	0.016460905	0.32652673	1.0	3290	tags=22%, list=15%, signal=26%
GO_LYSOSOME_LOCALIZATION	GO_LYSOSOME_LOCALIZATION		22	0.5649543	1.3381597	0.122137405	0.3267386	1.0	2920	tags=27%, list=13%, signal=31%
GO_ENDOPLASMIC_RETICULUM_TO_CYTOSOL_TRANSPORT	GO_ENDOPLASMIC_RETICULUM_TO_CYTOSOL_TRANSPORT		20	0.52938175	1.3372333	0.14509805	0.3280655	1.0	2127	tags=20%, list=10%, signal=22%
GO_NEURON_PROJECTION_MORPHOGENESIS	GO_NEURON_PROJECTION_MORPHOGENESIS		373	0.41398826	1.3371869	0.05458515	0.32766426	1.0	2763	tags=18%, list=13%, signal=21%
GO_AGING	GO_AGING		257	0.3894259	1.335497	0.02886598	0.330525	1.0	2231	tags=19%, list=10%, signal=21%
GO_REGULATION_OF_EPITHELIAL_CELL_DIFFERENTIATION_INVOLVED_IN_KIDNEY_DEVELOPMENT	GO_REGULATION_OF_EPITHELIAL_CELL_DIFFERENTIATION_INVOLVED_IN_KIDNEY_DEVELOPMENT		15	0.6150651	1.3353988	0.08108108	0.33022714	1.0	2020	tags=27%, list=9%, signal=29%
GO_AUDITORY_RECEPTOR_CELL_DEVELOPMENT	GO_AUDITORY_RECEPTOR_CELL_DEVELOPMENT		17	0.45936415	1.334913	0.104627766	0.3307	1.0	1437	tags=12%, list=7%, signal=13%
GO_T_CELL_SELECTION	GO_T_CELL_SELECTION		36	0.6358627	1.334714	0.15977444	0.33061227	1.0	3526	tags=50%, list=16%, signal=60%
GO_POSITIVE_REGULATION_OF_MUSCLE_HYPERTROPHY	GO_POSITIVE_REGULATION_OF_MUSCLE_HYPERTROPHY		21	0.5120726	1.3347135	0.11133603	0.33010414	1.0	125	tags=10%, list=1%, signal=10%
GO_POSITIVE_REGULATION_OF_SKELETAL_MUSCLE_TISSUE_DEVELOPMENT	GO_POSITIVE_REGULATION_OF_SKELETAL_MUSCLE_TISSUE_DEVELOPMENT		25	0.596653	1.3341913	0.10772358	0.33066675	1.0	3250	tags=32%, list=15%, signal=38%
GO_REGULATION_OF_AUTOPHAGY	GO_REGULATION_OF_AUTOPHAGY		239	0.3213404	1.3337511	0.036809817	0.33102444	1.0	4492	tags=30%, list=21%, signal=37%
GO_MESONEPHROS_DEVELOPMENT	GO_MESONEPHROS_DEVELOPMENT		89	0.47411522	1.3333899	0.059196617	0.331247	1.0	2187	tags=24%, list=10%, signal=26%
GO_POSITIVE_REGULATION_OF_CAMP_METABOLIC_PROCESS	GO_POSITIVE_REGULATION_OF_CAMP_METABOLIC_PROCESS		83	0.431277	1.3333243	0.07249071	0.33087507	1.0	3691	tags=28%, list=17%, signal=33%
GO_POSITIVE_REGULATION_OF_ENDOTHELIAL_CELL_PROLIFERATION	GO_POSITIVE_REGULATION_OF_ENDOTHELIAL_CELL_PROLIFERATION		65	0.50770307	1.3331536	0.07900208	0.33066338	1.0	3967	tags=45%, list=18%, signal=54%
GO_POSITIVE_REGULATION_OF_POTASSIUM_ION_TRANSMEMBRANE_TRANSPORT	GO_POSITIVE_REGULATION_OF_POTASSIUM_ION_TRANSMEMBRANE_TRANSPORT		26	0.4535557	1.332985	0.0998004	0.33047006	1.0	3562	tags=27%, list=16%, signal=32%
GO_RESPONSE_TO_MECHANICAL_STIMULUS	GO_RESPONSE_TO_MECHANICAL_STIMULUS		201	0.43268895	1.3324635	0.05882353	0.33109143	1.0	3309	tags=28%, list=15%, signal=33%
GO_RESPONSE_TO_AMINO_ACID	GO_RESPONSE_TO_AMINO_ACID		107	0.42218214	1.3323566	0.05944798	0.33076867	1.0	2682	tags=26%, list=12%, signal=30%
GO_PEPTIDYL_TYROSINE_MODIFICATION	GO_PEPTIDYL_TYROSINE_MODIFICATION		183	0.3989267	1.331941	0.035856575	0.3311067	1.0	3880	tags=32%, list=18%, signal=38%
GO_POSITIVE_REGULATION_OF_NEURON_PROJECTION_DEVELOPMENT	GO_POSITIVE_REGULATION_OF_NEURON_PROJECTION_DEVELOPMENT		224	0.40071437	1.3319116	0.052401748	0.33065954	1.0	3681	tags=29%, list=17%, signal=35%
GO_ALPHA_BETA_T_CELL_DIFFERENTIATION	GO_ALPHA_BETA_T_CELL_DIFFERENTIATION		44	0.62736124	1.3314079	0.12883435	0.33125335	1.0	3526	tags=50%, list=16%, signal=60%
GO_VACUOLAR_ACIDIFICATION	GO_VACUOLAR_ACIDIFICATION		15	0.5292082	1.3312045	0.12096774	0.33122176	1.0	4406	tags=33%, list=20%, signal=42%
GO_VENTRICULAR_CARDIAC_MUSCLE_TISSUE_DEVELOPMENT	GO_VENTRICULAR_CARDIAC_MUSCLE_TISSUE_DEVELOPMENT		43	0.585839	1.3308682	0.08074534	0.331476	1.0	2116	tags=35%, list=10%, signal=39%
GO_NEGATIVE_REGULATION_OF_HEMOPOIESIS	GO_NEGATIVE_REGULATION_OF_HEMOPOIESIS		117	0.4049642	1.3307755	0.06163022	0.33116505	1.0	3783	tags=27%, list=17%, signal=33%
GO_LEUKOCYTE_ACTIVATION	GO_LEUKOCYTE_ACTIVATION		399	0.5250229	1.330755	0.12127236	0.33071414	1.0	3196	tags=37%, list=15%, signal=43%
GO_CARDIAC_MUSCLE_CELL_DIFFERENTIATION	GO_CARDIAC_MUSCLE_CELL_DIFFERENTIATION		71	0.55043036	1.3305467	0.11717172	0.3306345	1.0	3586	tags=41%, list=16%, signal=49%
GO_POSITIVE_REGULATION_OF_ADENYLATE_CYCLASE_ACTIVITY	GO_POSITIVE_REGULATION_OF_ADENYLATE_CYCLASE_ACTIVITY		43	0.45122552	1.3301692	0.114119925	0.33083537	1.0	3691	tags=30%, list=17%, signal=36%
GO_POSITIVE_REGULATION_OF_ERYTHROCYTE_DIFFERENTIATION	GO_POSITIVE_REGULATION_OF_ERYTHROCYTE_DIFFERENTIATION		23	0.4810364	1.330162	0.1254902	0.3303554	1.0	3049	tags=30%, list=14%, signal=35%
GO_OVULATION_CYCLE	GO_OVULATION_CYCLE		109	0.44045022	1.3290596	0.08225108	0.33213645	1.0	2956	tags=26%, list=14%, signal=30%
GO_RAC_PROTEIN_SIGNAL_TRANSDUCTION	GO_RAC_PROTEIN_SIGNAL_TRANSDUCTION		17	0.5383105	1.3285372	0.12997903	0.33275434	1.0	2100	tags=29%, list=10%, signal=33%
GO_T_CELL_DIFFERENTIATION	GO_T_CELL_DIFFERENTIATION		120	0.5434452	1.3285286	0.125	0.33226287	1.0	3582	tags=44%, list=16%, signal=53%
GO_REGULATION_OF_LIPID_STORAGE	GO_REGULATION_OF_LIPID_STORAGE		37	0.49485287	1.3280064	0.09	0.33276403	1.0	1165	tags=19%, list=5%, signal=20%
GO_POSITIVE_REGULATION_OF_SODIUM_ION_TRANSPORT	GO_POSITIVE_REGULATION_OF_SODIUM_ION_TRANSPORT		32	0.5062562	1.3278565	0.08134921	0.3326001	1.0	3058	tags=25%, list=14%, signal=29%
GO_WOUND_HEALING	GO_WOUND_HEALING		441	0.39818975	1.3275659	0.06451613	0.33271942	1.0	3035	tags=25%, list=14%, signal=28%
GO_AMINO_SUGAR_METABOLIC_PROCESS	GO_AMINO_SUGAR_METABOLIC_PROCESS		38	0.5195828	1.3274832	0.102	0.33237183	1.0	4937	tags=55%, list=23%, signal=71%
GO_POSITIVE_REGULATION_OF_NEURON_DIFFERENTIATION	GO_POSITIVE_REGULATION_OF_NEURON_DIFFERENTIATION		291	0.39824417	1.3273494	0.05485232	0.33214894	1.0	3785	tags=31%, list=17%, signal=37%
GO_NEUTRAL_LIPID_METABOLIC_PROCESS	GO_NEUTRAL_LIPID_METABOLIC_PROCESS		78	0.45386457	1.3271827	0.052953158	0.3319871	1.0	2784	tags=24%, list=13%, signal=28%
GO_REGULATION_OF_TYROSINE_PHOSPHORYLATION_OF_STAT5_PROTEIN	GO_REGULATION_OF_TYROSINE_PHOSPHORYLATION_OF_STAT5_PROTEIN		20	0.58111364	1.3271435	0.09580839	0.3315805	1.0	1755	tags=25%, list=8%, signal=27%
GO_CONNECTIVE_TISSUE_DEVELOPMENT	GO_CONNECTIVE_TISSUE_DEVELOPMENT		187	0.4757588	1.3264607	0.06651885	0.33245268	1.0	3826	tags=37%, list=18%, signal=44%
GO_ALPHA_BETA_T_CELL_ACTIVATION	GO_ALPHA_BETA_T_CELL_ACTIVATION		52	0.60572875	1.3262044	0.13465346	0.3325128	1.0	3526	tags=46%, list=16%, signal=55%
GO_POSITIVE_REGULATION_OF_SMOOTHENED_SIGNALING_PATHWAY	GO_POSITIVE_REGULATION_OF_SMOOTHENED_SIGNALING_PATHWAY		24	0.6259631	1.3260314	0.12205567	0.33236834	1.0	2779	tags=38%, list=13%, signal=43%
GO_NEGATIVE_REGULATION_OF_LEUKOCYTE_DIFFERENTIATION	GO_NEGATIVE_REGULATION_OF_LEUKOCYTE_DIFFERENTIATION		78	0.44064155	1.3257979	0.10958904	0.33234704	1.0	3783	tags=31%, list=17%, signal=37%
GO_CELLULAR_RESPONSE_TO_VITAMIN	GO_CELLULAR_RESPONSE_TO_VITAMIN		25	0.5886688	1.3254181	0.073469386	0.33258182	1.0	2912	tags=44%, list=13%, signal=51%
GO_NEUROMUSCULAR_SYNAPTIC_TRANSMISSION	GO_NEUROMUSCULAR_SYNAPTIC_TRANSMISSION		25	0.5796881	1.3247952	0.13306452	0.33331645	1.0	4196	tags=36%, list=19%, signal=45%
GO_REGULATION_OF_CYTOKINE_PRODUCTION_INVOLVED_IN_IMMUNE_RESPONSE	GO_REGULATION_OF_CYTOKINE_PRODUCTION_INVOLVED_IN_IMMUNE_RESPONSE		55	0.569551	1.324744	0.11111111	0.33294317	1.0	2428	tags=36%, list=11%, signal=41%
GO_PURINERGIC_NUCLEOTIDE_RECEPTOR_SIGNALING_PATHWAY	GO_PURINERGIC_NUCLEOTIDE_RECEPTOR_SIGNALING_PATHWAY		21	0.713526	1.3245444	0.14800759	0.33283725	1.0	2142	tags=48%, list=10%, signal=53%
GO_VASCULATURE_DEVELOPMENT	GO_VASCULATURE_DEVELOPMENT		452	0.4369986	1.3243445	0.072765075	0.33278197	1.0	3298	tags=31%, list=15%, signal=35%
GO_REGULATION_OF_SENSORY_PERCEPTION	GO_REGULATION_OF_SENSORY_PERCEPTION		33	0.51378495	1.3240218	0.07157464	0.33287704	1.0	3663	tags=33%, list=17%, signal=40%
GO_AMINOGLYCAN_METABOLIC_PROCESS	GO_AMINOGLYCAN_METABOLIC_PROCESS		161	0.46482247	1.3238204	0.094736844	0.3328266	1.0	3802	tags=35%, list=17%, signal=42%
GO_NEGATIVE_REGULATION_OF_PEPTIDE_SECRETION	GO_NEGATIVE_REGULATION_OF_PEPTIDE_SECRETION		48	0.44826064	1.32325	0.07236842	0.33348924	1.0	2796	tags=21%, list=13%, signal=24%
GO_REGULATION_OF_CELL_PROJECTION_ASSEMBLY	GO_REGULATION_OF_CELL_PROJECTION_ASSEMBLY		141	0.37892914	1.3222946	0.032520324	0.33488786	1.0	3149	tags=22%, list=14%, signal=26%
GO_POSITIVE_REGULATION_OF_VASCULATURE_DEVELOPMENT	GO_POSITIVE_REGULATION_OF_VASCULATURE_DEVELOPMENT		125	0.50092554	1.322294	0.07113821	0.3344025	1.0	3370	tags=41%, list=15%, signal=48%
GO_REGULATION_OF_SYNAPTIC_TRANSMISSION_GLUTAMATERGIC	GO_REGULATION_OF_SYNAPTIC_TRANSMISSION_GLUTAMATERGIC		48	0.46772853	1.322239	0.103238866	0.33404064	1.0	1435	tags=13%, list=7%, signal=13%
GO_BLOOD_VESSEL_MORPHOGENESIS	GO_BLOOD_VESSEL_MORPHOGENESIS		351	0.43910503	1.3221295	0.09090909	0.33376706	1.0	3298	tags=32%, list=15%, signal=37%
GO_RUFFLE_ORGANIZATION	GO_RUFFLE_ORGANIZATION		19	0.5636986	1.3220366	0.09859155	0.33347076	1.0	2498	tags=37%, list=11%, signal=42%
GO_REGULATION_OF_PROTEIN_LOCALIZATION_TO_NUCLEUS	GO_REGULATION_OF_PROTEIN_LOCALIZATION_TO_NUCLEUS		206	0.39144975	1.3218138	0.053078555	0.33345154	1.0	3241	tags=23%, list=15%, signal=27%
GO_CELLULAR_DEFENSE_RESPONSE	GO_CELLULAR_DEFENSE_RESPONSE		56	0.60605395	1.3208547	0.14092664	0.33486277	1.0	3508	tags=48%, list=16%, signal=57%
GO_DENDRITIC_CELL_CHEMOTAXIS	GO_DENDRITIC_CELL_CHEMOTAXIS		16	0.7811941	1.3201286	0.12627292	0.33582217	1.0	2170	tags=63%, list=10%, signal=69%
GO_NEGATIVE_REGULATION_OF_SMALL_GTPASE_MEDIATED_SIGNAL_TRANSDUCTION	GO_NEGATIVE_REGULATION_OF_SMALL_GTPASE_MEDIATED_SIGNAL_TRANSDUCTION		39	0.45304298	1.3199978	0.084848486	0.33562362	1.0	3447	tags=31%, list=16%, signal=36%
GO_NEGATIVE_REGULATION_OF_LIPID_CATABOLIC_PROCESS	GO_NEGATIVE_REGULATION_OF_LIPID_CATABOLIC_PROCESS		18	0.5927332	1.3198382	0.112474434	0.33542088	1.0	1516	tags=28%, list=7%, signal=30%
GO_POSITIVE_REGULATION_OF_COAGULATION	GO_POSITIVE_REGULATION_OF_COAGULATION		24	0.57238495	1.3196367	0.10778443	0.33529586	1.0	442	tags=17%, list=2%, signal=17%
GO_REGULATION_OF_MONOCYTE_CHEMOTAXIS	GO_REGULATION_OF_MONOCYTE_CHEMOTAXIS		20	0.68767387	1.3194752	0.12727273	0.33511525	1.0	3138	tags=55%, list=14%, signal=64%
GO_NEGATIVE_REGULATION_OF_NEURON_DIFFERENTIATION	GO_NEGATIVE_REGULATION_OF_NEURON_DIFFERENTIATION		182	0.40066776	1.3193899	0.051391862	0.33479726	1.0	2898	tags=20%, list=13%, signal=23%
GO_REGULATION_OF_EMBRYONIC_DEVELOPMENT	GO_REGULATION_OF_EMBRYONIC_DEVELOPMENT		107	0.45326337	1.3190743	0.088421054	0.334959	1.0	2074	tags=21%, list=10%, signal=23%
GO_RAS_PROTEIN_SIGNAL_TRANSDUCTION	GO_RAS_PROTEIN_SIGNAL_TRANSDUCTION		136	0.37204525	1.3186007	0.047325104	0.3354245	1.0	3580	tags=28%, list=16%, signal=33%
GO_LEUKOCYTE_CELL_CELL_ADHESION	GO_LEUKOCYTE_CELL_CELL_ADHESION		248	0.52731186	1.318416	0.1437008	0.3353522	1.0	3163	tags=36%, list=15%, signal=42%
GO_ADHERENS_JUNCTION_ORGANIZATION	GO_ADHERENS_JUNCTION_ORGANIZATION		64	0.46190557	1.3182791	0.10381356	0.33514363	1.0	1350	tags=19%, list=6%, signal=20%
GO_REGULATION_OF_SMOOTH_MUSCLE_CELL_PROLIFERATION	GO_REGULATION_OF_SMOOTH_MUSCLE_CELL_PROLIFERATION		98	0.43937764	1.3179868	0.030303031	0.33524522	1.0	1924	tags=20%, list=9%, signal=22%
GO_REGULATION_OF_CELLULAR_RESPONSE_TO_INSULIN_STIMULUS	GO_REGULATION_OF_CELLULAR_RESPONSE_TO_INSULIN_STIMULUS		55	0.4255764	1.3176613	0.07231405	0.33538836	1.0	3755	tags=35%, list=17%, signal=42%
GO_CELLULAR_RESPONSE_TO_NUTRIENT	GO_CELLULAR_RESPONSE_TO_NUTRIENT		38	0.51824254	1.3175873	0.06412826	0.3350563	1.0	3166	tags=37%, list=15%, signal=43%
GO_NEGATIVE_REGULATION_OF_PRODUCTION_OF_MOLECULAR_MEDIATOR_OF_IMMUNE_RESPONSE	GO_NEGATIVE_REGULATION_OF_PRODUCTION_OF_MOLECULAR_MEDIATOR_OF_IMMUNE_RESPONSE		29	0.5768896	1.3175064	0.12619503	0.33474436	1.0	3473	tags=48%, list=16%, signal=57%
GO_T_CELL_DIFFERENTIATION_INVOLVED_IN_IMMUNE_RESPONSE	GO_T_CELL_DIFFERENTIATION_INVOLVED_IN_IMMUNE_RESPONSE		28	0.62914413	1.3169018	0.1553398	0.33549303	1.0	3406	tags=57%, list=16%, signal=68%
GO_POSITIVE_REGULATION_OF_RECEPTOR_ACTIVITY	GO_POSITIVE_REGULATION_OF_RECEPTOR_ACTIVITY		41	0.45998514	1.3167213	0.10621242	0.33534604	1.0	3138	tags=24%, list=14%, signal=28%
GO_MATING	GO_MATING		36	0.4634068	1.3162073	0.12236287	0.33593446	1.0	4354	tags=28%, list=20%, signal=35%
GO_UROGENITAL_SYSTEM_DEVELOPMENT	GO_UROGENITAL_SYSTEM_DEVELOPMENT		293	0.4290382	1.3160379	0.07280514	0.33580732	1.0	3032	tags=27%, list=14%, signal=31%
GO_REGULATION_OF_RESPIRATORY_SYSTEM_PROCESS	GO_REGULATION_OF_RESPIRATORY_SYSTEM_PROCESS		15	0.59834546	1.3157797	0.15873016	0.33585957	1.0	3823	tags=33%, list=18%, signal=40%
GO_PALATE_DEVELOPMENT	GO_PALATE_DEVELOPMENT		83	0.4827793	1.3150123	0.10212766	0.33702135	1.0	2063	tags=23%, list=9%, signal=25%
GO_NEGATIVE_REGULATION_OF_TISSUE_REMODELING	GO_NEGATIVE_REGULATION_OF_TISSUE_REMODELING		17	0.5880929	1.3148818	0.10311284	0.33678487	1.0	2031	tags=29%, list=9%, signal=32%
GO_NEGATIVE_REGULATION_OF_AXON_GUIDANCE	GO_NEGATIVE_REGULATION_OF_AXON_GUIDANCE		25	0.54221	1.3148277	0.123667374	0.33642483	1.0	878	tags=16%, list=4%, signal=17%
GO_NEGATIVE_REGULATION_OF_CELLULAR_RESPONSE_TO_INSULIN_STIMULUS	GO_NEGATIVE_REGULATION_OF_CELLULAR_RESPONSE_TO_INSULIN_STIMULUS		31	0.48121998	1.3143191	0.09756097	0.3369776	1.0	3131	tags=29%, list=14%, signal=34%
GO_SECONDARY_METABOLITE_BIOSYNTHETIC_PROCESS	GO_SECONDARY_METABOLITE_BIOSYNTHETIC_PROCESS		19	0.51793355	1.3142561	0.13250518	0.3366221	1.0	3018	tags=21%, list=14%, signal=24%
GO_LEUKOCYTE_MEDIATED_IMMUNITY	GO_LEUKOCYTE_MEDIATED_IMMUNITY		154	0.5197112	1.3139727	0.14147286	0.3366519	1.0	2953	tags=38%, list=14%, signal=44%
GO_SEGMENT_SPECIFICATION	GO_SEGMENT_SPECIFICATION		15	0.62309617	1.3136683	0.11814346	0.336786	1.0	3582	tags=47%, list=16%, signal=56%
GO_SIGNAL_TRANSDUCTION_BY_PROTEIN_PHOSPHORYLATION	GO_SIGNAL_TRANSDUCTION_BY_PROTEIN_PHOSPHORYLATION		389	0.34088865	1.3136067	0.03006012	0.33643007	1.0	2795	tags=18%, list=13%, signal=21%
GO_REGULATION_OF_HOMOTYPIC_CELL_CELL_ADHESION	GO_REGULATION_OF_HOMOTYPIC_CELL_CELL_ADHESION		291	0.4995094	1.3136024	0.124282986	0.33597225	1.0	3478	tags=37%, list=16%, signal=44%
GO_POSITIVE_REGULATION_OF_LEUKOCYTE_PROLIFERATION	GO_POSITIVE_REGULATION_OF_LEUKOCYTE_PROLIFERATION		131	0.5409858	1.31337	0.1375969	0.33595103	1.0	3196	tags=37%, list=15%, signal=44%
GO_NEGATIVE_REGULATION_OF_PROTEIN_SERINE_THREONINE_KINASE_ACTIVITY	GO_NEGATIVE_REGULATION_OF_PROTEIN_SERINE_THREONINE_KINASE_ACTIVITY		122	0.40137017	1.3131249	0.024793388	0.33599544	1.0	3290	tags=26%, list=15%, signal=31%
GO_NEGATIVE_REGULATION_OF_IMMUNE_EFFECTOR_PROCESS	GO_NEGATIVE_REGULATION_OF_IMMUNE_EFFECTOR_PROCESS		99	0.49722314	1.3129008	0.11753372	0.33594054	1.0	3473	tags=33%, list=16%, signal=39%
GO_POSITIVE_REGULATION_OF_NATURAL_KILLER_CELL_MEDIATED_IMMUNITY	GO_POSITIVE_REGULATION_OF_NATURAL_KILLER_CELL_MEDIATED_IMMUNITY		19	0.70839536	1.3128878	0.1482966	0.33549094	1.0	1587	tags=37%, list=7%, signal=40%
GO_REGULATION_OF_CELLULAR_EXTRAVASATION	GO_REGULATION_OF_CELLULAR_EXTRAVASATION		22	0.6237737	1.312386	0.11111111	0.3360539	1.0	3478	tags=55%, list=16%, signal=65%
GO_MODULATION_OF_SYNAPTIC_TRANSMISSION	GO_MODULATION_OF_SYNAPTIC_TRANSMISSION		288	0.37247133	1.3123091	0.057142857	0.3357567	1.0	3957	tags=23%, list=18%, signal=28%
GO_DEVELOPMENTAL_GROWTH	GO_DEVELOPMENTAL_GROWTH		315	0.40056878	1.3118234	0.05664488	0.3362725	1.0	2116	tags=17%, list=10%, signal=18%
GO_NEGATIVE_REGULATION_OF_NUCLEOSIDE_METABOLIC_PROCESS	GO_NEGATIVE_REGULATION_OF_NUCLEOSIDE_METABOLIC_PROCESS		18	0.5269263	1.3103793	0.12062257	0.33854038	1.0	3035	tags=39%, list=14%, signal=45%
GO_MAST_CELL_MEDIATED_IMMUNITY	GO_MAST_CELL_MEDIATED_IMMUNITY		17	0.6300884	1.3098052	0.15267175	0.33922437	1.0	3201	tags=41%, list=15%, signal=48%
GO_GLUCAN_METABOLIC_PROCESS	GO_GLUCAN_METABOLIC_PROCESS		54	0.4827814	1.3096715	0.1446541	0.3390423	1.0	4761	tags=41%, list=22%, signal=52%
GO_REGULATION_OF_INTERLEUKIN_12_PRODUCTION	GO_REGULATION_OF_INTERLEUKIN_12_PRODUCTION		51	0.6084683	1.309551	0.15686275	0.3388374	1.0	3347	tags=43%, list=15%, signal=51%
GO_MODULATION_OF_GROWTH_OF_SYMBIONT_INVOLVED_IN_INTERACTION_WITH_HOST	GO_MODULATION_OF_GROWTH_OF_SYMBIONT_INVOLVED_IN_INTERACTION_WITH_HOST		16	0.60010254	1.309157	0.1530815	0.3392114	1.0	3084	tags=38%, list=14%, signal=44%
GO_NEGATIVE_REGULATION_OF_REACTIVE_OXYGEN_SPECIES_METABOLIC_PROCESS	GO_NEGATIVE_REGULATION_OF_REACTIVE_OXYGEN_SPECIES_METABOLIC_PROCESS		40	0.40219912	1.3088555	0.07610994	0.33936352	1.0	2991	tags=30%, list=14%, signal=35%
GO_CELLULAR_RESPONSE_TO_FATTY_ACID	GO_CELLULAR_RESPONSE_TO_FATTY_ACID		48	0.5094205	1.3084824	0.07249467	0.3396982	1.0	2646	tags=31%, list=12%, signal=35%
GO_REGULATION_OF_VASODILATION	GO_REGULATION_OF_VASODILATION		46	0.5088949	1.3084717	0.08249497	0.33926687	1.0	2102	tags=26%, list=10%, signal=29%
GO_TOLL_LIKE_RECEPTOR_SIGNALING_PATHWAY	GO_TOLL_LIKE_RECEPTOR_SIGNALING_PATHWAY		83	0.5278058	1.3079265	0.15717092	0.339944	1.0	2680	tags=27%, list=12%, signal=30%
GO_PHOSPHATIDIC_ACID_METABOLIC_PROCESS	GO_PHOSPHATIDIC_ACID_METABOLIC_PROCESS		30	0.5274536	1.3076569	0.1	0.34000772	1.0	4675	tags=43%, list=21%, signal=55%
GO_REGULATION_OF_LEUKOCYTE_PROLIFERATION	GO_REGULATION_OF_LEUKOCYTE_PROLIFERATION		198	0.5105239	1.3075581	0.13706563	0.33970892	1.0	3526	tags=39%, list=16%, signal=47%
GO_JAK_STAT_CASCADE_INVOLVED_IN_GROWTH_HORMONE_SIGNALING_PATHWAY	GO_JAK_STAT_CASCADE_INVOLVED_IN_GROWTH_HORMONE_SIGNALING_PATHWAY		15	0.58082855	1.3069513	0.17097415	0.34045643	1.0	4204	tags=40%, list=19%, signal=50%
GO_REGULATION_OF_I_KAPPAB_KINASE_NF_KAPPAB_SIGNALING	GO_REGULATION_OF_I_KAPPAB_KINASE_NF_KAPPAB_SIGNALING		219	0.41180918	1.3067093	0.08932039	0.34043443	1.0	3241	tags=24%, list=15%, signal=28%
GO_T_HELPER_1_TYPE_IMMUNE_RESPONSE	GO_T_HELPER_1_TYPE_IMMUNE_RESPONSE		18	0.6453584	1.3063917	0.14779271	0.34059244	1.0	2863	tags=44%, list=13%, signal=51%
GO_NEURAL_NUCLEUS_DEVELOPMENT	GO_NEURAL_NUCLEUS_DEVELOPMENT		63	0.41885063	1.3061252	0.093023255	0.3406508	1.0	2261	tags=16%, list=10%, signal=18%
GO_RIBONUCLEOTIDE_CATABOLIC_PROCESS	GO_RIBONUCLEOTIDE_CATABOLIC_PROCESS		27	0.50522	1.3057995	0.1392157	0.3408483	1.0	1962	tags=22%, list=9%, signal=24%
GO_POSITIVE_REGULATION_OF_WOUND_HEALING	GO_POSITIVE_REGULATION_OF_WOUND_HEALING		45	0.4919428	1.3053826	0.107942976	0.34123445	1.0	2646	tags=22%, list=12%, signal=25%
GO_NEGATIVE_REGULATION_OF_HYDROLASE_ACTIVITY	GO_NEGATIVE_REGULATION_OF_HYDROLASE_ACTIVITY		362	0.37227368	1.3051333	0.02991453	0.34130606	1.0	3056	tags=22%, list=14%, signal=25%
GO_ANGIOGENESIS	GO_ANGIOGENESIS		280	0.44140297	1.3049389	0.095338985	0.34120017	1.0	3298	tags=32%, list=15%, signal=37%
GO_REGULATION_OF_HEMOPOIESIS	GO_REGULATION_OF_HEMOPOIESIS		295	0.42449582	1.30493	0.1	0.3407666	1.0	3582	tags=31%, list=16%, signal=36%
GO_NEGATIVE_REGULATION_OF_SEQUENCE_SPECIFIC_DNA_BINDING_TRANSCRIPTION_FACTOR_ACTIVITY	GO_NEGATIVE_REGULATION_OF_SEQUENCE_SPECIFIC_DNA_BINDING_TRANSCRIPTION_FACTOR_ACTIVITY		126	0.3826586	1.3044969	0.07471264	0.34122464	1.0	3241	tags=20%, list=15%, signal=23%
GO_ENDOTHELIAL_CELL_MIGRATION	GO_ENDOTHELIAL_CELL_MIGRATION		53	0.49023783	1.3037041	0.1211499	0.3422355	1.0	3298	tags=34%, list=15%, signal=40%
GO_CARBOHYDRATE_HOMEOSTASIS	GO_CARBOHYDRATE_HOMEOSTASIS		161	0.37516308	1.3036786	0.05338809	0.34182552	1.0	4065	tags=29%, list=19%, signal=35%
GO_CD4_POSITIVE_ALPHA_BETA_T_CELL_ACTIVATION	GO_CD4_POSITIVE_ALPHA_BETA_T_CELL_ACTIVATION		33	0.57434285	1.3036652	0.13855422	0.34139228	1.0	3406	tags=42%, list=16%, signal=50%
GO_CELLULAR_SODIUM_ION_HOMEOSTASIS	GO_CELLULAR_SODIUM_ION_HOMEOSTASIS		17	0.53549445	1.3034961	0.12343096	0.34126863	1.0	125	tags=12%, list=1%, signal=12%
GO_POSITIVE_REGULATION_OF_BLOOD_CIRCULATION	GO_POSITIVE_REGULATION_OF_BLOOD_CIRCULATION		92	0.42650536	1.303348	0.036893204	0.34109378	1.0	2461	tags=22%, list=11%, signal=24%
GO_REGULATION_OF_REGULATED_SECRETORY_PATHWAY	GO_REGULATION_OF_REGULATED_SECRETORY_PATHWAY		121	0.39616138	1.302003	0.06382979	0.3433044	1.0	3630	tags=23%, list=17%, signal=28%
GO_NOTCH_SIGNALING_PATHWAY	GO_NOTCH_SIGNALING_PATHWAY		110	0.39836958	1.3019376	0.08225108	0.3429716	1.0	2818	tags=21%, list=13%, signal=24%
GO_NEUROEPITHELIAL_CELL_DIFFERENTIATION	GO_NEUROEPITHELIAL_CELL_DIFFERENTIATION		61	0.45694277	1.3010238	0.08695652	0.34441566	1.0	3404	tags=26%, list=16%, signal=31%
GO_T_CELL_PROLIFERATION	GO_T_CELL_PROLIFERATION		34	0.62624294	1.3009607	0.16205534	0.34408775	1.0	2708	tags=44%, list=12%, signal=50%
GO_POSITIVE_REGULATION_OF_CELL_DEVELOPMENT	GO_POSITIVE_REGULATION_OF_CELL_DEVELOPMENT		449	0.39162582	1.3007305	0.06540085	0.34408444	1.0	3681	tags=29%, list=17%, signal=34%
GO_REGULATION_OF_NATURAL_KILLER_CELL_MEDIATED_IMMUNITY	GO_REGULATION_OF_NATURAL_KILLER_CELL_MEDIATED_IMMUNITY		32	0.6401027	1.3005672	0.16895874	0.34394166	1.0	3474	tags=44%, list=16%, signal=52%
GO_REGULATION_OF_CAMP_MEDIATED_SIGNALING	GO_REGULATION_OF_CAMP_MEDIATED_SIGNALING		23	0.55277866	1.3005409	0.16046967	0.34354448	1.0	4072	tags=43%, list=19%, signal=53%
GO_NEGATIVE_REGULATION_OF_TOR_SIGNALING	GO_NEGATIVE_REGULATION_OF_TOR_SIGNALING		30	0.42170385	1.3001053	0.11740891	0.34398633	1.0	3222	tags=23%, list=15%, signal=27%
GO_NEGATIVE_REGULATION_OF_LEUKOCYTE_MEDIATED_IMMUNITY	GO_NEGATIVE_REGULATION_OF_LEUKOCYTE_MEDIATED_IMMUNITY		46	0.5764796	1.3000394	0.14506769	0.34366742	1.0	3457	tags=39%, list=16%, signal=46%
GO_MUSCLE_CELL_MIGRATION	GO_MUSCLE_CELL_MIGRATION		17	0.6223427	1.298457	0.15510204	0.34628102	1.0	1768	tags=35%, list=8%, signal=38%
GO_CYTOKINE_SECRETION	GO_CYTOKINE_SECRETION		37	0.5887211	1.2983686	0.14880952	0.34601784	1.0	2413	tags=38%, list=11%, signal=42%
GO_REGULATION_OF_INTERFERON_GAMMA_BIOSYNTHETIC_PROCESS	GO_REGULATION_OF_INTERFERON_GAMMA_BIOSYNTHETIC_PROCESS		16	0.6061223	1.2983267	0.16666667	0.34563187	1.0	1788	tags=25%, list=8%, signal=27%
GO_GROWTH	GO_GROWTH		386	0.39246032	1.2978208	0.078891255	0.34611636	1.0	3482	tags=24%, list=16%, signal=28%
GO_REGULATION_OF_POSTSYNAPTIC_MEMBRANE_POTENTIAL	GO_REGULATION_OF_POSTSYNAPTIC_MEMBRANE_POTENTIAL		54	0.45171022	1.2977165	0.08964144	0.34589145	1.0	3913	tags=26%, list=18%, signal=32%
GO_RESPONSE_TO_MUSCLE_STRETCH	GO_RESPONSE_TO_MUSCLE_STRETCH		19	0.6147745	1.2975531	0.17659138	0.34576443	1.0	3293	tags=42%, list=15%, signal=50%
GO_GLIAL_CELL_DIFFERENTIATION	GO_GLIAL_CELL_DIFFERENTIATION		131	0.3984584	1.2970208	0.09347826	0.3464	1.0	3906	tags=28%, list=18%, signal=34%
GO_NEGATIVE_REGULATION_OF_REPRODUCTIVE_PROCESS	GO_NEGATIVE_REGULATION_OF_REPRODUCTIVE_PROCESS		47	0.477351	1.296679	0.060796645	0.34659645	1.0	3067	tags=30%, list=14%, signal=35%
GO_REGULATION_OF_CHONDROCYTE_DIFFERENTIATION	GO_REGULATION_OF_CHONDROCYTE_DIFFERENTIATION		43	0.5418008	1.2966659	0.13152401	0.34616518	1.0	3482	tags=40%, list=16%, signal=47%
GO_OVULATION_CYCLE_PROCESS	GO_OVULATION_CYCLE_PROCESS		84	0.42043993	1.2960867	0.094827585	0.34689668	1.0	2956	tags=25%, list=14%, signal=29%
GO_CARTILAGE_DEVELOPMENT	GO_CARTILAGE_DEVELOPMENT		141	0.4838903	1.2956346	0.10869565	0.34746617	1.0	3783	tags=35%, list=17%, signal=43%
GO_KIDNEY_EPITHELIUM_DEVELOPMENT	GO_KIDNEY_EPITHELIUM_DEVELOPMENT		124	0.4549789	1.2951978	0.09070295	0.34784985	1.0	3138	tags=29%, list=14%, signal=34%
GO_EAR_MORPHOGENESIS	GO_EAR_MORPHOGENESIS		108	0.43718752	1.2949811	0.09052631	0.34783727	1.0	3230	tags=27%, list=15%, signal=31%
GO_CELL_FATE_COMMITMENT	GO_CELL_FATE_COMMITMENT		219	0.3968659	1.2939881	0.060542796	0.34944502	1.0	3407	tags=22%, list=16%, signal=26%
GO_POSITIVE_REGULATION_OF_EPITHELIAL_CELL_APOPTOTIC_PROCESS	GO_POSITIVE_REGULATION_OF_EPITHELIAL_CELL_APOPTOTIC_PROCESS		22	0.55742383	1.2936116	0.14285715	0.3497746	1.0	2956	tags=45%, list=14%, signal=53%
GO_POSITIVE_REGULATION_OF_ANTIGEN_PROCESSING_AND_PRESENTATION	GO_POSITIVE_REGULATION_OF_ANTIGEN_PROCESSING_AND_PRESENTATION		16	0.66490334	1.2932822	0.16441005	0.34994742	1.0	1913	tags=38%, list=9%, signal=41%
GO_ASSOCIATIVE_LEARNING	GO_ASSOCIATIVE_LEARNING		67	0.37822065	1.2932484	0.09543569	0.34958282	1.0	3288	tags=15%, list=15%, signal=18%
GO_NEGATIVE_REGULATION_OF_SMOOTH_MUSCLE_CELL_MIGRATION	GO_NEGATIVE_REGULATION_OF_SMOOTH_MUSCLE_CELL_MIGRATION		16	0.62795764	1.2931545	0.14712153	0.34931052	1.0	2167	tags=44%, list=10%, signal=49%
GO_POSITIVE_REGULATION_OF_TRANSMEMBRANE_RECEPTOR_PROTEIN_SERINE_THREONINE_KINASE_SIGNALING_PATHWAY	GO_POSITIVE_REGULATION_OF_TRANSMEMBRANE_RECEPTOR_PROTEIN_SERINE_THREONINE_KINASE_SIGNALING_PATHWAY		95	0.44374385	1.2930735	0.11652543	0.3490271	1.0	2733	tags=22%, list=13%, signal=25%
GO_GLYCEROLIPID_CATABOLIC_PROCESS	GO_GLYCEROLIPID_CATABOLIC_PROCESS		34	0.5078063	1.2930012	0.08928572	0.34869364	1.0	2784	tags=26%, list=13%, signal=30%
GO_PHOSPHATIDYLSERINE_ACYL_CHAIN_REMODELING	GO_PHOSPHATIDYLSERINE_ACYL_CHAIN_REMODELING		15	0.6566167	1.2927109	0.14989293	0.34882012	1.0	160	tags=13%, list=1%, signal=13%
GO_NEGATIVE_REGULATION_OF_B_CELL_ACTIVATION	GO_NEGATIVE_REGULATION_OF_B_CELL_ACTIVATION		30	0.5568735	1.2925477	0.14257812	0.34868002	1.0	3176	tags=43%, list=15%, signal=51%
GO_REGULATION_OF_POTASSIUM_ION_TRANSMEMBRANE_TRANSPORTER_ACTIVITY	GO_REGULATION_OF_POTASSIUM_ION_TRANSMEMBRANE_TRANSPORTER_ACTIVITY		41	0.46407637	1.2920197	0.12350598	0.34927756	1.0	716	tags=12%, list=3%, signal=13%
GO_ATRIOVENTRICULAR_VALVE_DEVELOPMENT	GO_ATRIOVENTRICULAR_VALVE_DEVELOPMENT		19	0.6071944	1.2919348	0.17219917	0.34900597	1.0	2974	tags=42%, list=14%, signal=49%
GO_NEUTRAL_LIPID_BIOSYNTHETIC_PROCESS	GO_NEUTRAL_LIPID_BIOSYNTHETIC_PROCESS		26	0.54879403	1.2916839	0.10707071	0.3490703	1.0	3900	tags=38%, list=18%, signal=47%
GO_CELL_FATE_COMMITMENT_INVOLVED_IN_FORMATION_OF_PRIMARY_GERM_LAYER	GO_CELL_FATE_COMMITMENT_INVOLVED_IN_FORMATION_OF_PRIMARY_GERM_LAYER		26	0.50610465	1.2911127	0.13111112	0.34984118	1.0	2956	tags=23%, list=14%, signal=27%
GO_NEPHRON_EPITHELIUM_DEVELOPMENT	GO_NEPHRON_EPITHELIUM_DEVELOPMENT		92	0.46542826	1.2911001	0.08277405	0.34942436	1.0	3267	tags=30%, list=15%, signal=36%
GO_REGULATION_OF_SMOOTH_MUSCLE_CELL_MIGRATION	GO_REGULATION_OF_SMOOTH_MUSCLE_CELL_MIGRATION		48	0.5484886	1.2910461	0.12970711	0.3491014	1.0	3194	tags=44%, list=15%, signal=51%
GO_CELLULAR_EXTRAVASATION	GO_CELLULAR_EXTRAVASATION		24	0.6236374	1.2908832	0.1640625	0.34898272	1.0	1368	tags=38%, list=6%, signal=40%
GO_REGULATION_OF_CELL_FATE_COMMITMENT	GO_REGULATION_OF_CELL_FATE_COMMITMENT		24	0.56150424	1.2903693	0.12236287	0.3496476	1.0	2960	tags=38%, list=14%, signal=43%
GO_ATRIAL_SEPTUM_DEVELOPMENT	GO_ATRIAL_SEPTUM_DEVELOPMENT		18	0.5377323	1.2903606	0.17197452	0.34923026	1.0	3433	tags=33%, list=16%, signal=40%
GO_REGULATION_OF_DEVELOPMENTAL_GROWTH	GO_REGULATION_OF_DEVELOPMENTAL_GROWTH		278	0.36226997	1.2897296	0.048034936	0.35005718	1.0	3353	tags=23%, list=15%, signal=27%
GO_POSITIVE_CHEMOTAXIS	GO_POSITIVE_CHEMOTAXIS		31	0.5412016	1.2887803	0.11752137	0.35131913	1.0	2956	tags=39%, list=14%, signal=45%
GO_RESPONSE_TO_INTERLEUKIN_6	GO_RESPONSE_TO_INTERLEUKIN_6		25	0.50175494	1.2877749	0.1459566	0.3528991	1.0	2424	tags=28%, list=11%, signal=31%
GO_GLOMERULAR_EPITHELIUM_DEVELOPMENT	GO_GLOMERULAR_EPITHELIUM_DEVELOPMENT		19	0.5465583	1.2865287	0.12362031	0.35492766	1.0	3019	tags=37%, list=14%, signal=43%
GO_REGULATION_OF_LEUKOCYTE_DIFFERENTIATION	GO_REGULATION_OF_LEUKOCYTE_DIFFERENTIATION		220	0.45551896	1.2865134	0.12974052	0.35452476	1.0	3582	tags=35%, list=16%, signal=41%
GO_T_CELL_RECEPTOR_SIGNALING_PATHWAY	GO_T_CELL_RECEPTOR_SIGNALING_PATHWAY		136	0.49714524	1.2862567	0.21965317	0.35452545	1.0	2764	tags=28%, list=13%, signal=32%
GO_CORONARY_VASCULATURE_DEVELOPMENT	GO_CORONARY_VASCULATURE_DEVELOPMENT		36	0.5150701	1.2857705	0.16297787	0.3549961	1.0	1733	tags=19%, list=8%, signal=21%
GO_POSITIVE_T_CELL_SELECTION	GO_POSITIVE_T_CELL_SELECTION		21	0.650573	1.285723	0.21223709	0.3546544	1.0	3406	tags=52%, list=16%, signal=62%
GO_REGULATION_OF_MULTICELLULAR_ORGANISMAL_METABOLIC_PROCESS	GO_REGULATION_OF_MULTICELLULAR_ORGANISMAL_METABOLIC_PROCESS		35	0.49024662	1.285545	0.118644066	0.3545704	1.0	3080	tags=34%, list=14%, signal=40%
GO_RESPONSE_TO_ACIDIC_PH	GO_RESPONSE_TO_ACIDIC_PH		16	0.5044606	1.2854797	0.1611002	0.3542702	1.0	2350	tags=25%, list=11%, signal=28%
GO_REGULATION_OF_REACTIVE_OXYGEN_SPECIES_BIOSYNTHETIC_PROCESS	GO_REGULATION_OF_REACTIVE_OXYGEN_SPECIES_BIOSYNTHETIC_PROCESS		63	0.47621033	1.2848461	0.07692308	0.35505763	1.0	3170	tags=38%, list=15%, signal=44%
GO_REGULATION_OF_NF_KAPPAB_IMPORT_INTO_NUCLEUS	GO_REGULATION_OF_NF_KAPPAB_IMPORT_INTO_NUCLEUS		45	0.49464294	1.2846746	0.10236221	0.3549493	1.0	2042	tags=24%, list=9%, signal=27%
GO_PHOSPHATIDYLINOSITOL_METABOLIC_PROCESS	GO_PHOSPHATIDYLINOSITOL_METABOLIC_PROCESS		183	0.36702433	1.2845145	0.029045643	0.35483274	1.0	3132	tags=22%, list=14%, signal=26%
GO_PLATELET_MORPHOGENESIS	GO_PLATELET_MORPHOGENESIS		19	0.43109	1.2844807	0.1539961	0.35449672	1.0	4232	tags=32%, list=19%, signal=39%
GO_NEGATIVE_REGULATION_OF_IMMUNE_RESPONSE	GO_NEGATIVE_REGULATION_OF_IMMUNE_RESPONSE		116	0.4985804	1.2839104	0.12573674	0.35516694	1.0	3473	tags=32%, list=16%, signal=38%
GO_POSITIVE_REGULATION_OF_CYTOPLASMIC_TRANSPORT	GO_POSITIVE_REGULATION_OF_CYTOPLASMIC_TRANSPORT		263	0.3668607	1.2838049	0.047227927	0.35495177	1.0	3153	tags=23%, list=14%, signal=26%
GO_REGULATION_OF_CHROMATIN_BINDING	GO_REGULATION_OF_CHROMATIN_BINDING		16	0.45594633	1.2831783	0.16956522	0.35568577	1.0	3697	tags=31%, list=17%, signal=38%
GO_REGULATION_OF_PRODUCTION_OF_MOLECULAR_MEDIATOR_OF_IMMUNE_RESPONSE	GO_REGULATION_OF_PRODUCTION_OF_MOLECULAR_MEDIATOR_OF_IMMUNE_RESPONSE		98	0.49091935	1.282808	0.12645914	0.35593852	1.0	3241	tags=37%, list=15%, signal=43%
GO_REGULATION_OF_BONE_DEVELOPMENT	GO_REGULATION_OF_BONE_DEVELOPMENT		18	0.5932583	1.2822045	0.14020619	0.35669774	1.0	4261	tags=56%, list=20%, signal=69%
GO_REGULATION_OF_CYTOKINE_SECRETION	GO_REGULATION_OF_CYTOKINE_SECRETION		136	0.51247865	1.2819562	0.12401575	0.35678974	1.0	3736	tags=43%, list=17%, signal=51%
GO_FOREBRAIN_GENERATION_OF_NEURONS	GO_FOREBRAIN_GENERATION_OF_NEURONS		64	0.4251294	1.2812308	0.11003861	0.3576985	1.0	2898	tags=20%, list=13%, signal=23%
GO_FAT_CELL_DIFFERENTIATION	GO_FAT_CELL_DIFFERENTIATION		99	0.4199864	1.2806838	0.07439825	0.35830253	1.0	3877	tags=32%, list=18%, signal=39%
GO_REGULATION_OF_GLUCOSE_TRANSPORT	GO_REGULATION_OF_GLUCOSE_TRANSPORT		93	0.39184666	1.2801439	0.108606555	0.35888982	1.0	2791	tags=24%, list=13%, signal=27%
GO_REGULATION_OF_MEMBRANE_LIPID_DISTRIBUTION	GO_REGULATION_OF_MEMBRANE_LIPID_DISTRIBUTION		35	0.45499155	1.2798488	0.10816327	0.35904077	1.0	3751	tags=31%, list=17%, signal=38%
GO_POSITIVE_REGULATION_OF_CELL_ADHESION_MEDIATED_BY_INTEGRIN	GO_POSITIVE_REGULATION_OF_CELL_ADHESION_MEDIATED_BY_INTEGRIN		17	0.62744457	1.2794224	0.14011516	0.35947585	1.0	2030	tags=41%, list=9%, signal=45%
GO_NEGATIVE_REGULATION_OF_CELL_JUNCTION_ASSEMBLY	GO_NEGATIVE_REGULATION_OF_CELL_JUNCTION_ASSEMBLY		19	0.5376967	1.2791517	0.1724138	0.35961515	1.0	2647	tags=32%, list=12%, signal=36%
GO_REGULATION_OF_MYELOID_LEUKOCYTE_DIFFERENTIATION	GO_REGULATION_OF_MYELOID_LEUKOCYTE_DIFFERENTIATION		100	0.43145025	1.2787644	0.13424124	0.35989496	1.0	3783	tags=31%, list=17%, signal=37%
GO_FILOPODIUM_ASSEMBLY	GO_FILOPODIUM_ASSEMBLY		17	0.52706873	1.278691	0.11545988	0.35960206	1.0	2265	tags=41%, list=10%, signal=46%
GO_T_CELL_MEDIATED_IMMUNITY	GO_T_CELL_MEDIATED_IMMUNITY		28	0.5714901	1.2780986	0.16539924	0.36034304	1.0	2917	tags=39%, list=13%, signal=45%
GO_SIALYLATION	GO_SIALYLATION		20	0.55873436	1.2777121	0.13814433	0.36068425	1.0	3126	tags=45%, list=14%, signal=53%
GO_NEURONAL_ACTION_POTENTIAL	GO_NEURONAL_ACTION_POTENTIAL		26	0.5048074	1.2755628	0.13692947	0.36454555	1.0	4213	tags=35%, list=19%, signal=43%
GO_REGULATION_OF_EARLY_ENDOSOME_TO_LATE_ENDOSOME_TRANSPORT	GO_REGULATION_OF_EARLY_ENDOSOME_TO_LATE_ENDOSOME_TRANSPORT		16	0.45718014	1.2752527	0.15984406	0.3647001	1.0	1620	tags=13%, list=7%, signal=13%
GO_REGULATION_OF_TUMOR_NECROSIS_FACTOR_BIOSYNTHETIC_PROCESS	GO_REGULATION_OF_TUMOR_NECROSIS_FACTOR_BIOSYNTHETIC_PROCESS		16	0.6304821	1.2750428	0.22370937	0.3646977	1.0	1926	tags=25%, list=9%, signal=27%
GO_PURINERGIC_RECEPTOR_SIGNALING_PATHWAY	GO_PURINERGIC_RECEPTOR_SIGNALING_PATHWAY		26	0.6490588	1.2750267	0.18234165	0.36428124	1.0	2142	tags=42%, list=10%, signal=47%
GO_NEGATIVE_REGULATION_OF_NERVOUS_SYSTEM_DEVELOPMENT	GO_NEGATIVE_REGULATION_OF_NERVOUS_SYSTEM_DEVELOPMENT		251	0.37435225	1.2749444	0.06140351	0.3640448	1.0	3105	tags=22%, list=14%, signal=25%
GO_BONE_MORPHOGENESIS	GO_BONE_MORPHOGENESIS		77	0.4858883	1.274911	0.14135021	0.3636715	1.0	2956	tags=34%, list=14%, signal=39%
GO_REGULATION_OF_MUSCLE_TISSUE_DEVELOPMENT	GO_REGULATION_OF_MUSCLE_TISSUE_DEVELOPMENT		98	0.46711993	1.2748618	0.10141988	0.36331695	1.0	3290	tags=35%, list=15%, signal=41%
GO_REGULATION_OF_ANTIGEN_RECEPTOR_MEDIATED_SIGNALING_PATHWAY	GO_REGULATION_OF_ANTIGEN_RECEPTOR_MEDIATED_SIGNALING_PATHWAY		38	0.5935714	1.2748418	0.18309858	0.36291665	1.0	2122	tags=37%, list=10%, signal=41%
GO_LYMPHOCYTE_ACTIVATION_INVOLVED_IN_IMMUNE_RESPONSE	GO_LYMPHOCYTE_ACTIVATION_INVOLVED_IN_IMMUNE_RESPONSE		96	0.48845682	1.2742002	0.171875	0.363704	1.0	3406	tags=38%, list=16%, signal=44%
GO_NEGATIVE_REGULATION_OF_DEVELOPMENTAL_GROWTH	GO_NEGATIVE_REGULATION_OF_DEVELOPMENTAL_GROWTH		81	0.4063689	1.2739892	0.07805907	0.3636425	1.0	3578	tags=28%, list=16%, signal=34%
GO_REGULATION_OF_ENDOTHELIAL_CELL_MIGRATION	GO_REGULATION_OF_ENDOTHELIAL_CELL_MIGRATION		107	0.42815498	1.2738177	0.14112903	0.36353335	1.0	2956	tags=29%, list=14%, signal=33%
GO_REGULATION_OF_CELL_CELL_ADHESION	GO_REGULATION_OF_CELL_CELL_ADHESION		358	0.4643412	1.2737484	0.13333334	0.3632421	1.0	3478	tags=34%, list=16%, signal=40%
GO_NEGATIVE_REGULATION_OF_CELL_PROJECTION_ORGANIZATION	GO_NEGATIVE_REGULATION_OF_CELL_PROJECTION_ORGANIZATION		137	0.39261243	1.2734356	0.08423326	0.36339664	1.0	2977	tags=23%, list=14%, signal=27%
GO_REGULATION_OF_CELL_MORPHOGENESIS_INVOLVED_IN_DIFFERENTIATION	GO_REGULATION_OF_CELL_MORPHOGENESIS_INVOLVED_IN_DIFFERENTIATION		319	0.37904456	1.2732552	0.09795918	0.36334085	1.0	3489	tags=25%, list=16%, signal=30%
GO_NEGATIVE_REGULATION_OF_CELL_MORPHOGENESIS_INVOLVED_IN_DIFFERENTIATION	GO_NEGATIVE_REGULATION_OF_CELL_MORPHOGENESIS_INVOLVED_IN_DIFFERENTIATION		110	0.39635932	1.2731298	0.09730849	0.36318308	1.0	3732	tags=25%, list=17%, signal=29%
GO_POSITIVE_REGULATION_OF_HOMEOSTATIC_PROCESS	GO_POSITIVE_REGULATION_OF_HOMEOSTATIC_PROCESS		201	0.3673536	1.2726907	0.058139537	0.3635902	1.0	3785	tags=27%, list=17%, signal=32%
GO_NEGATIVE_REGULATION_OF_CYTOKINE_PRODUCTION	GO_NEGATIVE_REGULATION_OF_CYTOKINE_PRODUCTION		191	0.45509565	1.2725041	0.12713473	0.36354637	1.0	3814	tags=35%, list=18%, signal=42%
GO_MAINTENANCE_OF_LOCATION	GO_MAINTENANCE_OF_LOCATION		131	0.3674639	1.2723643	0.096	0.3633679	1.0	3825	tags=24%, list=18%, signal=29%
GO_REGULATION_OF_ADHERENS_JUNCTION_ORGANIZATION	GO_REGULATION_OF_ADHERENS_JUNCTION_ORGANIZATION		49	0.4514291	1.2722878	0.124223605	0.36308655	1.0	3757	tags=37%, list=17%, signal=44%
GO_HYDROGEN_ION_TRANSMEMBRANE_TRANSPORT	GO_HYDROGEN_ION_TRANSMEMBRANE_TRANSPORT		91	0.37561586	1.2721243	0.15254237	0.36299065	1.0	4867	tags=24%, list=22%, signal=31%
GO_ACTIN_CYTOSKELETON_REORGANIZATION	GO_ACTIN_CYTOSKELETON_REORGANIZATION		54	0.408441	1.2720112	0.14257812	0.3627934	1.0	1957	tags=19%, list=9%, signal=20%
GO_OTIC_VESICLE_DEVELOPMENT	GO_OTIC_VESICLE_DEVELOPMENT		15	0.5579223	1.2719536	0.16	0.36249638	1.0	2908	tags=40%, list=13%, signal=46%
GO_CHONDROITIN_SULFATE_BIOSYNTHETIC_PROCESS	GO_CHONDROITIN_SULFATE_BIOSYNTHETIC_PROCESS		25	0.61138135	1.2708857	0.20289855	0.36413005	1.0	3005	tags=32%, list=14%, signal=37%
GO_NEGATIVE_REGULATION_OF_RESPONSE_TO_WOUNDING	GO_NEGATIVE_REGULATION_OF_RESPONSE_TO_WOUNDING		146	0.4199051	1.2708774	0.06458333	0.36372086	1.0	2862	tags=25%, list=13%, signal=28%
GO_NEGATIVE_REGULATION_OF_MYELOID_CELL_DIFFERENTIATION	GO_NEGATIVE_REGULATION_OF_MYELOID_CELL_DIFFERENTIATION		74	0.415975	1.2708341	0.10282258	0.36337894	1.0	3783	tags=27%, list=17%, signal=33%
GO_REGULATION_OF_ANTIGEN_PROCESSING_AND_PRESENTATION	GO_REGULATION_OF_ANTIGEN_PROCESSING_AND_PRESENTATION		23	0.62735116	1.2708324	0.19615385	0.36295566	1.0	3945	tags=52%, list=18%, signal=64%
GO_REGULATION_OF_ACTIN_NUCLEATION	GO_REGULATION_OF_ACTIN_NUCLEATION		26	0.4178367	1.2706845	0.11967546	0.3628059	1.0	2606	tags=23%, list=12%, signal=26%
GO_NEGATIVE_REGULATION_OF_CANONICAL_WNT_SIGNALING_PATHWAY	GO_NEGATIVE_REGULATION_OF_CANONICAL_WNT_SIGNALING_PATHWAY		155	0.38897553	1.2704891	0.108510636	0.36277318	1.0	3221	tags=21%, list=15%, signal=24%
GO_POSITIVE_REGULATION_OF_PROTEIN_KINASE_B_SIGNALING	GO_POSITIVE_REGULATION_OF_PROTEIN_KINASE_B_SIGNALING		76	0.4621292	1.2698514	0.09533469	0.36353934	1.0	2912	tags=38%, list=13%, signal=44%
GO_ERYTHROCYTE_DEVELOPMENT	GO_ERYTHROCYTE_DEVELOPMENT		22	0.45647174	1.2694929	0.18590999	0.36382723	1.0	3407	tags=32%, list=16%, signal=38%
GO_REGULATION_OF_CYTOKINE_PRODUCTION_INVOLVED_IN_INFLAMMATORY_RESPONSE	GO_REGULATION_OF_CYTOKINE_PRODUCTION_INVOLVED_IN_INFLAMMATORY_RESPONSE		16	0.5387165	1.2692353	0.16729324	0.36391696	1.0	3473	tags=44%, list=16%, signal=52%
GO_NEGATIVE_REGULATION_OF_ERK1_AND_ERK2_CASCADE	GO_NEGATIVE_REGULATION_OF_ERK1_AND_ERK2_CASCADE		49	0.44022635	1.2691787	0.13737373	0.36361018	1.0	2708	tags=22%, list=12%, signal=26%
GO_CELLULAR_RESPONSE_TO_ORGANIC_CYCLIC_COMPOUND	GO_CELLULAR_RESPONSE_TO_ORGANIC_CYCLIC_COMPOUND		439	0.3491507	1.2687256	0.03950104	0.3640073	1.0	2245	tags=16%, list=10%, signal=18%
GO_ENERGY_RESERVE_METABOLIC_PROCESS	GO_ENERGY_RESERVE_METABOLIC_PROCESS		67	0.43731263	1.2686939	0.17263158	0.36365142	1.0	4761	tags=39%, list=22%, signal=50%
GO_VENTRICULAR_SEPTUM_MORPHOGENESIS	GO_VENTRICULAR_SEPTUM_MORPHOGENESIS		28	0.56607807	1.2685019	0.13627255	0.36359668	1.0	3058	tags=39%, list=14%, signal=46%
GO_FUCOSYLATION	GO_FUCOSYLATION		22	0.5278497	1.2681072	0.14814815	0.3638919	1.0	2598	tags=23%, list=12%, signal=26%
GO_REGULATION_OF_ALPHA_BETA_T_CELL_ACTIVATION	GO_REGULATION_OF_ALPHA_BETA_T_CELL_ACTIVATION		68	0.5527234	1.2677792	0.18093385	0.36405456	1.0	3526	tags=41%, list=16%, signal=49%
GO_POSITIVE_REGULATION_OF_KINASE_ACTIVITY	GO_POSITIVE_REGULATION_OF_KINASE_ACTIVITY		455	0.34723923	1.2670567	0.030303031	0.36502394	1.0	3579	tags=28%, list=16%, signal=33%
GO_REGULATION_OF_COAGULATION	GO_REGULATION_OF_COAGULATION		85	0.4744427	1.2667681	0.0995935	0.36516404	1.0	2464	tags=27%, list=11%, signal=30%
GO_TAXIS	GO_TAXIS		426	0.4344729	1.266708	0.1017964	0.36483115	1.0	3095	tags=27%, list=14%, signal=31%
GO_NEGATIVE_REGULATION_OF_POTASSIUM_ION_TRANSMEMBRANE_TRANSPORT	GO_NEGATIVE_REGULATION_OF_POTASSIUM_ION_TRANSMEMBRANE_TRANSPORT		20	0.5305314	1.2666237	0.1752381	0.36456	1.0	1410	tags=20%, list=6%, signal=21%
GO_PHOSPHOLIPASE_C_ACTIVATING_G_PROTEIN_COUPLED_RECEPTOR_SIGNALING_PATHWAY	GO_PHOSPHOLIPASE_C_ACTIVATING_G_PROTEIN_COUPLED_RECEPTOR_SIGNALING_PATHWAY		80	0.4239074	1.2662917	0.123173274	0.3648014	1.0	1378	tags=11%, list=6%, signal=12%
GO_REGULATION_OF_NEUROTRANSMITTER_SECRETION	GO_REGULATION_OF_NEUROTRANSMITTER_SECRETION		45	0.4417775	1.2656249	0.12352941	0.36566466	1.0	3913	tags=27%, list=18%, signal=32%
GO_INNER_EAR_RECEPTOR_CELL_DEVELOPMENT	GO_INNER_EAR_RECEPTOR_CELL_DEVELOPMENT		31	0.44103846	1.265095	0.12711865	0.36639637	1.0	1817	tags=16%, list=8%, signal=18%
GO_COGNITION	GO_COGNITION		236	0.35904968	1.2649194	0.09218437	0.36632025	1.0	3692	tags=22%, list=17%, signal=26%
GO_POSITIVE_REGULATION_OF_CYTOKINE_SECRETION	GO_POSITIVE_REGULATION_OF_CYTOKINE_SECRETION		90	0.5015639	1.2647259	0.14340344	0.3662857	1.0	3084	tags=38%, list=14%, signal=44%
GO_VACUOLE_FUSION	GO_VACUOLE_FUSION		21	0.42305392	1.264591	0.16869919	0.3661179	1.0	4771	tags=33%, list=22%, signal=43%
GO_NEGATIVE_REGULATION_OF_STRESS_FIBER_ASSEMBLY	GO_NEGATIVE_REGULATION_OF_STRESS_FIBER_ASSEMBLY		16	0.510681	1.264495	0.1574642	0.36587462	1.0	1465	tags=25%, list=7%, signal=27%
GO_RESPONSE_TO_MERCURY_ION	GO_RESPONSE_TO_MERCURY_ION		15	0.52967566	1.2642691	0.17316018	0.36588433	1.0	1574	tags=20%, list=7%, signal=22%
GO_REGULATION_OF_ALPHA_BETA_T_CELL_PROLIFERATION	GO_REGULATION_OF_ALPHA_BETA_T_CELL_PROLIFERATION		23	0.6515568	1.264183	0.20650096	0.36562943	1.0	2764	tags=43%, list=13%, signal=50%
GO_POSITIVE_REGULATION_OF_PROTEIN_SECRETION	GO_POSITIVE_REGULATION_OF_PROTEIN_SECRETION		200	0.4047491	1.2640603	0.083984375	0.3654562	1.0	3293	tags=26%, list=15%, signal=31%
GO_CELL_SUBSTRATE_ADHERENS_JUNCTION_ASSEMBLY	GO_CELL_SUBSTRATE_ADHERENS_JUNCTION_ASSEMBLY		23	0.5172401	1.2637603	0.154	0.36558393	1.0	1251	tags=26%, list=6%, signal=28%
GO_DIGESTIVE_SYSTEM_DEVELOPMENT	GO_DIGESTIVE_SYSTEM_DEVELOPMENT		141	0.43668032	1.2636352	0.098434	0.36541662	1.0	3482	tags=30%, list=16%, signal=35%
GO_REGULATION_OF_ENDOTHELIAL_CELL_APOPTOTIC_PROCESS	GO_REGULATION_OF_ENDOTHELIAL_CELL_APOPTOTIC_PROCESS		40	0.5246909	1.2636056	0.16108787	0.365059	1.0	2956	tags=43%, list=14%, signal=49%
GO_RESPONSE_TO_OXYGEN_LEVELS	GO_RESPONSE_TO_OXYGEN_LEVELS		301	0.37557113	1.2633367	0.086519115	0.36513603	1.0	3489	tags=27%, list=16%, signal=32%
GO_REGULATION_OF_BEHAVIOR	GO_REGULATION_OF_BEHAVIOR		61	0.40011847	1.2625523	0.134	0.36624092	1.0	2908	tags=18%, list=13%, signal=21%
GO_NEGATIVE_REGULATION_OF_AXON_EXTENSION	GO_NEGATIVE_REGULATION_OF_AXON_EXTENSION		35	0.46586072	1.2623641	0.12738854	0.3661488	1.0	3194	tags=26%, list=15%, signal=30%
GO_RESPONSE_TO_TEMPERATURE_STIMULUS	GO_RESPONSE_TO_TEMPERATURE_STIMULUS		140	0.394968	1.2623311	0.088607594	0.3657865	1.0	2281	tags=18%, list=10%, signal=20%
GO_RENAL_SYSTEM_PROCESS_INVOLVED_IN_REGULATION_OF_SYSTEMIC_ARTERIAL_BLOOD_PRESSURE	GO_RENAL_SYSTEM_PROCESS_INVOLVED_IN_REGULATION_OF_SYSTEMIC_ARTERIAL_BLOOD_PRESSURE		23	0.52813864	1.2622603	0.1468085	0.36551148	1.0	2912	tags=30%, list=13%, signal=35%
GO_POSITIVE_REGULATION_OF_SECRETION	GO_POSITIVE_REGULATION_OF_SECRETION		353	0.3614967	1.2622093	0.048828125	0.3651985	1.0	3630	tags=24%, list=17%, signal=28%
GO_REGULATION_OF_DENDRITE_DEVELOPMENT	GO_REGULATION_OF_DENDRITE_DEVELOPMENT		115	0.3698179	1.2620814	0.08125	0.36506107	1.0	2694	tags=20%, list=12%, signal=23%
GO_RESPONSE_TO_UV_B	GO_RESPONSE_TO_UV_B		16	0.5417339	1.2619916	0.12180746	0.36483523	1.0	2089	tags=31%, list=10%, signal=35%
GO_SINGLE_ORGANISM_BEHAVIOR	GO_SINGLE_ORGANISM_BEHAVIOR		365	0.35476932	1.2613493	0.072164945	0.36565053	1.0	3347	tags=18%, list=15%, signal=21%
GO_NEPHRON_DEVELOPMENT	GO_NEPHRON_DEVELOPMENT		114	0.45798355	1.260295	0.11135371	0.36727124	1.0	3267	tags=32%, list=15%, signal=37%
GO_REGULATION_OF_CELL_GROWTH	GO_REGULATION_OF_CELL_GROWTH		371	0.35798982	1.2598	0.062626265	0.36783132	1.0	3353	tags=24%, list=15%, signal=28%
GO_CEREBRAL_CORTEX_CELL_MIGRATION	GO_CEREBRAL_CORTEX_CELL_MIGRATION		41	0.4141196	1.258945	0.1532091	0.369076	1.0	3310	tags=27%, list=15%, signal=32%
GO_MEMBRANE_RAFT_ORGANIZATION	GO_MEMBRANE_RAFT_ORGANIZATION		17	0.53120154	1.2586342	0.164	0.36924896	1.0	2469	tags=35%, list=11%, signal=40%
GO_MUSCLE_CELL_PROLIFERATION	GO_MUSCLE_CELL_PROLIFERATION		18	0.5881792	1.2581737	0.16122004	0.36970952	1.0	2116	tags=28%, list=10%, signal=31%
GO_REGULATION_OF_TRANSCRIPTION_FACTOR_IMPORT_INTO_NUCLEUS	GO_REGULATION_OF_TRANSCRIPTION_FACTOR_IMPORT_INTO_NUCLEUS		91	0.4090797	1.2580454	0.11967546	0.36955476	1.0	2526	tags=20%, list=12%, signal=22%
GO_POSITIVE_REGULATION_OF_EMBRYONIC_DEVELOPMENT	GO_POSITIVE_REGULATION_OF_EMBRYONIC_DEVELOPMENT		29	0.5095435	1.257585	0.124223605	0.36995977	1.0	2020	tags=21%, list=9%, signal=23%
GO_G_PROTEIN_COUPLED_PURINERGIC_RECEPTOR_SIGNALING_PATHWAY	GO_G_PROTEIN_COUPLED_PURINERGIC_RECEPTOR_SIGNALING_PATHWAY		18	0.6697441	1.2571355	0.20454545	0.37045702	1.0	1045	tags=44%, list=5%, signal=47%
GO_NEURON_RECOGNITION	GO_NEURON_RECOGNITION		33	0.5267341	1.2570786	0.15541922	0.370148	1.0	3472	tags=39%, list=16%, signal=47%
GO_IMMUNE_EFFECTOR_PROCESS	GO_IMMUNE_EFFECTOR_PROCESS		435	0.472136	1.2558529	0.19305019	0.37208796	1.0	3406	tags=32%, list=16%, signal=38%
GO_NEGATIVE_REGULATION_OF_PLATELET_ACTIVATION	GO_NEGATIVE_REGULATION_OF_PLATELET_ACTIVATION		17	0.551341	1.2556068	0.1237525	0.3721516	1.0	2862	tags=41%, list=13%, signal=47%
GO_POSITIVE_REGULATION_OF_CARTILAGE_DEVELOPMENT	GO_POSITIVE_REGULATION_OF_CARTILAGE_DEVELOPMENT		27	0.5168607	1.2553502	0.15899582	0.37225026	1.0	3407	tags=33%, list=16%, signal=39%
GO_POSITIVE_REGULATION_OF_TUMOR_NECROSIS_FACTOR_SUPERFAMILY_CYTOKINE_PRODUCTION	GO_POSITIVE_REGULATION_OF_TUMOR_NECROSIS_FACTOR_SUPERFAMILY_CYTOKINE_PRODUCTION		54	0.5588509	1.2549869	0.2045889	0.37255436	1.0	4435	tags=52%, list=20%, signal=65%
GO_AMEBOIDAL_TYPE_CELL_MIGRATION	GO_AMEBOIDAL_TYPE_CELL_MIGRATION		148	0.3998057	1.2547725	0.10208333	0.37259775	1.0	3298	tags=26%, list=15%, signal=31%
GO_GLYCEROLIPID_METABOLIC_PROCESS	GO_GLYCEROLIPID_METABOLIC_PROCESS		336	0.35125774	1.2547199	0.040339705	0.37231624	1.0	3969	tags=26%, list=18%, signal=31%
GO_NEGATIVE_REGULATION_OF_GLIOGENESIS	GO_NEGATIVE_REGULATION_OF_GLIOGENESIS		37	0.45725462	1.2545613	0.116935484	0.3721774	1.0	3105	tags=30%, list=14%, signal=35%
GO_NEGATIVE_REGULATION_OF_STAT_CASCADE	GO_NEGATIVE_REGULATION_OF_STAT_CASCADE		42	0.4400795	1.2545265	0.14935064	0.37183106	1.0	1513	tags=12%, list=7%, signal=13%
GO_PROTEIN_POLYMERIZATION	GO_PROTEIN_POLYMERIZATION		64	0.39945912	1.2540382	0.0987395	0.37238503	1.0	1340	tags=17%, list=6%, signal=18%
GO_POSITIVE_REGULATION_OF_CELL_CELL_ADHESION	GO_POSITIVE_REGULATION_OF_CELL_CELL_ADHESION		228	0.49067402	1.2540373	0.18093385	0.37197688	1.0	3129	tags=34%, list=14%, signal=40%
GO_POSITIVE_REGULATION_OF_POTASSIUM_ION_TRANSMEMBRANE_TRANSPORTER_ACTIVITY	GO_POSITIVE_REGULATION_OF_POTASSIUM_ION_TRANSMEMBRANE_TRANSPORTER_ACTIVITY		16	0.50082654	1.2539972	0.17418033	0.37164992	1.0	124	tags=13%, list=1%, signal=13%
GO_STEM_CELL_DIFFERENTIATION	GO_STEM_CELL_DIFFERENTIATION		186	0.41397247	1.2538575	0.08951965	0.37150204	1.0	3408	tags=29%, list=16%, signal=34%
GO_POSITIVE_REGULATION_OF_SMOOTH_MUSCLE_CELL_MIGRATION	GO_POSITIVE_REGULATION_OF_SMOOTH_MUSCLE_CELL_MIGRATION		29	0.5559759	1.2533008	0.17907445	0.37217858	1.0	3194	tags=48%, list=15%, signal=57%
GO_PLASMA_MEMBRANE_ORGANIZATION	GO_PLASMA_MEMBRANE_ORGANIZATION		198	0.3541421	1.2528914	0.08979592	0.37261286	1.0	3146	tags=22%, list=14%, signal=25%
GO_NEGATIVE_REGULATION_OF_CYTOKINE_SECRETION	GO_NEGATIVE_REGULATION_OF_CYTOKINE_SECRETION		40	0.5164382	1.2528213	0.17575757	0.37232557	1.0	3355	tags=45%, list=15%, signal=53%
GO_CELLULAR_RESPONSE_TO_LIPID	GO_CELLULAR_RESPONSE_TO_LIPID		427	0.3747083	1.2527597	0.076620825	0.37202653	1.0	2478	tags=20%, list=11%, signal=22%
GO_MEMORY	GO_MEMORY		90	0.368458	1.2526124	0.107942976	0.37192097	1.0	3652	tags=22%, list=17%, signal=27%
GO_NEGATIVE_REGULATION_OF_MYELOID_LEUKOCYTE_DIFFERENTIATION	GO_NEGATIVE_REGULATION_OF_MYELOID_LEUKOCYTE_DIFFERENTIATION		41	0.47598767	1.2518307	0.1496063	0.37307417	1.0	3783	tags=32%, list=17%, signal=38%
GO_NEGATIVE_REGULATION_OF_RECEPTOR_ACTIVITY	GO_NEGATIVE_REGULATION_OF_RECEPTOR_ACTIVITY		27	0.48133203	1.2515793	0.12451362	0.3731565	1.0	2133	tags=26%, list=10%, signal=29%
GO_POLYSACCHARIDE_CATABOLIC_PROCESS	GO_POLYSACCHARIDE_CATABOLIC_PROCESS		23	0.48273596	1.2507958	0.14344262	0.37423506	1.0	4951	tags=48%, list=23%, signal=62%
GO_RESPONSE_TO_NITRIC_OXIDE	GO_RESPONSE_TO_NITRIC_OXIDE		21	0.5313049	1.2507613	0.17706238	0.37389985	1.0	2956	tags=38%, list=14%, signal=44%
GO_CAMP_BIOSYNTHETIC_PROCESS	GO_CAMP_BIOSYNTHETIC_PROCESS		16	0.5468601	1.2504178	0.18590999	0.37413615	1.0	3452	tags=38%, list=16%, signal=45%
GO_CELL_ACTIVATION_INVOLVED_IN_IMMUNE_RESPONSE	GO_CELL_ACTIVATION_INVOLVED_IN_IMMUNE_RESPONSE		136	0.48136485	1.2497702	0.20498085	0.3750349	1.0	3406	tags=36%, list=16%, signal=42%
GO_PEPTIDYL_TYROSINE_AUTOPHOSPHORYLATION	GO_PEPTIDYL_TYROSINE_AUTOPHOSPHORYLATION		38	0.5161753	1.249363	0.19411765	0.37543574	1.0	2787	tags=39%, list=13%, signal=45%
GO_PROTEIN_N_LINKED_GLYCOSYLATION	GO_PROTEIN_N_LINKED_GLYCOSYLATION		73	0.42844188	1.2489281	0.2079832	0.37584385	1.0	2780	tags=21%, list=13%, signal=23%
GO_RIBONUCLEOSIDE_CATABOLIC_PROCESS	GO_RIBONUCLEOSIDE_CATABOLIC_PROCESS		23	0.49635947	1.2486365	0.12142857	0.37602225	1.0	267	tags=13%, list=1%, signal=13%
GO_NEGATIVE_REGULATION_OF_AUTOPHAGY	GO_NEGATIVE_REGULATION_OF_AUTOPHAGY		50	0.3620313	1.2481357	0.12978724	0.37659946	1.0	5583	tags=44%, list=26%, signal=59%
GO_NEGATIVE_REGULATION_OF_SMOOTHENED_SIGNALING_PATHWAY	GO_NEGATIVE_REGULATION_OF_SMOOTHENED_SIGNALING_PATHWAY		25	0.51770097	1.2480383	0.13963039	0.3763708	1.0	2014	tags=28%, list=9%, signal=31%
GO_REGULATION_OF_INTRACELLULAR_STEROID_HORMONE_RECEPTOR_SIGNALING_PATHWAY	GO_REGULATION_OF_INTRACELLULAR_STEROID_HORMONE_RECEPTOR_SIGNALING_PATHWAY		55	0.36995134	1.2480245	0.09109731	0.37598553	1.0	2013	tags=15%, list=9%, signal=16%
GO_POSITIVE_REGULATION_OF_I_KAPPAB_KINASE_NF_KAPPAB_SIGNALING	GO_POSITIVE_REGULATION_OF_I_KAPPAB_KINASE_NF_KAPPAB_SIGNALING		170	0.4061956	1.2480007	0.14056225	0.37562892	1.0	3166	tags=25%, list=15%, signal=29%
GO_REGULATION_OF_CANONICAL_WNT_SIGNALING_PATHWAY	GO_REGULATION_OF_CANONICAL_WNT_SIGNALING_PATHWAY		224	0.36802614	1.2479275	0.1091703	0.3753555	1.0	3267	tags=21%, list=15%, signal=25%
GO_REGULATION_OF_MITOCHONDRIAL_MEMBRANE_POTENTIAL	GO_REGULATION_OF_MITOCHONDRIAL_MEMBRANE_POTENTIAL		53	0.41112813	1.2476647	0.098	0.37550792	1.0	3304	tags=34%, list=15%, signal=40%
GO_REGULATION_OF_JUN_KINASE_ACTIVITY	GO_REGULATION_OF_JUN_KINASE_ACTIVITY		78	0.40743488	1.2476099	0.07630522	0.37519896	1.0	1921	tags=21%, list=9%, signal=22%
GO_CELLULAR_RESPONSE_TO_CARBOHYDRATE_STIMULUS	GO_CELLULAR_RESPONSE_TO_CARBOHYDRATE_STIMULUS		72	0.4094235	1.2475362	0.13043478	0.37492692	1.0	4065	tags=38%, list=19%, signal=46%
GO_POSITIVE_REGULATION_OF_ORGAN_GROWTH	GO_POSITIVE_REGULATION_OF_ORGAN_GROWTH		36	0.48913822	1.2475111	0.12673268	0.37457404	1.0	2451	tags=31%, list=11%, signal=34%
GO_REGULATION_OF_ORGAN_MORPHOGENESIS	GO_REGULATION_OF_ORGAN_MORPHOGENESIS		236	0.4058776	1.2474658	0.12017167	0.37426278	1.0	3309	tags=25%, list=15%, signal=29%
GO_REGULATION_OF_JNK_CASCADE	GO_REGULATION_OF_JNK_CASCADE		154	0.37316516	1.2471558	0.06986028	0.37443483	1.0	1979	tags=18%, list=9%, signal=20%
GO_CYTOLYSIS	GO_CYTOLYSIS		23	0.61011016	1.2467067	0.22201139	0.37492335	1.0	2612	tags=39%, list=12%, signal=44%
GO_CELLULAR_RESPONSE_TO_INTERLEUKIN_6	GO_CELLULAR_RESPONSE_TO_INTERLEUKIN_6		21	0.4919504	1.2464312	0.17813765	0.37504768	1.0	3080	tags=33%, list=14%, signal=39%
GO_MACROPHAGE_ACTIVATION	GO_MACROPHAGE_ACTIVATION		31	0.5721559	1.2462565	0.20037453	0.37495998	1.0	2477	tags=42%, list=11%, signal=47%
GO_DETECTION_OF_OTHER_ORGANISM	GO_DETECTION_OF_OTHER_ORGANISM		17	0.5887039	1.2458513	0.21789883	0.3753376	1.0	3945	tags=47%, list=18%, signal=57%
GO_CHONDROITIN_SULFATE_PROTEOGLYCAN_BIOSYNTHETIC_PROCESS	GO_CHONDROITIN_SULFATE_PROTEOGLYCAN_BIOSYNTHETIC_PROCESS		29	0.575522	1.245749	0.19507186	0.37512195	1.0	1513	tags=24%, list=7%, signal=26%
GO_LIPID_TRANSLOCATION	GO_LIPID_TRANSLOCATION		21	0.49675584	1.2453179	0.17695473	0.37558827	1.0	3751	tags=38%, list=17%, signal=46%
GO_REGULATION_OF_CHEMOTAXIS	GO_REGULATION_OF_CHEMOTAXIS		172	0.481411	1.2451379	0.15831663	0.37555587	1.0	3194	tags=35%, list=15%, signal=41%
GO_NEGATIVE_REGULATION_OF_AXONOGENESIS	GO_NEGATIVE_REGULATION_OF_AXONOGENESIS		61	0.43632585	1.2446833	0.13548388	0.3760441	1.0	3304	tags=23%, list=15%, signal=27%
GO_RESPONSE_TO_GROWTH_FACTOR	GO_RESPONSE_TO_GROWTH_FACTOR		456	0.36191255	1.2445086	0.104803495	0.37599537	1.0	3101	tags=23%, list=14%, signal=26%
GO_REGULATION_OF_CELL_ADHESION_MEDIATED_BY_INTEGRIN	GO_REGULATION_OF_CELL_ADHESION_MEDIATED_BY_INTEGRIN		39	0.5140454	1.2442197	0.13601533	0.37615418	1.0	2054	tags=33%, list=9%, signal=37%
GO_REGULATION_OF_WOUND_HEALING	GO_REGULATION_OF_WOUND_HEALING		122	0.4331637	1.244187	0.100616015	0.37580493	1.0	2464	tags=24%, list=11%, signal=27%
GO_POSITIVE_REGULATION_OF_NERVOUS_SYSTEM_DEVELOPMENT	GO_POSITIVE_REGULATION_OF_NERVOUS_SYSTEM_DEVELOPMENT		407	0.37605867	1.2441128	0.099378884	0.3755733	1.0	3785	tags=27%, list=17%, signal=32%
GO_AXONAL_FASCICULATION	GO_AXONAL_FASCICULATION		20	0.56935126	1.2438192	0.16129032	0.37574905	1.0	3472	tags=40%, list=16%, signal=48%
GO_ENDOTHELIAL_CELL_PROLIFERATION	GO_ENDOTHELIAL_CELL_PROLIFERATION		24	0.4749976	1.2434866	0.14897959	0.37602937	1.0	3298	tags=42%, list=15%, signal=49%
GO_AUTOPHAGY	GO_AUTOPHAGY		363	0.2879206	1.2429316	0.07692308	0.3767181	1.0	3187	tags=17%, list=15%, signal=20%
GO_MONOVALENT_INORGANIC_CATION_HOMEOSTASIS	GO_MONOVALENT_INORGANIC_CATION_HOMEOSTASIS		116	0.3951414	1.2428496	0.16768916	0.37646514	1.0	4406	tags=27%, list=20%, signal=33%
GO_GLYCOSPHINGOLIPID_METABOLIC_PROCESS	GO_GLYCOSPHINGOLIPID_METABOLIC_PROCESS		62	0.41053963	1.2424966	0.114754096	0.37669522	1.0	4406	tags=42%, list=20%, signal=52%
GO_ENDOPLASMIC_RETICULUM_CALCIUM_ION_HOMEOSTASIS	GO_ENDOPLASMIC_RETICULUM_CALCIUM_ION_HOMEOSTASIS		19	0.47541103	1.2423444	0.21235521	0.37656027	1.0	3016	tags=32%, list=14%, signal=37%
GO_POSITIVE_REGULATION_OF_RESPONSE_TO_BIOTIC_STIMULUS	GO_POSITIVE_REGULATION_OF_RESPONSE_TO_BIOTIC_STIMULUS		36	0.5037551	1.2423252	0.2079395	0.37621874	1.0	4204	tags=36%, list=19%, signal=45%
GO_MULTI_ORGANISM_MEMBRANE_ORGANIZATION	GO_MULTI_ORGANISM_MEMBRANE_ORGANIZATION		28	0.4358609	1.2416536	0.20717132	0.37710693	1.0	3032	tags=25%, list=14%, signal=29%
GO_REGULATION_OF_PHAGOCYTOSIS	GO_REGULATION_OF_PHAGOCYTOSIS		65	0.45206544	1.2416053	0.17221135	0.37680995	1.0	3800	tags=37%, list=17%, signal=45%
GO_REGULATION_OF_CELL_SIZE	GO_REGULATION_OF_CELL_SIZE		162	0.35391906	1.2413402	0.08113591	0.37692952	1.0	3353	tags=25%, list=15%, signal=30%
GO_ORGAN_FORMATION	GO_ORGAN_FORMATION		33	0.46722072	1.2410548	0.14925373	0.37711635	1.0	2182	tags=24%, list=10%, signal=27%
GO_REGULATION_OF_CORTICOSTEROID_HORMONE_SECRETION	GO_REGULATION_OF_CORTICOSTEROID_HORMONE_SECRETION		15	0.5249408	1.2409934	0.20289855	0.37683544	1.0	819	tags=13%, list=4%, signal=14%
GO_NEGATIVE_REGULATION_OF_PEPTIDASE_ACTIVITY	GO_NEGATIVE_REGULATION_OF_PEPTIDASE_ACTIVITY		223	0.3829735	1.2408415	0.1	0.3767074	1.0	3004	tags=22%, list=14%, signal=25%
GO_REGULATION_OF_LYMPHOCYTE_DIFFERENTIATION	GO_REGULATION_OF_LYMPHOCYTE_DIFFERENTIATION		128	0.4733036	1.2402846	0.18355641	0.37750766	1.0	3526	tags=39%, list=16%, signal=46%
GO_FOREBRAIN_DEVELOPMENT	GO_FOREBRAIN_DEVELOPMENT		348	0.350312	1.2398518	0.09710744	0.37796617	1.0	3043	tags=20%, list=14%, signal=22%
GO_CELLULAR_RESPONSE_TO_CAMP	GO_CELLULAR_RESPONSE_TO_CAMP		48	0.41694212	1.2394209	0.116033755	0.37844488	1.0	3562	tags=31%, list=16%, signal=37%
GO_POSITIVE_REGULATION_OF_LOCOMOTION	GO_POSITIVE_REGULATION_OF_LOCOMOTION		392	0.42771116	1.2393466	0.1399177	0.37819695	1.0	3119	tags=29%, list=14%, signal=34%
GO_POSITIVE_REGULATION_OF_INTRACELLULAR_TRANSPORT	GO_POSITIVE_REGULATION_OF_INTRACELLULAR_TRANSPORT		338	0.34317467	1.2392752	0.073319755	0.37793136	1.0	3153	tags=22%, list=14%, signal=25%
GO_NEGATIVE_REGULATION_OF_CELL_SUBSTRATE_ADHESION	GO_NEGATIVE_REGULATION_OF_CELL_SUBSTRATE_ADHESION		49	0.46379375	1.2389761	0.1572327	0.37811255	1.0	1465	tags=20%, list=7%, signal=22%
GO_REGULATION_OF_T_CELL_MIGRATION	GO_REGULATION_OF_T_CELL_MIGRATION		24	0.6076186	1.2389125	0.19923371	0.3778425	1.0	1783	tags=38%, list=8%, signal=41%
GO_T_CELL_ACTIVATION_INVOLVED_IN_IMMUNE_RESPONSE	GO_T_CELL_ACTIVATION_INVOLVED_IN_IMMUNE_RESPONSE		59	0.52450603	1.2387664	0.22222222	0.37775758	1.0	3406	tags=39%, list=16%, signal=46%
GO_REGULATION_OF_REPRODUCTIVE_PROCESS	GO_REGULATION_OF_REPRODUCTIVE_PROCESS		119	0.38635206	1.2387265	0.09263158	0.37743887	1.0	3584	tags=26%, list=16%, signal=31%
GO_POSITIVE_REGULATION_OF_ALPHA_BETA_T_CELL_ACTIVATION	GO_POSITIVE_REGULATION_OF_ALPHA_BETA_T_CELL_ACTIVATION		51	0.5492873	1.2386909	0.20116054	0.37712514	1.0	3241	tags=37%, list=15%, signal=44%
GO_PHOSPHATIDYLCHOLINE_METABOLIC_PROCESS	GO_PHOSPHATIDYLCHOLINE_METABOLIC_PROCESS		61	0.45814952	1.2381064	0.16075157	0.37784597	1.0	3891	tags=28%, list=18%, signal=34%
GO_RESPONSE_TO_KETONE	GO_RESPONSE_TO_KETONE		174	0.39692736	1.2380521	0.07594936	0.3775499	1.0	2188	tags=22%, list=10%, signal=24%
GO_MAST_CELL_ACTIVATION	GO_MAST_CELL_ACTIVATION		21	0.6038544	1.2380499	0.20265152	0.37716854	1.0	2920	tags=43%, list=13%, signal=49%
GO_CARDIAC_RIGHT_VENTRICLE_MORPHOGENESIS	GO_CARDIAC_RIGHT_VENTRICLE_MORPHOGENESIS		16	0.5744211	1.2378194	0.19066937	0.37722865	1.0	3058	tags=31%, list=14%, signal=36%
GO_REGULATION_OF_LYMPHOCYTE_MIGRATION	GO_REGULATION_OF_LYMPHOCYTE_MIGRATION		34	0.5934126	1.2375005	0.20542635	0.37751958	1.0	1783	tags=32%, list=8%, signal=35%
GO_BEHAVIOR	GO_BEHAVIOR		487	0.34009022	1.2373315	0.07484408	0.37743285	1.0	3347	tags=18%, list=15%, signal=21%
GO_CENTRAL_NERVOUS_SYSTEM_NEURON_DIFFERENTIATION	GO_CENTRAL_NERVOUS_SYSTEM_NEURON_DIFFERENTIATION		161	0.39248767	1.2369982	0.13114753	0.37761563	1.0	3139	tags=20%, list=14%, signal=24%
GO_PERIPHERAL_NERVOUS_SYSTEM_AXON_ENSHEATHMENT	GO_PERIPHERAL_NERVOUS_SYSTEM_AXON_ENSHEATHMENT		21	0.46145362	1.2366775	0.197479	0.37782526	1.0	4266	tags=38%, list=20%, signal=47%
GO_ENDOTHELIUM_DEVELOPMENT	GO_ENDOTHELIUM_DEVELOPMENT		88	0.4126705	1.2366267	0.15822785	0.37755442	1.0	3508	tags=36%, list=16%, signal=43%
GO_REGULATION_OF_INTERLEUKIN_17_PRODUCTION	GO_REGULATION_OF_INTERLEUKIN_17_PRODUCTION		22	0.6133256	1.2360272	0.20604914	0.37831435	1.0	804	tags=27%, list=4%, signal=28%
GO_SENSORY_PERCEPTION_OF_MECHANICAL_STIMULUS	GO_SENSORY_PERCEPTION_OF_MECHANICAL_STIMULUS		137	0.34606263	1.2359132	0.08541667	0.37814584	1.0	3230	tags=21%, list=15%, signal=25%
GO_REGULATION_OF_RECEPTOR_INTERNALIZATION	GO_REGULATION_OF_RECEPTOR_INTERNALIZATION		35	0.43469292	1.2354918	0.14553015	0.3786408	1.0	3561	tags=37%, list=16%, signal=44%
GO_REGULATION_OF_SMOOTHENED_SIGNALING_PATHWAY	GO_REGULATION_OF_SMOOTHENED_SIGNALING_PATHWAY		61	0.49854296	1.2353457	0.18619247	0.37854484	1.0	3280	tags=31%, list=15%, signal=37%
GO_REGULATION_OF_T_CELL_CYTOKINE_PRODUCTION	GO_REGULATION_OF_T_CELL_CYTOKINE_PRODUCTION		22	0.57861745	1.2353381	0.20784314	0.37817636	1.0	1983	tags=27%, list=9%, signal=30%
GO_PROTEIN_AUTOPHOSPHORYLATION	GO_PROTEIN_AUTOPHOSPHORYLATION		188	0.3584095	1.2351247	0.14087301	0.37819597	1.0	3652	tags=28%, list=17%, signal=34%
GO_POSITIVE_REGULATION_OF_ACTIN_NUCLEATION	GO_POSITIVE_REGULATION_OF_ACTIN_NUCLEATION		16	0.47246522	1.2350663	0.1933472	0.3779475	1.0	3580	tags=31%, list=16%, signal=37%
GO_REGULATION_OF_VASCULAR_PERMEABILITY	GO_REGULATION_OF_VASCULAR_PERMEABILITY		30	0.47181496	1.2349285	0.16806723	0.37779525	1.0	2122	tags=27%, list=10%, signal=30%
GO_REGULATION_OF_TISSUE_REMODELING	GO_REGULATION_OF_TISSUE_REMODELING		58	0.44273895	1.2348611	0.14971209	0.37754896	1.0	2042	tags=17%, list=9%, signal=19%
GO_SIGNAL_PEPTIDE_PROCESSING	GO_SIGNAL_PEPTIDE_PROCESSING		22	0.461453	1.2341155	0.19315895	0.37857792	1.0	4564	tags=36%, list=21%, signal=46%
GO_MULTICELLULAR_ORGANISMAL_RESPONSE_TO_STRESS	GO_MULTICELLULAR_ORGANISMAL_RESPONSE_TO_STRESS		66	0.40511188	1.2336985	0.10433071	0.37902686	1.0	2406	tags=17%, list=11%, signal=19%
GO_POSITIVE_REGULATION_OF_ALPHA_BETA_T_CELL_PROLIFERATION	GO_POSITIVE_REGULATION_OF_ALPHA_BETA_T_CELL_PROLIFERATION		19	0.65357345	1.2331644	0.24478178	0.37967336	1.0	4288	tags=58%, list=20%, signal=72%
GO_CELL_VOLUME_HOMEOSTASIS	GO_CELL_VOLUME_HOMEOSTASIS		26	0.49285048	1.2329736	0.21616162	0.37967277	1.0	2965	tags=27%, list=14%, signal=31%
GO_POSITIVE_REGULATION_OF_DEVELOPMENTAL_GROWTH	GO_POSITIVE_REGULATION_OF_DEVELOPMENTAL_GROWTH		149	0.35322845	1.232928	0.08436214	0.37936318	1.0	3024	tags=21%, list=14%, signal=25%
GO_RENAL_TUBULE_DEVELOPMENT	GO_RENAL_TUBULE_DEVELOPMENT		77	0.45248157	1.2328385	0.13675214	0.3791437	1.0	3267	tags=30%, list=15%, signal=35%
GO_REGULATION_OF_ENDOPLASMIC_RETICULUM_STRESS_INDUCED_INTRINSIC_APOPTOTIC_SIGNALING_PATHWAY	GO_REGULATION_OF_ENDOPLASMIC_RETICULUM_STRESS_INDUCED_INTRINSIC_APOPTOTIC_SIGNALING_PATHWAY		25	0.4405332	1.232182	0.22568093	0.3800507	1.0	4839	tags=36%, list=22%, signal=46%
GO_MESENCHYMAL_CELL_DIFFERENTIATION	GO_MESENCHYMAL_CELL_DIFFERENTIATION		132	0.4361794	1.2315534	0.13519314	0.3809152	1.0	3408	tags=30%, list=16%, signal=35%
GO_REGULATION_OF_PROTEIN_KINASE_B_SIGNALING	GO_REGULATION_OF_PROTEIN_KINASE_B_SIGNALING		114	0.39819166	1.2314947	0.09572301	0.3806489	1.0	3447	tags=33%, list=16%, signal=39%
GO_NEGATIVE_REGULATION_OF_WNT_SIGNALING_PATHWAY	GO_NEGATIVE_REGULATION_OF_WNT_SIGNALING_PATHWAY		186	0.36682382	1.2306395	0.14225054	0.38188925	1.0	3221	tags=20%, list=15%, signal=24%
GO_POSITIVE_REGULATION_OF_RESPONSE_TO_EXTERNAL_STIMULUS	GO_POSITIVE_REGULATION_OF_RESPONSE_TO_EXTERNAL_STIMULUS		283	0.4439746	1.2304211	0.162	0.38192713	1.0	3474	tags=33%, list=16%, signal=38%
GO_REGULATION_OF_NITRIC_OXIDE_BIOSYNTHETIC_PROCESS	GO_REGULATION_OF_NITRIC_OXIDE_BIOSYNTHETIC_PROCESS		51	0.49072912	1.2299521	0.13061224	0.38247305	1.0	3170	tags=41%, list=15%, signal=48%
GO_DENDRITE_MORPHOGENESIS	GO_DENDRITE_MORPHOGENESIS		41	0.44931224	1.2291745	0.18907563	0.38357148	1.0	3530	tags=24%, list=16%, signal=29%
GO_POSITIVE_REGULATION_OF_CYTOKINE_PRODUCTION_INVOLVED_IN_IMMUNE_RESPONSE	GO_POSITIVE_REGULATION_OF_CYTOKINE_PRODUCTION_INVOLVED_IN_IMMUNE_RESPONSE		28	0.5540873	1.2288427	0.19721116	0.3838649	1.0	2428	tags=32%, list=11%, signal=36%
GO_POSITIVE_REGULATION_OF_FATTY_ACID_METABOLIC_PROCESS	GO_POSITIVE_REGULATION_OF_FATTY_ACID_METABOLIC_PROCESS		33	0.4797286	1.228756	0.15991472	0.38368374	1.0	2376	tags=24%, list=11%, signal=27%
GO_REGULATION_OF_STEM_CELL_DIFFERENTIATION	GO_REGULATION_OF_STEM_CELL_DIFFERENTIATION		109	0.39101335	1.2278498	0.14072494	0.3850738	1.0	3640	tags=29%, list=17%, signal=35%
GO_NEGATIVE_REGULATION_OF_TRANSFORMING_GROWTH_FACTOR_BETA_RECEPTOR_SIGNALING_PATHWAY	GO_NEGATIVE_REGULATION_OF_TRANSFORMING_GROWTH_FACTOR_BETA_RECEPTOR_SIGNALING_PATHWAY		63	0.4538466	1.2276614	0.20245399	0.38507676	1.0	3619	tags=25%, list=17%, signal=30%
GO_WNT_SIGNALING_PATHWAY	GO_WNT_SIGNALING_PATHWAY		327	0.3308758	1.2275975	0.11924686	0.3848043	1.0	3058	tags=18%, list=14%, signal=21%
GO_NEGATIVE_REGULATION_OF_NEUROLOGICAL_SYSTEM_PROCESS	GO_NEGATIVE_REGULATION_OF_NEUROLOGICAL_SYSTEM_PROCESS		15	0.51276916	1.2268671	0.16468254	0.3858686	1.0	4365	tags=40%, list=20%, signal=50%
GO_POSITIVE_REGULATION_OF_PROTEIN_DEPOLYMERIZATION	GO_POSITIVE_REGULATION_OF_PROTEIN_DEPOLYMERIZATION		16	0.60839117	1.2266958	0.23735408	0.38578796	1.0	1358	tags=25%, list=6%, signal=27%
GO_FC_RECEPTOR_SIGNALING_PATHWAY	GO_FC_RECEPTOR_SIGNALING_PATHWAY		181	0.37735543	1.2264222	0.20970874	0.38594073	1.0	2932	tags=19%, list=13%, signal=22%
GO_MYELIN_ASSEMBLY	GO_MYELIN_ASSEMBLY		15	0.5196327	1.2256862	0.19569893	0.38696724	1.0	735	tags=13%, list=3%, signal=14%
GO_ACTIVATION_OF_ADENYLATE_CYCLASE_ACTIVITY	GO_ACTIVATION_OF_ADENYLATE_CYCLASE_ACTIVITY		37	0.4175976	1.225672	0.18773234	0.3866236	1.0	3691	tags=27%, list=17%, signal=32%
GO_CEREBRAL_CORTEX_RADIALLY_ORIENTED_CELL_MIGRATION	GO_CEREBRAL_CORTEX_RADIALLY_ORIENTED_CELL_MIGRATION		27	0.41044313	1.2256719	0.20647773	0.38624156	1.0	3310	tags=22%, list=15%, signal=26%
GO_NEGATIVE_REGULATION_OF_INTRINSIC_APOPTOTIC_SIGNALING_PATHWAY_IN_RESPONSE_TO_DNA_DAMAGE	GO_NEGATIVE_REGULATION_OF_INTRINSIC_APOPTOTIC_SIGNALING_PATHWAY_IN_RESPONSE_TO_DNA_DAMAGE		23	0.46911478	1.2254605	0.16149068	0.3862555	1.0	603	tags=13%, list=3%, signal=13%
GO_REGULATION_OF_HEART_GROWTH	GO_REGULATION_OF_HEART_GROWTH		41	0.4814658	1.2252016	0.17142858	0.38636872	1.0	2451	tags=27%, list=11%, signal=30%
GO_SUBSTANTIA_NIGRA_DEVELOPMENT	GO_SUBSTANTIA_NIGRA_DEVELOPMENT		43	0.415373	1.2251227	0.16523606	0.38614443	1.0	2261	tags=16%, list=10%, signal=18%
GO_PHOSPHATIDYLINOSITOL_3_PHOSPHATE_BIOSYNTHETIC_PROCESS	GO_PHOSPHATIDYLINOSITOL_3_PHOSPHATE_BIOSYNTHETIC_PROCESS		49	0.40610343	1.2249148	0.16306484	0.3861346	1.0	2907	tags=20%, list=13%, signal=24%
GO_POSITIVE_REGULATION_OF_T_CELL_PROLIFERATION	GO_POSITIVE_REGULATION_OF_T_CELL_PROLIFERATION		92	0.5293096	1.2246112	0.21526419	0.38633332	1.0	2290	tags=30%, list=11%, signal=34%
GO_POSITIVE_REGULATION_OF_ACTIVATED_T_CELL_PROLIFERATION	GO_POSITIVE_REGULATION_OF_ACTIVATED_T_CELL_PROLIFERATION		27	0.51107067	1.2244453	0.18390805	0.38628805	1.0	2231	tags=26%, list=10%, signal=29%
GO_MONOCYTE_DIFFERENTIATION	GO_MONOCYTE_DIFFERENTIATION		16	0.504942	1.2241858	0.1643002	0.38641435	1.0	543	tags=19%, list=2%, signal=19%
GO_SEGMENTATION	GO_SEGMENTATION		85	0.41367012	1.2235513	0.11258278	0.38720453	1.0	3353	tags=27%, list=15%, signal=32%
GO_REGULATION_OF_DENDRITE_MORPHOGENESIS	GO_REGULATION_OF_DENDRITE_MORPHOGENESIS		71	0.36933264	1.2229735	0.14526317	0.38794237	1.0	2694	tags=21%, list=12%, signal=24%
GO_SMALL_GTPASE_MEDIATED_SIGNAL_TRANSDUCTION	GO_SMALL_GTPASE_MEDIATED_SIGNAL_TRANSDUCTION		329	0.3216279	1.2228688	0.08853119	0.3877385	1.0	3447	tags=22%, list=16%, signal=26%
GO_ENDODERMAL_CELL_DIFFERENTIATION	GO_ENDODERMAL_CELL_DIFFERENTIATION		38	0.5500722	1.2223036	0.24346076	0.38847303	1.0	3310	tags=37%, list=15%, signal=43%
GO_POSITIVE_REGULATION_OF_PHAGOCYTOSIS	GO_POSITIVE_REGULATION_OF_PHAGOCYTOSIS		44	0.4669675	1.2212955	0.19883041	0.39002195	1.0	3800	tags=43%, list=17%, signal=52%
GO_PHOSPHATIDYLINOSITOL_DEPHOSPHORYLATION	GO_PHOSPHATIDYLINOSITOL_DEPHOSPHORYLATION		21	0.4413682	1.2209401	0.2192623	0.3903167	1.0	4387	tags=38%, list=20%, signal=48%
GO_RESPONSE_TO_PAIN	GO_RESPONSE_TO_PAIN		28	0.4666476	1.2209146	0.17913386	0.3899989	1.0	1367	tags=14%, list=6%, signal=15%
GO_NEGATIVE_REGULATION_OF_ALPHA_BETA_T_CELL_ACTIVATION	GO_NEGATIVE_REGULATION_OF_ALPHA_BETA_T_CELL_ACTIVATION		23	0.52504593	1.2207128	0.21188119	0.39002937	1.0	3176	tags=35%, list=15%, signal=41%
GO_RETINA_DEVELOPMENT_IN_CAMERA_TYPE_EYE	GO_RETINA_DEVELOPMENT_IN_CAMERA_TYPE_EYE		126	0.39197	1.2205492	0.18619247	0.38996515	1.0	3652	tags=25%, list=17%, signal=29%
GO_NEGATIVE_REGULATION_OF_POTASSIUM_ION_TRANSMEMBRANE_TRANSPORTER_ACTIVITY	GO_NEGATIVE_REGULATION_OF_POTASSIUM_ION_TRANSMEMBRANE_TRANSPORTER_ACTIVITY		16	0.5543262	1.219231	0.24023438	0.39209118	1.0	716	tags=19%, list=3%, signal=19%
GO_RESPONSE_TO_PURINE_CONTAINING_COMPOUND	GO_RESPONSE_TO_PURINE_CONTAINING_COMPOUND		153	0.3809146	1.218762	0.10625	0.39263543	1.0	2142	tags=20%, list=10%, signal=22%
GO_RESPONSE_TO_CARBOHYDRATE	GO_RESPONSE_TO_CARBOHYDRATE		162	0.34425804	1.2179018	0.13034624	0.39386588	1.0	4170	tags=30%, list=19%, signal=37%
GO_MYELOID_LEUKOCYTE_DIFFERENTIATION	GO_MYELOID_LEUKOCYTE_DIFFERENTIATION		94	0.43523455	1.2174631	0.18072289	0.3943083	1.0	3049	tags=32%, list=14%, signal=37%
GO_REGULATION_OF_DENDRITIC_SPINE_DEVELOPMENT	GO_REGULATION_OF_DENDRITIC_SPINE_DEVELOPMENT		53	0.39876267	1.2173468	0.13562752	0.39417428	1.0	2694	tags=25%, list=12%, signal=28%
GO_REGULATION_OF_ORGAN_GROWTH	GO_REGULATION_OF_ORGAN_GROWTH		70	0.4259264	1.2171811	0.12473573	0.39411676	1.0	3221	tags=29%, list=15%, signal=33%
GO_RESPONSE_TO_INSULIN	GO_RESPONSE_TO_INSULIN		198	0.33200702	1.2168354	0.097613886	0.3944257	1.0	3302	tags=21%, list=15%, signal=25%
GO_NEGATIVE_REGULATION_OF_CELL_MATRIX_ADHESION	GO_NEGATIVE_REGULATION_OF_CELL_MATRIX_ADHESION		28	0.48623207	1.2165067	0.1694215	0.39466575	1.0	1465	tags=25%, list=7%, signal=27%
GO_NEGATIVE_CHEMOTAXIS	GO_NEGATIVE_CHEMOTAXIS		38	0.46120998	1.2152354	0.1656051	0.3968258	1.0	878	tags=13%, list=4%, signal=14%
GO_NEGATIVE_REGULATION_OF_T_CELL_APOPTOTIC_PROCESS	GO_NEGATIVE_REGULATION_OF_T_CELL_APOPTOTIC_PROCESS		16	0.6034514	1.2151613	0.20079523	0.3965908	1.0	2183	tags=50%, list=10%, signal=56%
GO_REGULATION_OF_PH	GO_REGULATION_OF_PH		84	0.3807572	1.2149544	0.15277778	0.39659983	1.0	4406	tags=29%, list=20%, signal=36%
GO_ANION_HOMEOSTASIS	GO_ANION_HOMEOSTASIS		40	0.41827247	1.2145084	0.124236256	0.39707214	1.0	2478	tags=18%, list=11%, signal=20%
GO_REGULATION_OF_INTERLEUKIN_13_PRODUCTION	GO_REGULATION_OF_INTERLEUKIN_13_PRODUCTION		17	0.56712437	1.2139676	0.17938145	0.3977149	1.0	4288	tags=65%, list=20%, signal=81%
GO_POSITIVE_REGULATION_OF_STEM_CELL_DIFFERENTIATION	GO_POSITIVE_REGULATION_OF_STEM_CELL_DIFFERENTIATION		49	0.4659268	1.213745	0.18895966	0.39774355	1.0	3459	tags=41%, list=16%, signal=48%
GO_REGULATION_OF_IMMUNE_EFFECTOR_PROCESS	GO_REGULATION_OF_IMMUNE_EFFECTOR_PROCESS		400	0.41566843	1.213703	0.17425743	0.39742967	1.0	3478	tags=28%, list=16%, signal=33%
GO_HINDLIMB_MORPHOGENESIS	GO_HINDLIMB_MORPHOGENESIS		36	0.4679064	1.2134502	0.17573221	0.39758965	1.0	3578	tags=31%, list=16%, signal=37%
GO_NEGATIVE_REGULATION_OF_INTERFERON_GAMMA_PRODUCTION	GO_NEGATIVE_REGULATION_OF_INTERFERON_GAMMA_PRODUCTION		32	0.5533044	1.2128477	0.19615385	0.39834082	1.0	3783	tags=47%, list=17%, signal=57%
GO_POSITIVE_REGULATION_OF_INTERFERON_GAMMA_PRODUCTION	GO_POSITIVE_REGULATION_OF_INTERFERON_GAMMA_PRODUCTION		59	0.56941473	1.212203	0.2514507	0.39909822	1.0	2059	tags=34%, list=9%, signal=37%
GO_NON_CANONICAL_WNT_SIGNALING_PATHWAY	GO_NON_CANONICAL_WNT_SIGNALING_PATHWAY		131	0.35170993	1.2120103	0.168357	0.39909628	1.0	2641	tags=18%, list=12%, signal=20%
GO_PHOSPHOLIPID_DEPHOSPHORYLATION	GO_PHOSPHOLIPID_DEPHOSPHORYLATION		22	0.43413463	1.2119508	0.17706238	0.3988174	1.0	4387	tags=36%, list=20%, signal=46%
GO_NEGATIVE_REGULATION_OF_CYTOKINE_PRODUCTION_INVOLVED_IN_IMMUNE_RESPONSE	GO_NEGATIVE_REGULATION_OF_CYTOKINE_PRODUCTION_INVOLVED_IN_IMMUNE_RESPONSE		22	0.57461715	1.2115508	0.23166023	0.39925393	1.0	3473	tags=50%, list=16%, signal=59%
GO_REGULATION_OF_PLASMA_MEMBRANE_ORGANIZATION	GO_REGULATION_OF_PLASMA_MEMBRANE_ORGANIZATION		69	0.37568444	1.2115185	0.11157025	0.39895314	1.0	1158	tags=13%, list=5%, signal=14%
GO_ENDOCHONDRAL_BONE_MORPHOGENESIS	GO_ENDOCHONDRAL_BONE_MORPHOGENESIS		44	0.4929384	1.2115176	0.21836735	0.39857742	1.0	2956	tags=36%, list=14%, signal=42%
GO_POSITIVE_REGULATION_OF_PATHWAY_RESTRICTED_SMAD_PROTEIN_PHOSPHORYLATION	GO_POSITIVE_REGULATION_OF_PATHWAY_RESTRICTED_SMAD_PROTEIN_PHOSPHORYLATION		45	0.44064558	1.211467	0.20496894	0.39828426	1.0	1687	tags=16%, list=8%, signal=17%
GO_RESPONSE_TO_TRANSITION_METAL_NANOPARTICLE	GO_RESPONSE_TO_TRANSITION_METAL_NANOPARTICLE		141	0.3517616	1.2111899	0.13052632	0.3984188	1.0	3298	tags=21%, list=15%, signal=25%
GO_PROTEIN_KINASE_B_SIGNALING	GO_PROTEIN_KINASE_B_SIGNALING		33	0.46977726	1.2111247	0.14574899	0.39816308	1.0	4170	tags=48%, list=19%, signal=60%
GO_HORMONE_MEDIATED_SIGNALING_PATHWAY	GO_HORMONE_MEDIATED_SIGNALING_PATHWAY		154	0.3274837	1.210984	0.13333334	0.39807096	1.0	3533	tags=18%, list=16%, signal=22%
GO_REGULATION_OF_WNT_SIGNALING_PATHWAY	GO_REGULATION_OF_WNT_SIGNALING_PATHWAY		292	0.34833232	1.2109108	0.1391863	0.39783782	1.0	3267	tags=21%, list=15%, signal=24%
GO_REGULATION_OF_GRANULOCYTE_CHEMOTAXIS	GO_REGULATION_OF_GRANULOCYTE_CHEMOTAXIS		37	0.57342315	1.2092377	0.2281746	0.4007486	1.0	3080	tags=49%, list=14%, signal=57%
GO_REGULATION_OF_GLUCONEOGENESIS	GO_REGULATION_OF_GLUCONEOGENESIS		33	0.45020008	1.2092326	0.13755459	0.40038112	1.0	1801	tags=24%, list=8%, signal=26%
GO_REGULATION_OF_OSTEOBLAST_PROLIFERATION	GO_REGULATION_OF_OSTEOBLAST_PROLIFERATION		22	0.5354342	1.208578	0.18669528	0.40130892	1.0	3138	tags=41%, list=14%, signal=48%
GO_PROTEIN_LOCALIZATION_TO_MEMBRANE	GO_PROTEIN_LOCALIZATION_TO_MEMBRANE		350	0.27587518	1.2085565	0.08577406	0.4009791	1.0	3125	tags=15%, list=14%, signal=17%
GO_EXCITATORY_POSTSYNAPTIC_POTENTIAL	GO_EXCITATORY_POSTSYNAPTIC_POTENTIAL		27	0.46925697	1.2084374	0.22129436	0.40084043	1.0	3913	tags=26%, list=18%, signal=32%
GO_EXPLORATION_BEHAVIOR	GO_EXPLORATION_BEHAVIOR		23	0.47283217	1.207042	0.2209073	0.4030806	1.0	1288	tags=13%, list=6%, signal=14%
GO_NEGATIVE_REGULATION_OF_HOMOTYPIC_CELL_CELL_ADHESION	GO_NEGATIVE_REGULATION_OF_HOMOTYPIC_CELL_CELL_ADHESION		97	0.44823036	1.2069429	0.19157088	0.4028594	1.0	3457	tags=34%, list=16%, signal=40%
GO_STEROID_HORMONE_MEDIATED_SIGNALING_PATHWAY	GO_STEROID_HORMONE_MEDIATED_SIGNALING_PATHWAY		121	0.33723122	1.206502	0.14038877	0.4033805	1.0	2956	tags=17%, list=14%, signal=19%
GO_LIPID_MODIFICATION	GO_LIPID_MODIFICATION		192	0.33936134	1.2059778	0.09979633	0.4039746	1.0	4695	tags=33%, list=22%, signal=42%
GO_REGULATION_OF_CALCIUM_ION_DEPENDENT_EXOCYTOSIS	GO_REGULATION_OF_CALCIUM_ION_DEPENDENT_EXOCYTOSIS		77	0.36272755	1.2049989	0.12695312	0.40551808	1.0	2081	tags=10%, list=10%, signal=11%
GO_SCHWANN_CELL_DEVELOPMENT	GO_SCHWANN_CELL_DEVELOPMENT		25	0.43456942	1.2045223	0.22505307	0.40605628	1.0	4887	tags=44%, list=22%, signal=57%
GO_MACROAUTOPHAGY	GO_MACROAUTOPHAGY		258	0.2836302	1.2042325	0.09619238	0.40623608	1.0	2888	tags=16%, list=13%, signal=18%
GO_TRIGLYCERIDE_CATABOLIC_PROCESS	GO_TRIGLYCERIDE_CATABOLIC_PROCESS		19	0.54348314	1.2040976	0.18495935	0.40608177	1.0	2784	tags=32%, list=13%, signal=36%
GO_REGULATION_OF_STEROID_HORMONE_SECRETION	GO_REGULATION_OF_STEROID_HORMONE_SECRETION		20	0.46496013	1.2038349	0.22362868	0.40620944	1.0	2862	tags=20%, list=13%, signal=23%
GO_RECEPTOR_CLUSTERING	GO_RECEPTOR_CLUSTERING		40	0.42653415	1.2036769	0.19587629	0.40609583	1.0	2259	tags=23%, list=10%, signal=25%
GO_PATTERN_RECOGNITION_RECEPTOR_SIGNALING_PATHWAY	GO_PATTERN_RECOGNITION_RECEPTOR_SIGNALING_PATHWAY		105	0.4703636	1.2033556	0.24206349	0.40634272	1.0	2680	tags=24%, list=12%, signal=27%
GO_SENSORY_ORGAN_DEVELOPMENT	GO_SENSORY_ORGAN_DEVELOPMENT		471	0.3629454	1.2028627	0.15592515	0.40694484	1.0	2430	tags=18%, list=11%, signal=19%
GO_NEURON_PROJECTION_GUIDANCE	GO_NEURON_PROJECTION_GUIDANCE		187	0.39979517	1.202755	0.15991472	0.40678415	1.0	2381	tags=18%, list=11%, signal=20%
GO_BONE_RESORPTION	GO_BONE_RESORPTION		21	0.4937409	1.2025348	0.22429906	0.40686694	1.0	3379	tags=33%, list=16%, signal=39%
GO_HYDROGEN_TRANSPORT	GO_HYDROGEN_TRANSPORT		122	0.35070437	1.2025301	0.2034632	0.40649378	1.0	4046	tags=20%, list=19%, signal=25%
GO_POSITIVE_REGULATION_OF_T_HELPER_1_TYPE_IMMUNE_RESPONSE	GO_POSITIVE_REGULATION_OF_T_HELPER_1_TYPE_IMMUNE_RESPONSE		15	0.5874645	1.202304	0.23182711	0.406578	1.0	771	tags=20%, list=4%, signal=21%
GO_POSITIVE_REGULATION_OF_RESPONSE_TO_WOUNDING	GO_POSITIVE_REGULATION_OF_RESPONSE_TO_WOUNDING		152	0.46309546	1.2021328	0.19315895	0.40653792	1.0	3129	tags=30%, list=14%, signal=35%
GO_REGULATION_OF_MACROPHAGE_CHEMOTAXIS	GO_REGULATION_OF_MACROPHAGE_CHEMOTAXIS		16	0.622502	1.2008188	0.2284069	0.40860644	1.0	3170	tags=63%, list=15%, signal=73%
GO_REGULATION_OF_RESPIRATORY_GASEOUS_EXCHANGE	GO_REGULATION_OF_RESPIRATORY_GASEOUS_EXCHANGE		22	0.46279722	1.2006352	0.2060606	0.40860802	1.0	1998	tags=14%, list=9%, signal=15%
GO_REGULATION_OF_CARDIAC_MUSCLE_CELL_ACTION_POTENTIAL	GO_REGULATION_OF_CARDIAC_MUSCLE_CELL_ACTION_POTENTIAL		19	0.47703183	1.2004155	0.19427402	0.40865496	1.0	2028	tags=26%, list=9%, signal=29%
GO_VASCULOGENESIS	GO_VASCULOGENESIS		58	0.44498122	1.2002062	0.2096436	0.40869203	1.0	1742	tags=24%, list=8%, signal=26%
GO_REGULATION_OF_EPITHELIAL_TO_MESENCHYMAL_TRANSITION	GO_REGULATION_OF_EPITHELIAL_TO_MESENCHYMAL_TRANSITION		64	0.42648646	1.199841	0.17016807	0.4090049	1.0	3640	tags=33%, list=17%, signal=39%
GO_MONOCARBOXYLIC_ACID_BIOSYNTHETIC_PROCESS	GO_MONOCARBOXYLIC_ACID_BIOSYNTHETIC_PROCESS		155	0.39056632	1.1997068	0.13737373	0.4088727	1.0	2478	tags=20%, list=11%, signal=22%
GO_REGULATION_OF_MACROPHAGE_ACTIVATION	GO_REGULATION_OF_MACROPHAGE_ACTIVATION		22	0.5043354	1.1994423	0.18072289	0.40900165	1.0	2059	tags=32%, list=9%, signal=35%
GO_POLYSACCHARIDE_METABOLIC_PROCESS	GO_POLYSACCHARIDE_METABOLIC_PROCESS		75	0.4021903	1.1992282	0.17954071	0.40901583	1.0	4609	tags=36%, list=21%, signal=46%
GO_CELL_CELL_ADHESION_VIA_PLASMA_MEMBRANE_ADHESION_MOLECULES	GO_CELL_CELL_ADHESION_VIA_PLASMA_MEMBRANE_ADHESION_MOLECULES		170	0.3931845	1.1991203	0.12831858	0.4088427	1.0	2593	tags=19%, list=12%, signal=21%
GO_PROTEIN_LOCALIZATION_TO_CELL_PERIPHERY	GO_PROTEIN_LOCALIZATION_TO_CELL_PERIPHERY		149	0.33964044	1.1987894	0.12526096	0.40913466	1.0	3906	tags=26%, list=18%, signal=32%
GO_ALDITOL_PHOSPHATE_METABOLIC_PROCESS	GO_ALDITOL_PHOSPHATE_METABOLIC_PROCESS		33	0.5087014	1.1987704	0.22055675	0.40879685	1.0	4428	tags=36%, list=20%, signal=46%
GO_REGULATION_OF_CELL_JUNCTION_ASSEMBLY	GO_REGULATION_OF_CELL_JUNCTION_ASSEMBLY		67	0.40741533	1.1983424	0.19878297	0.40923837	1.0	3757	tags=33%, list=17%, signal=40%
GO_EAR_DEVELOPMENT	GO_EAR_DEVELOPMENT		185	0.3858696	1.198329	0.16594827	0.40890217	1.0	3280	tags=25%, list=15%, signal=29%
GO_REGULATION_OF_INTERLEUKIN_6_PRODUCTION	GO_REGULATION_OF_INTERLEUKIN_6_PRODUCTION		95	0.4641164	1.1973926	0.2202729	0.4104258	1.0	3107	tags=35%, list=14%, signal=40%
GO_AMINOGLYCAN_BIOSYNTHETIC_PROCESS	GO_AMINOGLYCAN_BIOSYNTHETIC_PROCESS		104	0.46324876	1.1968254	0.20378152	0.41114074	1.0	3164	tags=29%, list=15%, signal=34%
GO_CELLULAR_RESPONSE_TO_REACTIVE_NITROGEN_SPECIES	GO_CELLULAR_RESPONSE_TO_REACTIVE_NITROGEN_SPECIES		19	0.45855853	1.1967335	0.22680412	0.41096	1.0	1122	tags=21%, list=5%, signal=22%
GO_ATRIOVENTRICULAR_VALVE_MORPHOGENESIS	GO_ATRIOVENTRICULAR_VALVE_MORPHOGENESIS		16	0.5924526	1.1955749	0.28425357	0.41282842	1.0	2974	tags=44%, list=14%, signal=51%
GO_PHOSPHATIDYLSERINE_METABOLIC_PROCESS	GO_PHOSPHATIDYLSERINE_METABOLIC_PROCESS		26	0.49908835	1.1950622	0.20318726	0.413375	1.0	4428	tags=35%, list=20%, signal=43%
GO_REGULATION_OF_EPITHELIAL_CELL_PROLIFERATION	GO_REGULATION_OF_EPITHELIAL_CELL_PROLIFERATION		272	0.37965235	1.1950493	0.13347921	0.41301703	1.0	3614	tags=29%, list=17%, signal=35%
GO_REGULATION_OF_ACUTE_INFLAMMATORY_RESPONSE	GO_REGULATION_OF_ACUTE_INFLAMMATORY_RESPONSE		67	0.47843194	1.1945263	0.22222222	0.41365197	1.0	3241	tags=39%, list=15%, signal=45%
GO_POSITIVE_REGULATION_OF_INTERLEUKIN_10_PRODUCTION	GO_POSITIVE_REGULATION_OF_INTERLEUKIN_10_PRODUCTION		28	0.5331492	1.1941789	0.24571429	0.41396368	1.0	2764	tags=32%, list=13%, signal=37%
GO_FATTY_ACID_DERIVATIVE_BIOSYNTHETIC_PROCESS	GO_FATTY_ACID_DERIVATIVE_BIOSYNTHETIC_PROCESS		41	0.4965711	1.1940345	0.21764706	0.413908	1.0	1924	tags=27%, list=9%, signal=29%
GO_POSITIVE_REGULATION_OF_DEPHOSPHORYLATION	GO_POSITIVE_REGULATION_OF_DEPHOSPHORYLATION		42	0.438614	1.1938496	0.19646366	0.41387984	1.0	3084	tags=31%, list=14%, signal=36%
GO_SENSORY_PERCEPTION_OF_TEMPERATURE_STIMULUS	GO_SENSORY_PERCEPTION_OF_TEMPERATURE_STIMULUS		19	0.49160624	1.193491	0.21747968	0.41420147	1.0	502	tags=11%, list=2%, signal=11%
GO_NEGATIVE_REGULATION_OF_ENDOTHELIAL_CELL_APOPTOTIC_PROCESS	GO_NEGATIVE_REGULATION_OF_ENDOTHELIAL_CELL_APOPTOTIC_PROCESS		27	0.51944834	1.193051	0.23138833	0.41464406	1.0	2912	tags=41%, list=13%, signal=47%
GO_REGULATION_OF_T_CELL_PROLIFERATION	GO_REGULATION_OF_T_CELL_PROLIFERATION		141	0.46737155	1.1928332	0.21789883	0.41468257	1.0	3526	tags=35%, list=16%, signal=41%
GO_GANGLIOSIDE_BIOSYNTHETIC_PROCESS	GO_GANGLIOSIDE_BIOSYNTHETIC_PROCESS		17	0.5066892	1.1925813	0.22047244	0.41479206	1.0	4738	tags=59%, list=22%, signal=75%
GO_MULTICELLULAR_ORGANISM_METABOLIC_PROCESS	GO_MULTICELLULAR_ORGANISM_METABOLIC_PROCESS		87	0.50338966	1.1924276	0.23015873	0.41469884	1.0	2647	tags=39%, list=12%, signal=44%
GO_REGULATION_OF_INFLAMMATORY_RESPONSE_TO_ANTIGENIC_STIMULUS	GO_REGULATION_OF_INFLAMMATORY_RESPONSE_TO_ANTIGENIC_STIMULUS		17	0.5811999	1.1912848	0.23764259	0.41658205	1.0	4293	tags=59%, list=20%, signal=73%
GO_CELLULAR_RESPONSE_TO_GAMMA_RADIATION	GO_CELLULAR_RESPONSE_TO_GAMMA_RADIATION		19	0.47601455	1.1911482	0.22862823	0.41648456	1.0	1869	tags=21%, list=9%, signal=23%
GO_NEGATIVE_REGULATION_OF_ENDOCYTOSIS	GO_NEGATIVE_REGULATION_OF_ENDOCYTOSIS		37	0.39455983	1.1909603	0.23699422	0.4164607	1.0	1725	tags=14%, list=8%, signal=15%
GO_REGULATION_OF_PEPTIDE_TRANSPORT	GO_REGULATION_OF_PEPTIDE_TRANSPORT		244	0.32248136	1.1904924	0.08385744	0.41702613	1.0	3814	tags=23%, list=18%, signal=27%
GO_NEGATIVE_REGULATION_OF_B_CELL_PROLIFERATION	GO_NEGATIVE_REGULATION_OF_B_CELL_PROLIFERATION		15	0.550156	1.190376	0.25447315	0.41692317	1.0	3025	tags=47%, list=14%, signal=54%
GO_POTASSIUM_ION_IMPORT	GO_POTASSIUM_ION_IMPORT		26	0.42909107	1.1895483	0.23481782	0.4181001	1.0	339	tags=8%, list=2%, signal=8%
GO_RECEPTOR_METABOLIC_PROCESS	GO_RECEPTOR_METABOLIC_PROCESS		75	0.3928529	1.1894811	0.1663443	0.41785794	1.0	3131	tags=29%, list=14%, signal=34%
GO_REGULATION_OF_ALPHA_BETA_T_CELL_DIFFERENTIATION	GO_REGULATION_OF_ALPHA_BETA_T_CELL_DIFFERENTIATION		46	0.5042454	1.1892864	0.27011493	0.41787562	1.0	3526	tags=37%, list=16%, signal=44%
GO_CELLULAR_RESPONSE_TO_OXIDATIVE_STRESS	GO_CELLULAR_RESPONSE_TO_OXIDATIVE_STRESS		177	0.33510938	1.1889013	0.1336207	0.41830024	1.0	2966	tags=22%, list=14%, signal=25%
GO_ENDOMEMBRANE_SYSTEM_ORGANIZATION	GO_ENDOMEMBRANE_SYSTEM_ORGANIZATION		445	0.28344247	1.1887159	0.091093116	0.41826767	1.0	3370	tags=18%, list=15%, signal=20%
GO_NEGATIVE_REGULATION_OF_CELL_CELL_ADHESION	GO_NEGATIVE_REGULATION_OF_CELL_CELL_ADHESION		131	0.41235238	1.1884584	0.17979798	0.418392	1.0	3457	tags=31%, list=16%, signal=37%
GO_SULFUR_COMPOUND_BIOSYNTHETIC_PROCESS	GO_SULFUR_COMPOUND_BIOSYNTHETIC_PROCESS		188	0.37831107	1.1884297	0.17409766	0.41808793	1.0	3863	tags=25%, list=18%, signal=30%
GO_INOSITOL_PHOSPHATE_METABOLIC_PROCESS	GO_INOSITOL_PHOSPHATE_METABOLIC_PROCESS		55	0.34886444	1.1882781	0.15127702	0.41800287	1.0	4387	tags=38%, list=20%, signal=48%
GO_REGULATION_OF_ACTION_POTENTIAL	GO_REGULATION_OF_ACTION_POTENTIAL		37	0.4062489	1.1882459	0.200409	0.41768587	1.0	3825	tags=30%, list=18%, signal=36%
GO_ACYLGLYCEROL_HOMEOSTASIS	GO_ACYLGLYCEROL_HOMEOSTASIS		28	0.44067636	1.1881598	0.19636364	0.41747907	1.0	3222	tags=25%, list=15%, signal=29%
GO_CARDIAC_EPITHELIAL_TO_MESENCHYMAL_TRANSITION	GO_CARDIAC_EPITHELIAL_TO_MESENCHYMAL_TRANSITION		24	0.5489431	1.1872177	0.23140496	0.4189684	1.0	2974	tags=38%, list=14%, signal=43%
GO_OSTEOBLAST_DIFFERENTIATION	GO_OSTEOBLAST_DIFFERENTIATION		118	0.4092536	1.1864996	0.22058824	0.41997018	1.0	3001	tags=24%, list=14%, signal=27%
GO_REPLACEMENT_OSSIFICATION	GO_REPLACEMENT_OSSIFICATION		25	0.5173625	1.1864666	0.2264151	0.41967797	1.0	2956	tags=44%, list=14%, signal=51%
GO_REGULATION_OF_MYELOID_CELL_APOPTOTIC_PROCESS	GO_REGULATION_OF_MYELOID_CELL_APOPTOTIC_PROCESS		21	0.5076081	1.1863831	0.22485207	0.41949075	1.0	3222	tags=43%, list=15%, signal=50%
GO_FORELIMB_MORPHOGENESIS	GO_FORELIMB_MORPHOGENESIS		37	0.4549965	1.1862983	0.20703934	0.41928035	1.0	2430	tags=24%, list=11%, signal=27%
GO_EMBRYONIC_FORELIMB_MORPHOGENESIS	GO_EMBRYONIC_FORELIMB_MORPHOGENESIS		29	0.47352734	1.1861953	0.225	0.41910076	1.0	2430	tags=28%, list=11%, signal=31%
GO_WNT_SIGNALING_PATHWAY_CALCIUM_MODULATING_PATHWAY	GO_WNT_SIGNALING_PATHWAY_CALCIUM_MODULATING_PATHWAY		34	0.4014315	1.1860422	0.2188755	0.41906112	1.0	3889	tags=38%, list=18%, signal=46%
GO_INNER_EAR_MORPHOGENESIS	GO_INNER_EAR_MORPHOGENESIS		88	0.404549	1.1856568	0.1802935	0.41943032	1.0	3230	tags=25%, list=15%, signal=29%
GO_CELLULAR_RESPONSE_TO_STEROID_HORMONE_STIMULUS	GO_CELLULAR_RESPONSE_TO_STEROID_HORMONE_STIMULUS		208	0.33364865	1.1851141	0.12418301	0.42012203	1.0	2113	tags=14%, list=10%, signal=16%
GO_REGULATION_OF_EPITHELIAL_CELL_MIGRATION	GO_REGULATION_OF_EPITHELIAL_CELL_MIGRATION		159	0.38153931	1.1850977	0.21686748	0.41978103	1.0	3184	tags=28%, list=15%, signal=32%
GO_NEGATIVE_REGULATION_OF_ANTIGEN_RECEPTOR_MEDIATED_SIGNALING_PATHWAY	GO_NEGATIVE_REGULATION_OF_ANTIGEN_RECEPTOR_MEDIATED_SIGNALING_PATHWAY		20	0.53015673	1.1850107	0.2626459	0.41959035	1.0	3732	tags=50%, list=17%, signal=60%
GO_HEAD_MORPHOGENESIS	GO_HEAD_MORPHOGENESIS		34	0.448915	1.1849809	0.21231422	0.4192872	1.0	3292	tags=32%, list=15%, signal=38%
GO_MAINTENANCE_OF_CELL_NUMBER	GO_MAINTENANCE_OF_CELL_NUMBER		129	0.3304141	1.1844778	0.16981132	0.4199473	1.0	2800	tags=15%, list=13%, signal=17%
GO_REGULATION_OF_MAST_CELL_ACTIVATION	GO_REGULATION_OF_MAST_CELL_ACTIVATION		38	0.4945855	1.1843511	0.2734375	0.41979313	1.0	3619	tags=42%, list=17%, signal=50%
GO_REGULATION_OF_LYMPHOCYTE_APOPTOTIC_PROCESS	GO_REGULATION_OF_LYMPHOCYTE_APOPTOTIC_PROCESS		52	0.48882943	1.1840404	0.23895583	0.42001355	1.0	2294	tags=33%, list=11%, signal=36%
GO_RESPONSE_TO_METAL_ION	GO_RESPONSE_TO_METAL_ION		317	0.32133937	1.1836764	0.11934157	0.4203606	1.0	3701	tags=22%, list=17%, signal=27%
GO_REGULATION_OF_RESPONSE_TO_REACTIVE_OXYGEN_SPECIES	GO_REGULATION_OF_RESPONSE_TO_REACTIVE_OXYGEN_SPECIES		32	0.42105526	1.1830341	0.18736383	0.4212818	1.0	2386	tags=22%, list=11%, signal=25%
GO_POSITIVE_REGULATION_OF_IMMUNE_EFFECTOR_PROCESS	GO_POSITIVE_REGULATION_OF_IMMUNE_EFFECTOR_PROCESS		148	0.46732154	1.1828818	0.24271844	0.4211912	1.0	3241	tags=33%, list=15%, signal=39%
GO_REGULATION_OF_MAP_KINASE_ACTIVITY	GO_REGULATION_OF_MAP_KINASE_ACTIVITY		306	0.34345427	1.1828057	0.12295082	0.4209651	1.0	3561	tags=27%, list=16%, signal=32%
GO_POSITIVE_REGULATION_OF_LYMPHOCYTE_DIFFERENTIATION	GO_POSITIVE_REGULATION_OF_LYMPHOCYTE_DIFFERENTIATION		77	0.4926806	1.1826377	0.24662814	0.4209351	1.0	3526	tags=44%, list=16%, signal=53%
GO_POSITIVE_REGULATION_OF_CANONICAL_WNT_SIGNALING_PATHWAY	GO_POSITIVE_REGULATION_OF_CANONICAL_WNT_SIGNALING_PATHWAY		112	0.32958412	1.1822504	0.16317992	0.42131183	1.0	2125	tags=14%, list=10%, signal=16%
GO_ENDODERM_FORMATION	GO_ENDODERM_FORMATION		48	0.49292997	1.1815809	0.254	0.42224723	1.0	3310	tags=29%, list=15%, signal=34%
GO_ACTIVATION_OF_GTPASE_ACTIVITY	GO_ACTIVATION_OF_GTPASE_ACTIVITY		70	0.37549564	1.181556	0.20841683	0.42192474	1.0	4187	tags=40%, list=19%, signal=49%
GO_REGULATION_OF_PROTEIN_COMPLEX_ASSEMBLY	GO_REGULATION_OF_PROTEIN_COMPLEX_ASSEMBLY		348	0.30802727	1.1814163	0.101052634	0.42184728	1.0	3170	tags=20%, list=15%, signal=24%
GO_POSITIVE_REGULATION_OF_CYTOKINE_PRODUCTION	GO_POSITIVE_REGULATION_OF_CYTOKINE_PRODUCTION		349	0.4239273	1.1813885	0.22912621	0.4215289	1.0	3166	tags=28%, list=15%, signal=32%
GO_NEGATIVE_REGULATION_OF_CELL_KILLING	GO_NEGATIVE_REGULATION_OF_CELL_KILLING		17	0.60240847	1.18044	0.29580152	0.4230577	1.0	4288	tags=47%, list=20%, signal=59%
GO_RHO_PROTEIN_SIGNAL_TRANSDUCTION	GO_RHO_PROTEIN_SIGNAL_TRANSDUCTION		45	0.42720622	1.1801522	0.21829522	0.4232833	1.0	3239	tags=27%, list=15%, signal=31%
GO_GLYCEROPHOSPHOLIPID_METABOLIC_PROCESS	GO_GLYCEROPHOSPHOLIPID_METABOLIC_PROCESS		282	0.32605147	1.1800323	0.114107884	0.42313266	1.0	4019	tags=24%, list=18%, signal=30%
GO_POSITIVE_REGULATION_OF_MAPK_CASCADE	GO_POSITIVE_REGULATION_OF_MAPK_CASCADE		438	0.36354864	1.1800143	0.15163934	0.42281634	1.0	3561	tags=29%, list=16%, signal=34%
GO_GOLGI_TO_VACUOLE_TRANSPORT	GO_GOLGI_TO_VACUOLE_TRANSPORT		25	0.401049	1.1797646	0.2489796	0.4229231	1.0	4443	tags=44%, list=20%, signal=55%
GO_MULTI_MULTICELLULAR_ORGANISM_PROCESS	GO_MULTI_MULTICELLULAR_ORGANISM_PROCESS		207	0.361007	1.1795583	0.14345992	0.42297906	1.0	2144	tags=18%, list=10%, signal=20%
GO_RESPONSE_TO_OXIDATIVE_STRESS	GO_RESPONSE_TO_OXIDATIVE_STRESS		337	0.33217943	1.1788003	0.12210526	0.42410108	1.0	3305	tags=24%, list=15%, signal=28%
GO_NEUTRAL_LIPID_CATABOLIC_PROCESS	GO_NEUTRAL_LIPID_CATABOLIC_PROCESS		24	0.49743605	1.1787747	0.2096436	0.42378047	1.0	2784	tags=25%, list=13%, signal=29%
GO_RESPIRATORY_BURST	GO_RESPIRATORY_BURST		15	0.6270664	1.1787302	0.3025048	0.42348483	1.0	1828	tags=33%, list=8%, signal=36%
GO_REGULATION_OF_AXONOGENESIS	GO_REGULATION_OF_AXONOGENESIS		160	0.3671204	1.1786635	0.17038539	0.42325136	1.0	3353	tags=26%, list=15%, signal=30%
GO_NEGATIVE_REGULATION_OF_FAT_CELL_DIFFERENTIATION	GO_NEGATIVE_REGULATION_OF_FAT_CELL_DIFFERENTIATION		38	0.4578537	1.1782163	0.19421488	0.42374408	1.0	3259	tags=37%, list=15%, signal=43%
GO_REGENERATION	GO_REGENERATION		152	0.3755218	1.1781068	0.15169661	0.42357746	1.0	3101	tags=26%, list=14%, signal=30%
GO_POSITIVE_REGULATION_OF_CELL_KILLING	GO_POSITIVE_REGULATION_OF_CELL_KILLING		37	0.5530741	1.1779172	0.2937743	0.42360348	1.0	1594	tags=27%, list=7%, signal=29%
GO_CELLULAR_RESPONSE_TO_ESTRADIOL_STIMULUS	GO_CELLULAR_RESPONSE_TO_ESTRADIOL_STIMULUS		29	0.44652027	1.1774153	0.226	0.42424822	1.0	1926	tags=21%, list=9%, signal=23%
GO_BROWN_FAT_CELL_DIFFERENTIATION	GO_BROWN_FAT_CELL_DIFFERENTIATION		29	0.48067588	1.1772902	0.2037037	0.4241294	1.0	3182	tags=31%, list=15%, signal=36%
GO_PROTEIN_HOMOOLIGOMERIZATION	GO_PROTEIN_HOMOOLIGOMERIZATION		240	0.30974936	1.1772592	0.0996016	0.4238355	1.0	2477	tags=15%, list=11%, signal=17%
GO_NEGATIVE_REGULATION_OF_INNATE_IMMUNE_RESPONSE	GO_NEGATIVE_REGULATION_OF_INNATE_IMMUNE_RESPONSE		35	0.5120116	1.1768901	0.2829828	0.42421594	1.0	4288	tags=37%, list=20%, signal=46%
GO_PIGMENTATION	GO_PIGMENTATION		82	0.3445408	1.1767362	0.1446541	0.42415202	1.0	3655	tags=21%, list=17%, signal=25%
GO_REGULATION_OF_ERYTHROCYTE_DIFFERENTIATION	GO_REGULATION_OF_ERYTHROCYTE_DIFFERENTIATION		36	0.41016373	1.1767058	0.22287968	0.42384064	1.0	3582	tags=31%, list=16%, signal=37%
GO_LYMPHOCYTE_HOMEOSTASIS	GO_LYMPHOCYTE_HOMEOSTASIS		50	0.42621467	1.1765311	0.2264151	0.42383063	1.0	3478	tags=34%, list=16%, signal=40%
GO_CELLULAR_GLUCOSE_HOMEOSTASIS	GO_CELLULAR_GLUCOSE_HOMEOSTASIS		73	0.37277126	1.1761358	0.19491525	0.42422304	1.0	4065	tags=34%, list=19%, signal=42%
GO_PHOSPHOLIPID_METABOLIC_PROCESS	GO_PHOSPHOLIPID_METABOLIC_PROCESS		336	0.32095158	1.1761118	0.11612903	0.42390844	1.0	4428	tags=27%, list=20%, signal=34%
GO_REGULATION_OF_REACTIVE_OXYGEN_SPECIES_METABOLIC_PROCESS	GO_REGULATION_OF_REACTIVE_OXYGEN_SPECIES_METABOLIC_PROCESS		146	0.3677367	1.17548	0.15983607	0.42478955	1.0	3170	tags=29%, list=15%, signal=34%
GO_EMBRYONIC_CRANIAL_SKELETON_MORPHOGENESIS	GO_EMBRYONIC_CRANIAL_SKELETON_MORPHOGENESIS		46	0.4575755	1.1752763	0.23319328	0.42477342	1.0	2956	tags=28%, list=14%, signal=33%
GO_NEGATIVE_REGULATION_OF_CARDIAC_MUSCLE_TISSUE_DEVELOPMENT	GO_NEGATIVE_REGULATION_OF_CARDIAC_MUSCLE_TISSUE_DEVELOPMENT		17	0.52865195	1.1746889	0.248	0.42554364	1.0	1742	tags=18%, list=8%, signal=19%
GO_POSITIVE_REGULATION_OF_DNA_BINDING	GO_POSITIVE_REGULATION_OF_DNA_BINDING		40	0.37797755	1.1744186	0.172	0.42570713	1.0	3406	tags=23%, list=16%, signal=27%
GO_KIDNEY_MESENCHYME_DEVELOPMENT	GO_KIDNEY_MESENCHYME_DEVELOPMENT		17	0.52589864	1.1743867	0.19665273	0.42541066	1.0	4551	tags=41%, list=21%, signal=52%
GO_POSITIVE_REGULATION_OF_EPITHELIAL_CELL_DIFFERENTIATION	GO_POSITIVE_REGULATION_OF_EPITHELIAL_CELL_DIFFERENTIATION		55	0.39407846	1.1741915	0.17467248	0.42544004	1.0	2089	tags=18%, list=10%, signal=20%
GO_EYE_DEVELOPMENT	GO_EYE_DEVELOPMENT		316	0.35270417	1.174176	0.18049793	0.42510965	1.0	2401	tags=16%, list=11%, signal=18%
GO_REGULATION_OF_NEUROLOGICAL_SYSTEM_PROCESS	GO_REGULATION_OF_NEUROLOGICAL_SYSTEM_PROCESS		62	0.39998567	1.1741493	0.1573499	0.42479774	1.0	3663	tags=29%, list=17%, signal=35%
GO_PROTEIN_LOCALIZATION_TO_NUCLEUS	GO_PROTEIN_LOCALIZATION_TO_NUCLEUS		148	0.30396336	1.1740396	0.19057377	0.42465553	1.0	3775	tags=20%, list=17%, signal=24%
GO_PHOSPHATIDYLCHOLINE_ACYL_CHAIN_REMODELING	GO_PHOSPHATIDYLCHOLINE_ACYL_CHAIN_REMODELING		24	0.5318474	1.1739819	0.24946696	0.42439058	1.0	4408	tags=33%, list=20%, signal=42%
GO_MESONEPHRIC_TUBULE_MORPHOGENESIS	GO_MESONEPHRIC_TUBULE_MORPHOGENESIS		53	0.44346666	1.1732053	0.21123596	0.42556125	1.0	3138	tags=28%, list=14%, signal=33%
GO_CHLORIDE_TRANSPORT	GO_CHLORIDE_TRANSPORT		95	0.36504406	1.1729857	0.1919192	0.42565167	1.0	3477	tags=21%, list=16%, signal=25%
GO_NEGATIVE_REGULATION_OF_RELEASE_OF_CYTOCHROME_C_FROM_MITOCHONDRIA	GO_NEGATIVE_REGULATION_OF_RELEASE_OF_CYTOCHROME_C_FROM_MITOCHONDRIA		17	0.41889355	1.1727396	0.2275574	0.4257957	1.0	2013	tags=18%, list=9%, signal=19%
GO_CELL_PROLIFERATION_IN_FOREBRAIN	GO_CELL_PROLIFERATION_IN_FOREBRAIN		26	0.44784275	1.1724536	0.26229507	0.4259389	1.0	2926	tags=27%, list=13%, signal=31%
GO_RESPONSE_TO_CAMP	GO_RESPONSE_TO_CAMP		101	0.3594263	1.1723377	0.16935484	0.425817	1.0	1697	tags=15%, list=8%, signal=16%
GO_AMMONIUM_TRANSMEMBRANE_TRANSPORT	GO_AMMONIUM_TRANSMEMBRANE_TRANSPORT		22	0.48781687	1.172303	0.23847695	0.4255254	1.0	578	tags=14%, list=3%, signal=14%
GO_POSITIVE_REGULATION_OF_PROTEIN_BINDING	GO_POSITIVE_REGULATION_OF_PROTEIN_BINDING		69	0.3645937	1.1722078	0.18871595	0.42533344	1.0	3221	tags=26%, list=15%, signal=31%
GO_CARDIAC_SEPTUM_MORPHOGENESIS	GO_CARDIAC_SEPTUM_MORPHOGENESIS		49	0.4872838	1.1721708	0.25477707	0.4250439	1.0	3967	tags=37%, list=18%, signal=45%
GO_GRANULOCYTE_DIFFERENTIATION	GO_GRANULOCYTE_DIFFERENTIATION		15	0.48262876	1.1721674	0.26060605	0.42469278	1.0	4743	tags=47%, list=22%, signal=60%
GO_MOTOR_NEURON_AXON_GUIDANCE	GO_MOTOR_NEURON_AXON_GUIDANCE		27	0.4540698	1.1719671	0.22717622	0.4247444	1.0	3353	tags=30%, list=15%, signal=35%
GO_REGULATION_OF_T_HELPER_1_TYPE_IMMUNE_RESPONSE	GO_REGULATION_OF_T_HELPER_1_TYPE_IMMUNE_RESPONSE		22	0.559735	1.1719308	0.27131784	0.42447528	1.0	2183	tags=32%, list=10%, signal=35%
GO_SUPEROXIDE_METABOLIC_PROCESS	GO_SUPEROXIDE_METABOLIC_PROCESS		32	0.44804305	1.1710377	0.23619048	0.42581397	1.0	1924	tags=19%, list=9%, signal=21%
GO_MYELOID_LEUKOCYTE_ACTIVATION	GO_MYELOID_LEUKOCYTE_ACTIVATION		94	0.50079304	1.170955	0.26968503	0.42560104	1.0	3032	tags=39%, list=14%, signal=46%
GO_REGULATION_OF_INTERFERON_GAMMA_PRODUCTION	GO_REGULATION_OF_INTERFERON_GAMMA_PRODUCTION		88	0.5223188	1.1709	0.270428	0.42534956	1.0	2343	tags=32%, list=11%, signal=36%
GO_POSITIVE_REGULATION_OF_MUSCLE_TISSUE_DEVELOPMENT	GO_POSITIVE_REGULATION_OF_MUSCLE_TISSUE_DEVELOPMENT		54	0.4558197	1.1702659	0.22064777	0.42614815	1.0	3290	tags=33%, list=15%, signal=39%
GO_GAMMA_AMINOBUTYRIC_ACID_SIGNALING_PATHWAY	GO_GAMMA_AMINOBUTYRIC_ACID_SIGNALING_PATHWAY		21	0.4276751	1.17006	0.242	0.4261705	1.0	2821	tags=24%, list=13%, signal=27%
GO_VASCULAR_ENDOTHELIAL_GROWTH_FACTOR_RECEPTOR_SIGNALING_PATHWAY	GO_VASCULAR_ENDOTHELIAL_GROWTH_FACTOR_RECEPTOR_SIGNALING_PATHWAY		73	0.39584473	1.1700532	0.20472442	0.425825	1.0	3170	tags=27%, list=15%, signal=32%
GO_MONOVALENT_INORGANIC_CATION_TRANSPORT	GO_MONOVALENT_INORGANIC_CATION_TRANSPORT		398	0.3066558	1.1699395	0.13390929	0.42568758	1.0	3998	tags=20%, list=18%, signal=24%
GO_SULFUR_COMPOUND_METABOLIC_PROCESS	GO_SULFUR_COMPOUND_METABOLIC_PROCESS		334	0.351894	1.1698815	0.15042374	0.4254269	1.0	3566	tags=23%, list=16%, signal=27%
GO_CYTOSOLIC_TRANSPORT	GO_CYTOSOLIC_TRANSPORT		193	0.30509984	1.1691207	0.16176471	0.4265605	1.0	3768	tags=24%, list=17%, signal=29%
GO_RESPONSE_TO_PH	GO_RESPONSE_TO_PH		35	0.41196188	1.1688794	0.21267894	0.4266881	1.0	3285	tags=26%, list=15%, signal=30%
GO_POSITIVE_REGULATION_OF_EPITHELIAL_TO_MESENCHYMAL_TRANSITION	GO_POSITIVE_REGULATION_OF_EPITHELIAL_TO_MESENCHYMAL_TRANSITION		33	0.48248562	1.1688578	0.23590814	0.42637578	1.0	3459	tags=42%, list=16%, signal=50%
GO_RESPONSE_TO_NICOTINE	GO_RESPONSE_TO_NICOTINE		49	0.43285522	1.1685703	0.22336066	0.42659017	1.0	2089	tags=16%, list=10%, signal=18%
GO_REGULATION_OF_LYMPHOCYTE_CHEMOTAXIS	GO_REGULATION_OF_LYMPHOCYTE_CHEMOTAXIS		18	0.63133675	1.1683762	0.31021196	0.42659315	1.0	3170	tags=44%, list=15%, signal=52%
GO_BONE_GROWTH	GO_BONE_GROWTH		19	0.5403142	1.1682851	0.25157234	0.4264041	1.0	1742	tags=26%, list=8%, signal=29%
GO_NEGATIVE_REGULATION_OF_SMOOTH_MUSCLE_CONTRACTION	GO_NEGATIVE_REGULATION_OF_SMOOTH_MUSCLE_CONTRACTION		15	0.51015735	1.1679894	0.22485207	0.426631	1.0	818	tags=20%, list=4%, signal=21%
GO_REGULATION_OF_CARTILAGE_DEVELOPMENT	GO_REGULATION_OF_CARTILAGE_DEVELOPMENT		59	0.46616316	1.1678725	0.22410148	0.4265084	1.0	3482	tags=32%, list=16%, signal=38%
GO_FATTY_ACID_BIOSYNTHETIC_PROCESS	GO_FATTY_ACID_BIOSYNTHETIC_PROCESS		98	0.41402432	1.1677626	0.20325203	0.42636317	1.0	2478	tags=21%, list=11%, signal=24%
GO_PROTEIN_STABILIZATION	GO_PROTEIN_STABILIZATION		122	0.29869485	1.1671818	0.15555556	0.42708898	1.0	2500	tags=15%, list=11%, signal=17%
GO_REGULATION_OF_SEQUENCE_SPECIFIC_DNA_BINDING_TRANSCRIPTION_FACTOR_ACTIVITY	GO_REGULATION_OF_SEQUENCE_SPECIFIC_DNA_BINDING_TRANSCRIPTION_FACTOR_ACTIVITY		344	0.32017267	1.1669763	0.14398421	0.42714903	1.0	3290	tags=19%, list=15%, signal=22%
GO_POSITIVE_REGULATION_OF_INTERLEUKIN_12_PRODUCTION	GO_POSITIVE_REGULATION_OF_INTERLEUKIN_12_PRODUCTION		33	0.544007	1.1666727	0.27701375	0.42738354	1.0	3347	tags=36%, list=15%, signal=43%
GO_DETECTION_OF_BIOTIC_STIMULUS	GO_DETECTION_OF_BIOTIC_STIMULUS		24	0.54769397	1.1661458	0.29865125	0.4280279	1.0	3945	tags=46%, list=18%, signal=56%
GO_SYNAPTIC_VESICLE_LOCALIZATION	GO_SYNAPTIC_VESICLE_LOCALIZATION		95	0.35265175	1.165392	0.18940938	0.42902094	1.0	3085	tags=20%, list=14%, signal=23%
GO_LEUKOCYTE_MEDIATED_CYTOTOXICITY	GO_LEUKOCYTE_MEDIATED_CYTOTOXICITY		31	0.485271	1.1649007	0.2557252	0.42962652	1.0	2917	tags=32%, list=13%, signal=37%
GO_REGULATION_OF_MAST_CELL_ACTIVATION_INVOLVED_IN_IMMUNE_RESPONSE	GO_REGULATION_OF_MAST_CELL_ACTIVATION_INVOLVED_IN_IMMUNE_RESPONSE		31	0.5014483	1.1645162	0.28294572	0.42993465	1.0	3619	tags=45%, list=17%, signal=54%
GO_DETECTION_OF_STIMULUS	GO_DETECTION_OF_STIMULUS		312	0.28743988	1.1637917	0.207767	0.43105814	1.0	3021	tags=12%, list=14%, signal=13%
GO_RESPONSE_TO_STEROID_HORMONE	GO_RESPONSE_TO_STEROID_HORMONE		478	0.32715192	1.1637454	0.11790393	0.43079057	1.0	2144	tags=15%, list=10%, signal=17%
GO_DEPHOSPHORYLATION	GO_DEPHOSPHORYLATION		257	0.3029723	1.1637081	0.13412228	0.4305011	1.0	3742	tags=23%, list=17%, signal=28%
GO_NEGATIVE_REGULATION_OF_PROTEIN_LOCALIZATION_TO_CELL_PERIPHERY	GO_NEGATIVE_REGULATION_OF_PROTEIN_LOCALIZATION_TO_CELL_PERIPHERY		19	0.48146057	1.163478	0.24366471	0.4305772	1.0	2503	tags=26%, list=12%, signal=30%
GO_RESPONSE_TO_ACTIVITY	GO_RESPONSE_TO_ACTIVITY		66	0.41932988	1.1628618	0.23125	0.43139172	1.0	3080	tags=27%, list=14%, signal=32%
GO_NEGATIVE_REGULATION_OF_LYMPHOCYTE_MEDIATED_IMMUNITY	GO_NEGATIVE_REGULATION_OF_LYMPHOCYTE_MEDIATED_IMMUNITY		35	0.507495	1.1626025	0.30518234	0.43157658	1.0	4288	tags=37%, list=20%, signal=46%
GO_BONE_REMODELING	GO_BONE_REMODELING		35	0.4317443	1.1624923	0.25346535	0.4314306	1.0	3379	tags=31%, list=16%, signal=37%
GO_REGULATION_OF_INTERLEUKIN_10_PRODUCTION	GO_REGULATION_OF_INTERLEUKIN_10_PRODUCTION		43	0.5094108	1.1624357	0.27809525	0.43117374	1.0	2764	tags=30%, list=13%, signal=35%
GO_CELLULAR_MONOVALENT_INORGANIC_CATION_HOMEOSTASIS	GO_CELLULAR_MONOVALENT_INORGANIC_CATION_HOMEOSTASIS		90	0.34254333	1.1623617	0.23326571	0.4309682	1.0	4406	tags=27%, list=20%, signal=33%
GO_REGULATION_OF_SUBSTRATE_ADHESION_DEPENDENT_CELL_SPREADING	GO_REGULATION_OF_SUBSTRATE_ADHESION_DEPENDENT_CELL_SPREADING		39	0.3932953	1.1620702	0.22334003	0.4311759	1.0	2074	tags=15%, list=10%, signal=17%
GO_POSITIVE_REGULATION_OF_G_PROTEIN_COUPLED_RECEPTOR_PROTEIN_SIGNALING_PATHWAY	GO_POSITIVE_REGULATION_OF_G_PROTEIN_COUPLED_RECEPTOR_PROTEIN_SIGNALING_PATHWAY		23	0.4938171	1.1620681	0.24901186	0.430828	1.0	3658	tags=35%, list=17%, signal=42%
GO_SYNAPTIC_SIGNALING	GO_SYNAPTIC_SIGNALING		403	0.31761998	1.1610054	0.1814346	0.43254876	1.0	3191	tags=16%, list=15%, signal=18%
GO_NEGATIVE_REGULATION_OF_LYMPHOCYTE_APOPTOTIC_PROCESS	GO_NEGATIVE_REGULATION_OF_LYMPHOCYTE_APOPTOTIC_PROCESS		27	0.5066341	1.1606486	0.26546907	0.4328757	1.0	3176	tags=52%, list=15%, signal=61%
GO_RESPONSE_TO_ALCOHOL	GO_RESPONSE_TO_ALCOHOL		354	0.3349762	1.1606388	0.11608961	0.43253174	1.0	2125	tags=18%, list=10%, signal=19%
GO_AMINE_METABOLIC_PROCESS	GO_AMINE_METABOLIC_PROCESS		124	0.36569083	1.1605687	0.20286885	0.43232387	1.0	3893	tags=22%, list=18%, signal=26%
GO_FATTY_ACID_METABOLIC_PROCESS	GO_FATTY_ACID_METABOLIC_PROCESS		270	0.38639984	1.1603817	0.22427984	0.43231663	1.0	2642	tags=19%, list=12%, signal=21%
GO_PROTEIN_LIPID_COMPLEX_ASSEMBLY	GO_PROTEIN_LIPID_COMPLEX_ASSEMBLY		21	0.45467386	1.16034	0.2973485	0.43205377	1.0	3441	tags=29%, list=16%, signal=34%
GO_PHOSPHATIDYLETHANOLAMINE_ACYL_CHAIN_REMODELING	GO_PHOSPHATIDYLETHANOLAMINE_ACYL_CHAIN_REMODELING		21	0.5621662	1.160123	0.27272728	0.43214235	1.0	4408	tags=38%, list=20%, signal=48%
GO_REGULATION_OF_NEUTROPHIL_CHEMOTAXIS	GO_REGULATION_OF_NEUTROPHIL_CHEMOTAXIS		25	0.57698023	1.1599692	0.2662722	0.43207678	1.0	3331	tags=56%, list=15%, signal=66%
GO_FEMALE_SEX_DIFFERENTIATION	GO_FEMALE_SEX_DIFFERENTIATION		112	0.36133313	1.15864	0.1695279	0.4343665	1.0	2956	tags=21%, list=14%, signal=25%
GO_PLATELET_DERIVED_GROWTH_FACTOR_RECEPTOR_SIGNALING_PATHWAY	GO_PLATELET_DERIVED_GROWTH_FACTOR_RECEPTOR_SIGNALING_PATHWAY		34	0.44054434	1.158467	0.26899385	0.43441156	1.0	3826	tags=35%, list=18%, signal=43%
GO_POSITIVE_REGULATION_OF_ESTABLISHMENT_OF_PROTEIN_LOCALIZATION	GO_POSITIVE_REGULATION_OF_ESTABLISHMENT_OF_PROTEIN_LOCALIZATION		472	0.31688222	1.1582845	0.12576064	0.43440917	1.0	3153	tags=21%, list=14%, signal=24%
GO_GAS_TRANSPORT	GO_GAS_TRANSPORT		17	0.5546077	1.158072	0.28125	0.43447334	1.0	401	tags=18%, list=2%, signal=18%
GO_RESPONSE_TO_ETHANOL	GO_RESPONSE_TO_ETHANOL		134	0.3465507	1.1574305	0.18637274	0.43541515	1.0	4217	tags=28%, list=19%, signal=35%
GO_HOMEOSTASIS_OF_NUMBER_OF_CELLS_WITHIN_A_TISSUE	GO_HOMEOSTASIS_OF_NUMBER_OF_CELLS_WITHIN_A_TISSUE		30	0.4200698	1.157136	0.2605364	0.43560842	1.0	3196	tags=27%, list=15%, signal=31%
GO_EPITHELIAL_TO_MESENCHYMAL_TRANSITION	GO_EPITHELIAL_TO_MESENCHYMAL_TRANSITION		56	0.44013575	1.1570909	0.24016564	0.4353524	1.0	3408	tags=32%, list=16%, signal=38%
GO_CELLULAR_RESPONSE_TO_ALCOHOL	GO_CELLULAR_RESPONSE_TO_ALCOHOL		111	0.37422714	1.1569057	0.16771488	0.43535417	1.0	2112	tags=20%, list=10%, signal=22%
GO_NEGATIVE_REGULATION_OF_OXIDOREDUCTASE_ACTIVITY	GO_NEGATIVE_REGULATION_OF_OXIDOREDUCTASE_ACTIVITY		26	0.41988692	1.1564364	0.26078433	0.43591744	1.0	1319	tags=15%, list=6%, signal=16%
GO_AXON_REGENERATION	GO_AXON_REGENERATION		22	0.48605984	1.1563823	0.23762377	0.4356865	1.0	2442	tags=27%, list=11%, signal=31%
GO_PROTEIN_MATURATION	GO_PROTEIN_MATURATION		248	0.33107546	1.1562123	0.13241106	0.43565115	1.0	2647	tags=19%, list=12%, signal=21%
GO_HOMOPHILIC_CELL_ADHESION_VIA_PLASMA_MEMBRANE_ADHESION_MOLECULES	GO_HOMOPHILIC_CELL_ADHESION_VIA_PLASMA_MEMBRANE_ADHESION_MOLECULES		125	0.38988993	1.1561701	0.18526316	0.43539473	1.0	1485	tags=14%, list=7%, signal=15%
GO_POSITIVE_REGULATION_OF_DEFENSE_RESPONSE	GO_POSITIVE_REGULATION_OF_DEFENSE_RESPONSE		344	0.41463232	1.1561133	0.28	0.43513715	1.0	3137	tags=25%, list=14%, signal=29%
GO_IMPORT_INTO_CELL	GO_IMPORT_INTO_CELL		37	0.41265678	1.1559231	0.22745098	0.43514618	1.0	3139	tags=24%, list=14%, signal=28%
GO_REGULATION_OF_PROTEIN_BINDING	GO_REGULATION_OF_PROTEIN_BINDING		163	0.3247632	1.1557406	0.15338646	0.43514836	1.0	3221	tags=23%, list=15%, signal=27%
GO_REGULATION_OF_TRIGLYCERIDE_METABOLIC_PROCESS	GO_REGULATION_OF_TRIGLYCERIDE_METABOLIC_PROCESS		33	0.42487803	1.1556444	0.27530363	0.43498614	1.0	4073	tags=30%, list=19%, signal=37%
GO_CELL_CHEMOTAXIS	GO_CELL_CHEMOTAXIS		151	0.48836446	1.1556209	0.25910932	0.43468463	1.0	3095	tags=38%, list=14%, signal=44%
GO_POSITIVE_REGULATION_OF_RECEPTOR_INTERNALIZATION	GO_POSITIVE_REGULATION_OF_RECEPTOR_INTERNALIZATION		22	0.48673463	1.1554892	0.2650862	0.4345901	1.0	3561	tags=55%, list=16%, signal=65%
GO_POSITIVE_REGULATION_OF_NUCLEOCYTOPLASMIC_TRANSPORT	GO_POSITIVE_REGULATION_OF_NUCLEOCYTOPLASMIC_TRANSPORT		116	0.37640348	1.155138	0.19793814	0.43496296	1.0	3153	tags=25%, list=14%, signal=29%
GO_CELLULAR_RESPONSE_TO_OSMOTIC_STRESS	GO_CELLULAR_RESPONSE_TO_OSMOTIC_STRESS		20	0.4581412	1.1550515	0.23940678	0.43478253	1.0	1966	tags=20%, list=9%, signal=22%
GO_REGULATION_OF_NEUTROPHIL_MIGRATION	GO_REGULATION_OF_NEUTROPHIL_MIGRATION		30	0.5519979	1.1547663	0.278	0.43494743	1.0	3331	tags=53%, list=15%, signal=63%
GO_HETEROTYPIC_CELL_CELL_ADHESION	GO_HETEROTYPIC_CELL_CELL_ADHESION		26	0.5014818	1.1546459	0.25968993	0.4348404	1.0	3125	tags=38%, list=14%, signal=45%
GO_REGULATION_OF_SYNAPTIC_PLASTICITY	GO_REGULATION_OF_SYNAPTIC_PLASTICITY		136	0.33213556	1.1546234	0.19096509	0.43454874	1.0	3288	tags=18%, list=15%, signal=22%
GO_PROTEIN_DEPHOSPHORYLATION	GO_PROTEIN_DEPHOSPHORYLATION		177	0.3049955	1.1539785	0.175	0.43550673	1.0	2887	tags=19%, list=13%, signal=21%
GO_STEM_CELL_DIVISION	GO_STEM_CELL_DIVISION		28	0.47294512	1.1536862	0.26970956	0.43568856	1.0	2863	tags=29%, list=13%, signal=33%
GO_POSITIVE_REGULATION_OF_ACTIN_FILAMENT_BUNDLE_ASSEMBLY	GO_POSITIVE_REGULATION_OF_ACTIN_FILAMENT_BUNDLE_ASSEMBLY		45	0.40835118	1.153601	0.18590999	0.43550563	1.0	2085	tags=22%, list=10%, signal=25%
GO_CRANIAL_SKELETAL_SYSTEM_DEVELOPMENT	GO_CRANIAL_SKELETAL_SYSTEM_DEVELOPMENT		55	0.4370509	1.1535523	0.26774848	0.4352628	1.0	2956	tags=27%, list=14%, signal=31%
GO_INFLAMMATORY_RESPONSE	GO_INFLAMMATORY_RESPONSE		422	0.42977434	1.1530766	0.24752475	0.43583634	1.0	3176	tags=29%, list=15%, signal=34%
GO_CELLULAR_IRON_ION_HOMEOSTASIS	GO_CELLULAR_IRON_ION_HOMEOSTASIS		43	0.42238456	1.1526195	0.25105485	0.43638936	1.0	3775	tags=26%, list=17%, signal=31%
GO_POSITIVE_REGULATION_OF_NF_KAPPAB_IMPORT_INTO_NUCLEUS	GO_POSITIVE_REGULATION_OF_NF_KAPPAB_IMPORT_INTO_NUCLEUS		27	0.52570343	1.1523793	0.26877472	0.43652362	1.0	2042	tags=30%, list=9%, signal=33%
GO_ETHANOLAMINE_CONTAINING_COMPOUND_METABOLIC_PROCESS	GO_ETHANOLAMINE_CONTAINING_COMPOUND_METABOLIC_PROCESS		81	0.39764053	1.1522057	0.24840765	0.43651482	1.0	4408	tags=27%, list=20%, signal=34%
GO_SENSORY_ORGAN_MORPHOGENESIS	GO_SENSORY_ORGAN_MORPHOGENESIS		230	0.36809015	1.1515312	0.21729958	0.43750256	1.0	3090	tags=22%, list=14%, signal=26%
GO_REGULATION_OF_SUPEROXIDE_METABOLIC_PROCESS	GO_REGULATION_OF_SUPEROXIDE_METABOLIC_PROCESS		22	0.45953953	1.1514373	0.21052632	0.437346	1.0	3800	tags=41%, list=17%, signal=50%
GO_POSITIVE_REGULATION_OF_TOLL_LIKE_RECEPTOR_SIGNALING_PATHWAY	GO_POSITIVE_REGULATION_OF_TOLL_LIKE_RECEPTOR_SIGNALING_PATHWAY		18	0.5594737	1.1512508	0.2808765	0.43731415	1.0	3800	tags=44%, list=17%, signal=54%
GO_REGULATION_OF_INTRINSIC_APOPTOTIC_SIGNALING_PATHWAY_IN_RESPONSE_TO_DNA_DAMAGE	GO_REGULATION_OF_INTRINSIC_APOPTOTIC_SIGNALING_PATHWAY_IN_RESPONSE_TO_DNA_DAMAGE		30	0.41399288	1.1512482	0.23155738	0.43697473	1.0	603	tags=10%, list=3%, signal=10%
GO_POSITIVE_REGULATION_OF_ERK1_AND_ERK2_CASCADE	GO_POSITIVE_REGULATION_OF_ERK1_AND_ERK2_CASCADE		157	0.42076164	1.1501266	0.23540856	0.4387247	1.0	3170	tags=32%, list=15%, signal=38%
GO_REGULATION_OF_LEUKOCYTE_MEDIATED_IMMUNITY	GO_REGULATION_OF_LEUKOCYTE_MEDIATED_IMMUNITY		152	0.45529443	1.1496814	0.27131784	0.4391874	1.0	3526	tags=36%, list=16%, signal=43%
GO_REGULATION_OF_EXOCYTOSIS	GO_REGULATION_OF_EXOCYTOSIS		176	0.33155265	1.1495671	0.15102041	0.43904757	1.0	3630	tags=21%, list=17%, signal=25%
GO_REGULATION_OF_T_CELL_APOPTOTIC_PROCESS	GO_REGULATION_OF_T_CELL_APOPTOTIC_PROCESS		31	0.4943419	1.1489214	0.2689243	0.4399764	1.0	2183	tags=29%, list=10%, signal=32%
GO_FATTY_ACID_BETA_OXIDATION_USING_ACYL_COA_DEHYDROGENASE	GO_FATTY_ACID_BETA_OXIDATION_USING_ACYL_COA_DEHYDROGENASE		17	0.5307594	1.1486248	0.35869566	0.44017684	1.0	5233	tags=59%, list=24%, signal=77%
GO_STEM_CELL_PROLIFERATION	GO_STEM_CELL_PROLIFERATION		58	0.43283096	1.1481572	0.2302483	0.44072145	1.0	2956	tags=28%, list=14%, signal=32%
GO_REGULATION_OF_ESTABLISHMENT_OF_PROTEIN_LOCALIZATION_TO_PLASMA_MEMBRANE	GO_REGULATION_OF_ESTABLISHMENT_OF_PROTEIN_LOCALIZATION_TO_PLASMA_MEMBRANE		45	0.38982666	1.1479068	0.18565401	0.44084367	1.0	1158	tags=18%, list=5%, signal=19%
GO_NEGATIVE_REGULATION_OF_BINDING	GO_NEGATIVE_REGULATION_OF_BINDING		129	0.34155127	1.1478999	0.1756487	0.44051296	1.0	2863	tags=19%, list=13%, signal=21%
GO_POSITIVE_REGULATION_OF_MONOCYTE_CHEMOTAXIS	GO_POSITIVE_REGULATION_OF_MONOCYTE_CHEMOTAXIS		15	0.6294566	1.147502	0.32086614	0.4408902	1.0	3080	tags=47%, list=14%, signal=54%
GO_POSITIVE_REGULATION_OF_INTRACELLULAR_PROTEIN_TRANSPORT	GO_POSITIVE_REGULATION_OF_INTRACELLULAR_PROTEIN_TRANSPORT		231	0.31274042	1.1474975	0.1632653	0.44055283	1.0	3153	tags=20%, list=14%, signal=23%
GO_LEARNING	GO_LEARNING		124	0.35457134	1.1472678	0.19175258	0.44063285	1.0	2112	tags=13%, list=10%, signal=14%
GO_TELENCEPHALON_DEVELOPMENT	GO_TELENCEPHALON_DEVELOPMENT		222	0.3308178	1.1468332	0.20454545	0.44111913	1.0	3655	tags=24%, list=17%, signal=29%
GO_VISUAL_BEHAVIOR	GO_VISUAL_BEHAVIOR		46	0.35387543	1.1464581	0.23849373	0.44152552	1.0	232	tags=4%, list=1%, signal=4%
GO_PURINE_CONTAINING_COMPOUND_METABOLIC_PROCESS	GO_PURINE_CONTAINING_COMPOUND_METABOLIC_PROCESS		365	0.2887988	1.1464449	0.16839917	0.4412079	1.0	1970	tags=11%, list=9%, signal=12%
GO_POSITIVE_REGULATION_OF_PEPTIDYL_TYROSINE_PHOSPHORYLATION	GO_POSITIVE_REGULATION_OF_PEPTIDYL_TYROSINE_PHOSPHORYLATION		154	0.3793958	1.1463206	0.15822785	0.44109762	1.0	3170	tags=28%, list=15%, signal=32%
GO_EPITHELIAL_CELL_FATE_COMMITMENT	GO_EPITHELIAL_CELL_FATE_COMMITMENT		15	0.48785982	1.1457851	0.25950783	0.44180664	1.0	3967	tags=33%, list=18%, signal=41%
GO_PEPTIDE_CROSS_LINKING	GO_PEPTIDE_CROSS_LINKING		39	0.6003834	1.1457227	0.36055776	0.44157234	1.0	2995	tags=38%, list=14%, signal=45%
GO_RESPONSE_TO_ORGANOPHOSPHORUS	GO_RESPONSE_TO_ORGANOPHOSPHORUS		134	0.35195428	1.1447674	0.19628099	0.44311503	1.0	2142	tags=18%, list=10%, signal=20%
GO_MAINTENANCE_OF_LOCATION_IN_CELL	GO_MAINTENANCE_OF_LOCATION_IN_CELL		91	0.31790164	1.1444552	0.21774194	0.44336948	1.0	3825	tags=22%, list=18%, signal=27%
GO_ODONTOGENESIS	GO_ODONTOGENESIS		101	0.4084247	1.1442378	0.22894168	0.44349888	1.0	3402	tags=30%, list=16%, signal=35%
GO_REGULATION_OF_CYTOSKELETON_ORGANIZATION	GO_REGULATION_OF_CYTOSKELETON_ORGANIZATION		471	0.3122869	1.1439162	0.18518518	0.44378647	1.0	3170	tags=22%, list=15%, signal=25%
GO_LEUKOCYTE_HOMEOSTASIS	GO_LEUKOCYTE_HOMEOSTASIS		59	0.41421655	1.1435624	0.27897838	0.44417027	1.0	3478	tags=36%, list=16%, signal=42%
GO_NEGATIVE_REGULATION_OF_BLOOD_VESSEL_ENDOTHELIAL_CELL_MIGRATION	GO_NEGATIVE_REGULATION_OF_BLOOD_VESSEL_ENDOTHELIAL_CELL_MIGRATION		23	0.4353489	1.1435134	0.27878788	0.44392523	1.0	2451	tags=26%, list=11%, signal=29%
GO_LOCALIZATION_WITHIN_MEMBRANE	GO_LOCALIZATION_WITHIN_MEMBRANE		118	0.3221282	1.1432865	0.21157685	0.4439966	1.0	2469	tags=17%, list=11%, signal=19%
GO_REGULATION_OF_ERK1_AND_ERK2_CASCADE	GO_REGULATION_OF_ERK1_AND_ERK2_CASCADE		221	0.38746592	1.1424099	0.2309237	0.44526273	1.0	3547	tags=30%, list=16%, signal=36%
GO_REGULATION_OF_CILIUM_ASSEMBLY	GO_REGULATION_OF_CILIUM_ASSEMBLY		46	0.3409539	1.1418241	0.25976562	0.4460179	1.0	5654	tags=41%, list=26%, signal=56%
GO_LIPID_PHOSPHORYLATION	GO_LIPID_PHOSPHORYLATION		95	0.35965884	1.1417469	0.19246031	0.44581106	1.0	3066	tags=24%, list=14%, signal=28%
GO_POSITIVE_REGULATION_OF_ENDOTHELIAL_CELL_MIGRATION	GO_POSITIVE_REGULATION_OF_ENDOTHELIAL_CELL_MIGRATION		63	0.43386775	1.1412607	0.2901879	0.44639257	1.0	3549	tags=37%, list=16%, signal=43%
GO_PROTEIN_LOCALIZATION_TO_GOLGI_APPARATUS	GO_PROTEIN_LOCALIZATION_TO_GOLGI_APPARATUS		28	0.35552183	1.1405504	0.2851638	0.44743487	1.0	5665	tags=46%, list=26%, signal=63%
GO_BRANCHED_CHAIN_AMINO_ACID_METABOLIC_PROCESS	GO_BRANCHED_CHAIN_AMINO_ACID_METABOLIC_PROCESS		23	0.47794017	1.1404717	0.2987805	0.44725332	1.0	3474	tags=43%, list=16%, signal=52%
GO_SYNAPTIC_TRANSMISSION_GLUTAMATERGIC	GO_SYNAPTIC_TRANSMISSION_GLUTAMATERGIC		21	0.41926026	1.1404666	0.25826445	0.44692284	1.0	2142	tags=19%, list=10%, signal=21%
GO_ANTIGEN_PROCESSING_AND_PRESENTATION_VIA_MHC_CLASS_IB	GO_ANTIGEN_PROCESSING_AND_PRESENTATION_VIA_MHC_CLASS_IB		15	0.5778372	1.1404177	0.33197555	0.44668448	1.0	2735	tags=33%, list=13%, signal=38%
GO_ORGANIC_HYDROXY_COMPOUND_TRANSPORT	GO_ORGANIC_HYDROXY_COMPOUND_TRANSPORT		143	0.34668243	1.1400329	0.16475096	0.44703034	1.0	3105	tags=21%, list=14%, signal=24%
GO_NEGATIVE_REGULATION_OF_SYNAPTIC_TRANSMISSION	GO_NEGATIVE_REGULATION_OF_SYNAPTIC_TRANSMISSION		59	0.358944	1.139971	0.22244897	0.44680747	1.0	3506	tags=20%, list=16%, signal=24%
GO_MONOVALENT_INORGANIC_ANION_HOMEOSTASIS	GO_MONOVALENT_INORGANIC_ANION_HOMEOSTASIS		18	0.4653722	1.1394796	0.27196652	0.44742712	1.0	510	tags=11%, list=2%, signal=11%
GO_ATP_HYDROLYSIS_COUPLED_TRANSMEMBRANE_TRANSPORT	GO_ATP_HYDROLYSIS_COUPLED_TRANSMEMBRANE_TRANSPORT		34	0.41414052	1.1389511	0.28540304	0.44807273	1.0	5140	tags=38%, list=24%, signal=50%
GO_RESPONSE_TO_ANGIOTENSIN	GO_RESPONSE_TO_ANGIOTENSIN		15	0.5210012	1.1384459	0.28630707	0.44871497	1.0	819	tags=20%, list=4%, signal=21%
GO_REGULATION_OF_CELL_MATRIX_ADHESION	GO_REGULATION_OF_CELL_MATRIX_ADHESION		87	0.3844373	1.1384095	0.23138833	0.44843498	1.0	3408	tags=29%, list=16%, signal=34%
GO_MUSCLE_CELL_CELLULAR_HOMEOSTASIS	GO_MUSCLE_CELL_CELLULAR_HOMEOSTASIS		17	0.5499652	1.1378038	0.32738096	0.44927156	1.0	1358	tags=29%, list=6%, signal=31%
GO_MORPHOGENESIS_OF_AN_ENDOTHELIUM	GO_MORPHOGENESIS_OF_AN_ENDOTHELIUM		16	0.469705	1.1376584	0.3	0.4491824	1.0	2956	tags=31%, list=14%, signal=36%
GO_SYNAPSE_ORGANIZATION	GO_SYNAPSE_ORGANIZATION		139	0.3837667	1.1376123	0.22680412	0.4489192	1.0	3191	tags=23%, list=15%, signal=27%
GO_LEUKOCYTE_MIGRATION	GO_LEUKOCYTE_MIGRATION		248	0.4500131	1.1370616	0.26262626	0.44965893	1.0	3125	tags=32%, list=14%, signal=37%
GO_CELLULAR_TRANSITION_METAL_ION_HOMEOSTASIS	GO_CELLULAR_TRANSITION_METAL_ION_HOMEOSTASIS		74	0.3499898	1.1370461	0.24346076	0.44934264	1.0	3775	tags=22%, list=17%, signal=26%
GO_EMBRYONIC_ORGAN_DEVELOPMENT	GO_EMBRYONIC_ORGAN_DEVELOPMENT		394	0.34763652	1.1369243	0.21940929	0.44920814	1.0	3250	tags=22%, list=15%, signal=25%
GO_REGULATION_OF_URINE_VOLUME	GO_REGULATION_OF_URINE_VOLUME		20	0.4848944	1.1369016	0.27959183	0.4489022	1.0	3502	tags=25%, list=16%, signal=30%
GO_RESPONSE_TO_MONOAMINE	GO_RESPONSE_TO_MONOAMINE		35	0.41621754	1.1367695	0.2688391	0.44881904	1.0	2708	tags=26%, list=12%, signal=29%
GO_NEGATIVE_REGULATION_OF_NEURON_DEATH	GO_NEGATIVE_REGULATION_OF_NEURON_DEATH		162	0.36178598	1.1366982	0.21174005	0.4486166	1.0	3222	tags=23%, list=15%, signal=27%
GO_REGULATION_OF_LYMPHOCYTE_MEDIATED_IMMUNITY	GO_REGULATION_OF_LYMPHOCYTE_MEDIATED_IMMUNITY		110	0.45182648	1.13663	0.29263565	0.44841608	1.0	3478	tags=35%, list=16%, signal=42%
GO_LONG_TERM_MEMORY	GO_LONG_TERM_MEMORY		27	0.37183896	1.1360512	0.28194726	0.44916674	1.0	4516	tags=22%, list=21%, signal=28%
GO_GLUCOSAMINE_CONTAINING_COMPOUND_METABOLIC_PROCESS	GO_GLUCOSAMINE_CONTAINING_COMPOUND_METABOLIC_PROCESS		24	0.47303972	1.1358546	0.27755103	0.44918743	1.0	4937	tags=54%, list=23%, signal=70%
GO_REGULATION_OF_PROTEIN_SERINE_THREONINE_KINASE_ACTIVITY	GO_REGULATION_OF_PROTEIN_SERINE_THREONINE_KINASE_ACTIVITY		448	0.31005642	1.1352443	0.15811089	0.45000878	1.0	3579	tags=26%, list=16%, signal=30%
GO_RESPONSE_TO_INORGANIC_SUBSTANCE	GO_RESPONSE_TO_INORGANIC_SUBSTANCE		457	0.3082964	1.134712	0.1748401	0.45072573	1.0	3170	tags=19%, list=15%, signal=22%
GO_BIOMINERAL_TISSUE_DEVELOPMENT	GO_BIOMINERAL_TISSUE_DEVELOPMENT		67	0.419569	1.1345564	0.23991935	0.45065957	1.0	2125	tags=19%, list=10%, signal=21%
GO_POSITIVE_REGULATION_OF_INFLAMMATORY_RESPONSE	GO_POSITIVE_REGULATION_OF_INFLAMMATORY_RESPONSE		106	0.47100392	1.1341672	0.28031808	0.4510834	1.0	3129	tags=36%, list=14%, signal=42%
GO_PANCREAS_DEVELOPMENT	GO_PANCREAS_DEVELOPMENT		70	0.37955195	1.1337242	0.24680851	0.45158193	1.0	5198	tags=36%, list=24%, signal=47%
GO_PURINE_RIBONUCLEOSIDE_BISPHOSPHATE_METABOLIC_PROCESS	GO_PURINE_RIBONUCLEOSIDE_BISPHOSPHATE_METABOLIC_PROCESS		18	0.48810768	1.1336555	0.26751593	0.45139867	1.0	5418	tags=50%, list=25%, signal=67%
GO_DENDRITE_DEVELOPMENT	GO_DENDRITE_DEVELOPMENT		76	0.3666273	1.1333675	0.24845996	0.4516278	1.0	3681	tags=25%, list=17%, signal=30%
GO_REGULATION_OF_EXTENT_OF_CELL_GROWTH	GO_REGULATION_OF_EXTENT_OF_CELL_GROWTH		96	0.3552322	1.1332805	0.23012552	0.45144174	1.0	3353	tags=27%, list=15%, signal=32%
GO_POSITIVE_REGULATION_OF_PROTEASOMAL_PROTEIN_CATABOLIC_PROCESS	GO_POSITIVE_REGULATION_OF_PROTEASOMAL_PROTEIN_CATABOLIC_PROCESS		96	0.30545568	1.1332301	0.22016461	0.45119163	1.0	2478	tags=17%, list=11%, signal=19%
GO_NEGATIVE_REGULATION_OF_T_CELL_MEDIATED_IMMUNITY	GO_NEGATIVE_REGULATION_OF_T_CELL_MEDIATED_IMMUNITY		16	0.56734884	1.1326518	0.33397314	0.4520097	1.0	2940	tags=31%, list=14%, signal=36%
GO_REGULATION_OF_CELL_KILLING	GO_REGULATION_OF_CELL_KILLING		60	0.5005472	1.1325134	0.30664062	0.4519126	1.0	3478	tags=38%, list=16%, signal=46%
GO_EXTRACELLULAR_MATRIX_DISASSEMBLY	GO_EXTRACELLULAR_MATRIX_DISASSEMBLY		72	0.46952337	1.1323626	0.31663325	0.4518987	1.0	2000	tags=29%, list=9%, signal=32%
GO_REGULATION_OF_AMINO_ACID_TRANSPORT	GO_REGULATION_OF_AMINO_ACID_TRANSPORT		24	0.46488824	1.1311322	0.24590164	0.4539646	1.0	2376	tags=29%, list=11%, signal=33%
GO_REGULATION_OF_LEUKOCYTE_DEGRANULATION	GO_REGULATION_OF_LEUKOCYTE_DEGRANULATION		41	0.45663217	1.1309092	0.30214426	0.45408002	1.0	3619	tags=37%, list=17%, signal=44%
GO_NEGATIVE_REGULATION_OF_ALPHA_BETA_T_CELL_DIFFERENTIATION	GO_NEGATIVE_REGULATION_OF_ALPHA_BETA_T_CELL_DIFFERENTIATION		15	0.4702238	1.1307573	0.2923387	0.45402068	1.0	3176	tags=27%, list=15%, signal=31%
GO_GENERATION_OF_PRECURSOR_METABOLITES_AND_ENERGY	GO_GENERATION_OF_PRECURSOR_METABOLITES_AND_ENERGY		272	0.28679308	1.13067	0.2721519	0.45384574	1.0	2882	tags=13%, list=13%, signal=15%
GO_CELLULAR_RESPONSE_TO_RETINOIC_ACID	GO_CELLULAR_RESPONSE_TO_RETINOIC_ACID		58	0.39884248	1.1299313	0.22478992	0.4549542	1.0	4234	tags=36%, list=19%, signal=45%
GO_REGULATION_OF_PEPTIDYL_TYROSINE_PHOSPHORYLATION	GO_REGULATION_OF_PEPTIDYL_TYROSINE_PHOSPHORYLATION		202	0.35796154	1.1296759	0.19712526	0.45509818	1.0	3170	tags=25%, list=15%, signal=29%
GO_REGULATION_OF_NEUROTRANSMITTER_LEVELS	GO_REGULATION_OF_NEUROTRANSMITTER_LEVELS		176	0.34683925	1.1296704	0.21900827	0.45476842	1.0	2348	tags=14%, list=11%, signal=16%
GO_NATURAL_KILLER_CELL_MEDIATED_IMMUNITY	GO_NATURAL_KILLER_CELL_MEDIATED_IMMUNITY		22	0.5341147	1.1292528	0.3401487	0.45524538	1.0	3457	tags=41%, list=16%, signal=49%
GO_CHONDROCYTE_DIFFERENTIATION	GO_CHONDROCYTE_DIFFERENTIATION		57	0.44585973	1.1291684	0.27385893	0.45505285	1.0	2020	tags=25%, list=9%, signal=27%
GO_MYELOID_CELL_ACTIVATION_INVOLVED_IN_IMMUNE_RESPONSE	GO_MYELOID_CELL_ACTIVATION_INVOLVED_IN_IMMUNE_RESPONSE		40	0.490497	1.1289519	0.31628788	0.45511872	1.0	2920	tags=33%, list=13%, signal=37%
GO_NEGATIVE_REGULATION_OF_STRIATED_MUSCLE_CELL_APOPTOTIC_PROCESS	GO_NEGATIVE_REGULATION_OF_STRIATED_MUSCLE_CELL_APOPTOTIC_PROCESS		17	0.45721516	1.1281413	0.26262626	0.45638824	1.0	3619	tags=41%, list=17%, signal=49%
GO_REGULATION_OF_RESPONSE_TO_OXIDATIVE_STRESS	GO_REGULATION_OF_RESPONSE_TO_OXIDATIVE_STRESS		61	0.33563358	1.1277398	0.2099567	0.4568121	1.0	2386	tags=15%, list=11%, signal=17%
GO_POSITIVE_REGULATION_OF_EPITHELIAL_CELL_PROLIFERATION	GO_POSITIVE_REGULATION_OF_EPITHELIAL_CELL_PROLIFERATION		146	0.38521802	1.1273487	0.23175965	0.4572201	1.0	3370	tags=30%, list=15%, signal=35%
GO_MEGAKARYOCYTE_DIFFERENTIATION	GO_MEGAKARYOCYTE_DIFFERENTIATION		20	0.44441295	1.1273043	0.29957807	0.45693853	1.0	4065	tags=35%, list=19%, signal=43%
GO_PHOSPHATIDYLGLYCEROL_ACYL_CHAIN_REMODELING	GO_PHOSPHATIDYLGLYCEROL_ACYL_CHAIN_REMODELING		16	0.5409681	1.1272246	0.3207547	0.45675415	1.0	4408	tags=31%, list=20%, signal=39%
GO_NEGATIVE_REGULATION_OF_TOLL_LIKE_RECEPTOR_SIGNALING_PATHWAY	GO_NEGATIVE_REGULATION_OF_TOLL_LIKE_RECEPTOR_SIGNALING_PATHWAY		25	0.4853193	1.1262932	0.30237153	0.45821992	1.0	3619	tags=40%, list=17%, signal=48%
GO_POSITIVE_REGULATION_OF_VASOCONSTRICTION	GO_POSITIVE_REGULATION_OF_VASOCONSTRICTION		35	0.41795745	1.1262598	0.28252032	0.45793846	1.0	2461	tags=23%, list=11%, signal=26%
GO_RESPONSE_TO_INTERLEUKIN_1	GO_RESPONSE_TO_INTERLEUKIN_1		102	0.4220343	1.1259137	0.28484848	0.45826253	1.0	3370	tags=30%, list=15%, signal=36%
GO_POSITIVE_REGULATION_OF_ALPHA_BETA_T_CELL_DIFFERENTIATION	GO_POSITIVE_REGULATION_OF_ALPHA_BETA_T_CELL_DIFFERENTIATION		37	0.49639326	1.1258236	0.33075434	0.45808265	1.0	3783	tags=38%, list=17%, signal=46%
GO_REGULATION_OF_STRESS_ACTIVATED_PROTEIN_KINASE_SIGNALING_CASCADE	GO_REGULATION_OF_STRESS_ACTIVATED_PROTEIN_KINASE_SIGNALING_CASCADE		190	0.32505202	1.1252546	0.17171717	0.45882475	1.0	1979	tags=17%, list=9%, signal=19%
GO_SYNAPTIC_VESICLE_CYCLE	GO_SYNAPTIC_VESICLE_CYCLE		82	0.36179185	1.1248657	0.22997947	0.45923546	1.0	2291	tags=18%, list=11%, signal=20%
GO_REGULATION_OF_ANION_TRANSPORT	GO_REGULATION_OF_ANION_TRANSPORT		129	0.3238508	1.1241474	0.2015504	0.4602591	1.0	2481	tags=16%, list=11%, signal=18%
GO_REGULATION_OF_MONONUCLEAR_CELL_MIGRATION	GO_REGULATION_OF_MONONUCLEAR_CELL_MIGRATION		16	0.60131764	1.1237309	0.32854208	0.4607035	1.0	3080	tags=50%, list=14%, signal=58%
GO_REGULATION_OF_FATTY_ACID_METABOLIC_PROCESS	GO_REGULATION_OF_FATTY_ACID_METABOLIC_PROCESS		79	0.3757314	1.1235962	0.25420168	0.46059605	1.0	2376	tags=18%, list=11%, signal=20%
GO_CELL_MATURATION	GO_CELL_MATURATION		122	0.33910757	1.121609	0.20245399	0.46403494	1.0	1823	tags=16%, list=8%, signal=18%
GO_OLIGODENDROCYTE_DIFFERENTIATION	GO_OLIGODENDROCYTE_DIFFERENTIATION		57	0.38497365	1.1207503	0.22340426	0.46539786	1.0	4266	tags=30%, list=20%, signal=37%
GO_CELLULAR_RESPONSE_TO_INSULIN_STIMULUS	GO_CELLULAR_RESPONSE_TO_INSULIN_STIMULUS		140	0.31298915	1.1206347	0.237581	0.46528688	1.0	3302	tags=19%, list=15%, signal=23%
GO_SMOOTH_MUSCLE_CONTRACTION	GO_SMOOTH_MUSCLE_CONTRACTION		45	0.41411296	1.1204035	0.2807377	0.4653941	1.0	3785	tags=33%, list=17%, signal=40%
GO_RESPONSE_TO_CAFFEINE	GO_RESPONSE_TO_CAFFEINE		18	0.5365868	1.1196748	0.2774327	0.46652272	1.0	2133	tags=39%, list=10%, signal=43%
GO_MITOCHONDRION_LOCALIZATION	GO_MITOCHONDRION_LOCALIZATION		32	0.37372282	1.1192546	0.2811245	0.46698597	1.0	2966	tags=19%, list=14%, signal=22%
GO_DEFENSE_RESPONSE_TO_BACTERIUM	GO_DEFENSE_RESPONSE_TO_BACTERIUM		192	0.41036847	1.1189655	0.29012346	0.46716505	1.0	4052	tags=32%, list=19%, signal=39%
GO_POSITIVE_REGULATION_OF_INNATE_IMMUNE_RESPONSE	GO_POSITIVE_REGULATION_OF_INNATE_IMMUNE_RESPONSE		235	0.39867035	1.1184546	0.34241244	0.4677986	1.0	2735	tags=21%, list=13%, signal=24%
GO_REGULATION_OF_LEUKOCYTE_MIGRATION	GO_REGULATION_OF_LEUKOCYTE_MIGRATION		141	0.45632136	1.1177876	0.2945892	0.4687078	1.0	3478	tags=38%, list=16%, signal=45%
GO_MULTICELLULAR_ORGANISMAL_MACROMOLECULE_METABOLIC_PROCESS	GO_MULTICELLULAR_ORGANISMAL_MACROMOLECULE_METABOLIC_PROCESS		73	0.5058773	1.1175559	0.33663365	0.46883336	1.0	2647	tags=42%, list=12%, signal=48%
GO_POSITIVE_REGULATION_OF_MYELOID_LEUKOCYTE_MEDIATED_IMMUNITY	GO_POSITIVE_REGULATION_OF_MYELOID_LEUKOCYTE_MEDIATED_IMMUNITY		18	0.5054725	1.1172751	0.32289627	0.46902016	1.0	2428	tags=39%, list=11%, signal=44%
GO_REGULATION_OF_STEROL_TRANSPORT	GO_REGULATION_OF_STEROL_TRANSPORT		37	0.39719886	1.1167748	0.29182878	0.46966502	1.0	3222	tags=24%, list=15%, signal=29%
GO_REGULATION_OF_ACTIVATED_T_CELL_PROLIFERATION	GO_REGULATION_OF_ACTIVATED_T_CELL_PROLIFERATION		39	0.47896752	1.1165504	0.30813953	0.4697843	1.0	3478	tags=31%, list=16%, signal=37%
GO_NEGATIVE_REGULATION_OF_PEPTIDYL_TYROSINE_PHOSPHORYLATION	GO_NEGATIVE_REGULATION_OF_PEPTIDYL_TYROSINE_PHOSPHORYLATION		37	0.37309846	1.1164305	0.26946107	0.46968082	1.0	3561	tags=27%, list=16%, signal=32%
GO_REGULATION_OF_EXECUTION_PHASE_OF_APOPTOSIS	GO_REGULATION_OF_EXECUTION_PHASE_OF_APOPTOSIS		23	0.4406584	1.1161076	0.30081302	0.46997488	1.0	2353	tags=22%, list=11%, signal=24%
GO_KIDNEY_MORPHOGENESIS	GO_KIDNEY_MORPHOGENESIS		81	0.41447273	1.1156173	0.26696834	0.47060344	1.0	3433	tags=28%, list=16%, signal=34%
GO_REGULATION_OF_NEURON_MIGRATION	GO_REGULATION_OF_NEURON_MIGRATION		24	0.41727412	1.115389	0.29338843	0.47071025	1.0	2670	tags=25%, list=12%, signal=28%
GO_POSITIVE_REGULATION_OF_CHEMOTAXIS	GO_POSITIVE_REGULATION_OF_CHEMOTAXIS		117	0.45870256	1.1144639	0.30816326	0.47222278	1.0	3170	tags=35%, list=15%, signal=41%
GO_POSITIVE_REGULATION_OF_CYTOSKELETON_ORGANIZATION	GO_POSITIVE_REGULATION_OF_CYTOSKELETON_ORGANIZATION		167	0.3205294	1.1142994	0.22312373	0.47219115	1.0	3170	tags=22%, list=15%, signal=26%
GO_SKELETAL_SYSTEM_MORPHOGENESIS	GO_SKELETAL_SYSTEM_MORPHOGENESIS		195	0.38730624	1.1139728	0.28448275	0.47253096	1.0	3032	tags=25%, list=14%, signal=28%
GO_ADULT_BEHAVIOR	GO_ADULT_BEHAVIOR		129	0.33781528	1.1139691	0.25656566	0.47219798	1.0	3139	tags=16%, list=14%, signal=18%
GO_POSITIVE_REGULATION_OF_PROTEIN_IMPORT	GO_POSITIVE_REGULATION_OF_PROTEIN_IMPORT		99	0.381776	1.1138866	0.25732216	0.4720327	1.0	3138	tags=25%, list=14%, signal=29%
GO_POSITIVE_REGULATION_OF_ERBB_SIGNALING_PATHWAY	GO_POSITIVE_REGULATION_OF_ERBB_SIGNALING_PATHWAY		33	0.3848339	1.1138114	0.26694044	0.47182995	1.0	125	tags=6%, list=1%, signal=6%
GO_RESPONSE_TO_BACTERIUM	GO_RESPONSE_TO_BACTERIUM		469	0.3737144	1.1136359	0.27162978	0.4718604	1.0	3783	tags=29%, list=17%, signal=34%
GO_NEURON_NEURON_SYNAPTIC_TRANSMISSION	GO_NEURON_NEURON_SYNAPTIC_TRANSMISSION		54	0.3554809	1.1134871	0.29012346	0.4718047	1.0	2648	tags=15%, list=12%, signal=17%
GO_THYMOCYTE_AGGREGATION	GO_THYMOCYTE_AGGREGATION		44	0.41313258	1.113337	0.31214952	0.47176492	1.0	4016	tags=39%, list=18%, signal=47%
GO_SUBSTRATE_DEPENDENT_CELL_MIGRATION	GO_SUBSTRATE_DEPENDENT_CELL_MIGRATION		26	0.4305953	1.112955	0.3088512	0.4721794	1.0	2898	tags=35%, list=13%, signal=40%
GO_NEGATIVE_REGULATION_OF_RESPONSE_TO_EXTRACELLULAR_STIMULUS	GO_NEGATIVE_REGULATION_OF_RESPONSE_TO_EXTRACELLULAR_STIMULUS		32	0.3425099	1.1128498	0.2777778	0.47204873	1.0	3663	tags=25%, list=17%, signal=30%
GO_POSITIVE_REGULATION_OF_LEUKOCYTE_DIFFERENTIATION	GO_POSITIVE_REGULATION_OF_LEUKOCYTE_DIFFERENTIATION		124	0.4193981	1.1128474	0.3241107	0.4717119	1.0	3578	tags=36%, list=16%, signal=43%
GO_REGULATION_OF_SYNAPTIC_VESICLE_TRANSPORT	GO_REGULATION_OF_SYNAPTIC_VESICLE_TRANSPORT		29	0.39514467	1.1122772	0.3010101	0.4724337	1.0	4387	tags=28%, list=20%, signal=35%
GO_MACROPHAGE_DIFFERENTIATION	GO_MACROPHAGE_DIFFERENTIATION		19	0.47358128	1.1122257	0.31982943	0.47219336	1.0	3222	tags=42%, list=15%, signal=49%
GO_POSITIVE_REGULATION_OF_PRODUCTION_OF_MOLECULAR_MEDIATOR_OF_IMMUNE_RESPONSE	GO_POSITIVE_REGULATION_OF_PRODUCTION_OF_MOLECULAR_MEDIATOR_OF_IMMUNE_RESPONSE		61	0.43511108	1.1120584	0.31212723	0.47217113	1.0	3241	tags=33%, list=15%, signal=38%
GO_EMBRYONIC_EYE_MORPHOGENESIS	GO_EMBRYONIC_EYE_MORPHOGENESIS		33	0.4451218	1.111804	0.2811245	0.47230342	1.0	1963	tags=18%, list=9%, signal=20%
GO_REGULATION_OF_SYNAPSE_ORGANIZATION	GO_REGULATION_OF_SYNAPSE_ORGANIZATION		100	0.40552595	1.1117102	0.26956522	0.47213414	1.0	2213	tags=19%, list=10%, signal=21%
GO_POSITIVE_REGULATION_OF_ATPASE_ACTIVITY	GO_POSITIVE_REGULATION_OF_ATPASE_ACTIVITY		40	0.37281367	1.1103542	0.29583332	0.47438896	1.0	3142	tags=25%, list=14%, signal=29%
GO_GLYCEROLIPID_BIOSYNTHETIC_PROCESS	GO_GLYCEROLIPID_BIOSYNTHETIC_PROCESS		202	0.30655584	1.1100029	0.2231579	0.47474155	1.0	3969	tags=22%, list=18%, signal=27%
GO_EMBRYONIC_ORGAN_MORPHOGENESIS	GO_EMBRYONIC_ORGAN_MORPHOGENESIS		271	0.3498279	1.1100006	0.26793247	0.47440538	1.0	3090	tags=20%, list=14%, signal=23%
GO_TUBE_MORPHOGENESIS	GO_TUBE_MORPHOGENESIS		317	0.355475	1.109654	0.28	0.4746987	1.0	3351	tags=25%, list=15%, signal=29%
GO_RESPONSE_TO_COLD	GO_RESPONSE_TO_COLD		41	0.3876792	1.109647	0.25454545	0.47436902	1.0	2107	tags=17%, list=10%, signal=19%
GO_REGULATION_OF_NEUROTRANSMITTER_UPTAKE	GO_REGULATION_OF_NEUROTRANSMITTER_UPTAKE		15	0.534915	1.1093771	0.35654008	0.47456923	1.0	1726	tags=13%, list=8%, signal=14%
GO_POSITIVE_REGULATION_OF_HEMOPOIESIS	GO_POSITIVE_REGULATION_OF_HEMOPOIESIS		156	0.3885887	1.1086576	0.308	0.47559586	1.0	3578	tags=33%, list=16%, signal=40%
GO_REGULATION_OF_LEUKOCYTE_MEDIATED_CYTOTOXICITY	GO_REGULATION_OF_LEUKOCYTE_MEDIATED_CYTOTOXICITY		50	0.50456035	1.1082034	0.34368932	0.4761368	1.0	3478	tags=40%, list=16%, signal=48%
GO_REGULATION_OF_TYPE_2_IMMUNE_RESPONSE	GO_REGULATION_OF_TYPE_2_IMMUNE_RESPONSE		25	0.5326228	1.1081716	0.33203125	0.47586185	1.0	4338	tags=52%, list=20%, signal=65%
GO_REGULATION_OF_ADAPTIVE_IMMUNE_RESPONSE	GO_REGULATION_OF_ADAPTIVE_IMMUNE_RESPONSE		121	0.42440045	1.107861	0.31630647	0.47614977	1.0	3478	tags=31%, list=16%, signal=37%
GO_INSULIN_RECEPTOR_SIGNALING_PATHWAY	GO_INSULIN_RECEPTOR_SIGNALING_PATHWAY		76	0.31822884	1.1076801	0.2621951	0.47613648	1.0	3755	tags=21%, list=17%, signal=25%
GO_NEGATIVE_REGULATION_OF_CELLULAR_CATABOLIC_PROCESS	GO_NEGATIVE_REGULATION_OF_CELLULAR_CATABOLIC_PROCESS		145	0.2750141	1.1074241	0.2310757	0.47626787	1.0	3069	tags=19%, list=14%, signal=22%
GO_REGULATION_OF_VACUOLE_ORGANIZATION	GO_REGULATION_OF_VACUOLE_ORGANIZATION		40	0.32848927	1.1073638	0.294347	0.47604266	1.0	4387	tags=25%, list=20%, signal=31%
GO_NEGATIVE_REGULATION_OF_CATABOLIC_PROCESS	GO_NEGATIVE_REGULATION_OF_CATABOLIC_PROCESS		189	0.277024	1.1067954	0.19421488	0.47683126	1.0	3563	tags=22%, list=16%, signal=26%
GO_POSITIVE_REGULATION_OF_CELLULAR_COMPONENT_BIOGENESIS	GO_POSITIVE_REGULATION_OF_CELLULAR_COMPONENT_BIOGENESIS		369	0.29751506	1.1067047	0.21020408	0.4766908	1.0	3408	tags=21%, list=16%, signal=24%
GO_CELLULAR_PROTEIN_COMPLEX_ASSEMBLY	GO_CELLULAR_PROTEIN_COMPLEX_ASSEMBLY		310	0.26891908	1.1064237	0.23481782	0.47686222	1.0	2184	tags=11%, list=10%, signal=12%
GO_PLASMA_LIPOPROTEIN_PARTICLE_CLEARANCE	GO_PLASMA_LIPOPROTEIN_PARTICLE_CLEARANCE		21	0.49976644	1.1064073	0.3211679	0.47655195	1.0	3166	tags=33%, list=15%, signal=39%
GO_POSITIVE_REGULATION_OF_CELL_MORPHOGENESIS_INVOLVED_IN_DIFFERENTIATION	GO_POSITIVE_REGULATION_OF_CELL_MORPHOGENESIS_INVOLVED_IN_DIFFERENTIATION		155	0.34884328	1.1058576	0.2836439	0.47723344	1.0	3024	tags=25%, list=14%, signal=28%
GO_REGULATION_OF_BONE_REMODELING	GO_REGULATION_OF_BONE_REMODELING		39	0.4190924	1.1055701	0.2984496	0.4774276	1.0	3547	tags=28%, list=16%, signal=34%
GO_NEGATIVE_REGULATION_OF_PROTEOLYSIS	GO_NEGATIVE_REGULATION_OF_PROTEOLYSIS		300	0.30875117	1.1055102	0.23991935	0.4772195	1.0	2918	tags=18%, list=13%, signal=21%
GO_REGULATION_OF_TOLL_LIKE_RECEPTOR_SIGNALING_PATHWAY	GO_REGULATION_OF_TOLL_LIKE_RECEPTOR_SIGNALING_PATHWAY		45	0.47306708	1.105509	0.33078393	0.47688302	1.0	3800	tags=38%, list=17%, signal=46%
GO_POSITIVE_REGULATION_OF_PROTEIN_TYROSINE_KINASE_ACTIVITY	GO_POSITIVE_REGULATION_OF_PROTEIN_TYROSINE_KINASE_ACTIVITY		34	0.4047372	1.1051474	0.2387755	0.47725436	1.0	3138	tags=32%, list=14%, signal=38%
GO_TRANSITION_METAL_ION_HOMEOSTASIS	GO_TRANSITION_METAL_ION_HOMEOSTASIS		102	0.32238546	1.1050268	0.28041238	0.47711998	1.0	3775	tags=22%, list=17%, signal=26%
GO_GLYCOSYL_COMPOUND_CATABOLIC_PROCESS	GO_GLYCOSYL_COMPOUND_CATABOLIC_PROCESS		39	0.3883352	1.1049477	0.26923078	0.47694653	1.0	3308	tags=21%, list=15%, signal=24%
GO_REGULATION_OF_PEPTIDYL_SERINE_PHOSPHORYLATION	GO_REGULATION_OF_PEPTIDYL_SERINE_PHOSPHORYLATION		113	0.3270334	1.1048774	0.2566735	0.47675195	1.0	3755	tags=26%, list=17%, signal=31%
GO_REGULATION_OF_INTERLEUKIN_1_SECRETION	GO_REGULATION_OF_INTERLEUKIN_1_SECRETION		28	0.5228183	1.1044599	0.35687023	0.4772658	1.0	3241	tags=36%, list=15%, signal=42%
GO_POSITIVE_REGULATION_OF_FIBROBLAST_PROLIFERATION	GO_POSITIVE_REGULATION_OF_FIBROBLAST_PROLIFERATION		51	0.4048774	1.1044549	0.29957807	0.47693872	1.0	1913	tags=20%, list=9%, signal=21%
GO_POSITIVE_REGULATION_OF_STEROID_METABOLIC_PROCESS	GO_POSITIVE_REGULATION_OF_STEROID_METABOLIC_PROCESS		23	0.4790923	1.1040987	0.2768031	0.47728878	1.0	3084	tags=30%, list=14%, signal=35%
GO_CELLULAR_RESPONSE_TO_EXTERNAL_STIMULUS	GO_CELLULAR_RESPONSE_TO_EXTERNAL_STIMULUS		252	0.31862378	1.1040295	0.19486082	0.47709212	1.0	3293	tags=23%, list=15%, signal=27%
GO_REGULATION_OF_DOPAMINE_SECRETION	GO_REGULATION_OF_DOPAMINE_SECRETION		22	0.46318597	1.103619	0.32793522	0.4775416	1.0	2386	tags=14%, list=11%, signal=15%
GO_REGULATION_OF_LEUKOCYTE_CHEMOTAXIS	GO_REGULATION_OF_LEUKOCYTE_CHEMOTAXIS		91	0.48809066	1.1035372	0.32871288	0.47738725	1.0	3170	tags=40%, list=15%, signal=46%
GO_NEGATIVE_REGULATION_OF_ANION_TRANSPORT	GO_NEGATIVE_REGULATION_OF_ANION_TRANSPORT		31	0.43597102	1.103217	0.2987805	0.47769085	1.0	1925	tags=23%, list=9%, signal=25%
GO_RESPONSE_TO_HEAT	GO_RESPONSE_TO_HEAT		85	0.37958565	1.1029319	0.2901879	0.47790614	1.0	2281	tags=18%, list=10%, signal=20%
GO_SPLEEN_DEVELOPMENT	GO_SPLEEN_DEVELOPMENT		37	0.4020782	1.1026517	0.27732792	0.47812775	1.0	3478	tags=32%, list=16%, signal=39%
GO_REGULATION_OF_INCLUSION_BODY_ASSEMBLY	GO_REGULATION_OF_INCLUSION_BODY_ASSEMBLY		15	0.45703375	1.1025301	0.30705395	0.47802287	1.0	1925	tags=20%, list=9%, signal=22%
GO_NEURON_PROJECTION_REGENERATION	GO_NEURON_PROJECTION_REGENERATION		30	0.43542942	1.1022193	0.30620155	0.47826403	1.0	2442	tags=23%, list=11%, signal=26%
GO_POSITIVE_REGULATION_OF_PROTEIN_SERINE_THREONINE_KINASE_ACTIVITY	GO_POSITIVE_REGULATION_OF_PROTEIN_SERINE_THREONINE_KINASE_ACTIVITY		272	0.3084727	1.1017615	0.23625255	0.47882307	1.0	3404	tags=26%, list=16%, signal=30%
GO_POST_EMBRYONIC_DEVELOPMENT	GO_POST_EMBRYONIC_DEVELOPMENT		86	0.323885	1.1016878	0.258	0.47862533	1.0	3630	tags=28%, list=17%, signal=33%
GO_SPROUTING_ANGIOGENESIS	GO_SPROUTING_ANGIOGENESIS		42	0.4418145	1.1010741	0.30851063	0.47953168	1.0	3298	tags=43%, list=15%, signal=50%
GO_MEMBRANE_LIPID_CATABOLIC_PROCESS	GO_MEMBRANE_LIPID_CATABOLIC_PROCESS		22	0.4111109	1.1008648	0.31697342	0.47959253	1.0	4354	tags=32%, list=20%, signal=40%
GO_CELL_KILLING	GO_CELL_KILLING		50	0.44140422	1.1007417	0.33584905	0.4794868	1.0	2917	tags=24%, list=13%, signal=28%
GO_MEMBRANE_BIOGENESIS	GO_MEMBRANE_BIOGENESIS		30	0.4082939	1.1007285	0.29296875	0.47918195	1.0	4442	tags=33%, list=20%, signal=42%
GO_MULTICELLULAR_ORGANISMAL_HOMEOSTASIS	GO_MULTICELLULAR_ORGANISMAL_HOMEOSTASIS		252	0.35097864	1.1002302	0.28085107	0.47986454	1.0	3824	tags=27%, list=18%, signal=32%
GO_POSITIVE_REGULATION_OF_LYASE_ACTIVITY	GO_POSITIVE_REGULATION_OF_LYASE_ACTIVITY		55	0.3502274	1.1001487	0.29962546	0.47967532	1.0	3691	tags=24%, list=17%, signal=28%
GO_DERMATAN_SULFATE_PROTEOGLYCAN_METABOLIC_PROCESS	GO_DERMATAN_SULFATE_PROTEOGLYCAN_METABOLIC_PROCESS		16	0.56113124	1.1000583	0.3787234	0.47952554	1.0	3778	tags=50%, list=17%, signal=60%
GO_REGULATION_OF_FIBROBLAST_GROWTH_FACTOR_RECEPTOR_SIGNALING_PATHWAY	GO_REGULATION_OF_FIBROBLAST_GROWTH_FACTOR_RECEPTOR_SIGNALING_PATHWAY		24	0.44913095	1.0994993	0.30833334	0.48024285	1.0	1948	tags=21%, list=9%, signal=23%
GO_REGULATION_OF_CD4_POSITIVE_ALPHA_BETA_T_CELL_ACTIVATION	GO_REGULATION_OF_CD4_POSITIVE_ALPHA_BETA_T_CELL_ACTIVATION		38	0.50166124	1.097991	0.35166994	0.48280373	1.0	3406	tags=37%, list=16%, signal=44%
GO_REGULATION_OF_STAT_CASCADE	GO_REGULATION_OF_STAT_CASCADE		141	0.3383528	1.0972381	0.2376033	0.4839204	1.0	3170	tags=19%, list=15%, signal=22%
GO_SKELETAL_MUSCLE_TISSUE_REGENERATION	GO_SKELETAL_MUSCLE_TISSUE_REGENERATION		25	0.47367626	1.097111	0.35021096	0.48381048	1.0	1347	tags=20%, list=6%, signal=21%
GO_PURINE_CONTAINING_COMPOUND_SALVAGE	GO_PURINE_CONTAINING_COMPOUND_SALVAGE		16	0.46386778	1.0968976	0.32108316	0.4838882	1.0	267	tags=13%, list=1%, signal=13%
GO_CELLULAR_RESPONSE_TO_ESTROGEN_STIMULUS	GO_CELLULAR_RESPONSE_TO_ESTROGEN_STIMULUS		38	0.39155957	1.0965425	0.28657314	0.484264	1.0	1926	tags=16%, list=9%, signal=17%
GO_NEURAL_CREST_CELL_DIFFERENTIATION	GO_NEURAL_CREST_CELL_DIFFERENTIATION		74	0.40333688	1.0962155	0.29700854	0.48457232	1.0	3194	tags=23%, list=15%, signal=27%
GO_GLYCOPROTEIN_METABOLIC_PROCESS	GO_GLYCOPROTEIN_METABOLIC_PROCESS		332	0.3317513	1.0954725	0.27564102	0.48569605	1.0	3802	tags=24%, list=17%, signal=29%
GO_INOSITOL_PHOSPHATE_MEDIATED_SIGNALING	GO_INOSITOL_PHOSPHATE_MEDIATED_SIGNALING		18	0.44067702	1.0954714	0.35234216	0.485359	1.0	3697	tags=44%, list=17%, signal=54%
GO_AMMONIUM_TRANSPORT	GO_AMMONIUM_TRANSPORT		54	0.38624534	1.0952682	0.2917505	0.48543108	1.0	3891	tags=28%, list=18%, signal=34%
GO_REGULATION_OF_AUTOPHAGOSOME_ASSEMBLY	GO_REGULATION_OF_AUTOPHAGOSOME_ASSEMBLY		34	0.34444255	1.0951842	0.31746033	0.4852769	1.0	3451	tags=21%, list=16%, signal=24%
GO_RHYTHMIC_PROCESS	GO_RHYTHMIC_PROCESS		285	0.30746883	1.0948296	0.25274727	0.48559436	1.0	2956	tags=19%, list=14%, signal=22%
GO_POLYOL_TRANSPORT	GO_POLYOL_TRANSPORT		16	0.46326828	1.0943376	0.336714	0.48620957	1.0	2965	tags=25%, list=14%, signal=29%
GO_REGULATION_OF_SYNAPSE_STRUCTURE_OR_ACTIVITY	GO_REGULATION_OF_SYNAPSE_STRUCTURE_OR_ACTIVITY		216	0.3304734	1.0940546	0.28512397	0.48642984	1.0	2250	tags=14%, list=10%, signal=16%
GO_PHARYNGEAL_SYSTEM_DEVELOPMENT	GO_PHARYNGEAL_SYSTEM_DEVELOPMENT		16	0.50841767	1.0939533	0.33744857	0.48627567	1.0	3353	tags=31%, list=15%, signal=37%
GO_POSITIVE_REGULATION_OF_STRESS_ACTIVATED_PROTEIN_KINASE_SIGNALING_CASCADE	GO_POSITIVE_REGULATION_OF_STRESS_ACTIVATED_PROTEIN_KINASE_SIGNALING_CASCADE		129	0.34128818	1.0921159	0.25910932	0.4895393	1.0	1979	tags=19%, list=9%, signal=21%
GO_POSITIVE_REGULATION_OF_SMOOTH_MUSCLE_CELL_PROLIFERATION	GO_POSITIVE_REGULATION_OF_SMOOTH_MUSCLE_CELL_PROLIFERATION		59	0.39386013	1.0915703	0.30691057	0.49024507	1.0	1924	tags=22%, list=9%, signal=24%
GO_REGULATION_OF_TOR_SIGNALING	GO_REGULATION_OF_TOR_SIGNALING		65	0.30737343	1.0911832	0.29211086	0.49063987	1.0	3222	tags=18%, list=15%, signal=22%
GO_REGULATION_OF_CHEMOKINE_PRODUCTION	GO_REGULATION_OF_CHEMOKINE_PRODUCTION		61	0.41054434	1.0909806	0.3102767	0.49069938	1.0	2059	tags=25%, list=9%, signal=27%
GO_POSITIVE_REGULATION_OF_REACTIVE_OXYGEN_SPECIES_BIOSYNTHETIC_PROCESS	GO_POSITIVE_REGULATION_OF_REACTIVE_OXYGEN_SPECIES_BIOSYNTHETIC_PROCESS		47	0.43182656	1.090789	0.34538153	0.4907459	1.0	3170	tags=38%, list=15%, signal=45%
GO_REGULATION_OF_PROTEIN_STABILITY	GO_REGULATION_OF_PROTEIN_STABILITY		204	0.2598767	1.0898281	0.2636917	0.49230573	1.0	2500	tags=14%, list=11%, signal=15%
GO_GASTRULATION	GO_GASTRULATION		144	0.35093826	1.0896039	0.30638298	0.4924109	1.0	3049	tags=19%, list=14%, signal=22%
GO_POSITIVE_REGULATION_OF_LYMPHOCYTE_MIGRATION	GO_POSITIVE_REGULATION_OF_LYMPHOCYTE_MIGRATION		25	0.5478131	1.0895053	0.3898305	0.49226838	1.0	1783	tags=32%, list=8%, signal=35%
GO_REGULATION_OF_FIBROBLAST_PROLIFERATION	GO_REGULATION_OF_FIBROBLAST_PROLIFERATION		78	0.35727727	1.0888416	0.31078225	0.4932446	1.0	2912	tags=21%, list=13%, signal=24%
GO_CARTILAGE_DEVELOPMENT_INVOLVED_IN_ENDOCHONDRAL_BONE_MORPHOGENESIS	GO_CARTILAGE_DEVELOPMENT_INVOLVED_IN_ENDOCHONDRAL_BONE_MORPHOGENESIS		19	0.50539035	1.0873611	0.37090164	0.49578455	1.0	2125	tags=32%, list=10%, signal=35%
GO_POSITIVE_REGULATION_OF_CELLULAR_RESPONSE_TO_INSULIN_STIMULUS	GO_POSITIVE_REGULATION_OF_CELLULAR_RESPONSE_TO_INSULIN_STIMULUS		20	0.40832278	1.0870394	0.32397407	0.49608108	1.0	3755	tags=35%, list=17%, signal=42%
GO_REGULATION_OF_PROTEIN_LOCALIZATION_TO_CELL_SURFACE	GO_REGULATION_OF_PROTEIN_LOCALIZATION_TO_CELL_SURFACE		25	0.43268928	1.0869827	0.31893003	0.49585938	1.0	3042	tags=32%, list=14%, signal=37%
GO_DIGESTIVE_TRACT_MORPHOGENESIS	GO_DIGESTIVE_TRACT_MORPHOGENESIS		48	0.42003784	1.0869057	0.3129103	0.4956693	1.0	3130	tags=33%, list=14%, signal=39%
GO_REGULATION_OF_NOTCH_SIGNALING_PATHWAY	GO_REGULATION_OF_NOTCH_SIGNALING_PATHWAY		63	0.3792286	1.0866883	0.2943723	0.49574465	1.0	2732	tags=22%, list=13%, signal=25%
GO_ENDOTHELIAL_CELL_DIFFERENTIATION	GO_ENDOTHELIAL_CELL_DIFFERENTIATION		70	0.37011272	1.086431	0.33966243	0.49586645	1.0	2898	tags=29%, list=13%, signal=33%
GO_NITRIC_OXIDE_METABOLIC_PROCESS	GO_NITRIC_OXIDE_METABOLIC_PROCESS		15	0.5063848	1.086047	0.3251029	0.496279	1.0	1697	tags=33%, list=8%, signal=36%
GO_REGULATION_OF_PATHWAY_RESTRICTED_SMAD_PROTEIN_PHOSPHORYLATION	GO_REGULATION_OF_PATHWAY_RESTRICTED_SMAD_PROTEIN_PHOSPHORYLATION		56	0.39509603	1.0860212	0.34141415	0.49599972	1.0	1687	tags=13%, list=8%, signal=14%
GO_PHOSPHATIDYLINOSITOL_BIOSYNTHETIC_PROCESS	GO_PHOSPHATIDYLINOSITOL_BIOSYNTHETIC_PROCESS		117	0.28809145	1.0844883	0.2783505	0.49867937	1.0	3066	tags=18%, list=14%, signal=21%
GO_SENSORY_PERCEPTION_OF_PAIN	GO_SENSORY_PERCEPTION_OF_PAIN		73	0.37547976	1.0831476	0.28151262	0.5009529	1.0	2441	tags=21%, list=11%, signal=23%
GO_RESPONSE_TO_ALKALOID	GO_RESPONSE_TO_ALKALOID		132	0.3463829	1.0828724	0.29124236	0.50119096	1.0	2133	tags=17%, list=10%, signal=18%
GO_GOLGI_ORGANIZATION	GO_GOLGI_ORGANIZATION		83	0.28931075	1.0814043	0.30349344	0.5037671	1.0	3899	tags=20%, list=18%, signal=25%
GO_REGULATION_OF_RESPONSE_TO_BIOTIC_STIMULUS	GO_REGULATION_OF_RESPONSE_TO_BIOTIC_STIMULUS		220	0.32895535	1.0811151	0.31906614	0.50399196	1.0	2059	tags=15%, list=9%, signal=16%
GO_MODULATION_BY_SYMBIONT_OF_HOST_CELLULAR_PROCESS	GO_MODULATION_BY_SYMBIONT_OF_HOST_CELLULAR_PROCESS		26	0.3774022	1.081084	0.36935166	0.5037141	1.0	1868	tags=15%, list=9%, signal=17%
GO_FLUID_TRANSPORT	GO_FLUID_TRANSPORT		25	0.44181353	1.0809233	0.31474105	0.5036975	1.0	3032	tags=24%, list=14%, signal=28%
GO_LONG_CHAIN_FATTY_ACID_TRANSPORT	GO_LONG_CHAIN_FATTY_ACID_TRANSPORT		40	0.41021544	1.0798966	0.32635984	0.505389	1.0	2714	tags=25%, list=12%, signal=29%
GO_RESPONSE_TO_MOLECULE_OF_BACTERIAL_ORIGIN	GO_RESPONSE_TO_MOLECULE_OF_BACTERIAL_ORIGIN		306	0.38342732	1.0797892	0.31137726	0.50523096	1.0	2841	tags=25%, list=13%, signal=28%
GO_REGULATION_OF_T_CELL_DIFFERENTIATION	GO_REGULATION_OF_T_CELL_DIFFERENTIATION		103	0.4192262	1.0797303	0.32941177	0.5050104	1.0	3526	tags=35%, list=16%, signal=42%
GO_LUNG_ALVEOLUS_DEVELOPMENT	GO_LUNG_ALVEOLUS_DEVELOPMENT		41	0.4111582	1.0793134	0.32403433	0.50548226	1.0	3309	tags=27%, list=15%, signal=32%
GO_NEGATIVE_REGULATION_OF_ADAPTIVE_IMMUNE_RESPONSE	GO_NEGATIVE_REGULATION_OF_ADAPTIVE_IMMUNE_RESPONSE		37	0.46176592	1.0792623	0.375	0.505253	1.0	3457	tags=32%, list=16%, signal=38%
GO_ANTERIOR_POSTERIOR_PATTERN_SPECIFICATION	GO_ANTERIOR_POSTERIOR_PATTERN_SPECIFICATION		184	0.35656697	1.079256	0.31096196	0.50492424	1.0	2116	tags=17%, list=10%, signal=19%
GO_POSITIVE_REGULATION_OF_CATABOLIC_PROCESS	GO_POSITIVE_REGULATION_OF_CATABOLIC_PROCESS		379	0.2496565	1.0788031	0.26774848	0.505494	1.0	3389	tags=17%, list=16%, signal=20%
GO_POSITIVE_REGULATION_OF_HEART_GROWTH	GO_POSITIVE_REGULATION_OF_HEART_GROWTH		26	0.45563954	1.0783548	0.33669356	0.50600433	1.0	2451	tags=31%, list=11%, signal=35%
GO_NUCLEOBASE_CONTAINING_SMALL_MOLECULE_METABOLIC_PROCESS	GO_NUCLEOBASE_CONTAINING_SMALL_MOLECULE_METABOLIC_PROCESS		484	0.26784676	1.078061	0.28305784	0.5062481	1.0	1970	tags=10%, list=9%, signal=11%
GO_GLUCOSE_METABOLIC_PROCESS	GO_GLUCOSE_METABOLIC_PROCESS		113	0.3381213	1.0777475	0.29867256	0.50655794	1.0	1773	tags=14%, list=8%, signal=15%
GO_LEUKOCYTE_DEGRANULATION	GO_LEUKOCYTE_DEGRANULATION		28	0.46412364	1.077236	0.37843138	0.5072024	1.0	2920	tags=32%, list=13%, signal=37%
GO_REGULATION_OF_INTERFERON_ALPHA_PRODUCTION	GO_REGULATION_OF_INTERFERON_ALPHA_PRODUCTION		19	0.5711893	1.0772223	0.4427481	0.5068939	1.0	2059	tags=26%, list=9%, signal=29%
GO_EMBRYONIC_PATTERN_SPECIFICATION	GO_EMBRYONIC_PATTERN_SPECIFICATION		55	0.3686876	1.0768361	0.31223628	0.5073064	1.0	718	tags=9%, list=3%, signal=9%
GO_REGULATION_OF_MEMBRANE_PROTEIN_ECTODOMAIN_PROTEOLYSIS	GO_REGULATION_OF_MEMBRANE_PROTEIN_ECTODOMAIN_PROTEOLYSIS		20	0.4874213	1.0764586	0.33333334	0.50767934	1.0	3146	tags=50%, list=14%, signal=58%
GO_BRANCHING_INVOLVED_IN_SALIVARY_GLAND_MORPHOGENESIS	GO_BRANCHING_INVOLVED_IN_SALIVARY_GLAND_MORPHOGENESIS		16	0.47499004	1.0763829	0.35881105	0.5074849	1.0	2898	tags=31%, list=13%, signal=36%
GO_EMBRYONIC_CAMERA_TYPE_EYE_DEVELOPMENT	GO_EMBRYONIC_CAMERA_TYPE_EYE_DEVELOPMENT		35	0.40745783	1.0758615	0.32388663	0.50815964	1.0	2259	tags=17%, list=10%, signal=19%
GO_POSITIVE_REGULATION_OF_CD4_POSITIVE_ALPHA_BETA_T_CELL_ACTIVATION	GO_POSITIVE_REGULATION_OF_CD4_POSITIVE_ALPHA_BETA_T_CELL_ACTIVATION		27	0.5211454	1.0758576	0.3984375	0.50782496	1.0	804	tags=22%, list=4%, signal=23%
GO_REGULATION_OF_EPITHELIAL_CELL_DIFFERENTIATION	GO_REGULATION_OF_EPITHELIAL_CELL_DIFFERENTIATION		119	0.31879315	1.0758069	0.2642706	0.5076011	1.0	3084	tags=19%, list=14%, signal=22%
GO_LYMPHOCYTE_MIGRATION	GO_LYMPHOCYTE_MIGRATION		43	0.55866045	1.0757933	0.3944773	0.50728536	1.0	3125	tags=49%, list=14%, signal=57%
GO_REGULATION_OF_PROTEIN_IMPORT_INTO_NUCLEUS_TRANSLOCATION	GO_REGULATION_OF_PROTEIN_IMPORT_INTO_NUCLEUS_TRANSLOCATION		21	0.42597377	1.0757854	0.33737373	0.5069572	1.0	3222	tags=29%, list=15%, signal=34%
GO_ENDOPLASMIC_RETICULUM_ORGANIZATION	GO_ENDOPLASMIC_RETICULUM_ORGANIZATION		36	0.36948106	1.0757527	0.34130436	0.50668544	1.0	1160	tags=11%, list=5%, signal=12%
GO_NEURAL_TUBE_FORMATION	GO_NEURAL_TUBE_FORMATION		94	0.3457538	1.0751699	0.31837606	0.5074705	1.0	3351	tags=21%, list=15%, signal=25%
GO_IRON_ION_HOMEOSTASIS	GO_IRON_ION_HOMEOSTASIS		65	0.35671937	1.0749402	0.33195022	0.5075681	1.0	3775	tags=23%, list=17%, signal=28%
GO_NEGATIVE_REGULATION_OF_MAP_KINASE_ACTIVITY	GO_NEGATIVE_REGULATION_OF_MAP_KINASE_ACTIVITY		71	0.36689436	1.0749353	0.30737704	0.5072372	1.0	3032	tags=23%, list=14%, signal=26%
GO_CELLULAR_RESPONSE_TO_ABIOTIC_STIMULUS	GO_CELLULAR_RESPONSE_TO_ABIOTIC_STIMULUS		249	0.29432324	1.0748031	0.28994083	0.50717133	1.0	3035	tags=16%, list=14%, signal=19%
GO_REGULATION_OF_DEFENSE_RESPONSE_TO_VIRUS_BY_VIRUS	GO_REGULATION_OF_DEFENSE_RESPONSE_TO_VIRUS_BY_VIRUS		29	0.43431637	1.0743226	0.38535646	0.50773823	1.0	2764	tags=31%, list=13%, signal=36%
GO_REGULATION_OF_MESENCHYMAL_CELL_PROLIFERATION	GO_REGULATION_OF_MESENCHYMAL_CELL_PROLIFERATION		34	0.46011057	1.0727075	0.36563876	0.5106179	1.0	3309	tags=41%, list=15%, signal=48%
GO_NEGATIVE_REGULATION_OF_TRANSFERASE_ACTIVITY	GO_NEGATIVE_REGULATION_OF_TRANSFERASE_ACTIVITY		328	0.26916412	1.0724612	0.27991885	0.51078695	1.0	2784	tags=14%, list=13%, signal=16%
GO_HEMATOPOIETIC_PROGENITOR_CELL_DIFFERENTIATION	GO_HEMATOPOIETIC_PROGENITOR_CELL_DIFFERENTIATION		96	0.336719	1.0720915	0.29821074	0.5111729	1.0	3101	tags=22%, list=14%, signal=25%
GO_LIPID_LOCALIZATION	GO_LIPID_LOCALIZATION		247	0.31387645	1.0710553	0.27911645	0.5129481	1.0	2389	tags=14%, list=11%, signal=16%
GO_REGULATION_OF_LIPID_TRANSPORT	GO_REGULATION_OF_LIPID_TRANSPORT		92	0.32109678	1.0710424	0.3031496	0.51262844	1.0	3755	tags=23%, list=17%, signal=27%
GO_PROTEIN_OLIGOMERIZATION	GO_PROTEIN_OLIGOMERIZATION		403	0.27081963	1.0706209	0.24788135	0.51313066	1.0	2507	tags=14%, list=12%, signal=16%
GO_REGULATION_OF_DNA_BINDING	GO_REGULATION_OF_DNA_BINDING		90	0.32145607	1.0695022	0.3181818	0.5150002	1.0	3406	tags=22%, list=16%, signal=26%
GO_REGULATION_OF_INSULIN_SECRETION_INVOLVED_IN_CELLULAR_RESPONSE_TO_GLUCOSE_STIMULUS	GO_REGULATION_OF_INSULIN_SECRETION_INVOLVED_IN_CELLULAR_RESPONSE_TO_GLUCOSE_STIMULUS		50	0.354147	1.0691502	0.32921812	0.5153798	1.0	2578	tags=16%, list=12%, signal=18%
GO_COCHLEA_DEVELOPMENT	GO_COCHLEA_DEVELOPMENT		38	0.4157503	1.0690765	0.36708862	0.5151657	1.0	2732	tags=26%, list=13%, signal=30%
GO_POSITIVE_REGULATION_OF_MAP_KINASE_ACTIVITY	GO_POSITIVE_REGULATION_OF_MAP_KINASE_ACTIVITY		197	0.31819457	1.0689756	0.29484537	0.5150294	1.0	3404	tags=26%, list=16%, signal=30%
GO_ACTIVATION_OF_PROTEIN_KINASE_ACTIVITY	GO_ACTIVATION_OF_PROTEIN_KINASE_ACTIVITY		268	0.30044335	1.0689529	0.28225806	0.5147327	1.0	3561	tags=25%, list=16%, signal=30%
GO_PROTEIN_HOMOTRIMERIZATION	GO_PROTEIN_HOMOTRIMERIZATION		19	0.4254181	1.068931	0.34419551	0.51443577	1.0	5686	tags=53%, list=26%, signal=71%
GO_REGULATION_OF_BONE_RESORPTION	GO_REGULATION_OF_BONE_RESORPTION		31	0.43364474	1.0687574	0.3256705	0.5144289	1.0	2646	tags=23%, list=12%, signal=26%
GO_PROTEIN_HOMOTETRAMERIZATION	GO_PROTEIN_HOMOTETRAMERIZATION		57	0.34031188	1.0673165	0.33333334	0.5169319	1.0	2477	tags=18%, list=11%, signal=20%
GO_PHOSPHOLIPID_CATABOLIC_PROCESS	GO_PHOSPHOLIPID_CATABOLIC_PROCESS		28	0.41895202	1.066951	0.37058824	0.5173203	1.0	5085	tags=43%, list=23%, signal=56%
GO_NEGATIVE_REGULATION_OF_GLYCOPROTEIN_METABOLIC_PROCESS	GO_NEGATIVE_REGULATION_OF_GLYCOPROTEIN_METABOLIC_PROCESS		15	0.44585812	1.0667682	0.36673346	0.5173503	1.0	3289	tags=40%, list=15%, signal=47%
GO_BRANCHING_INVOLVED_IN_URETERIC_BUD_MORPHOGENESIS	GO_BRANCHING_INVOLVED_IN_URETERIC_BUD_MORPHOGENESIS		44	0.42612863	1.0665835	0.33626375	0.517349	1.0	3138	tags=27%, list=14%, signal=32%
GO_ORGANELLE_DISASSEMBLY	GO_ORGANELLE_DISASSEMBLY		176	0.2676314	1.0665109	0.29249012	0.51714444	1.0	3097	tags=18%, list=14%, signal=20%
GO_REGULATION_OF_ACTIN_CYTOSKELETON_REORGANIZATION	GO_REGULATION_OF_ACTIN_CYTOSKELETON_REORGANIZATION		31	0.38916537	1.0650876	0.3640082	0.51962304	1.0	3561	tags=39%, list=16%, signal=46%
GO_NEGATIVE_REGULATION_OF_CELLULAR_AMIDE_METABOLIC_PROCESS	GO_NEGATIVE_REGULATION_OF_CELLULAR_AMIDE_METABOLIC_PROCESS		117	0.27005807	1.064976	0.3360161	0.5194982	1.0	3889	tags=21%, list=18%, signal=26%
GO_REGULATION_OF_STEM_CELL_PROLIFERATION	GO_REGULATION_OF_STEM_CELL_PROLIFERATION		84	0.37259933	1.0637062	0.36188436	0.5216407	1.0	3330	tags=30%, list=15%, signal=35%
GO_NEGATIVE_REGULATION_OF_CD4_POSITIVE_ALPHA_BETA_T_CELL_ACTIVATION	GO_NEGATIVE_REGULATION_OF_CD4_POSITIVE_ALPHA_BETA_T_CELL_ACTIVATION		15	0.4864192	1.0636766	0.39138943	0.5213478	1.0	3176	tags=33%, list=15%, signal=39%
GO_METANEPHRIC_NEPHRON_DEVELOPMENT	GO_METANEPHRIC_NEPHRON_DEVELOPMENT		31	0.4446282	1.0632995	0.35560346	0.52178156	1.0	3267	tags=32%, list=15%, signal=38%
GO_RESPONSE_TO_STARVATION	GO_RESPONSE_TO_STARVATION		145	0.3178185	1.0632339	0.30555555	0.521569	1.0	3069	tags=20%, list=14%, signal=23%
GO_PYRIMIDINE_RIBONUCLEOSIDE_METABOLIC_PROCESS	GO_PYRIMIDINE_RIBONUCLEOSIDE_METABOLIC_PROCESS		26	0.38494894	1.0623128	0.33587787	0.52302086	1.0	3844	tags=27%, list=18%, signal=33%
GO_MEMBRANE_ASSEMBLY	GO_MEMBRANE_ASSEMBLY		25	0.41641942	1.0610203	0.36	0.52526313	1.0	4442	tags=36%, list=20%, signal=45%
GO_REGULATION_OF_CARDIAC_MUSCLE_TISSUE_DEVELOPMENT	GO_REGULATION_OF_CARDIAC_MUSCLE_TISSUE_DEVELOPMENT		46	0.4224573	1.0603757	0.3798768	0.52623	1.0	3290	tags=33%, list=15%, signal=38%
GO_REGULATION_OF_LONG_TERM_SYNAPTIC_POTENTIATION	GO_REGULATION_OF_LONG_TERM_SYNAPTIC_POTENTIATION		19	0.4460096	1.0603456	0.39748955	0.5259366	1.0	6050	tags=42%, list=28%, signal=58%
GO_B_CELL_ACTIVATION_INVOLVED_IN_IMMUNE_RESPONSE	GO_B_CELL_ACTIVATION_INVOLVED_IN_IMMUNE_RESPONSE		34	0.41077343	1.060038	0.36969697	0.5262474	1.0	3308	tags=35%, list=15%, signal=42%
GO_REGULATION_OF_SULFUR_METABOLIC_PROCESS	GO_REGULATION_OF_SULFUR_METABOLIC_PROCESS		19	0.38293603	1.0596442	0.35257733	0.52670634	1.0	3534	tags=21%, list=16%, signal=25%
GO_EPITHELIAL_STRUCTURE_MAINTENANCE	GO_EPITHELIAL_STRUCTURE_MAINTENANCE		21	0.44069242	1.0595447	0.3668033	0.5265624	1.0	409	tags=10%, list=2%, signal=10%
GO_POSITIVE_REGULATION_OF_EPITHELIAL_CELL_MIGRATION	GO_POSITIVE_REGULATION_OF_EPITHELIAL_CELL_MIGRATION		99	0.3771388	1.0595163	0.38155136	0.52628005	1.0	3170	tags=29%, list=15%, signal=34%
GO_NEGATIVE_REGULATION_OF_MAPK_CASCADE	GO_NEGATIVE_REGULATION_OF_MAPK_CASCADE		139	0.32695475	1.0591762	0.34146342	0.52659297	1.0	2734	tags=19%, list=13%, signal=22%
GO_ORGANIC_ACID_BIOSYNTHETIC_PROCESS	GO_ORGANIC_ACID_BIOSYNTHETIC_PROCESS		246	0.3143282	1.0588712	0.30864197	0.5268821	1.0	2478	tags=16%, list=11%, signal=18%
GO_RESPONSE_TO_CORTICOSTEROID	GO_RESPONSE_TO_CORTICOSTEROID		171	0.33219436	1.0583344	0.3265306	0.52758116	1.0	2504	tags=19%, list=12%, signal=22%
GO_CELLULAR_METABOLIC_COMPOUND_SALVAGE	GO_CELLULAR_METABOLIC_COMPOUND_SALVAGE		35	0.37181073	1.0580028	0.36450383	0.5279141	1.0	2107	tags=17%, list=10%, signal=19%
GO_RESPIRATORY_SYSTEM_DEVELOPMENT	GO_RESPIRATORY_SYSTEM_DEVELOPMENT		192	0.34914777	1.0579661	0.35511982	0.5276432	1.0	2297	tags=18%, list=11%, signal=20%
GO_FACE_DEVELOPMENT	GO_FACE_DEVELOPMENT		49	0.36313528	1.0576385	0.35791758	0.5279508	1.0	4292	tags=35%, list=20%, signal=43%
GO_NEGATIVE_REGULATION_OF_LYMPHOCYTE_DIFFERENTIATION	GO_NEGATIVE_REGULATION_OF_LYMPHOCYTE_DIFFERENTIATION		39	0.36524257	1.0566142	0.34141415	0.52957755	1.0	3176	tags=26%, list=15%, signal=30%
GO_POSITIVE_REGULATION_OF_ANION_TRANSPORT	GO_POSITIVE_REGULATION_OF_ANION_TRANSPORT		55	0.3568018	1.0562848	0.37022132	0.5298891	1.0	2464	tags=20%, list=11%, signal=22%
GO_POSITIVE_REGULATION_OF_TRANSCRIPTION_FROM_RNA_POLYMERASE_II_PROMOTER_INVOLVED_IN_CELLULAR_RESPONSE_TO_CHEMICAL_STIMULUS	GO_POSITIVE_REGULATION_OF_TRANSCRIPTION_FROM_RNA_POLYMERASE_II_PROMOTER_INVOLVED_IN_CELLULAR_RESPONSE_TO_CHEMICAL_STIMULUS		26	0.37522689	1.0549923	0.36325678	0.53208894	1.0	2478	tags=23%, list=11%, signal=26%
GO_COLUMNAR_CUBOIDAL_EPITHELIAL_CELL_DIFFERENTIATION	GO_COLUMNAR_CUBOIDAL_EPITHELIAL_CELL_DIFFERENTIATION		107	0.33748525	1.0549055	0.32126698	0.5319246	1.0	3967	tags=25%, list=18%, signal=31%
GO_REGULATION_OF_MULTICELLULAR_ORGANISM_GROWTH	GO_REGULATION_OF_MULTICELLULAR_ORGANISM_GROWTH		65	0.29141155	1.0548491	0.3436214	0.5317036	1.0	3823	tags=18%, list=18%, signal=22%
GO_CELL_DEATH_IN_RESPONSE_TO_OXIDATIVE_STRESS	GO_CELL_DEATH_IN_RESPONSE_TO_OXIDATIVE_STRESS		17	0.42128953	1.0536792	0.3859649	0.5337067	1.0	2966	tags=35%, list=14%, signal=41%
GO_TELENCEPHALON_GLIAL_CELL_MIGRATION	GO_TELENCEPHALON_GLIAL_CELL_MIGRATION		18	0.40187347	1.053325	0.37704918	0.53401214	1.0	3310	tags=22%, list=15%, signal=26%
GO_SODIUM_ION_HOMEOSTASIS	GO_SODIUM_ION_HOMEOSTASIS		28	0.44482568	1.0530055	0.40425533	0.53427994	1.0	1879	tags=14%, list=9%, signal=16%
GO_SEMAPHORIN_PLEXIN_SIGNALING_PATHWAY	GO_SEMAPHORIN_PLEXIN_SIGNALING_PATHWAY		36	0.39280856	1.0525467	0.38641188	0.5348254	1.0	3353	tags=25%, list=15%, signal=30%
GO_POSITIVE_REGULATION_OF_SYNAPTIC_TRANSMISSION_GLUTAMATERGIC	GO_POSITIVE_REGULATION_OF_SYNAPTIC_TRANSMISSION_GLUTAMATERGIC		17	0.44812143	1.052361	0.35856575	0.53484493	1.0	3957	tags=41%, list=18%, signal=50%
GO_REGULATION_OF_ENDOPLASMIC_RETICULUM_UNFOLDED_PROTEIN_RESPONSE	GO_REGULATION_OF_ENDOPLASMIC_RETICULUM_UNFOLDED_PROTEIN_RESPONSE		24	0.36814132	1.0519485	0.40040243	0.5353315	1.0	3096	tags=21%, list=14%, signal=24%
GO_VENOUS_BLOOD_VESSEL_DEVELOPMENT	GO_VENOUS_BLOOD_VESSEL_DEVELOPMENT		15	0.47881475	1.0518152	0.38414633	0.53524935	1.0	4493	tags=60%, list=21%, signal=76%
GO_REGULATION_OF_INTERLEUKIN_5_PRODUCTION	GO_REGULATION_OF_INTERLEUKIN_5_PRODUCTION		18	0.44917062	1.0513898	0.36938775	0.5357278	1.0	4414	tags=50%, list=20%, signal=63%
GO_SOMATIC_STEM_CELL_POPULATION_MAINTENANCE	GO_SOMATIC_STEM_CELL_POPULATION_MAINTENANCE		64	0.3322315	1.0510089	0.36129034	0.5361827	1.0	2716	tags=17%, list=12%, signal=20%
GO_EMBRYONIC_SKELETAL_SYSTEM_DEVELOPMENT	GO_EMBRYONIC_SKELETAL_SYSTEM_DEVELOPMENT		119	0.38667437	1.0505557	0.36695278	0.5367425	1.0	2259	tags=21%, list=10%, signal=23%
GO_POSITIVE_REGULATION_OF_TRANSCRIPTION_FACTOR_IMPORT_INTO_NUCLEUS	GO_POSITIVE_REGULATION_OF_TRANSCRIPTION_FACTOR_IMPORT_INTO_NUCLEUS		51	0.40775433	1.0501701	0.39344263	0.537145	1.0	2042	tags=20%, list=9%, signal=22%
GO_REGULATION_OF_RESPONSE_TO_CYTOKINE_STIMULUS	GO_REGULATION_OF_RESPONSE_TO_CYTOKINE_STIMULUS		135	0.33237183	1.0501052	0.38257575	0.53694236	1.0	2589	tags=16%, list=12%, signal=18%
GO_INORGANIC_ANION_TRANSPORT	GO_INORGANIC_ANION_TRANSPORT		124	0.31538898	1.0492737	0.34166667	0.5382981	1.0	4032	tags=20%, list=19%, signal=25%
GO_REGULATION_OF_INNATE_IMMUNE_RESPONSE	GO_REGULATION_OF_INNATE_IMMUNE_RESPONSE		338	0.36603454	1.0491896	0.42857143	0.53812164	1.0	3526	tags=23%, list=16%, signal=27%
GO_CEREBRAL_CORTEX_DEVELOPMENT	GO_CEREBRAL_CORTEX_DEVELOPMENT		102	0.32509014	1.047879	0.33880904	0.5404265	1.0	3655	tags=28%, list=17%, signal=34%
GO_REGULATION_OF_ARF_PROTEIN_SIGNAL_TRANSDUCTION	GO_REGULATION_OF_ARF_PROTEIN_SIGNAL_TRANSDUCTION		15	0.36138257	1.0475224	0.39328063	0.5407907	1.0	4784	tags=33%, list=22%, signal=43%
GO_PHASIC_SMOOTH_MUSCLE_CONTRACTION	GO_PHASIC_SMOOTH_MUSCLE_CONTRACTION		16	0.48397368	1.0474949	0.38866398	0.5404987	1.0	1881	tags=25%, list=9%, signal=27%
GO_NADH_METABOLIC_PROCESS	GO_NADH_METABOLIC_PROCESS		34	0.3814952	1.0474788	0.3736952	0.5401803	1.0	563	tags=12%, list=3%, signal=12%
GO_UNSATURATED_FATTY_ACID_BIOSYNTHETIC_PROCESS	GO_UNSATURATED_FATTY_ACID_BIOSYNTHETIC_PROCESS		52	0.41685167	1.0472013	0.3717694	0.5404002	1.0	1924	tags=21%, list=9%, signal=23%
GO_OVARIAN_FOLLICLE_DEVELOPMENT	GO_OVARIAN_FOLLICLE_DEVELOPMENT		57	0.34715584	1.0470924	0.36514524	0.5402613	1.0	2956	tags=23%, list=14%, signal=26%
GO_SCHWANN_CELL_DIFFERENTIATION	GO_SCHWANN_CELL_DIFFERENTIATION		30	0.36763793	1.0470762	0.3761062	0.53994256	1.0	3755	tags=30%, list=17%, signal=36%
GO_TONGUE_DEVELOPMENT	GO_TONGUE_DEVELOPMENT		18	0.45874694	1.0469111	0.36454183	0.5399243	1.0	2956	tags=28%, list=14%, signal=32%
GO_CELLULAR_RESPONSE_TO_EXTRACELLULAR_STIMULUS	GO_CELLULAR_RESPONSE_TO_EXTRACELLULAR_STIMULUS		178	0.30740187	1.0466107	0.32478634	0.5401827	1.0	3290	tags=23%, list=15%, signal=27%
GO_REACTIVE_NITROGEN_SPECIES_METABOLIC_PROCESS	GO_REACTIVE_NITROGEN_SPECIES_METABOLIC_PROCESS		17	0.47159517	1.0463439	0.37125748	0.5403816	1.0	1697	tags=29%, list=8%, signal=32%
GO_TISSUE_HOMEOSTASIS	GO_TISSUE_HOMEOSTASIS		155	0.33660382	1.0456054	0.34680852	0.5415183	1.0	3655	tags=26%, list=17%, signal=31%
GO_NEURAL_CREST_CELL_MIGRATION	GO_NEURAL_CREST_CELL_MIGRATION		51	0.39165947	1.045305	0.35729387	0.54174733	1.0	3404	tags=25%, list=16%, signal=30%
GO_POSITIVE_REGULATION_OF_SEQUENCE_SPECIFIC_DNA_BINDING_TRANSCRIPTION_FACTOR_ACTIVITY	GO_POSITIVE_REGULATION_OF_SEQUENCE_SPECIFIC_DNA_BINDING_TRANSCRIPTION_FACTOR_ACTIVITY		218	0.300149	1.0449518	0.375	0.54213274	1.0	3290	tags=19%, list=15%, signal=22%
GO_STRESS_ACTIVATED_PROTEIN_KINASE_SIGNALING_CASCADE	GO_STRESS_ACTIVATED_PROTEIN_KINASE_SIGNALING_CASCADE		100	0.3106233	1.0449145	0.33811477	0.5418572	1.0	1978	tags=14%, list=9%, signal=15%
GO_REGULATION_OF_INSULIN_RECEPTOR_SIGNALING_PATHWAY	GO_REGULATION_OF_INSULIN_RECEPTOR_SIGNALING_PATHWAY		41	0.342234	1.0441636	0.34303534	0.54300344	1.0	3222	tags=27%, list=15%, signal=31%
GO_POSITIVE_REGULATION_OF_DENDRITE_DEVELOPMENT	GO_POSITIVE_REGULATION_OF_DENDRITE_DEVELOPMENT		62	0.32581517	1.0440208	0.37246963	0.5429338	1.0	3351	tags=23%, list=15%, signal=27%
GO_REGULATION_OF_INTERLEUKIN_1_PRODUCTION	GO_REGULATION_OF_INTERLEUKIN_1_PRODUCTION		53	0.43693992	1.0430957	0.41444868	0.54448235	1.0	3241	tags=34%, list=15%, signal=40%
GO_NEGATIVE_REGULATION_OF_LEUKOCYTE_PROLIFERATION	GO_NEGATIVE_REGULATION_OF_LEUKOCYTE_PROLIFERATION		66	0.41561186	1.0424871	0.38104448	0.54536635	1.0	3457	tags=36%, list=16%, signal=43%
GO_CELLULAR_RESPONSE_TO_INORGANIC_SUBSTANCE	GO_CELLULAR_RESPONSE_TO_INORGANIC_SUBSTANCE		145	0.29952937	1.0424476	0.3433735	0.5451042	1.0	3831	tags=23%, list=18%, signal=27%
GO_REGULATION_OF_CARDIAC_MUSCLE_CELL_PROLIFERATION	GO_REGULATION_OF_CARDIAC_MUSCLE_CELL_PROLIFERATION		29	0.42204282	1.0420172	0.3814433	0.54557574	1.0	2451	tags=28%, list=11%, signal=31%
GO_GLYCOSPHINGOLIPID_BIOSYNTHETIC_PROCESS	GO_GLYCOSPHINGOLIPID_BIOSYNTHETIC_PROCESS		23	0.41603082	1.0409932	0.3834746	0.54728115	1.0	3126	tags=30%, list=14%, signal=36%
GO_MORPHOGENESIS_OF_AN_EPITHELIUM	GO_MORPHOGENESIS_OF_AN_EPITHELIUM		388	0.32798195	1.0405161	0.35964912	0.5479114	1.0	3433	tags=23%, list=16%, signal=27%
GO_POSITIVE_REGULATION_OF_AMINE_TRANSPORT	GO_POSITIVE_REGULATION_OF_AMINE_TRANSPORT		31	0.40680674	1.0403608	0.40236688	0.5478868	1.0	2386	tags=19%, list=11%, signal=22%
GO_PROTEOGLYCAN_METABOLIC_PROCESS	GO_PROTEOGLYCAN_METABOLIC_PROCESS		82	0.40904465	1.0401511	0.40948275	0.5479735	1.0	3566	tags=32%, list=16%, signal=38%
GO_RESPONSE_TO_ESTRADIOL	GO_RESPONSE_TO_ESTRADIOL		144	0.31507292	1.0401195	0.35232067	0.5476996	1.0	3109	tags=24%, list=14%, signal=27%
GO_REGULATION_OF_MORPHOGENESIS_OF_A_BRANCHING_STRUCTURE	GO_REGULATION_OF_MORPHOGENESIS_OF_A_BRANCHING_STRUCTURE		53	0.42760736	1.0395641	0.38394794	0.54847693	1.0	1855	tags=23%, list=9%, signal=25%
GO_NEGATIVE_REGULATION_OF_RESPONSE_TO_BIOTIC_STIMULUS	GO_NEGATIVE_REGULATION_OF_RESPONSE_TO_BIOTIC_STIMULUS		27	0.42093676	1.0393344	0.4117647	0.5485964	1.0	3814	tags=37%, list=18%, signal=45%
GO_MAMMARY_GLAND_EPITHELIAL_CELL_DIFFERENTIATION	GO_MAMMARY_GLAND_EPITHELIAL_CELL_DIFFERENTIATION		16	0.4650139	1.0383369	0.4038055	0.55024225	1.0	1823	tags=25%, list=8%, signal=27%
GO_APPENDAGE_DEVELOPMENT	GO_APPENDAGE_DEVELOPMENT		161	0.36416715	1.0382453	0.3875803	0.5500955	1.0	2070	tags=16%, list=10%, signal=18%
GO_REGULATION_OF_SYNAPTIC_TRANSMISSION_GABAERGIC	GO_REGULATION_OF_SYNAPTIC_TRANSMISSION_GABAERGIC		28	0.33129582	1.0380365	0.41240877	0.55014896	1.0	1919	tags=11%, list=9%, signal=12%
GO_LEUKOCYTE_CHEMOTAXIS	GO_LEUKOCYTE_CHEMOTAXIS		107	0.46709058	1.0372444	0.41699606	0.5513801	1.0	3084	tags=35%, list=14%, signal=40%
GO_AMINO_ACID_IMPORT	GO_AMINO_ACID_IMPORT		15	0.42001554	1.0368924	0.4118774	0.55176306	1.0	3775	tags=33%, list=17%, signal=40%
GO_CHONDROCYTE_DEVELOPMENT	GO_CHONDROCYTE_DEVELOPMENT		21	0.5348862	1.0365256	0.45213848	0.5521303	1.0	4493	tags=43%, list=21%, signal=54%
GO_NEURAL_TUBE_DEVELOPMENT	GO_NEURAL_TUBE_DEVELOPMENT		144	0.3326519	1.0359833	0.38329765	0.55289143	1.0	3353	tags=20%, list=15%, signal=24%
GO_CELLULAR_RESPONSE_TO_INTERLEUKIN_1	GO_CELLULAR_RESPONSE_TO_INTERLEUKIN_1		77	0.41240752	1.0358729	0.40862423	0.55279183	1.0	1783	tags=21%, list=8%, signal=23%
GO_HAIR_CELL_DIFFERENTIATION	GO_HAIR_CELL_DIFFERENTIATION		33	0.36347458	1.035588	0.39789474	0.55301476	1.0	2058	tags=12%, list=9%, signal=13%
GO_LYMPHOCYTE_CHEMOTAXIS	GO_LYMPHOCYTE_CHEMOTAXIS		32	0.5611702	1.0354905	0.45364892	0.5528572	1.0	3080	tags=44%, list=14%, signal=51%
GO_HIPPO_SIGNALING	GO_HIPPO_SIGNALING		27	0.36807883	1.0351281	0.40778688	0.5532306	1.0	220	tags=7%, list=1%, signal=7%
GO_CELL_SURFACE_RECEPTOR_SIGNALING_PATHWAY_INVOLVED_IN_CELL_CELL_SIGNALING	GO_CELL_SURFACE_RECEPTOR_SIGNALING_PATHWAY_INVOLVED_IN_CELL_CELL_SIGNALING		67	0.35471517	1.0351186	0.4092827	0.5529098	1.0	3913	tags=21%, list=18%, signal=25%
GO_REGULATION_OF_PEPTIDASE_ACTIVITY	GO_REGULATION_OF_PEPTIDASE_ACTIVITY		363	0.29642513	1.0350282	0.35306123	0.55272996	1.0	3241	tags=20%, list=15%, signal=24%
GO_REGULATION_OF_METANEPHROS_DEVELOPMENT	GO_REGULATION_OF_METANEPHROS_DEVELOPMENT		23	0.41508865	1.0344714	0.3954918	0.55355024	1.0	1250	tags=13%, list=6%, signal=14%
GO_EMBRYONIC_CAMERA_TYPE_EYE_MORPHOGENESIS	GO_EMBRYONIC_CAMERA_TYPE_EYE_MORPHOGENESIS		24	0.41876185	1.0342691	0.3995943	0.5536253	1.0	1963	tags=17%, list=9%, signal=18%
GO_RESPONSE_TO_DRUG	GO_RESPONSE_TO_DRUG		414	0.28724173	1.0337324	0.34504133	0.55429924	1.0	2646	tags=16%, list=12%, signal=18%
GO_PROTEIN_MANNOSYLATION	GO_PROTEIN_MANNOSYLATION		17	0.43924737	1.0333769	0.4422658	0.5546877	1.0	2537	tags=24%, list=12%, signal=27%
GO_NEGATIVE_REGULATION_OF_VIRAL_ENTRY_INTO_HOST_CELL	GO_NEGATIVE_REGULATION_OF_VIRAL_ENTRY_INTO_HOST_CELL		19	0.41521087	1.0329278	0.4147844	0.55529714	1.0	4259	tags=26%, list=20%, signal=33%
GO_SMOOTH_MUSCLE_TISSUE_DEVELOPMENT	GO_SMOOTH_MUSCLE_TISSUE_DEVELOPMENT		18	0.43355197	1.0326403	0.39795917	0.55553156	1.0	3309	tags=44%, list=15%, signal=52%
GO_MONOCARBOXYLIC_ACID_METABOLIC_PROCESS	GO_MONOCARBOXYLIC_ACID_METABOLIC_PROCESS		455	0.3177849	1.0321516	0.37579617	0.55615675	1.0	2692	tags=16%, list=12%, signal=18%
GO_NEGATIVE_REGULATION_OF_CARBOHYDRATE_METABOLIC_PROCESS	GO_NEGATIVE_REGULATION_OF_CARBOHYDRATE_METABOLIC_PROCESS		45	0.37403756	1.0321044	0.3857143	0.55590314	1.0	1801	tags=18%, list=8%, signal=19%
GO_WALKING_BEHAVIOR	GO_WALKING_BEHAVIOR		30	0.34054744	1.0320398	0.39138943	0.55567133	1.0	3139	tags=20%, list=14%, signal=23%
GO_ENERGY_DERIVATION_BY_OXIDATION_OF_ORGANIC_COMPOUNDS	GO_ENERGY_DERIVATION_BY_OXIDATION_OF_ORGANIC_COMPOUNDS		203	0.26070693	1.0318667	0.38477367	0.5556416	1.0	4996	tags=25%, list=23%, signal=32%
GO_HEXOSE_METABOLIC_PROCESS	GO_HEXOSE_METABOLIC_PROCESS		147	0.3140469	1.0314479	0.36160713	0.55613375	1.0	2880	tags=18%, list=13%, signal=21%
GO_ACTIVATION_OF_INNATE_IMMUNE_RESPONSE	GO_ACTIVATION_OF_INNATE_IMMUNE_RESPONSE		194	0.36819512	1.0304049	0.44311377	0.55782485	1.0	2709	tags=20%, list=12%, signal=22%
GO_POSITIVE_REGULATION_OF_REACTIVE_OXYGEN_SPECIES_METABOLIC_PROCESS	GO_POSITIVE_REGULATION_OF_REACTIVE_OXYGEN_SPECIES_METABOLIC_PROCESS		83	0.36847758	1.0302341	0.38494623	0.55781484	1.0	3170	tags=31%, list=15%, signal=37%
GO_CELLULAR_RESPONSE_TO_MECHANICAL_STIMULUS	GO_CELLULAR_RESPONSE_TO_MECHANICAL_STIMULUS		78	0.34624577	1.0300896	0.3964497	0.5577737	1.0	3001	tags=23%, list=14%, signal=27%
GO_PEPTIDYL_ASPARAGINE_MODIFICATION	GO_PEPTIDYL_ASPARAGINE_MODIFICATION		38	0.38138753	1.0296443	0.43092784	0.5583138	1.0	4738	tags=37%, list=22%, signal=47%
GO_NEGATIVE_REGULATION_OF_MULTI_ORGANISM_PROCESS	GO_NEGATIVE_REGULATION_OF_MULTI_ORGANISM_PROCESS		137	0.37328318	1.0294855	0.43452382	0.55829895	1.0	3084	tags=20%, list=14%, signal=23%
GO_INTERFERON_GAMMA_MEDIATED_SIGNALING_PATHWAY	GO_INTERFERON_GAMMA_MEDIATED_SIGNALING_PATHWAY		65	0.4852532	1.0287662	0.45785442	0.55934274	1.0	4877	tags=48%, list=22%, signal=61%
GO_REGULATION_OF_KIDNEY_DEVELOPMENT	GO_REGULATION_OF_KIDNEY_DEVELOPMENT		55	0.38307723	1.0277728	0.38548753	0.5610532	1.0	3267	tags=24%, list=15%, signal=28%
GO_GANGLIOSIDE_METABOLIC_PROCESS	GO_GANGLIOSIDE_METABOLIC_PROCESS		25	0.38292485	1.0273644	0.39363816	0.56150943	1.0	4738	tags=44%, list=22%, signal=56%
GO_REGULATION_OF_SPROUTING_ANGIOGENESIS	GO_REGULATION_OF_SPROUTING_ANGIOGENESIS		27	0.39889935	1.0268193	0.4073359	0.5622418	1.0	2946	tags=26%, list=14%, signal=30%
GO_ECTODERMAL_PLACODE_DEVELOPMENT	GO_ECTODERMAL_PLACODE_DEVELOPMENT		15	0.46315297	1.0267982	0.4497908	0.5619382	1.0	4087	tags=40%, list=19%, signal=49%
GO_POLYSACCHARIDE_BIOSYNTHETIC_PROCESS	GO_POLYSACCHARIDE_BIOSYNTHETIC_PROCESS		40	0.36913583	1.0264664	0.42379957	0.56229883	1.0	5314	tags=45%, list=24%, signal=59%
GO_CELL_CYCLE_ARREST	GO_CELL_CYCLE_ARREST		142	0.28658378	1.026358	0.4050633	0.5621629	1.0	3583	tags=24%, list=16%, signal=28%
GO_ESTABLISHMENT_OF_CELL_POLARITY	GO_ESTABLISHMENT_OF_CELL_POLARITY		85	0.30453622	1.0261556	0.4057377	0.56221044	1.0	3056	tags=21%, list=14%, signal=25%
GO_POSITIVE_REGULATION_OF_INTERFERON_ALPHA_PRODUCTION	GO_POSITIVE_REGULATION_OF_INTERFERON_ALPHA_PRODUCTION		16	0.5451147	1.0258864	0.4942748	0.5624138	1.0	1739	tags=19%, list=8%, signal=20%
GO_POSITIVE_REGULATION_OF_NEUTROPHIL_MIGRATION	GO_POSITIVE_REGULATION_OF_NEUTROPHIL_MIGRATION		26	0.49494812	1.0255462	0.4328063	0.5627168	1.0	3331	tags=50%, list=15%, signal=59%
GO_REGULATION_OF_PROTEIN_EXIT_FROM_ENDOPLASMIC_RETICULUM	GO_REGULATION_OF_PROTEIN_EXIT_FROM_ENDOPLASMIC_RETICULUM		18	0.4262955	1.025275	0.45436105	0.56294054	1.0	4242	tags=33%, list=20%, signal=41%
GO_MATING_BEHAVIOR	GO_MATING_BEHAVIOR		22	0.37333918	1.0247438	0.4231579	0.56364304	1.0	6200	tags=41%, list=29%, signal=57%
GO_CALCIUM_ION_REGULATED_EXOCYTOSIS	GO_CALCIUM_ION_REGULATED_EXOCYTOSIS		72	0.34305698	1.024615	0.4038055	0.5635686	1.0	2250	tags=17%, list=10%, signal=19%
GO_POSITIVE_REGULATION_OF_GROWTH	GO_POSITIVE_REGULATION_OF_GROWTH		226	0.27790147	1.0244704	0.37739873	0.56352895	1.0	3024	tags=18%, list=14%, signal=21%
GO_CELL_JUNCTION_ORGANIZATION	GO_CELL_JUNCTION_ORGANIZATION		175	0.31811243	1.0244579	0.4063158	0.5632102	1.0	1719	tags=14%, list=8%, signal=15%
GO_CELLULAR_LIPID_CATABOLIC_PROCESS	GO_CELLULAR_LIPID_CATABOLIC_PROCESS		143	0.33715335	1.0244176	0.39756593	0.56295156	1.0	4883	tags=35%, list=22%, signal=45%
GO_RESPONSE_TO_REACTIVE_OXYGEN_SPECIES	GO_RESPONSE_TO_REACTIVE_OXYGEN_SPECIES		186	0.31582624	1.0241034	0.38004246	0.56322664	1.0	3305	tags=24%, list=15%, signal=28%
GO_PROTEOGLYCAN_BIOSYNTHETIC_PROCESS	GO_PROTEOGLYCAN_BIOSYNTHETIC_PROCESS		57	0.41926372	1.0230926	0.4318182	0.5649172	1.0	1513	tags=16%, list=7%, signal=17%
GO_ORGANOPHOSPHATE_CATABOLIC_PROCESS	GO_ORGANOPHOSPHATE_CATABOLIC_PROCESS		107	0.2867849	1.0221714	0.39711934	0.56647515	1.0	4414	tags=28%, list=20%, signal=35%
GO_REGULATION_OF_PEPTIDE_SECRETION	GO_REGULATION_OF_PEPTIDE_SECRETION		200	0.27044722	1.0213834	0.36401674	0.56769377	1.0	3785	tags=21%, list=17%, signal=25%
GO_REGULATION_OF_SMOOTH_MUSCLE_CONTRACTION	GO_REGULATION_OF_SMOOTH_MUSCLE_CONTRACTION		59	0.34805256	1.0213073	0.38866398	0.56749356	1.0	2785	tags=19%, list=13%, signal=21%
GO_NEURAL_PRECURSOR_CELL_PROLIFERATION	GO_NEURAL_PRECURSOR_CELL_PROLIFERATION		69	0.34516948	1.0210575	0.41201717	0.56768423	1.0	2926	tags=22%, list=13%, signal=25%
GO_SPHINGOLIPID_METABOLIC_PROCESS	GO_SPHINGOLIPID_METABOLIC_PROCESS		124	0.3212172	1.0209819	0.4171908	0.5674807	1.0	4428	tags=33%, list=20%, signal=41%
GO_MODULATION_OF_EXCITATORY_POSTSYNAPTIC_POTENTIAL	GO_MODULATION_OF_EXCITATORY_POSTSYNAPTIC_POTENTIAL		30	0.37488812	1.0208672	0.42365593	0.56738496	1.0	1435	tags=13%, list=7%, signal=14%
GO_MESODERM_DEVELOPMENT	GO_MESODERM_DEVELOPMENT		109	0.31573045	1.0203873	0.3831579	0.5680144	1.0	3049	tags=21%, list=14%, signal=24%
GO_ARACHIDONIC_ACID_METABOLIC_PROCESS	GO_ARACHIDONIC_ACID_METABOLIC_PROCESS		49	0.46928817	1.0202352	0.44715446	0.56800365	1.0	2177	tags=20%, list=10%, signal=23%
GO_NEGATIVE_REGULATION_OF_INTRINSIC_APOPTOTIC_SIGNALING_PATHWAY	GO_NEGATIVE_REGULATION_OF_INTRINSIC_APOPTOTIC_SIGNALING_PATHWAY		79	0.28571877	1.0202205	0.4053498	0.56769454	1.0	2478	tags=14%, list=11%, signal=16%
GO_ADRENAL_GLAND_DEVELOPMENT	GO_ADRENAL_GLAND_DEVELOPMENT		23	0.42110714	1.0201739	0.414433	0.56743497	1.0	2787	tags=22%, list=13%, signal=25%
GO_DRUG_TRANSMEMBRANE_TRANSPORT	GO_DRUG_TRANSMEMBRANE_TRANSPORT		19	0.47681975	1.0201163	0.4255765	0.5672062	1.0	1735	tags=16%, list=8%, signal=17%
GO_GLYCOSYLATION	GO_GLYCOSYLATION		246	0.31321922	1.0197426	0.4038055	0.56756365	1.0	4045	tags=23%, list=19%, signal=28%
GO_REGULATION_OF_STRIATED_MUSCLE_CELL_APOPTOTIC_PROCESS	GO_REGULATION_OF_STRIATED_MUSCLE_CELL_APOPTOTIC_PROCESS		21	0.38758242	1.0196708	0.40433925	0.56736445	1.0	3619	tags=33%, list=17%, signal=40%
GO_REGULATION_OF_INTERLEUKIN_1_BETA_PRODUCTION	GO_REGULATION_OF_INTERLEUKIN_1_BETA_PRODUCTION		44	0.4293193	1.0192877	0.4348659	0.56775194	1.0	3241	tags=30%, list=15%, signal=35%
GO_SYNCYTIUM_FORMATION	GO_SYNCYTIUM_FORMATION		25	0.39709157	1.0187744	0.42471042	0.5684265	1.0	1418	tags=16%, list=7%, signal=17%
GO_LIPID_HOMEOSTASIS	GO_LIPID_HOMEOSTASIS		103	0.3100556	1.0186187	0.3976834	0.56839514	1.0	3222	tags=19%, list=15%, signal=23%
GO_RETROGRADE_TRANSPORT_ENDOSOME_TO_GOLGI	GO_RETROGRADE_TRANSPORT_ENDOSOME_TO_GOLGI		64	0.2898431	1.0185254	0.42083332	0.56823176	1.0	3745	tags=27%, list=17%, signal=32%
GO_PHOSPHOLIPID_TRANSPORT	GO_PHOSPHOLIPID_TRANSPORT		53	0.34171233	1.0180159	0.4291262	0.56892484	1.0	3751	tags=26%, list=17%, signal=32%
GO_NEGATIVE_REGULATION_OF_BEHAVIOR	GO_NEGATIVE_REGULATION_OF_BEHAVIOR		17	0.3420598	1.0174156	0.43656716	0.5698134	1.0	2746	tags=18%, list=13%, signal=20%
GO_POSITIVE_REGULATION_OF_CELL_MATRIX_ADHESION	GO_POSITIVE_REGULATION_OF_CELL_MATRIX_ADHESION		40	0.3643953	1.0168991	0.45219123	0.570452	1.0	3408	tags=30%, list=16%, signal=36%
GO_POSITIVE_REGULATION_OF_CARDIAC_MUSCLE_CELL_PROLIFERATION	GO_POSITIVE_REGULATION_OF_CARDIAC_MUSCLE_CELL_PROLIFERATION		19	0.4492612	1.0162628	0.43835616	0.57138294	1.0	2451	tags=37%, list=11%, signal=41%
GO_POSITIVE_REGULATION_OF_PROTEIN_LOCALIZATION_TO_NUCLEUS	GO_POSITIVE_REGULATION_OF_PROTEIN_LOCALIZATION_TO_NUCLEUS		122	0.3305197	1.01483	0.42040816	0.57390445	1.0	1739	tags=14%, list=8%, signal=15%
GO_POSITIVE_REGULATION_OF_LYMPHOCYTE_MEDIATED_IMMUNITY	GO_POSITIVE_REGULATION_OF_LYMPHOCYTE_MEDIATED_IMMUNITY		66	0.4245818	1.0140072	0.4490196	0.5752298	1.0	3241	tags=32%, list=15%, signal=37%
GO_INTRACELLULAR_STEROID_HORMONE_RECEPTOR_SIGNALING_PATHWAY	GO_INTRACELLULAR_STEROID_HORMONE_RECEPTOR_SIGNALING_PATHWAY		67	0.27741197	1.0136557	0.4192229	0.57561535	1.0	2373	tags=12%, list=11%, signal=13%
GO_CHEMOKINE_MEDIATED_SIGNALING_PATHWAY	GO_CHEMOKINE_MEDIATED_SIGNALING_PATHWAY		62	0.50817686	1.0133904	0.4776699	0.57584083	1.0	3170	tags=37%, list=15%, signal=43%
GO_LONG_CHAIN_FATTY_ACID_METABOLIC_PROCESS	GO_LONG_CHAIN_FATTY_ACID_METABOLIC_PROCESS		84	0.40568268	1.0130802	0.4222689	0.5761109	1.0	2360	tags=18%, list=11%, signal=20%
GO_CELLULAR_RESPONSE_TO_STARVATION	GO_CELLULAR_RESPONSE_TO_STARVATION		108	0.3024677	1.0128888	0.39501038	0.5761324	1.0	3222	tags=21%, list=15%, signal=25%
GO_REGULATION_OF_T_CELL_RECEPTOR_SIGNALING_PATHWAY	GO_REGULATION_OF_T_CELL_RECEPTOR_SIGNALING_PATHWAY		27	0.4535156	1.0126652	0.4722222	0.57625777	1.0	2734	tags=30%, list=13%, signal=34%
GO_HINDBRAIN_DEVELOPMENT	GO_HINDBRAIN_DEVELOPMENT		134	0.29590917	1.0122262	0.42494714	0.5767921	1.0	3582	tags=19%, list=16%, signal=22%
GO_POSITIVE_REGULATION_OF_CELL_JUNCTION_ASSEMBLY	GO_POSITIVE_REGULATION_OF_CELL_JUNCTION_ASSEMBLY		24	0.39143533	1.0121096	0.43271223	0.5766774	1.0	3757	tags=38%, list=17%, signal=45%
GO_POSITIVE_REGULATION_OF_LIPID_BIOSYNTHETIC_PROCESS	GO_POSITIVE_REGULATION_OF_LIPID_BIOSYNTHETIC_PROCESS		61	0.34046805	1.0119653	0.4116424	0.5766678	1.0	3084	tags=23%, list=14%, signal=27%
GO_PROTEIN_ADP_RIBOSYLATION	GO_PROTEIN_ADP_RIBOSYLATION		20	0.33306178	1.0111742	0.43564355	0.57798874	1.0	5037	tags=40%, list=23%, signal=52%
GO_RESPONSE_TO_FLUID_SHEAR_STRESS	GO_RESPONSE_TO_FLUID_SHEAR_STRESS		33	0.41369545	1.0111539	0.45338982	0.5776744	1.0	3170	tags=30%, list=15%, signal=35%
GO_ORGANELLE_ASSEMBLY	GO_ORGANELLE_ASSEMBLY		447	0.28315708	1.010648	0.42168674	0.5783539	1.0	2908	tags=15%, list=13%, signal=17%
GO_POSITIVE_REGULATION_OF_MESENCHYMAL_CELL_PROLIFERATION	GO_POSITIVE_REGULATION_OF_MESENCHYMAL_CELL_PROLIFERATION		27	0.43939635	1.0106254	0.4503171	0.57805645	1.0	1742	tags=30%, list=8%, signal=32%
GO_PROTEIN_TARGETING_TO_MEMBRANE	GO_PROTEIN_TARGETING_TO_MEMBRANE		138	0.21460582	1.0101681	0.43855932	0.5786637	1.0	3003	tags=9%, list=14%, signal=10%
GO_DENDRITIC_CELL_DIFFERENTIATION	GO_DENDRITIC_CELL_DIFFERENTIATION		32	0.49109644	1.0100671	0.47058824	0.5785252	1.0	3406	tags=50%, list=16%, signal=59%
GO_DORSAL_SPINAL_CORD_DEVELOPMENT	GO_DORSAL_SPINAL_CORD_DEVELOPMENT		17	0.40004453	1.0100343	0.48118812	0.57823974	1.0	4501	tags=35%, list=21%, signal=44%
GO_RESPONSE_TO_CALCIUM_ION	GO_RESPONSE_TO_CALCIUM_ION		109	0.29970843	1.0096049	0.4093567	0.57876134	1.0	3831	tags=22%, list=18%, signal=27%
GO_REGULATION_OF_ORGANIC_ACID_TRANSPORT	GO_REGULATION_OF_ORGANIC_ACID_TRANSPORT		46	0.34541512	1.0095853	0.44354838	0.5784554	1.0	2376	tags=20%, list=11%, signal=22%
GO_TUBE_FORMATION	GO_TUBE_FORMATION		129	0.3188586	1.0094442	0.41810346	0.5784085	1.0	3351	tags=22%, list=15%, signal=26%
GO_LEUKOTRIENE_METABOLIC_PROCESS	GO_LEUKOTRIENE_METABOLIC_PROCESS		30	0.46664104	1.0091666	0.4497992	0.5786431	1.0	3831	tags=37%, list=18%, signal=44%
GO_FORMATION_OF_PRIMARY_GERM_LAYER	GO_FORMATION_OF_PRIMARY_GERM_LAYER		105	0.35099977	1.0082672	0.45168066	0.5800427	1.0	3049	tags=22%, list=14%, signal=25%
GO_POSITIVE_REGULATION_OF_LEUKOCYTE_MEDIATED_IMMUNITY	GO_POSITIVE_REGULATION_OF_LEUKOCYTE_MEDIATED_IMMUNITY		82	0.4113215	1.0075312	0.45348838	0.58118355	1.0	3526	tags=34%, list=16%, signal=41%
GO_PATTERN_SPECIFICATION_PROCESS	GO_PATTERN_SPECIFICATION_PROCESS		395	0.3149713	1.0062844	0.43695652	0.5834041	1.0	3353	tags=20%, list=15%, signal=24%
GO_NEGATIVE_REGULATION_OF_CYCLIN_DEPENDENT_PROTEIN_KINASE_ACTIVITY	GO_NEGATIVE_REGULATION_OF_CYCLIN_DEPENDENT_PROTEIN_KINASE_ACTIVITY		29	0.32113978	1.0062239	0.45454547	0.5831635	1.0	3290	tags=28%, list=15%, signal=32%
GO_REGULATION_OF_CIRCADIAN_SLEEP_WAKE_CYCLE	GO_REGULATION_OF_CIRCADIAN_SLEEP_WAKE_CYCLE		24	0.37003276	1.0061059	0.43951613	0.58305246	1.0	2646	tags=17%, list=12%, signal=19%
GO_COCHLEA_MORPHOGENESIS	GO_COCHLEA_MORPHOGENESIS		21	0.4275336	1.006101	0.4456067	0.58271056	1.0	1817	tags=24%, list=8%, signal=26%
GO_PHOSPHOLIPID_BIOSYNTHETIC_PROCESS	GO_PHOSPHOLIPID_BIOSYNTHETIC_PROCESS		224	0.26606956	1.006	0.43035343	0.582562	1.0	4428	tags=23%, list=20%, signal=28%
GO_POSITIVE_REGULATION_OF_INTERFERON_BETA_PRODUCTION	GO_POSITIVE_REGULATION_OF_INTERFERON_BETA_PRODUCTION		30	0.43795258	1.0057979	0.5057915	0.58262414	1.0	1739	tags=13%, list=8%, signal=14%
GO_ACTIVATION_OF_MAPK_ACTIVITY	GO_ACTIVATION_OF_MAPK_ACTIVITY		130	0.30699295	1.005416	0.40447155	0.58300674	1.0	2787	tags=21%, list=13%, signal=24%
GO_MULTICELLULAR_ORGANISMAL_WATER_HOMEOSTASIS	GO_MULTICELLULAR_ORGANISMAL_WATER_HOMEOSTASIS		55	0.44281185	1.0052111	0.46830267	0.5830721	1.0	2450	tags=25%, list=11%, signal=29%
GO_ENDODERM_DEVELOPMENT	GO_ENDODERM_DEVELOPMENT		68	0.3723056	1.0042486	0.45490983	0.5846536	1.0	3310	tags=24%, list=15%, signal=28%
GO_REGULATION_OF_ENDOTHELIAL_CELL_DIFFERENTIATION	GO_REGULATION_OF_ENDOTHELIAL_CELL_DIFFERENTIATION		27	0.40066016	1.004063	0.44	0.5846595	1.0	2956	tags=30%, list=14%, signal=34%
GO_DISRUPTION_OF_CELLS_OF_OTHER_ORGANISM	GO_DISRUPTION_OF_CELLS_OF_OTHER_ORGANISM		24	0.4434202	1.003978	0.48355898	0.58447367	1.0	1444	tags=13%, list=7%, signal=13%
GO_POSITIVE_REGULATION_OF_REPRODUCTIVE_PROCESS	GO_POSITIVE_REGULATION_OF_REPRODUCTIVE_PROCESS		51	0.35037577	1.0033987	0.43067226	0.5852804	1.0	3584	tags=25%, list=16%, signal=30%
GO_EMBRYONIC_SKELETAL_SYSTEM_MORPHOGENESIS	GO_EMBRYONIC_SKELETAL_SYSTEM_MORPHOGENESIS		92	0.37304407	1.0027758	0.44902387	0.58625364	1.0	3014	tags=25%, list=14%, signal=29%
GO_REGULATION_OF_TRANSCRIPTION_INVOLVED_IN_CELL_FATE_COMMITMENT	GO_REGULATION_OF_TRANSCRIPTION_INVOLVED_IN_CELL_FATE_COMMITMENT		19	0.44659567	1.0024226	0.4331984	0.58659625	1.0	4552	tags=42%, list=21%, signal=53%
GO_NEGATIVE_REGULATION_OF_NEURON_APOPTOTIC_PROCESS	GO_NEGATIVE_REGULATION_OF_NEURON_APOPTOTIC_PROCESS		129	0.33610326	1.0023668	0.4549356	0.58636403	1.0	3170	tags=24%, list=15%, signal=28%
GO_NEGATIVE_REGULATION_OF_ORGANELLE_ASSEMBLY	GO_NEGATIVE_REGULATION_OF_ORGANELLE_ASSEMBLY		22	0.36511558	1.002168	0.4243028	0.5864477	1.0	3345	tags=27%, list=15%, signal=32%
GO_POSITIVE_REGULATION_OF_AXON_EXTENSION	GO_POSITIVE_REGULATION_OF_AXON_EXTENSION		35	0.36744255	1.0017005	0.44813278	0.58703893	1.0	4187	tags=40%, list=19%, signal=49%
GO_PURINE_CONTAINING_COMPOUND_BIOSYNTHETIC_PROCESS	GO_PURINE_CONTAINING_COMPOUND_BIOSYNTHETIC_PROCESS		127	0.28013217	1.001513	0.42222223	0.58705837	1.0	4046	tags=23%, list=19%, signal=28%
GO_REGULATION_OF_PROTEIN_AUTOPHOSPHORYLATION	GO_REGULATION_OF_PROTEIN_AUTOPHOSPHORYLATION		34	0.38147342	1.0014637	0.44959676	0.5868123	1.0	2102	tags=18%, list=10%, signal=20%
GO_PRESYNAPTIC_PROCESS_INVOLVED_IN_SYNAPTIC_TRANSMISSION	GO_PRESYNAPTIC_PROCESS_INVOLVED_IN_SYNAPTIC_TRANSMISSION		107	0.31764093	1.001395	0.4212679	0.5866	1.0	2348	tags=15%, list=11%, signal=17%
GO_POSITIVE_REGULATION_OF_SYNAPTIC_TRANSMISSION	GO_POSITIVE_REGULATION_OF_SYNAPTIC_TRANSMISSION		108	0.3136716	1.0006143	0.44672132	0.58780986	1.0	3288	tags=22%, list=15%, signal=26%
GO_REGULATION_OF_BLOOD_VESSEL_ENDOTHELIAL_CELL_MIGRATION	GO_REGULATION_OF_BLOOD_VESSEL_ENDOTHELIAL_CELL_MIGRATION		50	0.353456	1.0005902	0.44618395	0.5875221	1.0	1999	tags=20%, list=9%, signal=22%
GO_APOPTOTIC_PROCESS_INVOLVED_IN_MORPHOGENESIS	GO_APOPTOTIC_PROCESS_INVOLVED_IN_MORPHOGENESIS		16	0.42340785	1.0003911	0.45656565	0.5876055	1.0	3058	tags=31%, list=14%, signal=36%
GO_REGULATION_OF_POSITIVE_CHEMOTAXIS	GO_REGULATION_OF_POSITIVE_CHEMOTAXIS		22	0.44079998	1.0001225	0.46723044	0.58783036	1.0	808	tags=18%, list=4%, signal=19%
GO_ACTIVIN_RECEPTOR_SIGNALING_PATHWAY	GO_ACTIVIN_RECEPTOR_SIGNALING_PATHWAY		21	0.39192718	0.99968344	0.46963564	0.5884393	1.0	2733	tags=24%, list=13%, signal=27%
GO_RESPONSE_TO_LIPOPROTEIN_PARTICLE	GO_RESPONSE_TO_LIPOPROTEIN_PARTICLE		20	0.42372674	0.9989285	0.46732673	0.58964455	1.0	3526	tags=35%, list=16%, signal=42%
GO_PATTERNING_OF_BLOOD_VESSELS	GO_PATTERNING_OF_BLOOD_VESSELS		32	0.37542647	0.9983625	0.4647303	0.59044045	1.0	3221	tags=31%, list=15%, signal=37%
GO_ADIPOSE_TISSUE_DEVELOPMENT	GO_ADIPOSE_TISSUE_DEVELOPMENT		31	0.39799932	0.9983464	0.4642857	0.5901214	1.0	3826	tags=39%, list=18%, signal=47%
GO_REGULATION_OF_CELL_MATURATION	GO_REGULATION_OF_CELL_MATURATION		17	0.41658446	0.998252	0.45579568	0.5899585	1.0	2089	tags=29%, list=10%, signal=33%
GO_NEUROTRANSMITTER_TRANSPORT	GO_NEUROTRANSMITTER_TRANSPORT		145	0.29915273	0.99797887	0.4386318	0.59016716	1.0	3139	tags=17%, list=14%, signal=19%
GO_REGULATION_OF_PROTEIN_HOMODIMERIZATION_ACTIVITY	GO_REGULATION_OF_PROTEIN_HOMODIMERIZATION_ACTIVITY		22	0.38390696	0.99777067	0.4410058	0.5902184	1.0	2680	tags=27%, list=12%, signal=31%
GO_AUTONOMIC_NERVOUS_SYSTEM_DEVELOPMENT	GO_AUTONOMIC_NERVOUS_SYSTEM_DEVELOPMENT		41	0.401685	0.99723727	0.47619048	0.5909137	1.0	1829	tags=17%, list=8%, signal=19%
GO_POSITIVE_REGULATION_OF_ADHERENS_JUNCTION_ORGANIZATION	GO_POSITIVE_REGULATION_OF_ADHERENS_JUNCTION_ORGANIZATION		21	0.37770784	0.99679995	0.44285715	0.59145397	1.0	3757	tags=43%, list=17%, signal=52%
GO_NEGATIVE_REGULATION_OF_JNK_CASCADE	GO_NEGATIVE_REGULATION_OF_JNK_CASCADE		32	0.36900765	0.99674624	0.47460938	0.5912084	1.0	2386	tags=19%, list=11%, signal=21%
GO_LIPID_CATABOLIC_PROCESS	GO_LIPID_CATABOLIC_PROCESS		228	0.30332178	0.9958421	0.44421905	0.592742	1.0	4935	tags=33%, list=23%, signal=42%
GO_MECHANORECEPTOR_DIFFERENTIATION	GO_MECHANORECEPTOR_DIFFERENTIATION		46	0.33887187	0.9955621	0.4477612	0.59292364	1.0	2956	tags=17%, list=14%, signal=20%
GO_BILE_ACID_BIOSYNTHETIC_PROCESS	GO_BILE_ACID_BIOSYNTHETIC_PROCESS		20	0.4213677	0.99534833	0.42137095	0.5930351	1.0	1518	tags=20%, list=7%, signal=21%
GO_POSITIVE_REGULATION_OF_LEUKOCYTE_APOPTOTIC_PROCESS	GO_POSITIVE_REGULATION_OF_LEUKOCYTE_APOPTOTIC_PROCESS		25	0.42888093	0.99531496	0.47276264	0.5927457	1.0	3222	tags=28%, list=15%, signal=33%
GO_EMBRYONIC_HEART_TUBE_DEVELOPMENT	GO_EMBRYONIC_HEART_TUBE_DEVELOPMENT		68	0.31977463	0.9947733	0.46320346	0.5934551	1.0	3058	tags=18%, list=14%, signal=20%
GO_CELL_JUNCTION_ASSEMBLY	GO_CELL_JUNCTION_ASSEMBLY		125	0.31479552	0.9942815	0.46638656	0.59407794	1.0	1574	tags=14%, list=7%, signal=15%
GO_BETA_CATENIN_DESTRUCTION_COMPLEX_DISASSEMBLY	GO_BETA_CATENIN_DESTRUCTION_COMPLEX_DISASSEMBLY		20	0.36828414	0.99311155	0.47457626	0.5960581	1.0	2851	tags=20%, list=13%, signal=23%
GO_NEGATIVE_REGULATION_OF_STEM_CELL_DIFFERENTIATION	GO_NEGATIVE_REGULATION_OF_STEM_CELL_DIFFERENTIATION		41	0.32663602	0.9909484	0.45751634	0.6001067	1.0	664	tags=7%, list=3%, signal=8%
GO_DEVELOPMENT_OF_PRIMARY_SEXUAL_CHARACTERISTICS	GO_DEVELOPMENT_OF_PRIMARY_SEXUAL_CHARACTERISTICS		202	0.29045296	0.99073166	0.4623656	0.60018903	1.0	2800	tags=17%, list=13%, signal=19%
GO_REGULATION_OF_PROTEIN_TYROSINE_KINASE_ACTIVITY	GO_REGULATION_OF_PROTEIN_TYROSINE_KINASE_ACTIVITY		57	0.32012004	0.9907063	0.466	0.59988546	1.0	3138	tags=23%, list=14%, signal=27%
GO_REGULATION_OF_DIGESTIVE_SYSTEM_PROCESS	GO_REGULATION_OF_DIGESTIVE_SYSTEM_PROCESS		34	0.30929747	0.9904438	0.45109782	0.60008585	1.0	1410	tags=9%, list=6%, signal=9%
GO_FATTY_ACID_DERIVATIVE_METABOLIC_PROCESS	GO_FATTY_ACID_DERIVATIVE_METABOLIC_PROCESS		89	0.41656718	0.99027216	0.47638604	0.60007554	1.0	4408	tags=35%, list=20%, signal=44%
GO_POSITIVE_REGULATION_OF_CELLULAR_PROTEIN_LOCALIZATION	GO_POSITIVE_REGULATION_OF_CELLULAR_PROTEIN_LOCALIZATION		327	0.26178485	0.98982406	0.48440748	0.600621	1.0	3153	tags=18%, list=14%, signal=21%
GO_MONOCARBOXYLIC_ACID_TRANSPORT	GO_MONOCARBOXYLIC_ACID_TRANSPORT		111	0.32325336	0.9897696	0.46478873	0.6003864	1.0	2360	tags=17%, list=11%, signal=19%
GO_REGULATION_OF_SYNAPSE_ASSEMBLY	GO_REGULATION_OF_SYNAPSE_ASSEMBLY		68	0.37896827	0.98962384	0.46311477	0.6003251	1.0	2187	tags=15%, list=10%, signal=16%
GO_PROSTANOID_BIOSYNTHETIC_PROCESS	GO_PROSTANOID_BIOSYNTHETIC_PROCESS		18	0.44821805	0.98929006	0.45528457	0.600654	1.0	1913	tags=28%, list=9%, signal=30%
GO_POSTSYNAPTIC_MEMBRANE_ORGANIZATION	GO_POSTSYNAPTIC_MEMBRANE_ORGANIZATION		25	0.4141978	0.9880921	0.47022587	0.6027986	1.0	2201	tags=24%, list=10%, signal=27%
GO_INTRACELLULAR_RECEPTOR_SIGNALING_PATHWAY	GO_INTRACELLULAR_RECEPTOR_SIGNALING_PATHWAY		159	0.25849757	0.9878166	0.4919355	0.6030413	1.0	2616	tags=12%, list=12%, signal=13%
GO_MAMMARY_GLAND_DEVELOPMENT	GO_MAMMARY_GLAND_DEVELOPMENT		109	0.31886774	0.9875457	0.4746137	0.60324275	1.0	3042	tags=26%, list=14%, signal=30%
GO_RESPONSE_TO_FOLIC_ACID	GO_RESPONSE_TO_FOLIC_ACID		15	0.42975155	0.98691005	0.5030675	0.60417813	1.0	4217	tags=40%, list=19%, signal=50%
GO_REGULATION_OF_FATTY_ACID_BIOSYNTHETIC_PROCESS	GO_REGULATION_OF_FATTY_ACID_BIOSYNTHETIC_PROCESS		35	0.35367563	0.9868963	0.46055436	0.60385484	1.0	2376	tags=17%, list=11%, signal=19%
GO_REGULATION_OF_ORGANELLE_ASSEMBLY	GO_REGULATION_OF_ORGANELLE_ASSEMBLY		140	0.2501861	0.98656344	0.47093022	0.60418123	1.0	4432	tags=27%, list=20%, signal=34%
GO_DEFENSE_RESPONSE_TO_GRAM_NEGATIVE_BACTERIUM	GO_DEFENSE_RESPONSE_TO_GRAM_NEGATIVE_BACTERIUM		42	0.36100185	0.98635596	0.452	0.60424143	1.0	1625	tags=14%, list=7%, signal=15%
GO_WATER_TRANSPORT	GO_WATER_TRANSPORT		18	0.41292268	0.98617643	0.48453608	0.6042812	1.0	3032	tags=22%, list=14%, signal=26%
GO_ACUTE_INFLAMMATORY_RESPONSE	GO_ACUTE_INFLAMMATORY_RESPONSE		71	0.34622487	0.98602664	0.47859922	0.60421824	1.0	1690	tags=14%, list=8%, signal=15%
GO_NEGATIVE_REGULATION_OF_ANOIKIS	GO_NEGATIVE_REGULATION_OF_ANOIKIS		17	0.40914813	0.98596615	0.4804928	0.6039934	1.0	2669	tags=18%, list=12%, signal=20%
GO_RESPONSE_TO_ANTIBIOTIC	GO_RESPONSE_TO_ANTIBIOTIC		45	0.33948508	0.985765	0.47767857	0.6040905	1.0	3080	tags=27%, list=14%, signal=31%
GO_REGULATION_OF_MULTI_ORGANISM_PROCESS	GO_REGULATION_OF_MULTI_ORGANISM_PROCESS		434	0.28461412	0.985639	0.46705428	0.60398173	1.0	3097	tags=16%, list=14%, signal=18%
GO_REGULATION_OF_INTERLEUKIN_8_SECRETION	GO_REGULATION_OF_INTERLEUKIN_8_SECRETION		18	0.43995267	0.98532146	0.48670757	0.6042833	1.0	3032	tags=28%, list=14%, signal=32%
GO_POSITIVE_REGULATION_OF_PHOSPHATASE_ACTIVITY	GO_POSITIVE_REGULATION_OF_PHOSPHATASE_ACTIVITY		26	0.40785536	0.9851208	0.49019608	0.60434735	1.0	3478	tags=31%, list=16%, signal=37%
GO_CELLULAR_RESPONSE_TO_BIOTIC_STIMULUS	GO_CELLULAR_RESPONSE_TO_BIOTIC_STIMULUS		153	0.37302175	0.9843879	0.47912526	0.60545707	1.0	3308	tags=30%, list=15%, signal=35%
GO_EYE_MORPHOGENESIS	GO_EYE_MORPHOGENESIS		131	0.32199126	0.98320097	0.46296296	0.6075388	1.0	2965	tags=18%, list=14%, signal=21%
GO_PROSTANOID_METABOLIC_PROCESS	GO_PROSTANOID_METABOLIC_PROCESS		25	0.41272846	0.98311913	0.48303393	0.6073484	1.0	1913	tags=24%, list=9%, signal=26%
GO_POSITIVE_REGULATION_OF_INTERLEUKIN_1_SECRETION	GO_POSITIVE_REGULATION_OF_INTERLEUKIN_1_SECRETION		22	0.47983393	0.98291266	0.4874759	0.6074039	1.0	1556	tags=18%, list=7%, signal=20%
GO_REGULATION_OF_HEAT_GENERATION	GO_REGULATION_OF_HEAT_GENERATION		15	0.4838428	0.9826106	0.48247424	0.6076676	1.0	1940	tags=40%, list=9%, signal=44%
GO_I_KAPPAB_KINASE_NF_KAPPAB_SIGNALING	GO_I_KAPPAB_KINASE_NF_KAPPAB_SIGNALING		66	0.35123023	0.98244214	0.4903475	0.60763997	1.0	1739	tags=12%, list=8%, signal=13%
GO_REGULATION_OF_PROTEIN_ACETYLATION	GO_REGULATION_OF_PROTEIN_ACETYLATION		62	0.29162562	0.9823723	0.48	0.60740435	1.0	4551	tags=34%, list=21%, signal=43%
GO_ESTABLISHMENT_OR_MAINTENANCE_OF_CELL_POLARITY	GO_ESTABLISHMENT_OR_MAINTENANCE_OF_CELL_POLARITY		134	0.2796919	0.9815575	0.5105042	0.6086982	1.0	3056	tags=19%, list=14%, signal=22%
GO_CAMERA_TYPE_EYE_MORPHOGENESIS	GO_CAMERA_TYPE_EYE_MORPHOGENESIS		97	0.333388	0.9811484	0.47599164	0.6092074	1.0	2965	tags=21%, list=14%, signal=24%
GO_DEFENSE_RESPONSE_TO_GRAM_POSITIVE_BACTERIUM	GO_DEFENSE_RESPONSE_TO_GRAM_POSITIVE_BACTERIUM		65	0.3683938	0.9802041	0.48846152	0.6107397	1.0	2749	tags=20%, list=13%, signal=23%
GO_NEGATIVE_REGULATION_OF_MYOBLAST_DIFFERENTIATION	GO_NEGATIVE_REGULATION_OF_MYOBLAST_DIFFERENTIATION		23	0.4138914	0.98009956	0.4819533	0.61060953	1.0	2956	tags=26%, list=14%, signal=30%
GO_MYELOID_LEUKOCYTE_MIGRATION	GO_MYELOID_LEUKOCYTE_MIGRATION		90	0.42520687	0.980028	0.5138889	0.6104186	1.0	1428	tags=20%, list=7%, signal=21%
GO_POSITIVE_REGULATION_OF_LIPID_TRANSPORT	GO_POSITIVE_REGULATION_OF_LIPID_TRANSPORT		49	0.3429169	0.979959	0.47975707	0.61021906	1.0	3222	tags=27%, list=15%, signal=31%
GO_POSITIVE_REGULATION_OF_MAST_CELL_ACTIVATION	GO_POSITIVE_REGULATION_OF_MAST_CELL_ACTIVATION		15	0.4595742	0.9794949	0.50784314	0.6108192	1.0	2428	tags=33%, list=11%, signal=37%
GO_NEURONAL_STEM_CELL_POPULATION_MAINTENANCE	GO_NEURONAL_STEM_CELL_POPULATION_MAINTENANCE		19	0.40713993	0.9788114	0.47861508	0.61184806	1.0	3967	tags=32%, list=18%, signal=39%
GO_POSITIVE_REGULATION_OF_AXONOGENESIS	GO_POSITIVE_REGULATION_OF_AXONOGENESIS		66	0.32898	0.97839946	0.4647303	0.6123278	1.0	3256	tags=27%, list=15%, signal=32%
GO_CELLULAR_RESPONSE_TO_INTERFERON_GAMMA	GO_CELLULAR_RESPONSE_TO_INTERFERON_GAMMA		109	0.44595283	0.97729844	0.5136719	0.6141546	1.0	4778	tags=44%, list=22%, signal=56%
GO_RETINA_MORPHOGENESIS_IN_CAMERA_TYPE_EYE	GO_RETINA_MORPHOGENESIS_IN_CAMERA_TYPE_EYE		43	0.37626472	0.97653776	0.4789916	0.61539626	1.0	2908	tags=21%, list=13%, signal=24%
GO_VACUOLAR_TRANSPORT	GO_VACUOLAR_TRANSPORT		228	0.23789287	0.9761966	0.49392712	0.61577904	1.0	4593	tags=26%, list=21%, signal=32%
GO_CELLULAR_RESPONSE_TO_NITRIC_OXIDE	GO_CELLULAR_RESPONSE_TO_NITRIC_OXIDE		15	0.40746644	0.9756765	0.51329243	0.6164819	1.0	2442	tags=27%, list=11%, signal=30%
GO_REGULATION_OF_NEURON_DEATH	GO_REGULATION_OF_NEURON_DEATH		239	0.2874897	0.97524303	0.52060735	0.61700255	1.0	3223	tags=20%, list=15%, signal=23%
GO_DEFENSE_RESPONSE_TO_OTHER_ORGANISM	GO_DEFENSE_RESPONSE_TO_OTHER_ORGANISM		441	0.33174375	0.9748314	0.48242188	0.6175446	1.0	3406	tags=21%, list=16%, signal=25%
GO_REGULATION_OF_INTERLEUKIN_2_PRODUCTION	GO_REGULATION_OF_INTERLEUKIN_2_PRODUCTION		45	0.41595814	0.9736062	0.49122807	0.6197485	1.0	3474	tags=36%, list=16%, signal=42%
GO_EPITHELIAL_CELL_PROLIFERATION	GO_EPITHELIAL_CELL_PROLIFERATION		88	0.33471486	0.97344106	0.50727654	0.6197158	1.0	3298	tags=27%, list=15%, signal=32%
GO_REGULATION_OF_B_CELL_MEDIATED_IMMUNITY	GO_REGULATION_OF_B_CELL_MEDIATED_IMMUNITY		40	0.3932078	0.9716012	0.5229541	0.6231177	1.0	3457	tags=35%, list=16%, signal=42%
GO_PHENOL_CONTAINING_COMPOUND_BIOSYNTHETIC_PROCESS	GO_PHENOL_CONTAINING_COMPOUND_BIOSYNTHETIC_PROCESS		31	0.35818756	0.97114784	0.4826087	0.62368655	1.0	3120	tags=13%, list=14%, signal=15%
GO_CELL_PROJECTION_ASSEMBLY	GO_CELL_PROJECTION_ASSEMBLY		239	0.278239	0.97109044	0.5081301	0.62343943	1.0	3506	tags=20%, list=16%, signal=23%
GO_REGULATION_OF_HORMONE_SECRETION	GO_REGULATION_OF_HORMONE_SECRETION		252	0.26662183	0.9696828	0.5480349	0.6260688	1.0	3785	tags=21%, list=17%, signal=25%
GO_PRIMARY_ALCOHOL_METABOLIC_PROCESS	GO_PRIMARY_ALCOHOL_METABOLIC_PROCESS		43	0.42272684	0.9696585	0.5031447	0.62575686	1.0	1426	tags=9%, list=7%, signal=10%
GO_RESPONSE_TO_ESTROGEN	GO_RESPONSE_TO_ESTROGEN		211	0.2914064	0.9696091	0.5204301	0.6255062	1.0	3201	tags=22%, list=15%, signal=25%
GO_LYMPH_NODE_DEVELOPMENT	GO_LYMPH_NODE_DEVELOPMENT		17	0.4315472	0.9695743	0.51329243	0.62521935	1.0	3478	tags=47%, list=16%, signal=56%
GO_REGULATION_OF_PROTEIN_TARGETING_TO_MITOCHONDRION	GO_REGULATION_OF_PROTEIN_TARGETING_TO_MITOCHONDRION		90	0.25831705	0.96878386	0.5137421	0.6264757	1.0	2875	tags=16%, list=13%, signal=18%
GO_MODIFICATION_BY_SYMBIONT_OF_HOST_MORPHOLOGY_OR_PHYSIOLOGY	GO_MODIFICATION_BY_SYMBIONT_OF_HOST_MORPHOLOGY_OR_PHYSIOLOGY		43	0.3011441	0.96790093	0.51132077	0.6278575	1.0	3201	tags=21%, list=15%, signal=24%
GO_SECONDARY_METABOLIC_PROCESS	GO_SECONDARY_METABOLIC_PROCESS		44	0.37813374	0.9677993	0.521645	0.62770706	1.0	3018	tags=23%, list=14%, signal=26%
GO_POSITIVE_REGULATION_OF_HEART_RATE	GO_POSITIVE_REGULATION_OF_HEART_RATE		22	0.40235317	0.9671486	0.51731163	0.6286735	1.0	2376	tags=23%, list=11%, signal=25%
GO_RESPONSE_TO_GROWTH_HORMONE	GO_RESPONSE_TO_GROWTH_HORMONE		30	0.36652407	0.96662545	0.5131579	0.62937975	1.0	2183	tags=23%, list=10%, signal=26%
GO_NEGATIVE_REGULATION_OF_INTERLEUKIN_1_PRODUCTION	GO_NEGATIVE_REGULATION_OF_INTERLEUKIN_1_PRODUCTION		16	0.43744427	0.96611124	0.52952754	0.63008124	1.0	3241	tags=38%, list=15%, signal=44%
GO_REGULATION_OF_HEART_MORPHOGENESIS	GO_REGULATION_OF_HEART_MORPHOGENESIS		27	0.4265711	0.9654037	0.51391864	0.6311956	1.0	2956	tags=30%, list=14%, signal=34%
GO_POSITIVE_REGULATION_OF_INTERLEUKIN_1_BETA_PRODUCTION	GO_POSITIVE_REGULATION_OF_INTERLEUKIN_1_BETA_PRODUCTION		29	0.43347663	0.96467555	0.5106796	0.63235456	1.0	1556	tags=17%, list=7%, signal=19%
GO_NEGATIVE_REGULATION_OF_HORMONE_SECRETION	GO_NEGATIVE_REGULATION_OF_HORMONE_SECRETION		73	0.32419497	0.96342164	0.5337691	0.6345333	1.0	1568	tags=12%, list=7%, signal=13%
GO_TRANSCRIPTION_INITIATION_FROM_RNA_POLYMERASE_II_PROMOTER	GO_TRANSCRIPTION_INITIATION_FROM_RNA_POLYMERASE_II_PROMOTER		150	0.23408216	0.963288	0.5294118	0.63445735	1.0	2673	tags=12%, list=12%, signal=14%
GO_EMBRYONIC_PLACENTA_MORPHOGENESIS	GO_EMBRYONIC_PLACENTA_MORPHOGENESIS		22	0.35105205	0.9631239	0.49787235	0.6344075	1.0	2863	tags=27%, list=13%, signal=31%
GO_LIPOSACCHARIDE_METABOLIC_PROCESS	GO_LIPOSACCHARIDE_METABOLIC_PROCESS		106	0.27720955	0.9620968	0.4979757	0.6362488	1.0	4406	tags=29%, list=20%, signal=36%
GO_AXIS_ELONGATION	GO_AXIS_ELONGATION		26	0.40310657	0.9612109	0.52307695	0.6377064	1.0	1948	tags=19%, list=9%, signal=21%
GO_PHAGOSOME_MATURATION	GO_PHAGOSOME_MATURATION		35	0.3407418	0.96109647	0.51552796	0.6375707	1.0	4622	tags=29%, list=21%, signal=36%
GO_FEAR_RESPONSE	GO_FEAR_RESPONSE		28	0.3458457	0.9610138	0.49530956	0.63737273	1.0	3209	tags=21%, list=15%, signal=25%
GO_COPPER_ION_HOMEOSTASIS	GO_COPPER_ION_HOMEOSTASIS		16	0.36326933	0.96050984	0.49420848	0.63805056	1.0	3480	tags=25%, list=16%, signal=30%
GO_RESPONSE_TO_RETINOIC_ACID	GO_RESPONSE_TO_RETINOIC_ACID		100	0.3111819	0.960321	0.5387931	0.6380776	1.0	3170	tags=23%, list=15%, signal=27%
GO_REGULATION_OF_SYNAPTIC_VESICLE_EXOCYTOSIS	GO_REGULATION_OF_SYNAPTIC_VESICLE_EXOCYTOSIS		19	0.38416642	0.9590159	0.50395256	0.6404599	1.0	3873	tags=26%, list=18%, signal=32%
GO_NEGATIVE_REGULATION_OF_LIPID_METABOLIC_PROCESS	GO_NEGATIVE_REGULATION_OF_LIPID_METABOLIC_PROCESS		69	0.31540403	0.95808166	0.5685484	0.64207983	1.0	1940	tags=14%, list=9%, signal=16%
GO_POSITIVE_REGULATION_OF_ADAPTIVE_IMMUNE_RESPONSE	GO_POSITIVE_REGULATION_OF_ADAPTIVE_IMMUNE_RESPONSE		71	0.38286722	0.95800334	0.5119048	0.64188296	1.0	3241	tags=28%, list=15%, signal=33%
GO_NEUROTROPHIN_TRK_RECEPTOR_SIGNALING_PATHWAY	GO_NEUROTROPHIN_TRK_RECEPTOR_SIGNALING_PATHWAY		15	0.39679965	0.9579002	0.5031185	0.64172447	1.0	2811	tags=27%, list=13%, signal=31%
GO_VESICLE_LOCALIZATION	GO_VESICLE_LOCALIZATION		210	0.2502479	0.95698345	0.55693585	0.64326507	1.0	3093	tags=16%, list=14%, signal=19%
GO_AUDITORY_RECEPTOR_CELL_DIFFERENTIATION	GO_AUDITORY_RECEPTOR_CELL_DIFFERENTIATION		27	0.3355487	0.956784	0.5132743	0.6433094	1.0	2058	tags=11%, list=9%, signal=12%
GO_POSITIVE_REGULATION_OF_STAT_CASCADE	GO_POSITIVE_REGULATION_OF_STAT_CASCADE		72	0.33983058	0.9565528	0.52663934	0.64345485	1.0	3170	tags=26%, list=15%, signal=31%
GO_CERAMIDE_BIOSYNTHETIC_PROCESS	GO_CERAMIDE_BIOSYNTHETIC_PROCESS		40	0.3584676	0.9560367	0.5302419	0.6441501	1.0	3139	tags=28%, list=14%, signal=32%
GO_EMBRYONIC_DIGIT_MORPHOGENESIS	GO_EMBRYONIC_DIGIT_MORPHOGENESIS		59	0.35176718	0.95592993	0.51495725	0.6440425	1.0	2430	tags=14%, list=11%, signal=15%
GO_CELLULAR_RESPONSE_TO_GROWTH_HORMONE_STIMULUS	GO_CELLULAR_RESPONSE_TO_GROWTH_HORMONE_STIMULUS		20	0.39378598	0.9551301	0.53373015	0.6452653	1.0	2183	tags=25%, list=10%, signal=28%
GO_T_CELL_LINEAGE_COMMITMENT	GO_T_CELL_LINEAGE_COMMITMENT		15	0.46525136	0.95474815	0.52446187	0.6456985	1.0	3406	tags=40%, list=16%, signal=47%
GO_DETOXIFICATION	GO_DETOXIFICATION		70	0.33644983	0.9547218	0.5154004	0.64539045	1.0	2642	tags=20%, list=12%, signal=23%
GO_NLS_BEARING_PROTEIN_IMPORT_INTO_NUCLEUS	GO_NLS_BEARING_PROTEIN_IMPORT_INTO_NUCLEUS		21	0.31318766	0.95438343	0.5378641	0.64573646	1.0	2273	tags=19%, list=10%, signal=21%
GO_ANDROGEN_RECEPTOR_SIGNALING_PATHWAY	GO_ANDROGEN_RECEPTOR_SIGNALING_PATHWAY		40	0.29715824	0.95430815	0.51789474	0.64552015	1.0	2113	tags=13%, list=10%, signal=14%
GO_REGULATION_OF_PRI_MIRNA_TRANSCRIPTION_FROM_RNA_POLYMERASE_II_PROMOTER	GO_REGULATION_OF_PRI_MIRNA_TRANSCRIPTION_FROM_RNA_POLYMERASE_II_PROMOTER		17	0.35334063	0.95430684	0.4989733	0.6451626	1.0	3972	tags=35%, list=18%, signal=43%
GO_REGULATION_OF_CARDIAC_MUSCLE_CELL_DIFFERENTIATION	GO_REGULATION_OF_CARDIAC_MUSCLE_CELL_DIFFERENTIATION		17	0.47268	0.9536213	0.5387674	0.64621335	1.0	3290	tags=41%, list=15%, signal=48%
GO_BONE_MINERALIZATION	GO_BONE_MINERALIZATION		34	0.37697965	0.953388	0.51844263	0.6463173	1.0	2112	tags=18%, list=10%, signal=20%
GO_PHOSPHATIDYLCHOLINE_BIOSYNTHETIC_PROCESS	GO_PHOSPHATIDYLCHOLINE_BIOSYNTHETIC_PROCESS		26	0.3768668	0.9533351	0.5185185	0.6460718	1.0	3891	tags=27%, list=18%, signal=33%
GO_CELLULAR_MODIFIED_AMINO_ACID_METABOLIC_PROCESS	GO_CELLULAR_MODIFIED_AMINO_ACID_METABOLIC_PROCESS		199	0.31461254	0.95315504	0.5477707	0.6461048	1.0	2532	tags=16%, list=12%, signal=17%
GO_XENOPHAGY	GO_XENOPHAGY		98	0.2603979	0.9529506	0.56116503	0.64613384	1.0	2057	tags=10%, list=9%, signal=11%
GO_MYELOID_DENDRITIC_CELL_ACTIVATION	GO_MYELOID_DENDRITIC_CELL_ACTIVATION		25	0.46941563	0.9519532	0.52952754	0.64779276	1.0	3779	tags=48%, list=17%, signal=58%
GO_BRANCHING_MORPHOGENESIS_OF_AN_EPITHELIAL_TUBE	GO_BRANCHING_MORPHOGENESIS_OF_AN_EPITHELIAL_TUBE		129	0.3270588	0.95180833	0.5272331	0.64774656	1.0	3221	tags=24%, list=15%, signal=28%
GO_WATER_HOMEOSTASIS	GO_WATER_HOMEOSTASIS		65	0.39611852	0.95126814	0.51844263	0.64852256	1.0	3032	tags=25%, list=14%, signal=29%
GO_ESTABLISHMENT_OF_PROTEIN_LOCALIZATION_TO_PLASMA_MEMBRANE	GO_ESTABLISHMENT_OF_PROTEIN_LOCALIZATION_TO_PLASMA_MEMBRANE		89	0.28378573	0.95125556	0.54244304	0.64819264	1.0	4030	tags=26%, list=19%, signal=32%
GO_REGULATION_OF_ENDOTHELIAL_CELL_CHEMOTAXIS	GO_REGULATION_OF_ENDOTHELIAL_CELL_CHEMOTAXIS		17	0.43256325	0.9508617	0.54771787	0.6486614	1.0	2760	tags=35%, list=13%, signal=40%
GO_NEGATIVE_REGULATION_OF_TRANSLATIONAL_INITIATION	GO_NEGATIVE_REGULATION_OF_TRANSLATIONAL_INITIATION		18	0.35015896	0.95041835	0.530572	0.649238	1.0	1180	tags=11%, list=5%, signal=12%
GO_ESTROUS_CYCLE	GO_ESTROUS_CYCLE		19	0.43122643	0.9501168	0.5280665	0.6495278	1.0	2829	tags=21%, list=13%, signal=24%
GO_RESPONSE_TO_LITHIUM_ION	GO_RESPONSE_TO_LITHIUM_ION		27	0.37279704	0.9500486	0.5302419	0.6493169	1.0	3170	tags=30%, list=15%, signal=35%
GO_GLAND_MORPHOGENESIS	GO_GLAND_MORPHOGENESIS		95	0.3293517	0.9492941	0.5405405	0.6505096	1.0	2956	tags=23%, list=14%, signal=27%
GO_SEX_DIFFERENTIATION	GO_SEX_DIFFERENTIATION		249	0.2749344	0.94879067	0.5748373	0.6512279	1.0	2800	tags=16%, list=13%, signal=18%
GO_CELLULAR_AMINO_ACID_CATABOLIC_PROCESS	GO_CELLULAR_AMINO_ACID_CATABOLIC_PROCESS		104	0.32636887	0.94795936	0.53913045	0.65259653	1.0	3182	tags=21%, list=15%, signal=25%
GO_RESPONSE_TO_INTERLEUKIN_4	GO_RESPONSE_TO_INTERLEUKIN_4		30	0.36639768	0.94778407	0.51724136	0.65260214	1.0	3673	tags=37%, list=17%, signal=44%
GO_REGULATION_OF_GLIOGENESIS	GO_REGULATION_OF_GLIOGENESIS		89	0.3146774	0.94727707	0.54564315	0.6533167	1.0	3130	tags=21%, list=14%, signal=25%
GO_ORGANELLE_MEMBRANE_FUSION	GO_ORGANELLE_MEMBRANE_FUSION		88	0.2651264	0.94685847	0.5420744	0.6538791	1.0	3085	tags=16%, list=14%, signal=18%
GO_POSITIVE_REGULATION_OF_INTERLEUKIN_6_PRODUCTION	GO_POSITIVE_REGULATION_OF_INTERLEUKIN_6_PRODUCTION		64	0.37125972	0.9466208	0.5443787	0.6540021	1.0	3107	tags=28%, list=14%, signal=33%
GO_REGULATION_OF_ORGAN_FORMATION	GO_REGULATION_OF_ORGAN_FORMATION		30	0.39762315	0.9462362	0.54771787	0.65441495	1.0	2956	tags=27%, list=14%, signal=31%
GO_REGULATION_OF_ERBB_SIGNALING_PATHWAY	GO_REGULATION_OF_ERBB_SIGNALING_PATHWAY		78	0.27402136	0.9459101	0.53846157	0.6547278	1.0	3106	tags=17%, list=14%, signal=19%
GO_EPITHELIAL_CELL_DIFFERENTIATION	GO_EPITHELIAL_CELL_DIFFERENTIATION		457	0.29248476	0.9454877	0.55818963	0.6552397	1.0	3508	tags=22%, list=16%, signal=25%
GO_REGULATION_OF_OXIDOREDUCTASE_ACTIVITY	GO_REGULATION_OF_OXIDOREDUCTASE_ACTIVITY		87	0.28288156	0.9449285	0.60692465	0.65599847	1.0	2061	tags=15%, list=9%, signal=16%
GO_NEGATIVE_REGULATION_OF_ORGAN_GROWTH	GO_NEGATIVE_REGULATION_OF_ORGAN_GROWTH		21	0.35813645	0.9441583	0.5476673	0.6572071	1.0	3221	tags=24%, list=15%, signal=28%
GO_POSITIVE_REGULATION_OF_INTERLEUKIN_2_PRODUCTION	GO_POSITIVE_REGULATION_OF_INTERLEUKIN_2_PRODUCTION		29	0.43385884	0.9438035	0.5318725	0.65756524	1.0	3474	tags=38%, list=16%, signal=45%
GO_CELLULAR_RESPONSE_TO_DRUG	GO_CELLULAR_RESPONSE_TO_DRUG		66	0.29497412	0.9425776	0.5748503	0.6597206	1.0	1737	tags=11%, list=8%, signal=11%
GO_POSITIVE_REGULATION_OF_LEUKOCYTE_CHEMOTAXIS	GO_POSITIVE_REGULATION_OF_LEUKOCYTE_CHEMOTAXIS		78	0.42421412	0.94234866	0.5355731	0.6598067	1.0	3404	tags=36%, list=16%, signal=42%
GO_RESPONSE_TO_TUMOR_NECROSIS_FACTOR	GO_RESPONSE_TO_TUMOR_NECROSIS_FACTOR		210	0.32763937	0.9406872	0.53677934	0.6629479	1.0	3420	tags=22%, list=16%, signal=26%
GO_UNSATURATED_FATTY_ACID_METABOLIC_PROCESS	GO_UNSATURATED_FATTY_ACID_METABOLIC_PROCESS		100	0.36665243	0.94052356	0.5633803	0.6629442	1.0	4408	tags=31%, list=20%, signal=39%
GO_SULFUR_AMINO_ACID_BIOSYNTHETIC_PROCESS	GO_SULFUR_AMINO_ACID_BIOSYNTHETIC_PROCESS		19	0.3622886	0.9391417	0.50530785	0.6654256	1.0	2442	tags=16%, list=11%, signal=18%
GO_POSITIVE_REGULATION_OF_JUN_KINASE_ACTIVITY	GO_POSITIVE_REGULATION_OF_JUN_KINASE_ACTIVITY		60	0.31258205	0.93865424	0.5883534	0.66610307	1.0	1921	tags=17%, list=9%, signal=18%
GO_NEGATIVE_REGULATION_OF_PROTEIN_BINDING	GO_NEGATIVE_REGULATION_OF_PROTEIN_BINDING		78	0.29193324	0.9386046	0.5801217	0.6658498	1.0	2863	tags=17%, list=13%, signal=19%
GO_SMAD_PROTEIN_SIGNAL_TRANSDUCTION	GO_SMAD_PROTEIN_SIGNAL_TRANSDUCTION		53	0.31505072	0.9385692	0.5464363	0.66557014	1.0	2956	tags=17%, list=14%, signal=20%
GO_REGULATION_OF_CATENIN_IMPORT_INTO_NUCLEUS	GO_REGULATION_OF_CATENIN_IMPORT_INTO_NUCLEUS		25	0.40289614	0.93816435	0.5646552	0.6660745	1.0	3640	tags=36%, list=17%, signal=43%
GO_POSITIVE_REGULATION_OF_ACTIN_CYTOSKELETON_REORGANIZATION	GO_POSITIVE_REGULATION_OF_ACTIN_CYTOSKELETON_REORGANIZATION		16	0.3934284	0.9379648	0.557652	0.66608065	1.0	4187	tags=50%, list=19%, signal=62%
GO_JNK_CASCADE	GO_JNK_CASCADE		80	0.2846133	0.9376529	0.58641976	0.6663285	1.0	1892	tags=14%, list=9%, signal=15%
GO_CALCIUM_ION_REGULATED_EXOCYTOSIS_OF_NEUROTRANSMITTER	GO_CALCIUM_ION_REGULATED_EXOCYTOSIS_OF_NEUROTRANSMITTER		30	0.36314532	0.9364127	0.5474308	0.6686422	1.0	1708	tags=13%, list=8%, signal=14%
GO_ORGANOPHOSPHATE_BIOSYNTHETIC_PROCESS	GO_ORGANOPHOSPHATE_BIOSYNTHETIC_PROCESS		418	0.23063232	0.9363991	0.65708417	0.66830575	1.0	4046	tags=19%, list=19%, signal=23%
GO_VESICLE_ORGANIZATION	GO_VESICLE_ORGANIZATION		261	0.22551197	0.936393	0.5833333	0.66795886	1.0	4008	tags=19%, list=18%, signal=23%
GO_NUCLEOTIDE_SUGAR_METABOLIC_PROCESS	GO_NUCLEOTIDE_SUGAR_METABOLIC_PROCESS		31	0.34495035	0.93635577	0.5740741	0.66767806	1.0	5559	tags=45%, list=26%, signal=61%
GO_MACROMITOPHAGY	GO_MACROMITOPHAGY		126	0.2504477	0.93545467	0.60582525	0.6691503	1.0	3097	tags=15%, list=14%, signal=17%
GO_NEGATIVE_REGULATION_OF_NEURAL_PRECURSOR_CELL_PROLIFERATION	GO_NEGATIVE_REGULATION_OF_NEURAL_PRECURSOR_CELL_PROLIFERATION		20	0.3595906	0.93502694	0.55959594	0.6696684	1.0	4845	tags=50%, list=22%, signal=64%
GO_POSITIVE_REGULATION_OF_MULTICELLULAR_ORGANISMAL_METABOLIC_PROCESS	GO_POSITIVE_REGULATION_OF_MULTICELLULAR_ORGANISMAL_METABOLIC_PROCESS		20	0.3878604	0.93477744	0.5603448	0.66984725	1.0	3080	tags=30%, list=14%, signal=35%
GO_PALLIUM_DEVELOPMENT	GO_PALLIUM_DEVELOPMENT		149	0.27272376	0.9343273	0.6004057	0.6703864	1.0	3970	tags=25%, list=18%, signal=30%
GO_REGULATION_OF_CELL_PROLIFERATION_INVOLVED_IN_HEART_MORPHOGENESIS	GO_REGULATION_OF_CELL_PROLIFERATION_INVOLVED_IN_HEART_MORPHOGENESIS		15	0.41852206	0.9342197	0.5469729	0.67025167	1.0	2956	tags=27%, list=14%, signal=31%
GO_SODIUM_ION_TRANSMEMBRANE_TRANSPORT	GO_SODIUM_ION_TRANSMEMBRANE_TRANSPORT		79	0.29708692	0.93393165	0.5753138	0.6705104	1.0	3039	tags=15%, list=14%, signal=18%
GO_REGULATION_OF_CELLULAR_KETONE_METABOLIC_PROCESS	GO_REGULATION_OF_CELLULAR_KETONE_METABOLIC_PROCESS		160	0.2538275	0.93310344	0.5907258	0.6717957	1.0	1569	tags=9%, list=7%, signal=10%
GO_LIPID_BIOSYNTHETIC_PROCESS	GO_LIPID_BIOSYNTHETIC_PROCESS		498	0.26690122	0.9329182	0.60580915	0.67182183	1.0	3284	tags=17%, list=15%, signal=20%
GO_POSITIVE_REGULATION_OF_DENDRITIC_SPINE_DEVELOPMENT	GO_POSITIVE_REGULATION_OF_DENDRITIC_SPINE_DEVELOPMENT		33	0.32410568	0.9316247	0.55991733	0.67411757	1.0	2694	tags=24%, list=12%, signal=28%
GO_POSITIVE_REGULATION_OF_NOTCH_SIGNALING_PATHWAY	GO_POSITIVE_REGULATION_OF_NOTCH_SIGNALING_PATHWAY		33	0.32356265	0.9316023	0.5645161	0.6737949	1.0	2732	tags=15%, list=13%, signal=17%
GO_FATTY_ACID_TRANSPORT	GO_FATTY_ACID_TRANSPORT		54	0.331764	0.9308899	0.6008065	0.6749071	1.0	2714	tags=20%, list=12%, signal=23%
GO_MORPHOGENESIS_OF_A_BRANCHING_STRUCTURE	GO_MORPHOGENESIS_OF_A_BRANCHING_STRUCTURE		164	0.313416	0.9307573	0.583878	0.67480344	1.0	3221	tags=23%, list=15%, signal=27%
GO_ANION_TRANSPORT	GO_ANION_TRANSPORT		467	0.2497473	0.9304073	0.6715481	0.67520726	1.0	2797	tags=14%, list=13%, signal=16%
GO_NEGATIVE_REGULATION_OF_NOTCH_SIGNALING_PATHWAY	GO_NEGATIVE_REGULATION_OF_NOTCH_SIGNALING_PATHWAY		26	0.3820101	0.93025154	0.5954357	0.6752079	1.0	3176	tags=31%, list=15%, signal=36%
GO_REGULATION_OF_RECEPTOR_RECYCLING	GO_REGULATION_OF_RECEPTOR_RECYCLING		19	0.3565931	0.93012375	0.566879	0.67510855	1.0	383	tags=11%, list=2%, signal=11%
GO_NUCLEOSIDE_TRIPHOSPHATE_METABOLIC_PROCESS	GO_NUCLEOSIDE_TRIPHOSPHATE_METABOLIC_PROCESS		204	0.2369767	0.929976	0.5668016	0.67502576	1.0	1654	tags=7%, list=8%, signal=7%
GO_RESPONSE_TO_OSMOTIC_STRESS	GO_RESPONSE_TO_OSMOTIC_STRESS		62	0.2968477	0.92992276	0.62447256	0.6747633	1.0	1966	tags=15%, list=9%, signal=16%
GO_POSITIVE_REGULATION_OF_LEUKOCYTE_MIGRATION	GO_POSITIVE_REGULATION_OF_LEUKOCYTE_MIGRATION		105	0.39895454	0.9282868	0.54851484	0.67779005	1.0	3170	tags=31%, list=15%, signal=37%
GO_STAT_CASCADE	GO_STAT_CASCADE		46	0.34519702	0.9280264	0.5687885	0.6779485	1.0	3080	tags=24%, list=14%, signal=28%
GO_SALIVARY_GLAND_DEVELOPMENT	GO_SALIVARY_GLAND_DEVELOPMENT		32	0.37789756	0.9280161	0.58672374	0.67760843	1.0	2898	tags=28%, list=13%, signal=32%
GO_CELLULAR_MODIFIED_AMINO_ACID_BIOSYNTHETIC_PROCESS	GO_CELLULAR_MODIFIED_AMINO_ACID_BIOSYNTHETIC_PROCESS		48	0.31343043	0.9277827	0.5870021	0.67773944	1.0	1940	tags=15%, list=9%, signal=16%
GO_POSITIVE_REGULATION_OF_INTERLEUKIN_1_PRODUCTION	GO_POSITIVE_REGULATION_OF_INTERLEUKIN_1_PRODUCTION		34	0.41673145	0.927424	0.57197696	0.6781446	1.0	2059	tags=21%, list=9%, signal=23%
GO_SOMATIC_STEM_CELL_DIVISION	GO_SOMATIC_STEM_CELL_DIVISION		21	0.41236192	0.9274228	0.556962	0.6777817	1.0	2863	tags=33%, list=13%, signal=38%
GO_REGULATION_OF_TRIGLYCERIDE_BIOSYNTHETIC_PROCESS	GO_REGULATION_OF_TRIGLYCERIDE_BIOSYNTHETIC_PROCESS		17	0.3826192	0.92699724	0.5524753	0.67830384	1.0	4650	tags=35%, list=21%, signal=45%
GO_GLUTATHIONE_METABOLIC_PROCESS	GO_GLUTATHIONE_METABOLIC_PROCESS		54	0.39806944	0.92694634	0.5613682	0.6780491	1.0	2410	tags=20%, list=11%, signal=23%
GO_CORTICAL_CYTOSKELETON_ORGANIZATION	GO_CORTICAL_CYTOSKELETON_ORGANIZATION		35	0.32933474	0.9266498	0.586	0.6782888	1.0	3399	tags=26%, list=16%, signal=30%
GO_NEURON_CELL_CELL_ADHESION	GO_NEURON_CELL_CELL_ADHESION		16	0.42271695	0.9253996	0.58027077	0.68055415	1.0	2079	tags=19%, list=10%, signal=21%
GO_INTERACTION_WITH_HOST	GO_INTERACTION_WITH_HOST		122	0.30226555	0.92489	0.55172414	0.6812959	1.0	3201	tags=23%, list=15%, signal=27%
GO_MEMBRANE_LIPID_METABOLIC_PROCESS	GO_MEMBRANE_LIPID_METABOLIC_PROCESS		168	0.27141535	0.9242365	0.60833335	0.6823151	1.0	4428	tags=28%, list=20%, signal=35%
GO_NEGATIVE_REGULATION_OF_GLUCOSE_TRANSPORT	GO_NEGATIVE_REGULATION_OF_GLUCOSE_TRANSPORT		15	0.41245747	0.92411816	0.56210524	0.68219256	1.0	700	tags=20%, list=3%, signal=21%
GO_RESPONSE_TO_STEROL	GO_RESPONSE_TO_STEROL		22	0.36179382	0.92326814	0.61013645	0.68359953	1.0	2280	tags=23%, list=10%, signal=25%
GO_POSITIVE_REGULATION_OF_PROTEIN_COMPLEX_DISASSEMBLY	GO_POSITIVE_REGULATION_OF_PROTEIN_COMPLEX_DISASSEMBLY		21	0.43677372	0.9217495	0.58349705	0.6864495	1.0	1358	tags=19%, list=6%, signal=20%
GO_POSITIVE_REGULATION_OF_CARDIAC_MUSCLE_TISSUE_DEVELOPMENT	GO_POSITIVE_REGULATION_OF_CARDIAC_MUSCLE_TISSUE_DEVELOPMENT		27	0.38419306	0.92094046	0.56213015	0.68780255	1.0	3290	tags=37%, list=15%, signal=44%
GO_CYTOKINE_MEDIATED_SIGNALING_PATHWAY	GO_CYTOKINE_MEDIATED_SIGNALING_PATHWAY		426	0.34170902	0.92053753	0.57760316	0.6882957	1.0	3514	tags=23%, list=16%, signal=27%
GO_REGULATION_OF_NEURAL_PRECURSOR_CELL_PROLIFERATION	GO_REGULATION_OF_NEURAL_PRECURSOR_CELL_PROLIFERATION		69	0.3106508	0.9196607	0.6206186	0.68975693	1.0	3967	tags=28%, list=18%, signal=34%
GO_PLATELET_AGGREGATION	GO_PLATELET_AGGREGATION		37	0.3229607	0.91914535	0.5943396	0.6905126	1.0	1447	tags=14%, list=7%, signal=14%
GO_CEREBRAL_CORTEX_NEURON_DIFFERENTIATION	GO_CEREBRAL_CORTEX_NEURON_DIFFERENTIATION		22	0.36038756	0.91861725	0.5955473	0.69125354	1.0	2643	tags=18%, list=12%, signal=21%
GO_INTERLEUKIN_1_PRODUCTION	GO_INTERLEUKIN_1_PRODUCTION		15	0.46784568	0.91747314	0.58483034	0.69327396	1.0	3241	tags=40%, list=15%, signal=47%
GO_EPITHELIAL_TUBE_BRANCHING_INVOLVED_IN_LUNG_MORPHOGENESIS	GO_EPITHELIAL_TUBE_BRANCHING_INVOLVED_IN_LUNG_MORPHOGENESIS		25	0.3845695	0.91746753	0.57589287	0.6929193	1.0	1948	tags=20%, list=9%, signal=22%
GO_METANEPHRIC_EPITHELIUM_DEVELOPMENT	GO_METANEPHRIC_EPITHELIUM_DEVELOPMENT		19	0.3954347	0.91646826	0.59137577	0.69465953	1.0	3267	tags=26%, list=15%, signal=31%
GO_CANONICAL_WNT_SIGNALING_PATHWAY	GO_CANONICAL_WNT_SIGNALING_PATHWAY		89	0.30308586	0.9160553	0.5851064	0.69512814	1.0	1347	tags=12%, list=6%, signal=13%
GO_CELL_AGGREGATION	GO_CELL_AGGREGATION		19	0.45511484	0.9153819	0.5970149	0.69617796	1.0	3250	tags=32%, list=15%, signal=37%
GO_CELLULAR_RESPONSE_TO_IONIZING_RADIATION	GO_CELLULAR_RESPONSE_TO_IONIZING_RADIATION		50	0.30956712	0.9148945	0.57894737	0.6968263	1.0	803	tags=10%, list=4%, signal=10%
GO_MEMBRANE_FUSION	GO_MEMBRANE_FUSION		139	0.24088693	0.9142672	0.65088755	0.6977457	1.0	4003	tags=21%, list=18%, signal=25%
GO_REGULATION_OF_INTRINSIC_APOPTOTIC_SIGNALING_PATHWAY	GO_REGULATION_OF_INTRINSIC_APOPTOTIC_SIGNALING_PATHWAY		131	0.24715832	0.9140516	0.64375	0.6977904	1.0	2658	tags=12%, list=12%, signal=14%
GO_CERAMIDE_METABOLIC_PROCESS	GO_CERAMIDE_METABOLIC_PROCESS		69	0.3092302	0.9134695	0.59795916	0.6986771	1.0	4406	tags=33%, list=20%, signal=42%
GO_POSITIVE_REGULATION_OF_CHEMOKINE_PRODUCTION	GO_POSITIVE_REGULATION_OF_CHEMOKINE_PRODUCTION		47	0.37309223	0.91274506	0.60956174	0.69976187	1.0	3166	tags=32%, list=15%, signal=37%
GO_MODULATION_BY_VIRUS_OF_HOST_MORPHOLOGY_OR_PHYSIOLOGY	GO_MODULATION_BY_VIRUS_OF_HOST_MORPHOLOGY_OR_PHYSIOLOGY		35	0.289808	0.9126763	0.5752381	0.69953394	1.0	3032	tags=20%, list=14%, signal=23%
GO_GLUTAMATE_SECRETION	GO_GLUTAMATE_SECRETION		27	0.35647655	0.91242456	0.5625	0.6996647	1.0	3652	tags=30%, list=17%, signal=36%
GO_NEGATIVE_REGULATION_OF_CARTILAGE_DEVELOPMENT	GO_NEGATIVE_REGULATION_OF_CARTILAGE_DEVELOPMENT		25	0.40780577	0.9124128	0.5667351	0.69931984	1.0	3936	tags=36%, list=18%, signal=44%
GO_NEGATIVE_REGULATION_OF_RESPONSE_TO_DNA_DAMAGE_STIMULUS	GO_NEGATIVE_REGULATION_OF_RESPONSE_TO_DNA_DAMAGE_STIMULUS		45	0.2922381	0.91239184	0.6130346	0.6989919	1.0	1206	tags=9%, list=6%, signal=9%
GO_REGULATION_OF_HORMONE_LEVELS	GO_REGULATION_OF_HORMONE_LEVELS		448	0.26173443	0.9115803	0.7114968	0.700291	1.0	3785	tags=20%, list=17%, signal=24%
GO_REGIONALIZATION	GO_REGIONALIZATION		294	0.29328582	0.9115297	0.65426695	0.700029	1.0	3353	tags=20%, list=15%, signal=23%
GO_ALPHA_AMINO_ACID_CATABOLIC_PROCESS	GO_ALPHA_AMINO_ACID_CATABOLIC_PROCESS		87	0.30825514	0.91152567	0.6271552	0.69966805	1.0	3182	tags=20%, list=15%, signal=23%
GO_MOVEMENT_IN_ENVIRONMENT_OF_OTHER_ORGANISM_INVOLVED_IN_SYMBIOTIC_INTERACTION	GO_MOVEMENT_IN_ENVIRONMENT_OF_OTHER_ORGANISM_INVOLVED_IN_SYMBIOTIC_INTERACTION		78	0.3217803	0.9106979	0.58531743	0.70098674	1.0	3125	tags=27%, list=14%, signal=31%
GO_POSITIVE_REGULATION_OF_DNA_TEMPLATED_TRANSCRIPTION_INITIATION	GO_POSITIVE_REGULATION_OF_DNA_TEMPLATED_TRANSCRIPTION_INITIATION		24	0.3134716	0.9097215	0.5913556	0.7026972	1.0	1206	tags=13%, list=6%, signal=13%
GO_NEGATIVE_REGULATION_OF_T_CELL_RECEPTOR_SIGNALING_PATHWAY	GO_NEGATIVE_REGULATION_OF_T_CELL_RECEPTOR_SIGNALING_PATHWAY		16	0.38363558	0.90969354	0.5592233	0.7023779	1.0	3732	tags=38%, list=17%, signal=45%
GO_PEPTIDYL_PROLINE_MODIFICATION	GO_PEPTIDYL_PROLINE_MODIFICATION		46	0.2883227	0.9078137	0.63220674	0.70588166	1.0	2652	tags=17%, list=12%, signal=20%
GO_PYRIMIDINE_CONTAINING_COMPOUND_METABOLIC_PROCESS	GO_PYRIMIDINE_CONTAINING_COMPOUND_METABOLIC_PROCESS		66	0.27792373	0.90740836	0.66317993	0.70636195	1.0	3308	tags=23%, list=15%, signal=27%
GO_GRANULOCYTE_ACTIVATION	GO_GRANULOCYTE_ACTIVATION		18	0.44616085	0.90660346	0.5772994	0.7077521	1.0	2464	tags=39%, list=11%, signal=44%
GO_MAMMARY_GLAND_MORPHOGENESIS	GO_MAMMARY_GLAND_MORPHOGENESIS		38	0.34742758	0.90659785	0.5929978	0.7073916	1.0	2956	tags=24%, list=14%, signal=27%
GO_REGULATION_OF_IMMUNOGLOBULIN_PRODUCTION	GO_REGULATION_OF_IMMUNOGLOBULIN_PRODUCTION		47	0.3550312	0.90567374	0.5952849	0.7089415	1.0	3176	tags=30%, list=15%, signal=35%
GO_POSITIVE_REGULATION_OF_NF_KAPPAB_TRANSCRIPTION_FACTOR_ACTIVITY	GO_POSITIVE_REGULATION_OF_NF_KAPPAB_TRANSCRIPTION_FACTOR_ACTIVITY		127	0.29542038	0.9046712	0.629703	0.71064097	1.0	1428	tags=11%, list=7%, signal=12%
GO_POSITIVE_REGULATION_OF_KIDNEY_DEVELOPMENT	GO_POSITIVE_REGULATION_OF_KIDNEY_DEVELOPMENT		41	0.35891074	0.9039615	0.6531049	0.71173584	1.0	1608	tags=17%, list=7%, signal=18%
GO_RETINA_LAYER_FORMATION	GO_RETINA_LAYER_FORMATION		21	0.3500856	0.90319103	0.61490685	0.71290517	1.0	1445	tags=14%, list=7%, signal=15%
GO_REGULATION_OF_B_CELL_APOPTOTIC_PROCESS	GO_REGULATION_OF_B_CELL_APOPTOTIC_PROCESS		18	0.39217392	0.90289634	0.6242424	0.71312916	1.0	2294	tags=33%, list=11%, signal=37%
GO_NEGATIVE_REGULATION_OF_LIPID_TRANSPORT	GO_NEGATIVE_REGULATION_OF_LIPID_TRANSPORT		25	0.34907836	0.90274817	0.60194176	0.71306074	1.0	3755	tags=24%, list=17%, signal=29%
GO_REGULATION_OF_RESPONSE_TO_INTERFERON_GAMMA	GO_REGULATION_OF_RESPONSE_TO_INTERFERON_GAMMA		22	0.4079516	0.9026144	0.57495254	0.7129772	1.0	3084	tags=27%, list=14%, signal=32%
GO_POSITIVE_REGULATION_OF_IMMUNOGLOBULIN_PRODUCTION	GO_POSITIVE_REGULATION_OF_IMMUNOGLOBULIN_PRODUCTION		31	0.38186198	0.90107435	0.5877712	0.7158011	1.0	3084	tags=32%, list=14%, signal=38%
GO_NEGATIVE_REGULATION_OF_T_CELL_PROLIFERATION	GO_NEGATIVE_REGULATION_OF_T_CELL_PROLIFERATION		49	0.36004165	0.9010693	0.6108949	0.7154346	1.0	3735	tags=33%, list=17%, signal=39%
GO_GLANDULAR_EPITHELIAL_CELL_DEVELOPMENT	GO_GLANDULAR_EPITHELIAL_CELL_DEVELOPMENT		17	0.3727659	0.90106624	0.6145833	0.71506757	1.0	5101	tags=53%, list=23%, signal=69%
GO_RESPONSE_TO_ISOQUINOLINE_ALKALOID	GO_RESPONSE_TO_ISOQUINOLINE_ALKALOID		30	0.29760036	0.900826	0.63276833	0.71519727	1.0	3691	tags=23%, list=17%, signal=28%
GO_INTESTINAL_ABSORPTION	GO_INTESTINAL_ABSORPTION		26	0.37945977	0.9008048	0.61133605	0.7148709	1.0	442	tags=8%, list=2%, signal=8%
GO_REGULATION_OF_ODONTOGENESIS	GO_REGULATION_OF_ODONTOGENESIS		23	0.38236555	0.9006635	0.6046025	0.71479344	1.0	3691	tags=30%, list=17%, signal=37%
GO_SIGNAL_RELEASE	GO_SIGNAL_RELEASE		161	0.26305053	0.9005227	0.6991525	0.7147014	1.0	3785	tags=20%, list=17%, signal=24%
GO_REACTIVE_OXYGEN_SPECIES_BIOSYNTHETIC_PROCESS	GO_REACTIVE_OXYGEN_SPECIES_BIOSYNTHETIC_PROCESS		23	0.40692455	0.90027004	0.6098039	0.71484846	1.0	2748	tags=26%, list=13%, signal=30%
GO_RESPONSE_TO_INTERFERON_GAMMA	GO_RESPONSE_TO_INTERFERON_GAMMA		131	0.4028045	0.89971745	0.6015625	0.71558124	1.0	4778	tags=40%, list=22%, signal=51%
GO_POSITIVE_REGULATION_OF_BLOOD_VESSEL_ENDOTHELIAL_CELL_MIGRATION	GO_POSITIVE_REGULATION_OF_BLOOD_VESSEL_ENDOTHELIAL_CELL_MIGRATION		25	0.3777388	0.89955986	0.6098039	0.71556747	1.0	3370	tags=32%, list=15%, signal=38%
GO_POSITIVE_REGULATION_OF_STEM_CELL_PROLIFERATION	GO_POSITIVE_REGULATION_OF_STEM_CELL_PROLIFERATION		61	0.3407119	0.89844847	0.61814344	0.717495	1.0	3761	tags=33%, list=17%, signal=40%
GO_CELLULAR_RESPONSE_TO_INTERLEUKIN_4	GO_CELLULAR_RESPONSE_TO_INTERLEUKIN_4		25	0.36904335	0.89827126	0.5862745	0.71749264	1.0	2863	tags=32%, list=13%, signal=37%
GO_LIPID_OXIDATION	GO_LIPID_OXIDATION		68	0.30926484	0.89777815	0.5967078	0.7181544	1.0	4880	tags=34%, list=22%, signal=43%
GO_CYTOKINE_PRODUCTION_INVOLVED_IN_IMMUNE_RESPONSE	GO_CYTOKINE_PRODUCTION_INVOLVED_IN_IMMUNE_RESPONSE		17	0.3869189	0.8968764	0.6324627	0.71967965	1.0	3775	tags=35%, list=17%, signal=43%
GO_RETINAL_GANGLION_CELL_AXON_GUIDANCE	GO_RETINAL_GANGLION_CELL_AXON_GUIDANCE		18	0.40451446	0.8965413	0.6350211	0.720009	1.0	2898	tags=22%, list=13%, signal=26%
GO_RESPONSE_TO_PLATELET_DERIVED_GROWTH_FACTOR	GO_RESPONSE_TO_PLATELET_DERIVED_GROWTH_FACTOR		18	0.41045502	0.89646554	0.6212766	0.7197745	1.0	2112	tags=28%, list=10%, signal=31%
GO_CAMERA_TYPE_EYE_PHOTORECEPTOR_CELL_DIFFERENTIATION	GO_CAMERA_TYPE_EYE_PHOTORECEPTOR_CELL_DIFFERENTIATION		15	0.41982162	0.89630175	0.61728394	0.7197377	1.0	2112	tags=20%, list=10%, signal=22%
GO_NEURON_MATURATION	GO_NEURON_MATURATION		29	0.35268253	0.89507633	0.6194175	0.7218534	1.0	1465	tags=14%, list=7%, signal=15%
GO_REGULATION_OF_GLIAL_CELL_PROLIFERATION	GO_REGULATION_OF_GLIAL_CELL_PROLIFERATION		21	0.34741926	0.89473456	0.6229508	0.72219455	1.0	2716	tags=19%, list=12%, signal=22%
GO_PROTEIN_KINASE_C_ACTIVATING_G_PROTEIN_COUPLED_RECEPTOR_SIGNALING_PATHWAY	GO_PROTEIN_KINASE_C_ACTIVATING_G_PROTEIN_COUPLED_RECEPTOR_SIGNALING_PATHWAY		31	0.32162443	0.89461476	0.6196319	0.722053	1.0	4144	tags=29%, list=19%, signal=36%
GO_REGULATION_OF_CYTOKINE_BIOSYNTHETIC_PROCESS	GO_REGULATION_OF_CYTOKINE_BIOSYNTHETIC_PROCESS		91	0.34839666	0.8937299	0.60076773	0.72354245	1.0	3736	tags=31%, list=17%, signal=37%
GO_MORPHOGENESIS_OF_EMBRYONIC_EPITHELIUM	GO_MORPHOGENESIS_OF_EMBRYONIC_EPITHELIUM		133	0.28842854	0.89361715	0.64102566	0.72341114	1.0	3351	tags=20%, list=15%, signal=24%
GO_REGULATION_OF_EXTRACELLULAR_MATRIX_ORGANIZATION	GO_REGULATION_OF_EXTRACELLULAR_MATRIX_ORGANIZATION		24	0.37009072	0.8935612	0.64344263	0.72315496	1.0	1049	tags=13%, list=5%, signal=13%
GO_EXOCRINE_SYSTEM_DEVELOPMENT	GO_EXOCRINE_SYSTEM_DEVELOPMENT		44	0.34736273	0.8930076	0.6477024	0.72390825	1.0	3130	tags=27%, list=14%, signal=32%
GO_REGULATION_OF_CIRCADIAN_RHYTHM	GO_REGULATION_OF_CIRCADIAN_RHYTHM		98	0.24812587	0.8919581	0.7074148	0.7257191	1.0	2925	tags=14%, list=13%, signal=16%
GO_REGULATION_OF_CELLULAR_PH	GO_REGULATION_OF_CELLULAR_PH		71	0.26523417	0.89168566	0.64912283	0.72591406	1.0	4622	tags=27%, list=21%, signal=34%
GO_BLOOD_VESSEL_ENDOTHELIAL_CELL_MIGRATION	GO_BLOOD_VESSEL_ENDOTHELIAL_CELL_MIGRATION		23	0.3550504	0.8904578	0.6271552	0.7280617	1.0	4442	tags=48%, list=20%, signal=60%
GO_PHOSPHATIDYLETHANOLAMINE_METABOLIC_PROCESS	GO_PHOSPHATIDYLETHANOLAMINE_METABOLIC_PROCESS		17	0.36044952	0.89028597	0.6007984	0.7280447	1.0	3651	tags=29%, list=17%, signal=35%
GO_PHOSPHATIDYLGLYCEROL_METABOLIC_PROCESS	GO_PHOSPHATIDYLGLYCEROL_METABOLIC_PROCESS		30	0.34233728	0.88992625	0.62340426	0.7284486	1.0	4408	tags=27%, list=20%, signal=33%
GO_SMOOTHENED_SIGNALING_PATHWAY	GO_SMOOTHENED_SIGNALING_PATHWAY		68	0.31792638	0.8892322	0.65884864	0.72955	1.0	3318	tags=21%, list=15%, signal=24%
GO_REGULATION_OF_TOLL_LIKE_RECEPTOR_4_SIGNALING_PATHWAY	GO_REGULATION_OF_TOLL_LIKE_RECEPTOR_4_SIGNALING_PATHWAY		16	0.39103344	0.8888585	0.6369168	0.72996616	1.0	3511	tags=38%, list=16%, signal=45%
GO_CIRCADIAN_REGULATION_OF_GENE_EXPRESSION	GO_CIRCADIAN_REGULATION_OF_GENE_EXPRESSION		53	0.26378986	0.88845956	0.6387755	0.7304063	1.0	3372	tags=23%, list=16%, signal=27%
GO_ANION_TRANSMEMBRANE_TRANSPORT	GO_ANION_TRANSMEMBRANE_TRANSPORT		231	0.23675063	0.88725024	0.77319586	0.73255664	1.0	3233	tags=15%, list=15%, signal=17%
GO_METANEPHRIC_NEPHRON_MORPHOGENESIS	GO_METANEPHRIC_NEPHRON_MORPHOGENESIS		20	0.3827354	0.8872405	0.6457023	0.7322013	1.0	3267	tags=30%, list=15%, signal=35%
GO_REGULATION_OF_T_CELL_MEDIATED_IMMUNITY	GO_REGULATION_OF_T_CELL_MEDIATED_IMMUNITY		50	0.3597554	0.8859552	0.6475248	0.73449045	1.0	4052	tags=32%, list=19%, signal=39%
GO_REGULATION_OF_DNA_TEMPLATED_TRANSCRIPTION_INITIATION	GO_REGULATION_OF_DNA_TEMPLATED_TRANSCRIPTION_INITIATION		31	0.28553563	0.8859505	0.63114756	0.73412436	1.0	1733	tags=13%, list=8%, signal=14%
GO_REGULATION_OF_DEFENSE_RESPONSE_TO_VIRUS	GO_REGULATION_OF_DEFENSE_RESPONSE_TO_VIRUS		179	0.27054664	0.88546324	0.63372093	0.7347457	1.0	2057	tags=12%, list=9%, signal=13%
GO_REGULATION_OF_PROTEIN_DEACETYLATION	GO_REGULATION_OF_PROTEIN_DEACETYLATION		32	0.29535508	0.88533044	0.6295546	0.7346358	1.0	4601	tags=34%, list=21%, signal=44%
GO_DRUG_TRANSPORT	GO_DRUG_TRANSPORT		25	0.3858041	0.8833838	0.6507592	0.73824584	1.0	1735	tags=12%, list=8%, signal=13%
GO_GLAND_DEVELOPMENT	GO_GLAND_DEVELOPMENT		379	0.25789446	0.883166	0.793722	0.7382856	1.0	3058	tags=19%, list=14%, signal=22%
GO_POSITIVE_REGULATION_OF_B_CELL_MEDIATED_IMMUNITY	GO_POSITIVE_REGULATION_OF_B_CELL_MEDIATED_IMMUNITY		25	0.3938248	0.88309014	0.6407767	0.73805016	1.0	3084	tags=36%, list=14%, signal=42%
GO_CELLULAR_RESPONSE_TO_HYDROGEN_PEROXIDE	GO_CELLULAR_RESPONSE_TO_HYDROGEN_PEROXIDE		60	0.29084274	0.88305044	0.6257796	0.73775	1.0	4161	tags=30%, list=19%, signal=37%
GO_NEGATIVE_REGULATION_OF_HISTONE_ACETYLATION	GO_NEGATIVE_REGULATION_OF_HISTONE_ACETYLATION		15	0.3346821	0.88132656	0.6178862	0.74098843	1.0	3222	tags=27%, list=15%, signal=31%
GO_LABYRINTHINE_LAYER_BLOOD_VESSEL_DEVELOPMENT	GO_LABYRINTHINE_LAYER_BLOOD_VESSEL_DEVELOPMENT		18	0.34246856	0.8809635	0.64859	0.74135345	1.0	2486	tags=28%, list=11%, signal=31%
GO_PARASYMPATHETIC_NERVOUS_SYSTEM_DEVELOPMENT	GO_PARASYMPATHETIC_NERVOUS_SYSTEM_DEVELOPMENT		16	0.3951095	0.8808832	0.62090164	0.74113494	1.0	2898	tags=25%, list=13%, signal=29%
GO_PROSTATE_GLAND_MORPHOGENESIS	GO_PROSTATE_GLAND_MORPHOGENESIS		23	0.37644577	0.88042575	0.667426	0.74169695	1.0	1528	tags=17%, list=7%, signal=19%
GO_PROTEIN_LOCALIZATION_TO_CILIUM	GO_PROTEIN_LOCALIZATION_TO_CILIUM		24	0.31933054	0.8804217	0.61270493	0.7413251	1.0	6275	tags=54%, list=29%, signal=76%
GO_INFLAMMATORY_RESPONSE_TO_ANTIGENIC_STIMULUS	GO_INFLAMMATORY_RESPONSE_TO_ANTIGENIC_STIMULUS		25	0.38165835	0.87964386	0.63293654	0.74253225	1.0	3735	tags=36%, list=17%, signal=43%
GO_REPRODUCTIVE_BEHAVIOR	GO_REPRODUCTIVE_BEHAVIOR		28	0.29818043	0.87890744	0.65531915	0.7437197	1.0	6200	tags=36%, list=29%, signal=50%
GO_OSTEOCLAST_DIFFERENTIATION	GO_OSTEOCLAST_DIFFERENTIATION		28	0.3270014	0.8785236	0.6308017	0.7440898	1.0	2280	tags=21%, list=10%, signal=24%
GO_MYOBLAST_DIFFERENTIATION	GO_MYOBLAST_DIFFERENTIATION		37	0.29662126	0.8784744	0.66734695	0.7438015	1.0	3290	tags=19%, list=15%, signal=22%
GO_NEGATIVE_REGULATION_OF_PROTEIN_MATURATION	GO_NEGATIVE_REGULATION_OF_PROTEIN_MATURATION		32	0.32185405	0.8780567	0.67269075	0.74427086	1.0	2911	tags=19%, list=13%, signal=22%
GO_PYRIMIDINE_CONTAINING_COMPOUND_CATABOLIC_PROCESS	GO_PYRIMIDINE_CONTAINING_COMPOUND_CATABOLIC_PROCESS		28	0.30046695	0.87787586	0.70666665	0.7442443	1.0	3308	tags=21%, list=15%, signal=25%
GO_ACTIVATION_OF_JUN_KINASE_ACTIVITY	GO_ACTIVATION_OF_JUN_KINASE_ACTIVITY		33	0.31309733	0.87771285	0.7016461	0.7442118	1.0	1531	tags=12%, list=7%, signal=13%
GO_PROTEIN_O_LINKED_GLYCOSYLATION	GO_PROTEIN_O_LINKED_GLYCOSYLATION		89	0.32029185	0.8773463	0.63203466	0.7445748	1.0	3937	tags=25%, list=18%, signal=30%
GO_REGULATION_OF_RECEPTOR_BIOSYNTHETIC_PROCESS	GO_REGULATION_OF_RECEPTOR_BIOSYNTHETIC_PROCESS		21	0.3292938	0.87720716	0.6152344	0.7444685	1.0	4152	tags=24%, list=19%, signal=29%
GO_POSITIVE_REGULATION_OF_LYMPHOCYTE_APOPTOTIC_PROCESS	GO_POSITIVE_REGULATION_OF_LYMPHOCYTE_APOPTOTIC_PROCESS		18	0.41481447	0.8770135	0.6477495	0.7445113	1.0	1926	tags=22%, list=9%, signal=24%
GO_REGULATION_OF_NATURAL_KILLER_CELL_ACTIVATION	GO_REGULATION_OF_NATURAL_KILLER_CELL_ACTIVATION		26	0.3557518	0.8770037	0.6340996	0.7441669	1.0	4373	tags=42%, list=20%, signal=53%
GO_VESICLE_DOCKING_INVOLVED_IN_EXOCYTOSIS	GO_VESICLE_DOCKING_INVOLVED_IN_EXOCYTOSIS		34	0.27748886	0.8768078	0.6496815	0.7441902	1.0	2772	tags=18%, list=13%, signal=20%
GO_DEFENSE_RESPONSE_TO_FUNGUS	GO_DEFENSE_RESPONSE_TO_FUNGUS		35	0.34890372	0.8765577	0.6686508	0.7443485	1.0	4017	tags=23%, list=18%, signal=28%
GO_NEGATIVE_REGULATION_OF_EPITHELIAL_TO_MESENCHYMAL_TRANSITION	GO_NEGATIVE_REGULATION_OF_EPITHELIAL_TO_MESENCHYMAL_TRANSITION		22	0.33860132	0.8759859	0.6919831	0.74517155	1.0	664	tags=9%, list=3%, signal=9%
GO_POSITIVE_REGULATION_OF_CYTOKINE_BIOSYNTHETIC_PROCESS	GO_POSITIVE_REGULATION_OF_CYTOKINE_BIOSYNTHETIC_PROCESS		57	0.38164127	0.8758311	0.6315789	0.7450939	1.0	3736	tags=33%, list=17%, signal=40%
GO_RESPONSE_TO_PROGESTERONE	GO_RESPONSE_TO_PROGESTERONE		46	0.3376584	0.87548983	0.6875	0.7454041	1.0	2112	tags=22%, list=10%, signal=24%
GO_CELL_FATE_SPECIFICATION	GO_CELL_FATE_SPECIFICATION		68	0.30604497	0.8754514	0.6813417	0.74511606	1.0	2898	tags=13%, list=13%, signal=15%
GO_NEGATIVE_REGULATION_OF_CYTOKINE_BIOSYNTHETIC_PROCESS	GO_NEGATIVE_REGULATION_OF_CYTOKINE_BIOSYNTHETIC_PROCESS		27	0.35330924	0.8751514	0.67484665	0.74534345	1.0	2733	tags=22%, list=13%, signal=25%
GO_REVERSE_CHOLESTEROL_TRANSPORT	GO_REVERSE_CHOLESTEROL_TRANSPORT		17	0.35947505	0.8749058	0.6322464	0.7454393	1.0	2363	tags=18%, list=11%, signal=20%
GO_REGULATION_OF_MICROTUBULE_POLYMERIZATION	GO_REGULATION_OF_MICROTUBULE_POLYMERIZATION		31	0.2623028	0.8745151	0.7013487	0.74587065	1.0	3599	tags=23%, list=17%, signal=27%
GO_PEPTIDYL_THREONINE_MODIFICATION	GO_PEPTIDYL_THREONINE_MODIFICATION		44	0.25096834	0.8743656	0.70542634	0.7457849	1.0	3962	tags=23%, list=18%, signal=28%
GO_SULFUR_AMINO_ACID_METABOLIC_PROCESS	GO_SULFUR_AMINO_ACID_METABOLIC_PROCESS		39	0.29840386	0.87435514	0.6792453	0.7454251	1.0	2874	tags=15%, list=13%, signal=18%
GO_GENETIC_IMPRINTING	GO_GENETIC_IMPRINTING		19	0.36647907	0.87426376	0.64040405	0.74524266	1.0	4363	tags=42%, list=20%, signal=53%
GO_REGULATION_OF_NITRIC_OXIDE_SYNTHASE_ACTIVITY	GO_REGULATION_OF_NITRIC_OXIDE_SYNTHASE_ACTIVITY		47	0.2839925	0.87362057	0.7409639	0.7462447	1.0	1925	tags=17%, list=9%, signal=19%
GO_ORGANIC_ANION_TRANSPORT	GO_ORGANIC_ANION_TRANSPORT		352	0.24020761	0.8728798	0.8373494	0.7473723	1.0	2797	tags=15%, list=13%, signal=17%
GO_REGULATION_OF_INTERLEUKIN_8_PRODUCTION	GO_REGULATION_OF_INTERLEUKIN_8_PRODUCTION		56	0.33272836	0.872662	0.64634144	0.74741584	1.0	2680	tags=23%, list=12%, signal=26%
GO_NEGATIVE_REGULATION_OF_TRANSCRIPTION_REGULATORY_REGION_DNA_BINDING	GO_NEGATIVE_REGULATION_OF_TRANSCRIPTION_REGULATORY_REGION_DNA_BINDING		17	0.4001621	0.8725737	0.6181818	0.74720716	1.0	2430	tags=24%, list=11%, signal=26%
GO_POSITIVE_REGULATION_OF_PROTEIN_ACETYLATION	GO_POSITIVE_REGULATION_OF_PROTEIN_ACETYLATION		36	0.29024053	0.8704189	0.74530274	0.75118834	1.0	4204	tags=33%, list=19%, signal=41%
GO_CELLULAR_RESPONSE_TO_VIRUS	GO_CELLULAR_RESPONSE_TO_VIRUS		21	0.40105316	0.8703679	0.652439	0.7509259	1.0	1288	tags=10%, list=6%, signal=10%
GO_ORGAN_INDUCTION	GO_ORGAN_INDUCTION		15	0.41998968	0.8699255	0.6639511	0.7514417	1.0	1608	tags=27%, list=7%, signal=29%
GO_CYTOKINE_METABOLIC_PROCESS	GO_CYTOKINE_METABOLIC_PROCESS		17	0.37648907	0.86876595	0.6807229	0.7535104	1.0	2764	tags=24%, list=13%, signal=27%
GO_NEGATIVE_REGULATION_OF_DNA_BINDING	GO_NEGATIVE_REGULATION_OF_DNA_BINDING		46	0.30172405	0.8686146	0.6966068	0.7534542	1.0	3166	tags=24%, list=15%, signal=28%
GO_COLUMNAR_CUBOIDAL_EPITHELIAL_CELL_DEVELOPMENT	GO_COLUMNAR_CUBOIDAL_EPITHELIAL_CELL_DEVELOPMENT		45	0.28621644	0.8676212	0.765625	0.7550965	1.0	4659	tags=29%, list=21%, signal=37%
GO_ANTIGEN_PROCESSING_AND_PRESENTATION_OF_ENDOGENOUS_ANTIGEN	GO_ANTIGEN_PROCESSING_AND_PRESENTATION_OF_ENDOGENOUS_ANTIGEN		17	0.3883379	0.866558	0.6183486	0.756878	1.0	2735	tags=24%, list=13%, signal=27%
GO_EPITHELIAL_CELL_DEVELOPMENT	GO_EPITHELIAL_CELL_DEVELOPMENT		180	0.2511465	0.86598986	0.8201754	0.75763375	1.0	2670	tags=16%, list=12%, signal=18%
GO_REGULATION_OF_VIRAL_ENTRY_INTO_HOST_CELL	GO_REGULATION_OF_VIRAL_ENTRY_INTO_HOST_CELL		27	0.32760248	0.86597437	0.63092786	0.7572846	1.0	4362	tags=26%, list=20%, signal=32%
GO_REGULATION_OF_CELL_MIGRATION_INVOLVED_IN_SPROUTING_ANGIOGENESIS	GO_REGULATION_OF_CELL_MIGRATION_INVOLVED_IN_SPROUTING_ANGIOGENESIS		19	0.3498405	0.86586446	0.68537074	0.757129	1.0	1999	tags=21%, list=9%, signal=23%
GO_POSITIVE_REGULATION_OF_LEUKOCYTE_DEGRANULATION	GO_POSITIVE_REGULATION_OF_LEUKOCYTE_DEGRANULATION		18	0.3724112	0.865802	0.62813103	0.7568717	1.0	2428	tags=28%, list=11%, signal=31%
GO_PYRIMIDINE_NUCLEOSIDE_CATABOLIC_PROCESS	GO_PYRIMIDINE_NUCLEOSIDE_CATABOLIC_PROCESS		18	0.3691419	0.86563146	0.68207026	0.75684124	1.0	3308	tags=22%, list=15%, signal=26%
GO_CELL_SURFACE_RECEPTOR_SIGNALING_PATHWAY_INVOLVED_IN_HEART_DEVELOPMENT	GO_CELL_SURFACE_RECEPTOR_SIGNALING_PATHWAY_INVOLVED_IN_HEART_DEVELOPMENT		15	0.40209603	0.86455685	0.62422997	0.75860256	1.0	2430	tags=27%, list=11%, signal=30%
GO_REFLEX	GO_REFLEX		19	0.3548695	0.8638425	0.6561845	0.7597065	1.0	4068	tags=21%, list=19%, signal=26%
GO_MYELOID_LEUKOCYTE_MEDIATED_IMMUNITY	GO_MYELOID_LEUKOCYTE_MEDIATED_IMMUNITY		40	0.3535308	0.86278653	0.6713147	0.7614051	1.0	3201	tags=28%, list=15%, signal=32%
GO_RESPONSE_TO_EPINEPHRINE	GO_RESPONSE_TO_EPINEPHRINE		16	0.39474186	0.8623418	0.6457023	0.76185524	1.0	2040	tags=25%, list=9%, signal=28%
GO_REGULATION_OF_T_HELPER_CELL_DIFFERENTIATION	GO_REGULATION_OF_T_HELPER_CELL_DIFFERENTIATION		26	0.3830323	0.8623095	0.6544715	0.76154995	1.0	3783	tags=35%, list=17%, signal=42%
[truncated: 269 more rows]
