# Supplementary material for: Identification and validation of key modules and hub genes associated with the pathological stage of oral squamous cell carcinoma by weighted gene co-expression network analysis
Source: PeerJ. 2020 Feb 4;8:e8505. doi: 10.7717/peerj.8505 (PMC7006519; doi:10.7717/peerj.8505)
Supplement: File S6 [file peerj-08-8505-s006.zip › my_analysis_23177_BP.Gsea.1570106638719/gsea_report_for_L_1570106638719.xls]

NAME	GS<br> follow link to MSigDB	GS DETAILS	SIZE	ES	NES	NOM p-val	FDR q-val	FWER p-val	RANK AT MAX	LEADING EDGE
GO_RNA_CAPPING	GO_RNA_CAPPING	Details ...	33	-0.69423187	-1.9172225	0.0	0.1953922	0.146	5230	tags=70%, list=24%, signal=92%
GO_TRANSCRIPTION_ELONGATION_FROM_RNA_POLYMERASE_II_PROMOTER	GO_TRANSCRIPTION_ELONGATION_FROM_RNA_POLYMERASE_II_PROMOTER	Details ...	73	-0.5649993	-1.8633753	0.0061099795	0.2106297	0.271	5357	tags=49%, list=25%, signal=65%
GO_REGULATION_OF_LIGASE_ACTIVITY	GO_REGULATION_OF_LIGASE_ACTIVITY	Details ...	122	-0.56196606	-1.8260072	0.0040650405	0.23284554	0.393	5673	tags=57%, list=26%, signal=77%
GO_MITOCHONDRIAL_TRANSLATION	GO_MITOCHONDRIAL_TRANSLATION	Details ...	101	-0.65143526	-1.8246744	0.004166667	0.17781924	0.398	5587	tags=71%, list=26%, signal=95%
GO_RIBOSOME_BIOGENESIS	GO_RIBOSOME_BIOGENESIS	Details ...	265	-0.5380185	-1.8180442	0.012396694	0.15563934	0.424	6026	tags=53%, list=28%, signal=73%
GO_RRNA_METABOLIC_PROCESS	GO_RRNA_METABOLIC_PROCESS	Details ...	217	-0.51389414	-1.8161722	0.014112903	0.1324487	0.429	5838	tags=48%, list=27%, signal=65%
GO_TRANSCRIPTION_COUPLED_NUCLEOTIDE_EXCISION_REPAIR	GO_TRANSCRIPTION_COUPLED_NUCLEOTIDE_EXCISION_REPAIR	Details ...	71	-0.5846483	-1.8148462	0.006147541	0.115120664	0.434	5882	tags=59%, list=27%, signal=81%
GO_TRNA_TRANSPORT	GO_TRNA_TRANSPORT	Details ...	31	-0.67250425	-1.8071306	0.004056795	0.11096715	0.461	5969	tags=71%, list=27%, signal=98%
GO_NUCLEOTIDE_EXCISION_REPAIR	GO_NUCLEOTIDE_EXCISION_REPAIR	Details ...	108	-0.5481613	-1.8012619	0.0060362173	0.106670745	0.494	5259	tags=55%, list=24%, signal=72%
GO_POSITIVE_REGULATION_OF_VIRAL_TRANSCRIPTION	GO_POSITIVE_REGULATION_OF_VIRAL_TRANSCRIPTION	Details ...	35	-0.5254657	-1.7959158	0.015936255	0.10368818	0.514	5728	tags=57%, list=26%, signal=77%
GO_RIBONUCLEOPROTEIN_COMPLEX_BIOGENESIS	GO_RIBONUCLEOPROTEIN_COMPLEX_BIOGENESIS	Details ...	383	-0.49435538	-1.7784438	0.022540983	0.11963907	0.593	5318	tags=45%, list=24%, signal=59%
GO_NCRNA_METABOLIC_PROCESS	GO_NCRNA_METABOLIC_PROCESS	Details ...	462	-0.506825	-1.7779955	0.016194332	0.11068324	0.597	6033	tags=52%, list=28%, signal=70%
GO_DNA_TEMPLATED_TRANSCRIPTION_TERMINATION	GO_DNA_TEMPLATED_TRANSCRIPTION_TERMINATION	Details ...	88	-0.5788193	-1.7750154	0.01	0.105758764	0.613	5630	tags=65%, list=26%, signal=87%
GO_POSITIVE_REGULATION_OF_LIGASE_ACTIVITY	GO_POSITIVE_REGULATION_OF_LIGASE_ACTIVITY	Details ...	102	-0.5743452	-1.7677412	0.006302521	0.107779086	0.635	5793	tags=61%, list=27%, signal=82%
GO_DNA_TEMPLATED_TRANSCRIPTION_ELONGATION	GO_DNA_TEMPLATED_TRANSCRIPTION_ELONGATION	Details ...	88	-0.55715066	-1.7642245	0.008163265	0.10593645	0.649	5357	tags=52%, list=25%, signal=69%
GO_NCRNA_PROCESSING	GO_NCRNA_PROCESSING	Details ...	332	-0.51663184	-1.7636359	0.024291499	0.09995507	0.65	6502	tags=55%, list=30%, signal=77%
GO_REGULATION_OF_TRANSCRIPTION_ELONGATION_FROM_RNA_POLYMERASE_II_PROMOTER	GO_REGULATION_OF_TRANSCRIPTION_ELONGATION_FROM_RNA_POLYMERASE_II_PROMOTER	Details ...	21	-0.57173914	-1.7602427	0.016	0.098137714	0.658	5998	tags=52%, list=28%, signal=72%
GO_SNRNA_METABOLIC_PROCESS	GO_SNRNA_METABOLIC_PROCESS	Details ...	73	-0.54362196	-1.7435803	0.018255578	0.11390188	0.722	5906	tags=59%, list=27%, signal=81%
GO_TRANSLATIONAL_TERMINATION	GO_TRANSLATIONAL_TERMINATION	Details ...	90	-0.60167485	-1.7356652	0.01629328	0.12010892	0.759	5587	tags=71%, list=26%, signal=95%
GO_GENE_SILENCING_BY_RNA	GO_GENE_SILENCING_BY_RNA	Details ...	116	-0.52933615	-1.7344319	0.007736944	0.11612718	0.764	4879	tags=47%, list=22%, signal=60%
GO_DNA_DAMAGE_RESPONSE_DETECTION_OF_DNA_DAMAGE	GO_DNA_DAMAGE_RESPONSE_DETECTION_OF_DNA_DAMAGE		36	-0.6614906	-1.733932	0.012096774	0.11157508	0.767	5498	tags=64%, list=25%, signal=85%
GO_PROTEIN_K11_LINKED_UBIQUITINATION	GO_PROTEIN_K11_LINKED_UBIQUITINATION		26	-0.5938632	-1.7325693	0.010141988	0.10818787	0.769	3812	tags=38%, list=18%, signal=47%
GO_RIBOSOMAL_LARGE_SUBUNIT_BIOGENESIS	GO_RIBOSOMAL_LARGE_SUBUNIT_BIOGENESIS		44	-0.60455453	-1.7268207	0.016427105	0.11156258	0.791	4254	tags=48%, list=20%, signal=59%
GO_NUCLEAR_EXPORT	GO_NUCLEAR_EXPORT		130	-0.5133409	-1.7252457	0.008	0.109123334	0.798	6160	tags=61%, list=28%, signal=84%
GO_MITOCHONDRIAL_MEMBRANE_ORGANIZATION	GO_MITOCHONDRIAL_MEMBRANE_ORGANIZATION		86	-0.48960385	-1.7230588	0.00625	0.10771894	0.805	5383	tags=57%, list=25%, signal=75%
GO_RIBONUCLEOPROTEIN_COMPLEX_LOCALIZATION	GO_RIBONUCLEOPROTEIN_COMPLEX_LOCALIZATION		105	-0.5366991	-1.7229557	0.015904572	0.10361231	0.805	6124	tags=63%, list=28%, signal=87%
GO_RNA_SPLICING_VIA_TRANSESTERIFICATION_REACTIONS	GO_RNA_SPLICING_VIA_TRANSESTERIFICATION_REACTIONS		247	-0.46599317	-1.7215838	0.028571429	0.1013332	0.808	5873	tags=49%, list=27%, signal=67%
GO_ANAPHASE_PROMOTING_COMPLEX_DEPENDENT_CATABOLIC_PROCESS	GO_ANAPHASE_PROMOTING_COMPLEX_DEPENDENT_CATABOLIC_PROCESS		72	-0.6614911	-1.7214612	0.010438413	0.09776762	0.808	5793	tags=67%, list=27%, signal=91%
GO_RIBONUCLEOPROTEIN_COMPLEX_SUBUNIT_ORGANIZATION	GO_RIBONUCLEOPROTEIN_COMPLEX_SUBUNIT_ORGANIZATION		177	-0.46636996	-1.7194244	0.032786883	0.09732734	0.811	4969	tags=42%, list=23%, signal=54%
GO_RIBOSOMAL_SMALL_SUBUNIT_BIOGENESIS	GO_RIBOSOMAL_SMALL_SUBUNIT_BIOGENESIS		52	-0.5992982	-1.7058878	0.037190083	0.11085328	0.845	5399	tags=56%, list=25%, signal=74%
GO_METAPHASE_PLATE_CONGRESSION	GO_METAPHASE_PLATE_CONGRESSION		40	-0.7415865	-1.7021568	0.004040404	0.11190202	0.853	1527	tags=45%, list=7%, signal=48%
GO_ATP_DEPENDENT_CHROMATIN_REMODELING	GO_ATP_DEPENDENT_CHROMATIN_REMODELING		63	-0.64648026	-1.6974242	0.0041841003	0.11527102	0.868	4564	tags=54%, list=21%, signal=68%
GO_GENE_SILENCING	GO_GENE_SILENCING		173	-0.48215237	-1.6928767	0.011741683	0.11837135	0.876	4755	tags=40%, list=22%, signal=51%
GO_RNA_SECONDARY_STRUCTURE_UNWINDING	GO_RNA_SECONDARY_STRUCTURE_UNWINDING		37	-0.5776495	-1.6898484	0.011811024	0.11913713	0.883	6097	tags=59%, list=28%, signal=82%
GO_REGULATION_OF_CYTOKINESIS	GO_REGULATION_OF_CYTOKINESIS		58	-0.5848166	-1.6878716	0.017928287	0.11852198	0.887	5168	tags=45%, list=24%, signal=59%
GO_NCRNA_TRANSCRIPTION	GO_NCRNA_TRANSCRIPTION		79	-0.5042888	-1.685678	0.022494888	0.11860234	0.89	5906	tags=56%, list=27%, signal=76%
GO_MITOCHONDRIAL_FUSION	GO_MITOCHONDRIAL_FUSION		15	-0.72498214	-1.6836561	0.0020491802	0.11852768	0.897	5663	tags=80%, list=26%, signal=108%
GO_DNA_REPAIR	GO_DNA_REPAIR		429	-0.52966714	-1.680815	0.018442623	0.11973478	0.901	5498	tags=52%, list=25%, signal=68%
GO_NUCLEOTIDE_EXCISION_REPAIR_DNA_GAP_FILLING	GO_NUCLEOTIDE_EXCISION_REPAIR_DNA_GAP_FILLING		24	-0.6926923	-1.6798594	0.02016129	0.11793323	0.902	4710	tags=67%, list=22%, signal=85%
GO_MITOCHONDRIAL_RNA_METABOLIC_PROCESS	GO_MITOCHONDRIAL_RNA_METABOLIC_PROCESS		23	-0.70812863	-1.6782548	0.014373717	0.11719247	0.91	4792	tags=74%, list=22%, signal=95%
GO_MULTI_ORGANISM_LOCALIZATION	GO_MULTI_ORGANISM_LOCALIZATION		61	-0.51121265	-1.6742998	0.028571429	0.11976463	0.92	4879	tags=44%, list=22%, signal=57%
GO_TERMINATION_OF_RNA_POLYMERASE_II_TRANSCRIPTION	GO_TERMINATION_OF_RNA_POLYMERASE_II_TRANSCRIPTION		53	-0.54307413	-1.673543	0.032388665	0.11803761	0.922	5630	tags=64%, list=26%, signal=86%
GO_TRNA_PROCESSING	GO_TRNA_PROCESSING		102	-0.56865746	-1.6633762	0.031936128	0.13004597	0.94	6502	tags=68%, list=30%, signal=96%
GO_HISTONE_H2A_UBIQUITINATION	GO_HISTONE_H2A_UBIQUITINATION		16	-0.5293849	-1.6521926	0.027196653	0.14594458	0.956	7980	tags=63%, list=37%, signal=99%
GO_MRNA_3_END_PROCESSING	GO_MRNA_3_END_PROCESSING		63	-0.4946433	-1.652081	0.045908183	0.14291069	0.957	5739	tags=54%, list=26%, signal=73%
GO_TRANSLATIONAL_ELONGATION	GO_TRANSLATIONAL_ELONGATION		104	-0.5389459	-1.6511961	0.032786883	0.14131497	0.958	5587	tags=67%, list=26%, signal=90%
GO_NEGATIVE_REGULATION_OF_PROTEIN_MODIFICATION_BY_SMALL_PROTEIN_CONJUGATION_OR_REMOVAL	GO_NEGATIVE_REGULATION_OF_PROTEIN_MODIFICATION_BY_SMALL_PROTEIN_CONJUGATION_OR_REMOVAL		126	-0.5015014	-1.6471132	0.037190083	0.14494674	0.962	5673	tags=51%, list=26%, signal=68%
GO_CELLULAR_PROTEIN_COMPLEX_DISASSEMBLY	GO_CELLULAR_PROTEIN_COMPLEX_DISASSEMBLY		118	-0.54494137	-1.6466784	0.025210084	0.14263593	0.962	5587	tags=64%, list=26%, signal=85%
GO_REGULATION_OF_CENTROSOME_CYCLE	GO_REGULATION_OF_CENTROSOME_CYCLE		36	-0.6462444	-1.6466097	0.024193548	0.1398359	0.962	3071	tags=50%, list=14%, signal=58%
GO_REGULATION_OF_TRANSCRIPTION_FROM_RNA_POLYMERASE_I_PROMOTER	GO_REGULATION_OF_TRANSCRIPTION_FROM_RNA_POLYMERASE_I_PROMOTER		23	-0.5794802	-1.6454216	0.027722772	0.13879193	0.962	4648	tags=43%, list=21%, signal=55%
GO_REGULATION_OF_TRANSLATION_IN_RESPONSE_TO_STRESS	GO_REGULATION_OF_TRANSLATION_IN_RESPONSE_TO_STRESS		19	-0.5722575	-1.6444752	0.01268499	0.1374657	0.962	3927	tags=42%, list=18%, signal=51%
GO_REGULATION_OF_MEMBRANE_PERMEABILITY	GO_REGULATION_OF_MEMBRANE_PERMEABILITY		67	-0.47857982	-1.6443412	0.010162601	0.13505852	0.963	5378	tags=54%, list=25%, signal=71%
GO_NEGATIVE_REGULATION_OF_CELLULAR_PROTEIN_CATABOLIC_PROCESS	GO_NEGATIVE_REGULATION_OF_CELLULAR_PROTEIN_CATABOLIC_PROCESS		57	-0.5285149	-1.6433351	0.03846154	0.13420583	0.964	4026	tags=37%, list=19%, signal=45%
GO_POSITIVE_REGULATION_OF_DNA_TEMPLATED_TRANSCRIPTION_ELONGATION	GO_POSITIVE_REGULATION_OF_DNA_TEMPLATED_TRANSCRIPTION_ELONGATION		21	-0.5903985	-1.6416615	0.01968504	0.13431323	0.964	5882	tags=57%, list=27%, signal=78%
GO_KETONE_BIOSYNTHETIC_PROCESS	GO_KETONE_BIOSYNTHETIC_PROCESS		23	-0.6619154	-1.640452	0.011857707	0.13359004	0.966	3628	tags=43%, list=17%, signal=52%
GO_MATURATION_OF_SSU_RRNA	GO_MATURATION_OF_SSU_RRNA		38	-0.62781924	-1.6392419	0.04918033	0.13301006	0.967	5399	tags=66%, list=25%, signal=87%
GO_TRNA_METABOLIC_PROCESS	GO_TRNA_METABOLIC_PROCESS		157	-0.53922284	-1.6389446	0.036072146	0.13128127	0.968	6502	tags=62%, list=30%, signal=87%
GO_CELL_CYCLE_CHECKPOINT	GO_CELL_CYCLE_CHECKPOINT		182	-0.57643783	-1.6348116	0.01863354	0.13546911	0.972	4075	tags=45%, list=19%, signal=54%
GO_DOUBLE_STRAND_BREAK_REPAIR	GO_DOUBLE_STRAND_BREAK_REPAIR		148	-0.57059485	-1.6313645	0.030303031	0.13789189	0.974	5999	tags=58%, list=28%, signal=80%
GO_REGULATION_OF_SIGNAL_TRANSDUCTION_BY_P53_CLASS_MEDIATOR	GO_REGULATION_OF_SIGNAL_TRANSDUCTION_BY_P53_CLASS_MEDIATOR		158	-0.50282806	-1.6302762	0.01814516	0.13714144	0.974	4252	tags=44%, list=20%, signal=54%
GO_CHROMOSOME_SEGREGATION	GO_CHROMOSOME_SEGREGATION		248	-0.61752397	-1.62908	0.023206752	0.1366448	0.974	3084	tags=41%, list=14%, signal=47%
GO_DNA_RECOMBINATION	GO_DNA_RECOMBINATION		190	-0.5719371	-1.627472	0.034623217	0.13714465	0.975	3854	tags=44%, list=18%, signal=53%
GO_SPLICEOSOMAL_SNRNP_ASSEMBLY	GO_SPLICEOSOMAL_SNRNP_ASSEMBLY		36	-0.5887768	-1.6262572	0.039915968	0.1368286	0.976	3890	tags=56%, list=18%, signal=68%
GO_REGULATION_OF_PROTEIN_UBIQUITINATION_INVOLVED_IN_UBIQUITIN_DEPENDENT_PROTEIN_CATABOLIC_PROCESS	GO_REGULATION_OF_PROTEIN_UBIQUITINATION_INVOLVED_IN_UBIQUITIN_DEPENDENT_PROTEIN_CATABOLIC_PROCESS		96	-0.49649656	-1.6248227	0.05882353	0.13686386	0.979	5793	tags=55%, list=27%, signal=75%
GO_SISTER_CHROMATID_COHESION	GO_SISTER_CHROMATID_COHESION		100	-0.71896607	-1.6226033	0.012474013	0.13849878	0.982	3218	tags=55%, list=15%, signal=64%
GO_RNA_POLYADENYLATION	GO_RNA_POLYADENYLATION		28	-0.4919367	-1.6210644	0.056565657	0.13887694	0.983	5739	tags=50%, list=26%, signal=68%
GO_CHROMOSOME_LOCALIZATION	GO_CHROMOSOME_LOCALIZATION		56	-0.656078	-1.6209911	0.018480493	0.13691181	0.983	1591	tags=38%, list=7%, signal=40%
GO_MITOTIC_CELL_CYCLE_CHECKPOINT	GO_MITOTIC_CELL_CYCLE_CHECKPOINT		131	-0.5474461	-1.6199925	0.026530612	0.1363083	0.985	4075	tags=44%, list=19%, signal=54%
GO_RIBOSOME_ASSEMBLY	GO_RIBOSOME_ASSEMBLY		46	-0.53816795	-1.6190119	0.035416666	0.13582626	0.987	4575	tags=41%, list=21%, signal=52%
GO_DNA_STRAND_ELONGATION	GO_DNA_STRAND_ELONGATION		30	-0.7716055	-1.617853	0.012244898	0.13589711	0.988	3806	tags=77%, list=17%, signal=93%
GO_POSTREPLICATION_REPAIR	GO_POSTREPLICATION_REPAIR		48	-0.59062475	-1.6167119	0.027139874	0.13589104	0.988	4793	tags=56%, list=22%, signal=72%
GO_TRANSCRIPTION_FROM_RNA_POLYMERASE_I_PROMOTER	GO_TRANSCRIPTION_FROM_RNA_POLYMERASE_I_PROMOTER		34	-0.60193825	-1.6160303	0.02952756	0.1349606	0.988	5317	tags=62%, list=24%, signal=82%
GO_SISTER_CHROMATID_SEGREGATION	GO_SISTER_CHROMATID_SEGREGATION		161	-0.6784107	-1.6114947	0.023206752	0.13979094	0.99	3084	tags=48%, list=14%, signal=56%
GO_RNA_SPLICING	GO_RNA_SPLICING		331	-0.40875247	-1.6113195	0.046558704	0.13820055	0.99	5873	tags=45%, list=27%, signal=60%
GO_SIGNAL_TRANSDUCTION_IN_RESPONSE_TO_DNA_DAMAGE	GO_SIGNAL_TRANSDUCTION_IN_RESPONSE_TO_DNA_DAMAGE		91	-0.5203861	-1.6077583	0.01417004	0.14167999	0.997	4542	tags=48%, list=21%, signal=61%
GO_POSITIVE_REGULATION_OF_CYTOKINESIS	GO_POSITIVE_REGULATION_OF_CYTOKINESIS		31	-0.642911	-1.6065855	0.030120483	0.14179313	0.997	4111	tags=39%, list=19%, signal=48%
GO_AMINO_ACID_ACTIVATION	GO_AMINO_ACID_ACTIVATION		46	-0.5588272	-1.606169	0.050301813	0.14056918	0.997	5346	tags=46%, list=25%, signal=60%
GO_MATURATION_OF_SSU_RRNA_FROM_TRICISTRONIC_RRNA_TRANSCRIPT_SSU_RRNA_5_8S_RRNA_LSU_RRNA_	GO_MATURATION_OF_SSU_RRNA_FROM_TRICISTRONIC_RRNA_TRANSCRIPT_SSU_RRNA_5_8S_RRNA_LSU_RRNA_		32	-0.6166677	-1.6051586	0.07489879	0.14023943	0.997	7367	tags=81%, list=34%, signal=123%
GO_INTERSTRAND_CROSS_LINK_REPAIR	GO_INTERSTRAND_CROSS_LINK_REPAIR		38	-0.58563864	-1.6041648	0.042105265	0.13970391	0.997	5071	tags=47%, list=23%, signal=62%
GO_ERROR_FREE_TRANSLESION_SYNTHESIS	GO_ERROR_FREE_TRANSLESION_SYNTHESIS		18	-0.65928936	-1.6036171	0.042857144	0.13903908	0.997	4627	tags=50%, list=21%, signal=63%
GO_NUCLEAR_CHROMOSOME_SEGREGATION	GO_NUCLEAR_CHROMOSOME_SEGREGATION		205	-0.6253803	-1.6032469	0.03164557	0.13794246	0.997	3084	tags=43%, list=14%, signal=50%
GO_NEGATIVE_REGULATION_OF_MITOTIC_NUCLEAR_DIVISION	GO_NEGATIVE_REGULATION_OF_MITOTIC_NUCLEAR_DIVISION		33	-0.6489021	-1.6006632	0.025793651	0.14030655	0.997	2317	tags=42%, list=11%, signal=47%
GO_EMBRYONIC_AXIS_SPECIFICATION	GO_EMBRYONIC_AXIS_SPECIFICATION		32	-0.57312554	-1.5985107	0.0019569471	0.1420405	0.997	4054	tags=34%, list=19%, signal=42%
GO_NUCLEOBASE_CONTAINING_COMPOUND_TRANSPORT	GO_NUCLEOBASE_CONTAINING_COMPOUND_TRANSPORT		176	-0.4296672	-1.5952964	0.018036073	0.14516927	0.998	5981	tags=51%, list=27%, signal=70%
GO_MITOTIC_SISTER_CHROMATID_SEGREGATION	GO_MITOTIC_SISTER_CHROMATID_SEGREGATION		86	-0.6805028	-1.5917609	0.028806584	0.14903967	0.999	1628	tags=40%, list=7%, signal=43%
GO_REGULATION_OF_SPINDLE_ORGANIZATION	GO_REGULATION_OF_SPINDLE_ORGANIZATION		17	-0.74082464	-1.5912026	0.008064516	0.14809571	0.999	1527	tags=35%, list=7%, signal=38%
GO_REGULATION_OF_UBIQUITIN_PROTEIN_LIGASE_ACTIVITY	GO_REGULATION_OF_UBIQUITIN_PROTEIN_LIGASE_ACTIVITY		17	-0.6882234	-1.5878586	0.024242423	0.15168941	0.999	2841	tags=47%, list=13%, signal=54%
GO_DNA_BIOSYNTHETIC_PROCESS	GO_DNA_BIOSYNTHETIC_PROCESS		110	-0.57673866	-1.5870308	0.052313883	0.15130696	0.999	4266	tags=55%, list=20%, signal=68%
GO_DNA_STRAND_ELONGATION_INVOLVED_IN_DNA_REPLICATION	GO_DNA_STRAND_ELONGATION_INVOLVED_IN_DNA_REPLICATION		25	-0.794115	-1.5869944	0.012145749	0.14965038	0.999	3806	tags=88%, list=17%, signal=107%
GO_PROTEIN_UBIQUITINATION_INVOLVED_IN_UBIQUITIN_DEPENDENT_PROTEIN_CATABOLIC_PROCESS	GO_PROTEIN_UBIQUITINATION_INVOLVED_IN_UBIQUITIN_DEPENDENT_PROTEIN_CATABOLIC_PROCESS		127	-0.44129902	-1.586753	0.013806706	0.14841999	0.999	1652	tags=20%, list=8%, signal=22%
GO_REGULATION_OF_DNA_TEMPLATED_TRANSCRIPTION_ELONGATION	GO_REGULATION_OF_DNA_TEMPLATED_TRANSCRIPTION_ELONGATION		38	-0.49186793	-1.5846463	0.03006012	0.14983447	0.999	5998	tags=55%, list=28%, signal=76%
GO_TELOMERE_ORGANIZATION	GO_TELOMERE_ORGANIZATION		91	-0.5702516	-1.5832746	0.037190083	0.15035093	0.999	4710	tags=48%, list=22%, signal=61%
GO_DNA_DEPENDENT_DNA_REPLICATION	GO_DNA_DEPENDENT_DNA_REPLICATION		90	-0.69381106	-1.583162	0.036960986	0.14898172	0.999	3806	tags=64%, list=17%, signal=78%
GO_DNA_LIGATION	GO_DNA_LIGATION		16	-0.66997504	-1.5830053	0.029106028	0.14760838	0.999	3662	tags=56%, list=17%, signal=68%
GO_NON_RECOMBINATIONAL_REPAIR	GO_NON_RECOMBINATIONAL_REPAIR		61	-0.53282404	-1.5826719	0.04048583	0.14651994	0.999	4720	tags=46%, list=22%, signal=58%
GO_CYTOSKELETON_DEPENDENT_CYTOKINESIS	GO_CYTOSKELETON_DEPENDENT_CYTOKINESIS		38	-0.6387383	-1.5810403	0.022869023	0.14762354	0.999	2355	tags=34%, list=11%, signal=38%
GO_HISTONE_EXCHANGE	GO_HISTONE_EXCHANGE		42	-0.7063998	-1.5808121	0.021276595	0.14649504	0.999	3389	tags=55%, list=16%, signal=65%
GO_POSITIVE_REGULATION_OF_VIRAL_PROCESS	GO_POSITIVE_REGULATION_OF_VIRAL_PROCESS		84	-0.4221078	-1.5805659	0.016771488	0.14537057	0.999	5049	tags=42%, list=23%, signal=54%
GO_MULTI_ORGANISM_METABOLIC_PROCESS	GO_MULTI_ORGANISM_METABOLIC_PROCESS		119	-0.3579001	-1.5798445	0.055555556	0.14489365	1.0	5847	tags=28%, list=27%, signal=38%
GO_NUCLEOBASE_CONTAINING_SMALL_MOLECULE_INTERCONVERSION	GO_NUCLEOBASE_CONTAINING_SMALL_MOLECULE_INTERCONVERSION		19	-0.5846937	-1.5777736	0.021052632	0.14655475	1.0	2856	tags=42%, list=13%, signal=48%
GO_CENTROMERE_COMPLEX_ASSEMBLY	GO_CENTROMERE_COMPLEX_ASSEMBLY		37	-0.7646236	-1.5772282	0.016460905	0.14602242	1.0	1723	tags=54%, list=8%, signal=59%
GO_CELL_CYCLE_G1_S_PHASE_TRANSITION	GO_CELL_CYCLE_G1_S_PHASE_TRANSITION		107	-0.63930506	-1.576846	0.04338843	0.14508888	1.0	4178	tags=59%, list=19%, signal=73%
GO_TRNA_MODIFICATION	GO_TRNA_MODIFICATION		52	-0.5684796	-1.5763519	0.05284553	0.14449562	1.0	6502	tags=69%, list=30%, signal=99%
GO_MACROMOLECULAR_COMPLEX_DISASSEMBLY	GO_MACROMOLECULAR_COMPLEX_DISASSEMBLY		175	-0.4556913	-1.5732936	0.03368421	0.14773005	1.0	5587	tags=55%, list=26%, signal=73%
GO_REGULATION_OF_KERATINOCYTE_DIFFERENTIATION	GO_REGULATION_OF_KERATINOCYTE_DIFFERENTIATION		26	-0.6490686	-1.5727428	0.019723866	0.1471657	1.0	1669	tags=27%, list=8%, signal=29%
GO_NEGATIVE_REGULATION_OF_EPIDERMIS_DEVELOPMENT	GO_NEGATIVE_REGULATION_OF_EPIDERMIS_DEVELOPMENT		16	-0.7132101	-1.5700285	0.015009381	0.14989585	1.0	1669	tags=38%, list=8%, signal=41%
GO_REGULATION_OF_SISTER_CHROMATID_SEGREGATION	GO_REGULATION_OF_SISTER_CHROMATID_SEGREGATION		63	-0.62416977	-1.5695015	0.04680851	0.14927703	1.0	2886	tags=40%, list=13%, signal=46%
GO_REGULATION_OF_GENE_SILENCING	GO_REGULATION_OF_GENE_SILENCING		47	-0.52955335	-1.5671469	0.045009784	0.15138881	1.0	2180	tags=26%, list=10%, signal=28%
GO_PROTEIN_TARGETING_TO_MITOCHONDRION	GO_PROTEIN_TARGETING_TO_MITOCHONDRION		44	-0.5251784	-1.5670928	0.04411765	0.15010406	1.0	5173	tags=57%, list=24%, signal=74%
GO_REGULATION_OF_CHROMOSOME_SEGREGATION	GO_REGULATION_OF_CHROMOSOME_SEGREGATION		80	-0.6296243	-1.565564	0.050847456	0.15122238	1.0	2886	tags=40%, list=13%, signal=46%
GO_CENTRIOLE_ASSEMBLY	GO_CENTRIOLE_ASSEMBLY		18	-0.6901629	-1.5653805	0.014344262	0.15009776	1.0	3509	tags=44%, list=16%, signal=53%
GO_DNA_REPLICATION_INDEPENDENT_NUCLEOSOME_ORGANIZATION	GO_DNA_REPLICATION_INDEPENDENT_NUCLEOSOME_ORGANIZATION		41	-0.7128606	-1.5649554	0.023206752	0.1493205	1.0	4564	tags=68%, list=21%, signal=86%
GO_G2_DNA_DAMAGE_CHECKPOINT	GO_G2_DNA_DAMAGE_CHECKPOINT		33	-0.65556395	-1.5636197	0.03742204	0.15006387	1.0	900	tags=27%, list=4%, signal=28%
GO_REGULATION_OF_CELLULAR_AMINO_ACID_METABOLIC_PROCESS	GO_REGULATION_OF_CELLULAR_AMINO_ACID_METABOLIC_PROCESS		63	-0.4738318	-1.5619414	0.06680162	0.15127951	1.0	6464	tags=63%, list=30%, signal=90%
GO_RNA_LOCALIZATION	GO_RNA_LOCALIZATION		162	-0.451664	-1.5615544	0.042857144	0.1506358	1.0	6160	tags=57%, list=28%, signal=79%
GO_TELOMERE_MAINTENANCE_VIA_RECOMBINATION	GO_TELOMERE_MAINTENANCE_VIA_RECOMBINATION		32	-0.72559094	-1.5603204	0.038229376	0.15117706	1.0	2693	tags=66%, list=12%, signal=75%
GO_REGULATION_OF_CELL_CYCLE_CHECKPOINT	GO_REGULATION_OF_CELL_CYCLE_CHECKPOINT		26	-0.59740955	-1.5591437	0.036960986	0.15183082	1.0	4345	tags=46%, list=20%, signal=58%
GO_REGULATION_OF_CELLULAR_AMINE_METABOLIC_PROCESS	GO_REGULATION_OF_CELLULAR_AMINE_METABOLIC_PROCESS		85	-0.4295252	-1.558912	0.048117153	0.15101828	1.0	5793	tags=52%, list=27%, signal=70%
GO_DNA_SYNTHESIS_INVOLVED_IN_DNA_REPAIR	GO_DNA_SYNTHESIS_INVOLVED_IN_DNA_REPAIR		70	-0.614895	-1.5583395	0.06300813	0.15068309	1.0	4710	tags=60%, list=22%, signal=76%
GO_NEGATIVE_REGULATION_OF_CHROMOSOME_SEGREGATION	GO_NEGATIVE_REGULATION_OF_CHROMOSOME_SEGREGATION		27	-0.67855304	-1.5581192	0.045454547	0.14983964	1.0	2317	tags=41%, list=11%, signal=46%
GO_RNA_3_END_PROCESSING	GO_RNA_3_END_PROCESSING		85	-0.4753291	-1.5566183	0.059548255	0.15100813	1.0	6270	tags=55%, list=29%, signal=77%
GO_MITOCHONDRION_MORPHOGENESIS	GO_MITOCHONDRION_MORPHOGENESIS		19	-0.5355552	-1.5547267	0.032989692	0.15242392	1.0	4380	tags=53%, list=20%, signal=66%
GO_REGULATION_OF_CELLULAR_RESPONSE_TO_HEAT	GO_REGULATION_OF_CELLULAR_RESPONSE_TO_HEAT		70	-0.48133126	-1.5543594	0.05367793	0.1516476	1.0	5139	tags=57%, list=24%, signal=75%
GO_REGULATION_OF_CENTROSOME_DUPLICATION	GO_REGULATION_OF_CENTROSOME_DUPLICATION		29	-0.56483865	-1.5533086	0.045009784	0.15195712	1.0	4542	tags=52%, list=21%, signal=65%
GO_MITOTIC_CYTOKINESIS	GO_MITOTIC_CYTOKINESIS		30	-0.6445843	-1.5532752	0.0392562	0.15081957	1.0	2355	tags=33%, list=11%, signal=37%
GO_ORGANELLE_FISSION	GO_ORGANELLE_FISSION		452	-0.5297178	-1.5524278	0.044680852	0.15106459	1.0	4080	tags=40%, list=19%, signal=48%
GO_DNA_DAMAGE_RESPONSE_SIGNAL_TRANSDUCTION_RESULTING_IN_TRANSCRIPTION	GO_DNA_DAMAGE_RESPONSE_SIGNAL_TRANSDUCTION_RESULTING_IN_TRANSCRIPTION		15	-0.73577535	-1.5508127	0.017408123	0.15240788	1.0	2172	tags=47%, list=10%, signal=52%
GO_NEURON_APOPTOTIC_PROCESS	GO_NEURON_APOPTOTIC_PROCESS		34	-0.52945036	-1.5507797	0.017964073	0.15127675	1.0	3928	tags=47%, list=18%, signal=57%
GO_REGULATION_OF_PROTEIN_PHOSPHATASE_TYPE_2A_ACTIVITY	GO_REGULATION_OF_PROTEIN_PHOSPHATASE_TYPE_2A_ACTIVITY		23	-0.5505288	-1.5495256	0.048828125	0.15183623	1.0	7834	tags=74%, list=36%, signal=115%
GO_MITOTIC_RECOMBINATION	GO_MITOTIC_RECOMBINATION		41	-0.68842703	-1.5442888	0.05811623	0.15902378	1.0	2693	tags=59%, list=12%, signal=67%
GO_DNA_INTEGRITY_CHECKPOINT	GO_DNA_INTEGRITY_CHECKPOINT		139	-0.529205	-1.5426315	0.04347826	0.1604647	1.0	4542	tags=43%, list=21%, signal=54%
GO_CELL_CYCLE_PHASE_TRANSITION	GO_CELL_CYCLE_PHASE_TRANSITION		245	-0.5383005	-1.5420914	0.052953158	0.16004917	1.0	4178	tags=47%, list=19%, signal=57%
GO_PROTEIN_MONOUBIQUITINATION	GO_PROTEIN_MONOUBIQUITINATION		50	-0.4565158	-1.5409119	0.05533597	0.16071932	1.0	6157	tags=38%, list=28%, signal=53%
GO_MITOTIC_NUCLEAR_DIVISION	GO_MITOTIC_NUCLEAR_DIVISION		334	-0.5600086	-1.5396925	0.05957447	0.16140144	1.0	1628	tags=30%, list=7%, signal=32%
GO_NEGATIVE_REGULATION_OF_TELOMERE_MAINTENANCE_VIA_TELOMERE_LENGTHENING	GO_NEGATIVE_REGULATION_OF_TELOMERE_MAINTENANCE_VIA_TELOMERE_LENGTHENING		17	-0.53977406	-1.5366718	0.064	0.16463485	1.0	7940	tags=82%, list=37%, signal=130%
GO_MEIOTIC_CELL_CYCLE_PROCESS	GO_MEIOTIC_CELL_CYCLE_PROCESS		136	-0.5144476	-1.5365918	0.03909465	0.16356854	1.0	5607	tags=51%, list=26%, signal=69%
GO_MITOCHONDRIAL_TRANSPORT	GO_MITOCHONDRIAL_TRANSPORT		156	-0.3971207	-1.53604	0.017094018	0.16325353	1.0	5378	tags=48%, list=25%, signal=63%
GO_NUCLEOTIDE_EXCISION_REPAIR_DNA_INCISION	GO_NUCLEOTIDE_EXCISION_REPAIR_DNA_INCISION		38	-0.5185059	-1.5359005	0.0761523	0.1622896	1.0	6157	tags=58%, list=28%, signal=81%
GO_PREASSEMBLY_OF_GPI_ANCHOR_IN_ER_MEMBRANE	GO_PREASSEMBLY_OF_GPI_ANCHOR_IN_ER_MEMBRANE		15	-0.6127906	-1.5330099	0.04	0.1655988	1.0	5907	tags=53%, list=27%, signal=73%
GO_REGULATION_OF_EXIT_FROM_MITOSIS	GO_REGULATION_OF_EXIT_FROM_MITOSIS		15	-0.7469281	-1.5304472	0.025263159	0.16848129	1.0	2284	tags=60%, list=10%, signal=67%
GO_CELL_DIVISION	GO_CELL_DIVISION		422	-0.5061647	-1.5286337	0.052301254	0.17006314	1.0	4198	tags=42%, list=19%, signal=52%
GO_NEGATIVE_REGULATION_OF_NUCLEAR_DIVISION	GO_NEGATIVE_REGULATION_OF_NUCLEAR_DIVISION		45	-0.5992125	-1.5275613	0.04536489	0.17057814	1.0	2578	tags=42%, list=12%, signal=48%
GO_RRNA_METHYLATION	GO_RRNA_METHYLATION		15	-0.59795725	-1.5270289	0.04950495	0.17021605	1.0	7178	tags=80%, list=33%, signal=119%
GO_SPINDLE_CHECKPOINT	GO_SPINDLE_CHECKPOINT		23	-0.7529426	-1.525904	0.05785124	0.17081054	1.0	2317	tags=48%, list=11%, signal=53%
GO_SIGNAL_TRANSDUCTION_BY_P53_CLASS_MEDIATOR	GO_SIGNAL_TRANSDUCTION_BY_P53_CLASS_MEDIATOR		120	-0.44838226	-1.5235766	0.015533981	0.17326002	1.0	4542	tags=41%, list=21%, signal=51%
GO_POSITIVE_REGULATION_OF_TRANSLATIONAL_INITIATION	GO_POSITIVE_REGULATION_OF_TRANSLATIONAL_INITIATION		21	-0.56728977	-1.5224549	0.042596348	0.17373453	1.0	4008	tags=43%, list=18%, signal=52%
GO_PROTEIN_LOCALIZATION_TO_CHROMOSOME	GO_PROTEIN_LOCALIZATION_TO_CHROMOSOME		37	-0.62324923	-1.5221888	0.059196617	0.1729241	1.0	3930	tags=43%, list=18%, signal=53%
GO_BASE_EXCISION_REPAIR	GO_BASE_EXCISION_REPAIR		38	-0.6356502	-1.5217493	0.034068137	0.17232125	1.0	3662	tags=53%, list=17%, signal=63%
GO_MATURATION_OF_5_8S_RRNA	GO_MATURATION_OF_5_8S_RRNA		26	-0.594198	-1.5213948	0.07959183	0.17167619	1.0	4263	tags=62%, list=20%, signal=76%
GO_POSITIVE_REGULATION_OF_GENE_EXPRESSION_EPIGENETIC	GO_POSITIVE_REGULATION_OF_GENE_EXPRESSION_EPIGENETIC		65	-0.5014101	-1.5184577	0.027290449	0.175389	1.0	4633	tags=48%, list=21%, signal=60%
GO_RECOMBINATIONAL_REPAIR	GO_RECOMBINATIONAL_REPAIR		70	-0.5869249	-1.5168471	0.078947365	0.17695765	1.0	3145	tags=39%, list=14%, signal=45%
GO_APICAL_JUNCTION_ASSEMBLY	GO_APICAL_JUNCTION_ASSEMBLY		37	-0.5539478	-1.5163728	0.048828125	0.1765709	1.0	4111	tags=46%, list=19%, signal=57%
GO_RRNA_MODIFICATION	GO_RRNA_MODIFICATION		21	-0.5476879	-1.516353	0.099609375	0.17544277	1.0	7721	tags=81%, list=35%, signal=125%
GO_RETROGRADE_VESICLE_MEDIATED_TRANSPORT_GOLGI_TO_ER	GO_RETROGRADE_VESICLE_MEDIATED_TRANSPORT_GOLGI_TO_ER		72	-0.4998322	-1.516343	0.034412954	0.17431448	1.0	3899	tags=28%, list=18%, signal=34%
GO_REGULATION_OF_TRANSCRIPTION_INVOLVED_IN_G1_S_TRANSITION_OF_MITOTIC_CELL_CYCLE	GO_REGULATION_OF_TRANSCRIPTION_INVOLVED_IN_G1_S_TRANSITION_OF_MITOTIC_CELL_CYCLE		25	-0.73093957	-1.5149288	0.05179283	0.17555721	1.0	3395	tags=72%, list=16%, signal=85%
GO_CENTROSOME_LOCALIZATION	GO_CENTROSOME_LOCALIZATION		17	-0.60112715	-1.514256	0.064989515	0.17545015	1.0	2879	tags=41%, list=13%, signal=47%
GO_NUCLEAR_ENVELOPE_REASSEMBLY	GO_NUCLEAR_ENVELOPE_REASSEMBLY		17	-0.5266761	-1.5079306	0.05544148	0.18446335	1.0	5104	tags=53%, list=23%, signal=69%
GO_CENTROSOME_CYCLE	GO_CENTROSOME_CYCLE		44	-0.59994465	-1.5078582	0.059548255	0.18341	1.0	3509	tags=39%, list=16%, signal=46%
GO_PYRIMIDINE_DEOXYRIBONUCLEOTIDE_METABOLIC_PROCESS	GO_PYRIMIDINE_DEOXYRIBONUCLEOTIDE_METABOLIC_PROCESS		15	-0.6139967	-1.5073221	0.04819277	0.1831084	1.0	4830	tags=60%, list=22%, signal=77%
GO_MEIOTIC_CELL_CYCLE	GO_MEIOTIC_CELL_CYCLE		167	-0.5008808	-1.506219	0.049281314	0.18387142	1.0	4119	tags=38%, list=19%, signal=46%
GO_REGULATION_OF_DNA_DEPENDENT_DNA_REPLICATION	GO_REGULATION_OF_DNA_DEPENDENT_DNA_REPLICATION		40	-0.6309525	-1.5055969	0.066	0.18364279	1.0	1957	tags=38%, list=9%, signal=41%
GO_HISTONE_MRNA_METABOLIC_PROCESS	GO_HISTONE_MRNA_METABOLIC_PROCESS		28	-0.5302378	-1.5054979	0.07359307	0.1826528	1.0	3890	tags=46%, list=18%, signal=56%
GO_CYTOKINESIS	GO_CYTOKINESIS		79	-0.52131194	-1.5043461	0.04526749	0.18339384	1.0	2355	tags=27%, list=11%, signal=30%
GO_BICELLULAR_TIGHT_JUNCTION_ASSEMBLY	GO_BICELLULAR_TIGHT_JUNCTION_ASSEMBLY		29	-0.60450745	-1.5030301	0.048828125	0.18440875	1.0	3990	tags=55%, list=18%, signal=67%
GO_SOMATIC_DIVERSIFICATION_OF_IMMUNOGLOBULINS	GO_SOMATIC_DIVERSIFICATION_OF_IMMUNOGLOBULINS		27	-0.58088225	-1.5023365	0.06517312	0.18439241	1.0	3570	tags=44%, list=16%, signal=53%
GO_REGULATION_OF_GENE_EXPRESSION_EPIGENETIC	GO_REGULATION_OF_GENE_EXPRESSION_EPIGENETIC		193	-0.4147944	-1.4992986	0.04183267	0.18833268	1.0	4717	tags=38%, list=22%, signal=49%
GO__DE_NOVO_PROTEIN_FOLDING	GO__DE_NOVO_PROTEIN_FOLDING		15	-0.5695444	-1.4985837	0.077689245	0.18840079	1.0	4084	tags=60%, list=19%, signal=74%
GO_MEIOSIS_I	GO_MEIOSIS_I		77	-0.5221832	-1.4979359	0.05691057	0.188237	1.0	5571	tags=51%, list=26%, signal=68%
GO_NUCLEOTIDE_BINDING_DOMAIN_LEUCINE_RICH_REPEAT_CONTAINING_RECEPTOR_SIGNALING_PATHWAY	GO_NUCLEOTIDE_BINDING_DOMAIN_LEUCINE_RICH_REPEAT_CONTAINING_RECEPTOR_SIGNALING_PATHWAY		26	-0.5041531	-1.4968338	0.066390045	0.18890835	1.0	4843	tags=46%, list=22%, signal=59%
GO_NEGATIVE_REGULATION_OF_GENE_EXPRESSION_EPIGENETIC	GO_NEGATIVE_REGULATION_OF_GENE_EXPRESSION_EPIGENETIC		84	-0.47795612	-1.496773	0.078277886	0.18790376	1.0	4535	tags=38%, list=21%, signal=48%
GO_DSRNA_FRAGMENTATION	GO_DSRNA_FRAGMENTATION		17	-0.57501346	-1.495799	0.064150944	0.18826993	1.0	6059	tags=47%, list=28%, signal=65%
GO_CHROMATIN_SILENCING	GO_CHROMATIN_SILENCING		68	-0.50454015	-1.4956115	0.08219178	0.18750603	1.0	4535	tags=38%, list=21%, signal=48%
GO_DNA_REPLICATION_INITIATION	GO_DNA_REPLICATION_INITIATION		28	-0.79116774	-1.4954034	0.046	0.18667902	1.0	2934	tags=75%, list=13%, signal=87%
GO_DNA_CONFORMATION_CHANGE	GO_DNA_CONFORMATION_CHANGE		235	-0.5277607	-1.4948167	0.06918239	0.18651111	1.0	3095	tags=37%, list=14%, signal=43%
GO_SOMATIC_RECOMBINATION_OF_IMMUNOGLOBULIN_GENE_SEGMENTS	GO_SOMATIC_RECOMBINATION_OF_IMMUNOGLOBULIN_GENE_SEGMENTS		21	-0.56555957	-1.4947468	0.098196395	0.18556775	1.0	2979	tags=43%, list=14%, signal=50%
GO_REGULATION_OF_NUCLEAR_DIVISION	GO_REGULATION_OF_NUCLEAR_DIVISION		154	-0.51468456	-1.4920768	0.05487805	0.1889437	1.0	3088	tags=38%, list=14%, signal=44%
GO_NEGATIVE_REGULATION_OF_CELL_DIVISION	GO_NEGATIVE_REGULATION_OF_CELL_DIVISION		59	-0.58923864	-1.490576	0.062626265	0.19041511	1.0	2578	tags=44%, list=12%, signal=50%
GO_REGULATION_OF_TRANSLATIONAL_ELONGATION	GO_REGULATION_OF_TRANSLATIONAL_ELONGATION		21	-0.50374633	-1.4897363	0.05168986	0.19073	1.0	3993	tags=33%, list=18%, signal=41%
GO_HISTONE_MONOUBIQUITINATION	GO_HISTONE_MONOUBIQUITINATION		23	-0.45446005	-1.4879851	0.073469386	0.19251718	1.0	6157	tags=39%, list=28%, signal=55%
GO_DNA_REPLICATION_DEPENDENT_NUCLEOSOME_ORGANIZATION	GO_DNA_REPLICATION_DEPENDENT_NUCLEOSOME_ORGANIZATION		24	-0.7157682	-1.4872147	0.046938777	0.1925344	1.0	4423	tags=63%, list=20%, signal=78%
GO_DNA_GEOMETRIC_CHANGE	GO_DNA_GEOMETRIC_CHANGE		78	-0.5629354	-1.4851729	0.09147609	0.19465819	1.0	5244	tags=55%, list=24%, signal=72%
GO_TRANSLESION_SYNTHESIS	GO_TRANSLESION_SYNTHESIS		37	-0.56288236	-1.4850184	0.08438819	0.19388275	1.0	4710	tags=51%, list=22%, signal=65%
GO_G1_DNA_DAMAGE_CHECKPOINT	GO_G1_DNA_DAMAGE_CHECKPOINT		69	-0.48436785	-1.4849046	0.054108217	0.19297333	1.0	4542	tags=43%, list=21%, signal=55%
GO_MRNA_PROCESSING	GO_MRNA_PROCESSING		387	-0.36550695	-1.4845208	0.07377049	0.19253957	1.0	5873	tags=43%, list=27%, signal=58%
GO_CHROMATIN_REMODELING	GO_CHROMATIN_REMODELING		137	-0.4547407	-1.4842341	0.05510204	0.19197604	1.0	4564	tags=44%, list=21%, signal=55%
GO_POSITIVE_REGULATION_OF_CELL_CYCLE_PHASE_TRANSITION	GO_POSITIVE_REGULATION_OF_CELL_CYCLE_PHASE_TRANSITION		67	-0.5274497	-1.4826905	0.052738335	0.1934959	1.0	2886	tags=34%, list=13%, signal=39%
GO_MITOTIC_DNA_INTEGRITY_CHECKPOINT	GO_MITOTIC_DNA_INTEGRITY_CHECKPOINT		95	-0.48109156	-1.4816803	0.058467742	0.19421	1.0	4542	tags=43%, list=21%, signal=54%
GO_MEMBRANE_DISASSEMBLY	GO_MEMBRANE_DISASSEMBLY		44	-0.53345704	-1.4775658	0.08669355	0.19992347	1.0	3218	tags=43%, list=15%, signal=51%
GO_DNA_REPLICATION	GO_DNA_REPLICATION		194	-0.55606043	-1.4773254	0.11608961	0.19923191	1.0	3854	tags=53%, list=18%, signal=63%
GO_SPLICEOSOMAL_COMPLEX_ASSEMBLY	GO_SPLICEOSOMAL_COMPLEX_ASSEMBLY		49	-0.43286154	-1.4754299	0.09128631	0.20127273	1.0	4924	tags=41%, list=23%, signal=53%
GO_PROTEIN_EXPORT_FROM_NUCLEUS	GO_PROTEIN_EXPORT_FROM_NUCLEUS		27	-0.47379127	-1.4737378	0.049603175	0.20295459	1.0	6293	tags=56%, list=29%, signal=78%
GO_AMINE_BIOSYNTHETIC_PROCESS	GO_AMINE_BIOSYNTHETIC_PROCESS		20	-0.5300078	-1.4732546	0.06923077	0.20269726	1.0	3603	tags=35%, list=17%, signal=42%
GO_NEGATIVE_REGULATION_OF_HISTONE_METHYLATION	GO_NEGATIVE_REGULATION_OF_HISTONE_METHYLATION		16	-0.5725546	-1.4725478	0.081932776	0.20283195	1.0	4537	tags=50%, list=21%, signal=63%
GO_STRAND_DISPLACEMENT	GO_STRAND_DISPLACEMENT		26	-0.7064521	-1.4689422	0.10392157	0.20778456	1.0	4223	tags=73%, list=19%, signal=91%
GO_ISOTYPE_SWITCHING	GO_ISOTYPE_SWITCHING		16	-0.59367675	-1.4688327	0.08943089	0.2069308	1.0	2979	tags=44%, list=14%, signal=51%
GO_MITOTIC_SPINDLE_ASSEMBLY	GO_MITOTIC_SPINDLE_ASSEMBLY		38	-0.63235474	-1.4681766	0.059957173	0.20696852	1.0	833	tags=29%, list=4%, signal=30%
GO_REGULATION_OF_VIRAL_TRANSCRIPTION	GO_REGULATION_OF_VIRAL_TRANSCRIPTION		56	-0.43767765	-1.4680934	0.06339468	0.20605119	1.0	5379	tags=43%, list=25%, signal=57%
GO_PROTEIN_SUMOYLATION	GO_PROTEIN_SUMOYLATION		110	-0.4629896	-1.467023	0.07377049	0.20678778	1.0	5117	tags=47%, list=24%, signal=62%
GO_MATURATION_OF_5_8S_RRNA_FROM_TRICISTRONIC_RRNA_TRANSCRIPT_SSU_RRNA_5_8S_RRNA_LSU_RRNA_	GO_MATURATION_OF_5_8S_RRNA_FROM_TRICISTRONIC_RRNA_TRANSCRIPT_SSU_RRNA_5_8S_RRNA_LSU_RRNA_		17	-0.6128976	-1.4620123	0.10472279	0.21441256	1.0	4254	tags=71%, list=20%, signal=88%
GO_POSITIVE_REGULATION_OF_CELL_CYCLE_G1_S_PHASE_TRANSITION	GO_POSITIVE_REGULATION_OF_CELL_CYCLE_G1_S_PHASE_TRANSITION		28	-0.54813397	-1.4612235	0.04117647	0.21466559	1.0	1497	tags=21%, list=7%, signal=23%
GO_FEMALE_MEIOTIC_DIVISION	GO_FEMALE_MEIOTIC_DIVISION		22	-0.6533752	-1.4589242	0.053497944	0.2174077	1.0	1803	tags=36%, list=8%, signal=40%
GO_C21_STEROID_HORMONE_METABOLIC_PROCESS	GO_C21_STEROID_HORMONE_METABOLIC_PROCESS		23	-0.6366346	-1.4586493	0.050880626	0.21677156	1.0	1196	tags=30%, list=5%, signal=32%
GO_MITOTIC_SPINDLE_ORGANIZATION	GO_MITOTIC_SPINDLE_ORGANIZATION		62	-0.5851043	-1.4551247	0.081196584	0.22172059	1.0	1066	tags=31%, list=5%, signal=32%
GO_TRANSCRIPTION_FROM_RNA_POLYMERASE_III_PROMOTER	GO_TRANSCRIPTION_FROM_RNA_POLYMERASE_III_PROMOTER		38	-0.4582566	-1.4543583	0.09147609	0.2220016	1.0	4971	tags=50%, list=23%, signal=65%
GO_CELL_SEPARATION_AFTER_CYTOKINESIS	GO_CELL_SEPARATION_AFTER_CYTOKINESIS		16	-0.5702722	-1.4540943	0.0761523	0.22135201	1.0	1527	tags=25%, list=7%, signal=27%
GO_REGULATION_OF_HISTONE_H3_K9_METHYLATION	GO_REGULATION_OF_HISTONE_H3_K9_METHYLATION		17	-0.5392756	-1.452711	0.07269155	0.22267114	1.0	4537	tags=41%, list=21%, signal=52%
GO_POSITIVE_REGULATION_OF_NEURON_APOPTOTIC_PROCESS	GO_POSITIVE_REGULATION_OF_NEURON_APOPTOTIC_PROCESS		45	-0.47223422	-1.451982	0.05436893	0.22271325	1.0	4271	tags=38%, list=20%, signal=47%
GO_DEOXYRIBONUCLEOTIDE_METABOLIC_PROCESS	GO_DEOXYRIBONUCLEOTIDE_METABOLIC_PROCESS		32	-0.5212155	-1.4509462	0.08768267	0.22351408	1.0	2856	tags=47%, list=13%, signal=54%
GO_BLASTOCYST_DEVELOPMENT	GO_BLASTOCYST_DEVELOPMENT		55	-0.4571315	-1.4485599	0.034	0.22662985	1.0	4272	tags=45%, list=20%, signal=56%
GO_PROTEASOMAL_PROTEIN_CATABOLIC_PROCESS	GO_PROTEASOMAL_PROTEIN_CATABOLIC_PROCESS		259	-0.36311334	-1.447566	0.05532787	0.22733462	1.0	5793	tags=41%, list=27%, signal=55%
GO_NEGATIVE_REGULATION_OF_MRNA_SPLICING_VIA_SPLICEOSOME	GO_NEGATIVE_REGULATION_OF_MRNA_SPLICING_VIA_SPLICEOSOME		17	-0.48243573	-1.4474324	0.122	0.22652537	1.0	8202	tags=71%, list=38%, signal=113%
GO_NUCLEOSIDE_TRIPHOSPHATE_BIOSYNTHETIC_PROCESS	GO_NUCLEOSIDE_TRIPHOSPHATE_BIOSYNTHETIC_PROCESS		52	-0.4195057	-1.4472501	0.052734375	0.22574288	1.0	3144	tags=25%, list=14%, signal=29%
GO_PTERIDINE_CONTAINING_COMPOUND_BIOSYNTHETIC_PROCESS	GO_PTERIDINE_CONTAINING_COMPOUND_BIOSYNTHETIC_PROCESS		15	-0.6044083	-1.4472467	0.07933194	0.22470233	1.0	5467	tags=60%, list=25%, signal=80%
GO_NEGATIVE_REGULATION_OF_MRNA_METABOLIC_PROCESS	GO_NEGATIVE_REGULATION_OF_MRNA_METABOLIC_PROCESS		32	-0.37984312	-1.4452708	0.11637081	0.22717144	1.0	8523	tags=59%, list=39%, signal=97%
GO_POSITIVE_REGULATION_OF_CELL_CYCLE_PROCESS	GO_POSITIVE_REGULATION_OF_CELL_CYCLE_PROCESS		231	-0.44627923	-1.4442554	0.061507937	0.22787581	1.0	4111	tags=37%, list=19%, signal=45%
GO_NUCLEOSIDE_MONOPHOSPHATE_BIOSYNTHETIC_PROCESS	GO_NUCLEOSIDE_MONOPHOSPHATE_BIOSYNTHETIC_PROCESS		74	-0.4057282	-1.4438391	0.05263158	0.22750756	1.0	3144	tags=32%, list=14%, signal=38%
GO_REGULATION_OF_PROTEIN_MODIFICATION_BY_SMALL_PROTEIN_CONJUGATION_OR_REMOVAL	GO_REGULATION_OF_PROTEIN_MODIFICATION_BY_SMALL_PROTEIN_CONJUGATION_OR_REMOVAL		258	-0.38056308	-1.4418736	0.057259712	0.23008576	1.0	5179	tags=43%, list=24%, signal=56%
GO_SPINDLE_ASSEMBLY	GO_SPINDLE_ASSEMBLY		66	-0.555074	-1.4402035	0.098121084	0.23198597	1.0	1376	tags=26%, list=6%, signal=27%
GO_POSITIVE_REGULATION_OF_MITOTIC_CELL_CYCLE	GO_POSITIVE_REGULATION_OF_MITOTIC_CELL_CYCLE		118	-0.47435147	-1.4386927	0.06496063	0.2334626	1.0	3012	tags=35%, list=14%, signal=40%
GO_GPI_ANCHOR_METABOLIC_PROCESS	GO_GPI_ANCHOR_METABOLIC_PROCESS		32	-0.5092552	-1.4380633	0.05	0.23351291	1.0	6058	tags=44%, list=28%, signal=61%
GO_NOTOCHORD_DEVELOPMENT	GO_NOTOCHORD_DEVELOPMENT		17	-0.68258476	-1.4378672	0.033027522	0.23279901	1.0	3961	tags=59%, list=18%, signal=72%
GO_CELL_CYCLE_G2_M_PHASE_TRANSITION	GO_CELL_CYCLE_G2_M_PHASE_TRANSITION		132	-0.47689515	-1.4370849	0.09832636	0.23306283	1.0	3450	tags=35%, list=16%, signal=41%
GO_DNA_PACKAGING	GO_DNA_PACKAGING		159	-0.5271319	-1.4358704	0.10251046	0.23421727	1.0	3084	tags=36%, list=14%, signal=42%
GO_REGULATION_OF_HAIR_FOLLICLE_DEVELOPMENT	GO_REGULATION_OF_HAIR_FOLLICLE_DEVELOPMENT		15	-0.6932942	-1.4350824	0.044061303	0.23452103	1.0	2939	tags=53%, list=14%, signal=62%
GO_RECIPROCAL_DNA_RECOMBINATION	GO_RECIPROCAL_DNA_RECOMBINATION		36	-0.5218582	-1.4311647	0.12749004	0.24050541	1.0	5418	tags=50%, list=25%, signal=66%
GO_NUCLEAR_TRANSCRIBED_MRNA_CATABOLIC_PROCESS_EXONUCLEOLYTIC	GO_NUCLEAR_TRANSCRIBED_MRNA_CATABOLIC_PROCESS_EXONUCLEOLYTIC		30	-0.51644385	-1.4309365	0.116	0.23987165	1.0	4478	tags=53%, list=21%, signal=67%
GO_ANTEROGRADE_AXONAL_TRANSPORT	GO_ANTEROGRADE_AXONAL_TRANSPORT		21	-0.5046544	-1.4280406	0.083333336	0.24407347	1.0	5570	tags=38%, list=26%, signal=51%
GO_POSITIVE_REGULATION_OF_PROTEIN_MODIFICATION_BY_SMALL_PROTEIN_CONJUGATION_OR_REMOVAL	GO_POSITIVE_REGULATION_OF_PROTEIN_MODIFICATION_BY_SMALL_PROTEIN_CONJUGATION_OR_REMOVAL		182	-0.38967377	-1.4261719	0.06944445	0.24643575	1.0	5673	tags=49%, list=26%, signal=66%
GO_NIK_NF_KAPPAB_SIGNALING	GO_NIK_NF_KAPPAB_SIGNALING		80	-0.45988297	-1.4247438	0.1053719	0.24812944	1.0	6138	tags=59%, list=28%, signal=82%
GO_POSITIVE_REGULATION_OF_CELL_CYCLE	GO_POSITIVE_REGULATION_OF_CELL_CYCLE		311	-0.41577622	-1.4232038	0.04743083	0.24997382	1.0	4111	tags=35%, list=19%, signal=42%
GO_MICROTUBULE_ORGANIZING_CENTER_ORGANIZATION	GO_MICROTUBULE_ORGANIZING_CENTER_ORGANIZATION		79	-0.5084254	-1.42241	0.088477366	0.25035974	1.0	3789	tags=34%, list=17%, signal=41%
GO_ERROR_PRONE_TRANSLESION_SYNTHESIS	GO_ERROR_PRONE_TRANSLESION_SYNTHESIS		19	-0.60771114	-1.4191926	0.116935484	0.2552213	1.0	1254	tags=37%, list=6%, signal=39%
GO_RESPONSE_TO_X_RAY	GO_RESPONSE_TO_X_RAY		30	-0.5538106	-1.417223	0.07214429	0.2578239	1.0	3244	tags=53%, list=15%, signal=63%
GO_DNA_DEPENDENT_DNA_REPLICATION_MAINTENANCE_OF_FIDELITY	GO_DNA_DEPENDENT_DNA_REPLICATION_MAINTENANCE_OF_FIDELITY		19	-0.60857576	-1.4167032	0.12809917	0.25772792	1.0	4925	tags=68%, list=23%, signal=88%
GO_REGULATION_OF_MITOTIC_CELL_CYCLE	GO_REGULATION_OF_MITOTIC_CELL_CYCLE		442	-0.40753227	-1.4147116	0.06530612	0.26042786	1.0	4143	tags=36%, list=19%, signal=44%
GO_REGULATION_OF_MITOPHAGY	GO_REGULATION_OF_MITOPHAGY		40	-0.40946043	-1.4133373	0.08219178	0.2619183	1.0	4481	tags=43%, list=21%, signal=53%
GO_CLEAVAGE_INVOLVED_IN_RRNA_PROCESSING	GO_CLEAVAGE_INVOLVED_IN_RRNA_PROCESSING		17	-0.59218025	-1.4111708	0.114989735	0.26502228	1.0	4181	tags=65%, list=19%, signal=80%
GO_PEPTIDYL_LYSINE_TRIMETHYLATION	GO_PEPTIDYL_LYSINE_TRIMETHYLATION		18	-0.5511854	-1.4108151	0.07370518	0.2645793	1.0	1526	tags=28%, list=7%, signal=30%
GO_RNA_METHYLATION	GO_RNA_METHYLATION		45	-0.4902941	-1.4108117	0.15863454	0.26347703	1.0	7178	tags=69%, list=33%, signal=103%
GO_REGULATION_OF_TELOMERE_MAINTENANCE_VIA_TELOMERE_LENGTHENING	GO_REGULATION_OF_TELOMERE_MAINTENANCE_VIA_TELOMERE_LENGTHENING		46	-0.43348816	-1.4101876	0.10141988	0.26361495	1.0	5629	tags=50%, list=26%, signal=67%
GO_AMIDE_BIOSYNTHETIC_PROCESS	GO_AMIDE_BIOSYNTHETIC_PROCESS		449	-0.3435181	-1.4074907	0.05942623	0.26749292	1.0	5544	tags=41%, list=25%, signal=54%
GO_NEGATIVE_REGULATION_OF_CHROMOSOME_ORGANIZATION	GO_NEGATIVE_REGULATION_OF_CHROMOSOME_ORGANIZATION		93	-0.42951816	-1.405283	0.1092437	0.270721	1.0	4537	tags=35%, list=21%, signal=45%
GO_NUCLEAR_TRANSPORT	GO_NUCLEAR_TRANSPORT		324	-0.34138012	-1.4051896	0.037924152	0.26976824	1.0	5031	tags=41%, list=23%, signal=53%
GO_REGULATION_OF_CHROMOSOME_ORGANIZATION	GO_REGULATION_OF_CHROMOSOME_ORGANIZATION		261	-0.3853136	-1.403635	0.076767676	0.27176753	1.0	4057	tags=32%, list=19%, signal=39%
GO_POSITIVE_REGULATION_OF_MITOCHONDRIAL_OUTER_MEMBRANE_PERMEABILIZATION_INVOLVED_IN_APOPTOTIC_SIGNALING_PATHWAY	GO_POSITIVE_REGULATION_OF_MITOCHONDRIAL_OUTER_MEMBRANE_PERMEABILIZATION_INVOLVED_IN_APOPTOTIC_SIGNALING_PATHWAY		35	-0.49947292	-1.4035149	0.084	0.27092275	1.0	5378	tags=60%, list=25%, signal=80%
GO_RIBOSOMAL_SMALL_SUBUNIT_ASSEMBLY	GO_RIBOSOMAL_SMALL_SUBUNIT_ASSEMBLY		15	-0.51896214	-1.402461	0.17118998	0.27179244	1.0	5399	tags=40%, list=25%, signal=53%
GO_SOMATIC_DIVERSIFICATION_OF_IMMUNE_RECEPTORS	GO_SOMATIC_DIVERSIFICATION_OF_IMMUNE_RECEPTORS		39	-0.4976691	-1.4022976	0.13279678	0.27100158	1.0	3026	tags=36%, list=14%, signal=42%
GO_REGULATION_OF_MITOCHONDRIAL_OUTER_MEMBRANE_PERMEABILIZATION_INVOLVED_IN_APOPTOTIC_SIGNALING_PATHWAY	GO_REGULATION_OF_MITOCHONDRIAL_OUTER_MEMBRANE_PERMEABILIZATION_INVOLVED_IN_APOPTOTIC_SIGNALING_PATHWAY		40	-0.4727058	-1.4015685	0.07231405	0.27129027	1.0	5378	tags=60%, list=25%, signal=80%
GO_INORGANIC_ION_IMPORT_INTO_CELL	GO_INORGANIC_ION_IMPORT_INTO_CELL		15	-0.63067085	-1.4011787	0.08037383	0.27092397	1.0	1589	tags=27%, list=7%, signal=29%
GO_REGULATION_OF_CELL_CYCLE_PHASE_TRANSITION	GO_REGULATION_OF_CELL_CYCLE_PHASE_TRANSITION		307	-0.40858313	-1.399354	0.10373444	0.27336216	1.0	4603	tags=39%, list=21%, signal=49%
GO_NEGATIVE_REGULATION_OF_CELL_CYCLE_PROCESS	GO_NEGATIVE_REGULATION_OF_CELL_CYCLE_PROCESS		202	-0.41958416	-1.3990124	0.07581967	0.27287787	1.0	4141	tags=38%, list=19%, signal=47%
GO_ACTIVATION_OF_ANAPHASE_PROMOTING_COMPLEX_ACTIVITY	GO_ACTIVATION_OF_ANAPHASE_PROMOTING_COMPLEX_ACTIVITY		15	-0.65832436	-1.3986787	0.1557377	0.2724309	1.0	1449	tags=40%, list=7%, signal=43%
GO_REGULATION_OF_MICROTUBULE_BASED_PROCESS	GO_REGULATION_OF_MICROTUBULE_BASED_PROCESS		220	-0.43187058	-1.3968533	0.1048218	0.27473056	1.0	4121	tags=36%, list=19%, signal=44%
GO_REGULATION_OF_TRANSLATIONAL_INITIATION	GO_REGULATION_OF_TRANSLATIONAL_INITIATION		76	-0.36102796	-1.395706	0.076612905	0.27593973	1.0	5844	tags=39%, list=27%, signal=54%
GO_REGULATION_OF_DNA_REPLICATION	GO_REGULATION_OF_DNA_REPLICATION		153	-0.45495647	-1.3955418	0.088176355	0.27515405	1.0	3077	tags=34%, list=14%, signal=39%
GO_NEGATIVE_REGULATION_OF_MITOTIC_CELL_CYCLE	GO_NEGATIVE_REGULATION_OF_MITOTIC_CELL_CYCLE		187	-0.41501543	-1.395361	0.07254902	0.274415	1.0	4143	tags=38%, list=19%, signal=46%
GO_ALDITOL_METABOLIC_PROCESS	GO_ALDITOL_METABOLIC_PROCESS		19	-0.5631316	-1.3931698	0.11545988	0.27777496	1.0	7960	tags=74%, list=37%, signal=116%
GO_CHROMATIN_ASSEMBLY_OR_DISASSEMBLY	GO_CHROMATIN_ASSEMBLY_OR_DISASSEMBLY		144	-0.50281274	-1.3925118	0.12159329	0.2780077	1.0	2176	tags=28%, list=10%, signal=31%
GO_REGULATION_OF_MRNA_METABOLIC_PROCESS	GO_REGULATION_OF_MRNA_METABOLIC_PROCESS		106	-0.31854722	-1.3905352	0.084645666	0.28102434	1.0	4478	tags=30%, list=21%, signal=38%
GO_RNA_SPLICING_VIA_ENDONUCLEOLYTIC_CLEAVAGE_AND_LIGATION	GO_RNA_SPLICING_VIA_ENDONUCLEOLYTIC_CLEAVAGE_AND_LIGATION		15	-0.4958723	-1.3901378	0.1307847	0.28074807	1.0	7230	tags=73%, list=33%, signal=110%
GO_NUCLEAR_TRANSCRIBED_MRNA_CATABOLIC_PROCESS_DEADENYLATION_DEPENDENT_DECAY	GO_NUCLEAR_TRANSCRIBED_MRNA_CATABOLIC_PROCESS_DEADENYLATION_DEPENDENT_DECAY		52	-0.43497553	-1.3879714	0.109014675	0.2837559	1.0	4610	tags=42%, list=21%, signal=54%
GO_CELLULAR_KETONE_METABOLIC_PROCESS	GO_CELLULAR_KETONE_METABOLIC_PROCESS		62	-0.5074336	-1.383033	0.07392996	0.29247913	1.0	4695	tags=40%, list=22%, signal=51%
GO_TELOMERE_CAPPING	GO_TELOMERE_CAPPING		23	-0.54567623	-1.3806268	0.13813229	0.29622057	1.0	4423	tags=43%, list=20%, signal=55%
GO_NEGATIVE_REGULATION_OF_INTRINSIC_APOPTOTIC_SIGNALING_PATHWAY_BY_P53_CLASS_MEDIATOR	GO_NEGATIVE_REGULATION_OF_INTRINSIC_APOPTOTIC_SIGNALING_PATHWAY_BY_P53_CLASS_MEDIATOR		17	-0.53135633	-1.3788003	0.09533074	0.29878882	1.0	3293	tags=47%, list=15%, signal=55%
GO_REGULATION_OF_TELOMERE_MAINTENANCE	GO_REGULATION_OF_TELOMERE_MAINTENANCE		61	-0.39863744	-1.378482	0.10515464	0.29831174	1.0	5992	tags=48%, list=28%, signal=65%
GO_INTRINSIC_APOPTOTIC_SIGNALING_PATHWAY_IN_RESPONSE_TO_DNA_DAMAGE_BY_P53_CLASS_MEDIATOR	GO_INTRINSIC_APOPTOTIC_SIGNALING_PATHWAY_IN_RESPONSE_TO_DNA_DAMAGE_BY_P53_CLASS_MEDIATOR		28	-0.47603634	-1.3777924	0.09626719	0.29849902	1.0	3504	tags=29%, list=16%, signal=34%
GO_PHOTOTRANSDUCTION	GO_PHOTOTRANSDUCTION		39	-0.42817247	-1.3777268	0.091649696	0.29750448	1.0	2664	tags=21%, list=12%, signal=23%
GO_AXO_DENDRITIC_TRANSPORT	GO_AXO_DENDRITIC_TRANSPORT		32	-0.43452743	-1.3736514	0.1	0.3047538	1.0	5570	tags=34%, list=26%, signal=46%
GO_INNER_MITOCHONDRIAL_MEMBRANE_ORGANIZATION	GO_INNER_MITOCHONDRIAL_MEMBRANE_ORGANIZATION		16	-0.53079724	-1.3735771	0.13333334	0.3037674	1.0	6024	tags=69%, list=28%, signal=95%
GO_NUCLEAR_ENVELOPE_ORGANIZATION	GO_NUCLEAR_ENVELOPE_ORGANIZATION		76	-0.4202755	-1.3723141	0.12525253	0.30504265	1.0	5238	tags=47%, list=24%, signal=62%
GO_PYRIMIDINE_NUCLEOTIDE_METABOLIC_PROCESS	GO_PYRIMIDINE_NUCLEOTIDE_METABOLIC_PROCESS		40	-0.4397932	-1.3719277	0.08853119	0.30472842	1.0	4830	tags=48%, list=22%, signal=61%
GO_NEGATIVE_REGULATION_OF_DNA_REPLICATION	GO_NEGATIVE_REGULATION_OF_DNA_REPLICATION		53	-0.45774883	-1.3707516	0.12749004	0.30603305	1.0	5018	tags=45%, list=23%, signal=59%
GO_REGULATION_OF_RETINOIC_ACID_RECEPTOR_SIGNALING_PATHWAY	GO_REGULATION_OF_RETINOIC_ACID_RECEPTOR_SIGNALING_PATHWAY		19	-0.5630098	-1.368723	0.077651516	0.30902782	1.0	5379	tags=47%, list=25%, signal=63%
GO_FOLIC_ACID_CONTAINING_COMPOUND_METABOLIC_PROCESS	GO_FOLIC_ACID_CONTAINING_COMPOUND_METABOLIC_PROCESS		26	-0.49952683	-1.3682353	0.13111547	0.308841	1.0	4558	tags=46%, list=21%, signal=58%
GO_RESPONSE_TO_CORTICOSTERONE	GO_RESPONSE_TO_CORTICOSTERONE		25	-0.6015205	-1.3648237	0.0591716	0.3147993	1.0	2441	tags=36%, list=11%, signal=41%
GO_POSITIVE_REGULATION_OF_CELL_CYCLE_ARREST	GO_POSITIVE_REGULATION_OF_CELL_CYCLE_ARREST		81	-0.43839017	-1.3638611	0.08023483	0.31551233	1.0	4542	tags=42%, list=21%, signal=53%
GO_REGULATION_OF_MICROTUBULE_POLYMERIZATION_OR_DEPOLYMERIZATION	GO_REGULATION_OF_MICROTUBULE_POLYMERIZATION_OR_DEPOLYMERIZATION		162	-0.4475544	-1.3626196	0.10822511	0.31698865	1.0	3046	tags=30%, list=14%, signal=35%
GO_POSITIVE_REGULATION_OF_CHROMOSOME_SEGREGATION	GO_POSITIVE_REGULATION_OF_CHROMOSOME_SEGREGATION		23	-0.5574074	-1.3625543	0.18255578	0.31597683	1.0	4793	tags=57%, list=22%, signal=72%
GO_QUINONE_METABOLIC_PROCESS	GO_QUINONE_METABOLIC_PROCESS		27	-0.6409442	-1.3623911	0.14007781	0.31511283	1.0	1384	tags=30%, list=6%, signal=32%
GO_CENTROSOME_DUPLICATION	GO_CENTROSOME_DUPLICATION		31	-0.55730784	-1.3586316	0.13062099	0.3218586	1.0	3509	tags=39%, list=16%, signal=46%
GO_PROTEIN_LOCALIZATION_TO_MITOCHONDRION	GO_PROTEIN_LOCALIZATION_TO_MITOCHONDRION		60	-0.38937154	-1.3585836	0.1018711	0.3208063	1.0	5173	tags=52%, list=24%, signal=68%
GO_NUCLEIC_ACID_PHOSPHODIESTER_BOND_HYDROLYSIS	GO_NUCLEIC_ACID_PHOSPHODIESTER_BOND_HYDROLYSIS		221	-0.3811894	-1.3584937	0.091836736	0.3199235	1.0	4710	tags=43%, list=22%, signal=54%
GO_MITOTIC_G2_M_TRANSITION_CHECKPOINT	GO_MITOTIC_G2_M_TRANSITION_CHECKPOINT		18	-0.5928256	-1.3584621	0.13414635	0.3188533	1.0	1846	tags=33%, list=8%, signal=36%
GO_REGULATION_OF_EPIDERMIS_DEVELOPMENT	GO_REGULATION_OF_EPIDERMIS_DEVELOPMENT		60	-0.50523204	-1.3575894	0.05620155	0.3196033	1.0	2939	tags=33%, list=14%, signal=38%
GO_POSITIVE_REGULATION_OF_MRNA_METABOLIC_PROCESS	GO_POSITIVE_REGULATION_OF_MRNA_METABOLIC_PROCESS		39	-0.3707958	-1.3547584	0.114519425	0.32448414	1.0	5379	tags=36%, list=25%, signal=48%
GO_PROTEIN_HETEROTETRAMERIZATION	GO_PROTEIN_HETEROTETRAMERIZATION		29	-0.5727821	-1.3537102	0.12941177	0.32562718	1.0	4883	tags=48%, list=22%, signal=62%
GO_CHROMOSOME_CONDENSATION	GO_CHROMOSOME_CONDENSATION		29	-0.60771126	-1.3532705	0.18106996	0.32550642	1.0	1419	tags=41%, list=7%, signal=44%
GO_PHOTOTRANSDUCTION_VISIBLE_LIGHT	GO_PHOTOTRANSDUCTION_VISIBLE_LIGHT		20	-0.52311796	-1.3530631	0.094262294	0.32479262	1.0	4644	tags=35%, list=21%, signal=44%
GO_CHROMATIN_SILENCING_AT_RDNA	GO_CHROMATIN_SILENCING_AT_RDNA		25	-0.5835601	-1.3523052	0.14864865	0.3252581	1.0	4423	tags=48%, list=20%, signal=60%
GO_PEPTIDYL_LYSINE_MODIFICATION	GO_PEPTIDYL_LYSINE_MODIFICATION		280	-0.35285324	-1.3498907	0.09572301	0.32926613	1.0	5022	tags=38%, list=23%, signal=48%
GO_NEGATIVE_REGULATION_OF_SIGNAL_TRANSDUCTION_BY_P53_CLASS_MEDIATOR	GO_NEGATIVE_REGULATION_OF_SIGNAL_TRANSDUCTION_BY_P53_CLASS_MEDIATOR		26	-0.46047297	-1.3496739	0.092156865	0.32855064	1.0	3397	tags=38%, list=16%, signal=46%
GO_REGULATION_OF_PROTEIN_EXPORT_FROM_NUCLEUS	GO_REGULATION_OF_PROTEIN_EXPORT_FROM_NUCLEUS		33	-0.46636266	-1.3495026	0.11462451	0.32776594	1.0	3822	tags=36%, list=18%, signal=44%
GO_POSITIVE_REGULATION_OF_ORGANELLE_ASSEMBLY	GO_POSITIVE_REGULATION_OF_ORGANELLE_ASSEMBLY		43	-0.42606544	-1.3483858	0.08316832	0.32891077	1.0	4673	tags=35%, list=21%, signal=44%
GO_PROTEIN_DNA_COMPLEX_SUBUNIT_ORGANIZATION	GO_PROTEIN_DNA_COMPLEX_SUBUNIT_ORGANIZATION		196	-0.45124027	-1.3481746	0.15631692	0.32823426	1.0	2033	tags=25%, list=9%, signal=27%
GO_PEROXISOME_ORGANIZATION	GO_PEROXISOME_ORGANIZATION		32	-0.4428666	-1.347057	0.10843374	0.32938966	1.0	7381	tags=47%, list=34%, signal=71%
GO_REGULATION_OF_CELL_CYCLE_ARREST	GO_REGULATION_OF_CELL_CYCLE_ARREST		102	-0.42169824	-1.3458948	0.11332008	0.33072105	1.0	4075	tags=38%, list=19%, signal=47%
GO_CYTOPLASMIC_PATTERN_RECOGNITION_RECEPTOR_SIGNALING_PATHWAY	GO_CYTOPLASMIC_PATTERN_RECOGNITION_RECEPTOR_SIGNALING_PATHWAY		31	-0.4861249	-1.3447733	0.14959016	0.3319875	1.0	4843	tags=45%, list=22%, signal=58%
GO_RNA_PHOSPHODIESTER_BOND_HYDROLYSIS	GO_RNA_PHOSPHODIESTER_BOND_HYDROLYSIS		99	-0.39611408	-1.3445996	0.10721649	0.33124048	1.0	4610	tags=46%, list=21%, signal=59%
GO_REGULATION_OF_DNA_REPAIR	GO_REGULATION_OF_DNA_REPAIR		67	-0.44269657	-1.3438699	0.13414635	0.33165056	1.0	3950	tags=39%, list=18%, signal=47%
GO_POSITIVE_REGULATION_OF_INSULIN_SECRETION_INVOLVED_IN_CELLULAR_RESPONSE_TO_GLUCOSE_STIMULUS	GO_POSITIVE_REGULATION_OF_INSULIN_SECRETION_INVOLVED_IN_CELLULAR_RESPONSE_TO_GLUCOSE_STIMULUS		26	-0.4986837	-1.343421	0.06963249	0.3314921	1.0	912	tags=19%, list=4%, signal=20%
GO_RIBOSOMAL_LARGE_SUBUNIT_ASSEMBLY	GO_RIBOSOMAL_LARGE_SUBUNIT_ASSEMBLY		22	-0.49717125	-1.3430315	0.16500995	0.33122107	1.0	2998	tags=23%, list=14%, signal=26%
GO_POSITIVE_REGULATION_OF_TELOMERE_MAINTENANCE_VIA_TELOMERE_LENGTHENING	GO_POSITIVE_REGULATION_OF_TELOMERE_MAINTENANCE_VIA_TELOMERE_LENGTHENING		30	-0.45409578	-1.3423929	0.11340206	0.33146352	1.0	3796	tags=40%, list=17%, signal=48%
GO_MEIOTIC_CHROMOSOME_SEGREGATION	GO_MEIOTIC_CHROMOSOME_SEGREGATION		52	-0.46017963	-1.3400385	0.14859438	0.33536607	1.0	5607	tags=48%, list=26%, signal=65%
GO_POSITIVE_REGULATION_OF_EPIDERMIS_DEVELOPMENT	GO_POSITIVE_REGULATION_OF_EPIDERMIS_DEVELOPMENT		30	-0.5514489	-1.3392247	0.078066915	0.3359145	1.0	2540	tags=37%, list=12%, signal=41%
GO_NEGATIVE_REGULATION_OF_CELL_CYCLE_PHASE_TRANSITION	GO_NEGATIVE_REGULATION_OF_CELL_CYCLE_PHASE_TRANSITION		139	-0.4087489	-1.3390716	0.10707071	0.33513165	1.0	4076	tags=37%, list=19%, signal=46%
GO_MISMATCH_REPAIR	GO_MISMATCH_REPAIR		28	-0.52370113	-1.33895	0.15895373	0.33430326	1.0	5498	tags=64%, list=25%, signal=86%
GO_CHROMATIN_MODIFICATION	GO_CHROMATIN_MODIFICATION		492	-0.33277383	-1.3370107	0.0797546	0.33728153	1.0	4564	tags=33%, list=21%, signal=41%
GO_NUCLEUS_ORGANIZATION	GO_NUCLEUS_ORGANIZATION		127	-0.34920913	-1.3329349	0.10288066	0.34492958	1.0	5317	tags=42%, list=24%, signal=55%
GO_MITOCHONDRIAL_GENOME_MAINTENANCE	GO_MITOCHONDRIAL_GENOME_MAINTENANCE		21	-0.53166425	-1.3307364	0.14979757	0.34858373	1.0	4598	tags=62%, list=21%, signal=78%
GO_PROTEIN_ACETYLATION	GO_PROTEIN_ACETYLATION		112	-0.3373694	-1.3305811	0.085192695	0.3478226	1.0	4604	tags=37%, list=21%, signal=46%
GO_SOMATIC_CELL_DNA_RECOMBINATION	GO_SOMATIC_CELL_DNA_RECOMBINATION		32	-0.472923	-1.330172	0.17283951	0.34752122	1.0	3026	tags=38%, list=14%, signal=43%
GO_POSITIVE_REGULATION_OF_RELEASE_OF_CYTOCHROME_C_FROM_MITOCHONDRIA	GO_POSITIVE_REGULATION_OF_RELEASE_OF_CYTOCHROME_C_FROM_MITOCHONDRIA		26	-0.5069168	-1.3291452	0.098790325	0.3485306	1.0	1227	tags=27%, list=6%, signal=28%
GO_PROTEIN_LOCALIZATION_TO_CYTOSKELETON	GO_PROTEIN_LOCALIZATION_TO_CYTOSKELETON		28	-0.4628786	-1.3287195	0.1663113	0.34830394	1.0	5336	tags=39%, list=25%, signal=52%
GO_REGULATION_OF_CYCLIN_DEPENDENT_PROTEIN_KINASE_ACTIVITY	GO_REGULATION_OF_CYCLIN_DEPENDENT_PROTEIN_KINASE_ACTIVITY		90	-0.4448462	-1.325806	0.118473895	0.35337275	1.0	1924	tags=27%, list=9%, signal=29%
GO_POSITIVE_REGULATION_OF_MRNA_PROCESSING	GO_POSITIVE_REGULATION_OF_MRNA_PROCESSING		27	-0.395902	-1.3242745	0.14373717	0.35563427	1.0	5379	tags=41%, list=25%, signal=54%
GO_NUCLEOTIDE_EXCISION_REPAIR_DNA_DAMAGE_RECOGNITION	GO_NUCLEOTIDE_EXCISION_REPAIR_DNA_DAMAGE_RECOGNITION		23	-0.40623412	-1.3241189	0.1707819	0.3548471	1.0	6157	tags=61%, list=28%, signal=85%
GO_HISTONE_UBIQUITINATION	GO_HISTONE_UBIQUITINATION		34	-0.35104838	-1.3228939	0.14906833	0.35640854	1.0	6157	tags=35%, list=28%, signal=49%
GO_PYRIMIDINE_NUCLEOTIDE_BIOSYNTHETIC_PROCESS	GO_PYRIMIDINE_NUCLEOTIDE_BIOSYNTHETIC_PROCESS		26	-0.47241822	-1.3217208	0.12031558	0.357876	1.0	3144	tags=38%, list=14%, signal=45%
GO_REGULATION_OF_RHODOPSIN_MEDIATED_SIGNALING_PATHWAY	GO_REGULATION_OF_RHODOPSIN_MEDIATED_SIGNALING_PATHWAY		27	-0.48518488	-1.321452	0.10373444	0.35732478	1.0	4061	tags=33%, list=19%, signal=41%
GO_POSITIVE_REGULATION_OF_CHROMOSOME_ORGANIZATION	GO_POSITIVE_REGULATION_OF_CHROMOSOME_ORGANIZATION		140	-0.35669613	-1.3182034	0.10121457	0.36319694	1.0	4044	tags=31%, list=19%, signal=38%
GO_TRNA_METHYLATION	GO_TRNA_METHYLATION		20	-0.52375394	-1.3177903	0.19507186	0.3629833	1.0	6827	tags=70%, list=31%, signal=102%
GO_PROTEIN_COMPLEX_LOCALIZATION	GO_PROTEIN_COMPLEX_LOCALIZATION		50	-0.45218706	-1.317021	0.11516315	0.36347342	1.0	3522	tags=32%, list=16%, signal=38%
GO_REGULATION_OF_MRNA_SPLICING_VIA_SPLICEOSOME	GO_REGULATION_OF_MRNA_SPLICING_VIA_SPLICEOSOME		55	-0.33919162	-1.3164619	0.16064256	0.36367214	1.0	5737	tags=38%, list=26%, signal=52%
GO_CELLULAR_RESPONSE_TO_EPIDERMAL_GROWTH_FACTOR_STIMULUS	GO_CELLULAR_RESPONSE_TO_EPIDERMAL_GROWTH_FACTOR_STIMULUS		22	-0.49544367	-1.3151691	0.1611002	0.36533898	1.0	3742	tags=32%, list=17%, signal=38%
GO_REGULATION_OF_HAIR_CYCLE	GO_REGULATION_OF_HAIR_CYCLE		21	-0.5800696	-1.3150728	0.11028037	0.3644238	1.0	6082	tags=67%, list=28%, signal=92%
GO_REGULATION_OF_STEROID_BIOSYNTHETIC_PROCESS	GO_REGULATION_OF_STEROID_BIOSYNTHETIC_PROCESS		48	-0.49526292	-1.3149637	0.071428575	0.36353993	1.0	780	tags=19%, list=4%, signal=19%
GO_COENZYME_BIOSYNTHETIC_PROCESS	GO_COENZYME_BIOSYNTHETIC_PROCESS		110	-0.41299134	-1.3137949	0.125	0.36495465	1.0	4313	tags=34%, list=20%, signal=42%
GO_NEGATIVE_REGULATION_OF_CELL_CYCLE_ARREST	GO_NEGATIVE_REGULATION_OF_CELL_CYCLE_ARREST		18	-0.46991846	-1.3137752	0.1402439	0.36389413	1.0	2102	tags=28%, list=10%, signal=31%
GO_PROTEIN_POLYUBIQUITINATION	GO_PROTEIN_POLYUBIQUITINATION		230	-0.32996505	-1.3132823	0.13305613	0.36388156	1.0	5998	tags=43%, list=28%, signal=59%
GO_REGULATION_OF_CELL_DIVISION	GO_REGULATION_OF_CELL_DIVISION		252	-0.4311394	-1.3120042	0.12974052	0.36553964	1.0	3012	tags=31%, list=14%, signal=36%
GO_PSEUDOURIDINE_SYNTHESIS	GO_PSEUDOURIDINE_SYNTHESIS		16	-0.53456587	-1.3089799	0.18875502	0.3710711	1.0	5200	tags=63%, list=24%, signal=82%
GO_POSITIVE_REGULATION_OF_RESPONSE_TO_DNA_DAMAGE_STIMULUS	GO_POSITIVE_REGULATION_OF_RESPONSE_TO_DNA_DAMAGE_STIMULUS		59	-0.39895964	-1.3073708	0.10650887	0.37338313	1.0	3984	tags=36%, list=18%, signal=43%
GO_POLYOL_CATABOLIC_PROCESS	GO_POLYOL_CATABOLIC_PROCESS		18	-0.4696073	-1.3073211	0.14897579	0.37235653	1.0	5381	tags=50%, list=25%, signal=66%
GO_REGULATION_OF_CYSTEINE_TYPE_ENDOPEPTIDASE_ACTIVITY_INVOLVED_IN_APOPTOTIC_SIGNALING_PATHWAY	GO_REGULATION_OF_CYSTEINE_TYPE_ENDOPEPTIDASE_ACTIVITY_INVOLVED_IN_APOPTOTIC_SIGNALING_PATHWAY		22	-0.5500769	-1.3069944	0.13958333	0.37192595	1.0	1798	tags=32%, list=8%, signal=35%
GO_RNA_PHOSPHODIESTER_BOND_HYDROLYSIS_ENDONUCLEOLYTIC	GO_RNA_PHOSPHODIESTER_BOND_HYDROLYSIS_ENDONUCLEOLYTIC		47	-0.42420468	-1.3046726	0.1521739	0.37592876	1.0	3489	tags=40%, list=16%, signal=48%
GO_RNA_MODIFICATION	GO_RNA_MODIFICATION		103	-0.40882683	-1.304464	0.17382413	0.37525207	1.0	6502	tags=59%, list=30%, signal=84%
GO_POSITIVE_REGULATION_OF_SMOOTH_MUSCLE_CONTRACTION	GO_POSITIVE_REGULATION_OF_SMOOTH_MUSCLE_CONTRACTION		29	-0.5418009	-1.3038641	0.1037182	0.37549132	1.0	2690	tags=31%, list=12%, signal=35%
GO_POSITIVE_REGULATION_OF_DNA_REPAIR	GO_POSITIVE_REGULATION_OF_DNA_REPAIR		34	-0.4281042	-1.3030328	0.16297787	0.37609637	1.0	3395	tags=29%, list=16%, signal=35%
GO_REGULATION_OF_STEM_CELL_POPULATION_MAINTENANCE	GO_REGULATION_OF_STEM_CELL_POPULATION_MAINTENANCE		17	-0.50172627	-1.2999432	0.13609467	0.3818256	1.0	6278	tags=47%, list=29%, signal=66%
GO_PROTEIN_TRANSMEMBRANE_TRANSPORT	GO_PROTEIN_TRANSMEMBRANE_TRANSPORT		45	-0.41060886	-1.2990354	0.15662651	0.3826825	1.0	5173	tags=47%, list=24%, signal=61%
GO_POSITIVE_REGULATION_OF_TELOMERE_MAINTENANCE	GO_POSITIVE_REGULATION_OF_TELOMERE_MAINTENANCE		42	-0.39225036	-1.298003	0.14579055	0.38380697	1.0	5992	tags=48%, list=28%, signal=66%
GO_REGULATION_OF_DOUBLE_STRAND_BREAK_REPAIR_VIA_HOMOLOGOUS_RECOMBINATION	GO_REGULATION_OF_DOUBLE_STRAND_BREAK_REPAIR_VIA_HOMOLOGOUS_RECOMBINATION		16	-0.6033716	-1.2976245	0.17283951	0.38353267	1.0	3367	tags=56%, list=15%, signal=67%
GO_PLACENTA_DEVELOPMENT	GO_PLACENTA_DEVELOPMENT		135	-0.40096867	-1.2973553	0.07183365	0.38302946	1.0	3302	tags=34%, list=15%, signal=40%
GO_MICROTUBULE_CYTOSKELETON_ORGANIZATION	GO_MICROTUBULE_CYTOSKELETON_ORGANIZATION		314	-0.38922155	-1.2970506	0.11594203	0.38264075	1.0	2537	tags=22%, list=12%, signal=25%
GO_NUCLEOSIDE_TRANSPORT	GO_NUCLEOSIDE_TRANSPORT		15	-0.5175409	-1.2954597	0.172	0.38508898	1.0	1564	tags=20%, list=7%, signal=22%
GO_DNA_ALKYLATION	GO_DNA_ALKYLATION		42	-0.509509	-1.2948384	0.12737642	0.38528273	1.0	4044	tags=40%, list=19%, signal=50%
GO_PROTEIN_MODIFICATION_BY_SMALL_PROTEIN_REMOVAL	GO_PROTEIN_MODIFICATION_BY_SMALL_PROTEIN_REMOVAL		105	-0.33563498	-1.293068	0.12723657	0.38819852	1.0	5742	tags=36%, list=26%, signal=49%
GO_METALLO_SULFUR_CLUSTER_ASSEMBLY	GO_METALLO_SULFUR_CLUSTER_ASSEMBLY		18	-0.43444824	-1.2914277	0.19077568	0.39074674	1.0	3929	tags=28%, list=18%, signal=34%
GO_SYNAPTONEMAL_COMPLEX_ORGANIZATION	GO_SYNAPTONEMAL_COMPLEX_ORGANIZATION		20	-0.56781334	-1.2906964	0.16862746	0.39116108	1.0	3367	tags=25%, list=15%, signal=30%
GO_PURINE_NUCLEOSIDE_MONOPHOSPHATE_BIOSYNTHETIC_PROCESS	GO_PURINE_NUCLEOSIDE_MONOPHOSPHATE_BIOSYNTHETIC_PROCESS		55	-0.37701622	-1.2888418	0.13492064	0.39403725	1.0	3049	tags=31%, list=14%, signal=36%
GO_MICROTUBULE_NUCLEATION	GO_MICROTUBULE_NUCLEATION		18	-0.4599973	-1.2882396	0.16666667	0.3942828	1.0	6277	tags=61%, list=29%, signal=86%
GO_RNA_PHOSPHODIESTER_BOND_HYDROLYSIS_EXONUCLEOLYTIC	GO_RNA_PHOSPHODIESTER_BOND_HYDROLYSIS_EXONUCLEOLYTIC		32	-0.4469847	-1.2881352	0.16810344	0.3934247	1.0	4610	tags=47%, list=21%, signal=59%
GO_DECIDUALIZATION	GO_DECIDUALIZATION		20	-0.58844316	-1.2880353	0.1402439	0.3925343	1.0	2441	tags=50%, list=11%, signal=56%
GO_CELLULAR_RESPONSE_TO_PH	GO_CELLULAR_RESPONSE_TO_PH		15	-0.5057943	-1.2880033	0.12992126	0.3914908	1.0	2111	tags=27%, list=10%, signal=30%
GO_POSITIVE_REGULATION_OF_DNA_REPLICATION	GO_POSITIVE_REGULATION_OF_DNA_REPLICATION		83	-0.44143492	-1.2865593	0.11984283	0.39343673	1.0	3077	tags=37%, list=14%, signal=43%
GO_MICROTUBULE_BASED_PROCESS	GO_MICROTUBULE_BASED_PROCESS		473	-0.36369205	-1.2855899	0.13278009	0.3944172	1.0	3522	tags=25%, list=16%, signal=29%
GO_ASYMMETRIC_PROTEIN_LOCALIZATION	GO_ASYMMETRIC_PROTEIN_LOCALIZATION		18	-0.5323842	-1.2845347	0.13970588	0.39572087	1.0	1248	tags=22%, list=6%, signal=24%
GO_MAGNESIUM_ION_TRANSMEMBRANE_TRANSPORT	GO_MAGNESIUM_ION_TRANSMEMBRANE_TRANSPORT		15	-0.52555263	-1.2823126	0.13480885	0.3994585	1.0	1675	tags=27%, list=8%, signal=29%
GO_MALE_MEIOSIS_I	GO_MALE_MEIOSIS_I		16	-0.5596358	-1.2815756	0.15261044	0.39999318	1.0	1160	tags=31%, list=5%, signal=33%
GO_SIGNAL_TRANSDUCTION_IN_ABSENCE_OF_LIGAND	GO_SIGNAL_TRANSDUCTION_IN_ABSENCE_OF_LIGAND		33	-0.4656873	-1.281082	0.12774451	0.39990976	1.0	4007	tags=39%, list=18%, signal=48%
GO_RESPONSE_TO_IONIZING_RADIATION	GO_RESPONSE_TO_IONIZING_RADIATION		137	-0.41089275	-1.2803562	0.15757576	0.40018597	1.0	4131	tags=46%, list=19%, signal=56%
GO_PROTEIN_ACYLATION	GO_PROTEIN_ACYLATION		141	-0.31453633	-1.2802993	0.09486166	0.3992071	1.0	4731	tags=35%, list=22%, signal=44%
GO_PROTEIN_LOCALIZATION_TO_CENTROSOME	GO_PROTEIN_LOCALIZATION_TO_CENTROSOME		15	-0.5640064	-1.2774769	0.2	0.40445548	1.0	1066	tags=20%, list=5%, signal=21%
GO_COFACTOR_BIOSYNTHETIC_PROCESS	GO_COFACTOR_BIOSYNTHETIC_PROCESS		149	-0.37440762	-1.2774243	0.16533865	0.40345266	1.0	4807	tags=33%, list=22%, signal=42%
GO_REGULATION_OF_TRANSCRIPTION_FROM_RNA_POLYMERASE_II_PROMOTER_IN_RESPONSE_TO_HYPOXIA	GO_REGULATION_OF_TRANSCRIPTION_FROM_RNA_POLYMERASE_II_PROMOTER_IN_RESPONSE_TO_HYPOXIA		32	-0.40266502	-1.2772253	0.17193677	0.40277556	1.0	281	tags=9%, list=1%, signal=9%
GO_PYRIDINE_CONTAINING_COMPOUND_BIOSYNTHETIC_PROCESS	GO_PYRIDINE_CONTAINING_COMPOUND_BIOSYNTHETIC_PROCESS		18	-0.5304435	-1.2769759	0.14785992	0.40221307	1.0	6439	tags=67%, list=30%, signal=95%
GO_POSTTRANSCRIPTIONAL_GENE_SILENCING	GO_POSTTRANSCRIPTIONAL_GENE_SILENCING		36	-0.39209944	-1.27696	0.18461539	0.40115327	1.0	6059	tags=44%, list=28%, signal=62%
GO_FIBROBLAST_GROWTH_FACTOR_RECEPTOR_SIGNALING_PATHWAY	GO_FIBROBLAST_GROWTH_FACTOR_RECEPTOR_SIGNALING_PATHWAY		81	-0.3761699	-1.275923	0.14732964	0.40241164	1.0	5068	tags=37%, list=23%, signal=48%
GO_DNA_MODIFICATION	GO_DNA_MODIFICATION		73	-0.42292243	-1.2751535	0.13706563	0.40304622	1.0	4177	tags=41%, list=19%, signal=51%
GO_CELLULAR_PROTEIN_COMPLEX_LOCALIZATION	GO_CELLULAR_PROTEIN_COMPLEX_LOCALIZATION		22	-0.48769116	-1.2717596	0.16242662	0.4095739	1.0	3930	tags=41%, list=18%, signal=50%
GO_SYNAPSIS	GO_SYNAPSIS		29	-0.47032854	-1.2705487	0.19465649	0.41113278	1.0	7888	tags=59%, list=36%, signal=92%
GO_DEOXYRIBONUCLEOSIDE_TRIPHOSPHATE_METABOLIC_PROCESS	GO_DEOXYRIBONUCLEOSIDE_TRIPHOSPHATE_METABOLIC_PROCESS		16	-0.55163324	-1.2699184	0.1877637	0.4115194	1.0	3533	tags=63%, list=16%, signal=75%
GO_METHYLATION	GO_METHYLATION		241	-0.3465266	-1.2696887	0.1042471	0.41091603	1.0	4894	tags=39%, list=22%, signal=50%
GO_NEGATIVE_REGULATION_OF_HEMATOPOIETIC_PROGENITOR_CELL_DIFFERENTIATION	GO_NEGATIVE_REGULATION_OF_HEMATOPOIETIC_PROGENITOR_CELL_DIFFERENTIATION		18	-0.55592245	-1.2680354	0.18336484	0.41349298	1.0	6698	tags=72%, list=31%, signal=104%
GO_RELEASE_OF_CYTOCHROME_C_FROM_MITOCHONDRIA	GO_RELEASE_OF_CYTOCHROME_C_FROM_MITOCHONDRIA		21	-0.52182066	-1.2653913	0.1680162	0.41822565	1.0	5192	tags=76%, list=24%, signal=100%
GO_BRANCHING_INVOLVED_IN_MAMMARY_GLAND_DUCT_MORPHOGENESIS	GO_BRANCHING_INVOLVED_IN_MAMMARY_GLAND_DUCT_MORPHOGENESIS		19	-0.53600156	-1.2651554	0.15757576	0.4176634	1.0	5869	tags=53%, list=27%, signal=72%
GO_REGULATION_OF_DNA_METHYLATION	GO_REGULATION_OF_DNA_METHYLATION		16	-0.5175822	-1.2645526	0.1923077	0.4178907	1.0	1819	tags=38%, list=8%, signal=41%
GO_RESPONSE_TO_GONADOTROPIN	GO_RESPONSE_TO_GONADOTROPIN		26	-0.52352744	-1.2627629	0.14971209	0.42087415	1.0	2617	tags=42%, list=12%, signal=48%
GO_MICROTUBULE_BASED_MOVEMENT	GO_MICROTUBULE_BASED_MOVEMENT		189	-0.3600852	-1.2625633	0.15226337	0.4202191	1.0	3519	tags=22%, list=16%, signal=26%
GO_INTRINSIC_APOPTOTIC_SIGNALING_PATHWAY_BY_P53_CLASS_MEDIATOR	GO_INTRINSIC_APOPTOTIC_SIGNALING_PATHWAY_BY_P53_CLASS_MEDIATOR		51	-0.3953709	-1.2623677	0.14395393	0.41947982	1.0	5379	tags=39%, list=25%, signal=52%
GO_POSITIVE_REGULATION_OF_G1_S_TRANSITION_OF_MITOTIC_CELL_CYCLE	GO_POSITIVE_REGULATION_OF_G1_S_TRANSITION_OF_MITOTIC_CELL_CYCLE		24	-0.4729088	-1.2592554	0.18431373	0.42537668	1.0	2461	tags=21%, list=11%, signal=23%
GO_POSITIVE_REGULATION_OF_PEPTIDYL_THREONINE_PHOSPHORYLATION	GO_POSITIVE_REGULATION_OF_PEPTIDYL_THREONINE_PHOSPHORYLATION		23	-0.52434343	-1.2591264	0.14919356	0.42454156	1.0	4088	tags=48%, list=19%, signal=59%
GO_POSITIVE_REGULATION_OF_MITOTIC_NUCLEAR_DIVISION	GO_POSITIVE_REGULATION_OF_MITOTIC_NUCLEAR_DIVISION		46	-0.4757183	-1.2576982	0.19223301	0.4266902	1.0	1732	tags=28%, list=8%, signal=31%
GO_REGULATION_OF_PROTEIN_INSERTION_INTO_MITOCHONDRIAL_MEMBRANE_INVOLVED_IN_APOPTOTIC_SIGNALING_PATHWAY	GO_REGULATION_OF_PROTEIN_INSERTION_INTO_MITOCHONDRIAL_MEMBRANE_INVOLVED_IN_APOPTOTIC_SIGNALING_PATHWAY		28	-0.46314323	-1.2570986	0.17025441	0.4268925	1.0	5378	tags=61%, list=25%, signal=81%
GO_POSITIVE_REGULATION_OF_MONOOXYGENASE_ACTIVITY	GO_POSITIVE_REGULATION_OF_MONOOXYGENASE_ACTIVITY		27	-0.4892913	-1.2562311	0.13226452	0.42775673	1.0	3247	tags=33%, list=15%, signal=39%
GO_GMP_METABOLIC_PROCESS	GO_GMP_METABOLIC_PROCESS		20	-0.4236538	-1.2561135	0.16764133	0.4269037	1.0	1741	tags=25%, list=8%, signal=27%
GO_CEREBELLAR_CORTEX_DEVELOPMENT	GO_CEREBELLAR_CORTEX_DEVELOPMENT		45	-0.43179914	-1.2538341	0.14794007	0.4311325	1.0	4388	tags=33%, list=20%, signal=42%
GO_ORGANELLE_TRANSPORT_ALONG_MICROTUBULE	GO_ORGANELLE_TRANSPORT_ALONG_MICROTUBULE		53	-0.3695766	-1.2537096	0.13496932	0.4302931	1.0	4923	tags=38%, list=23%, signal=49%
GO_NEGATIVE_REGULATION_OF_CELL_AGING	GO_NEGATIVE_REGULATION_OF_CELL_AGING		16	-0.5400724	-1.2535992	0.2265625	0.42942074	1.0	2368	tags=38%, list=11%, signal=42%
GO_RNA_CATABOLIC_PROCESS	GO_RNA_CATABOLIC_PROCESS		194	-0.29792652	-1.2514405	0.19294606	0.43312958	1.0	4039	tags=23%, list=19%, signal=28%
GO_ANDROGEN_METABOLIC_PROCESS	GO_ANDROGEN_METABOLIC_PROCESS		29	-0.4904891	-1.2512804	0.15209125	0.43242252	1.0	4221	tags=45%, list=19%, signal=56%
GO_PTERIDINE_CONTAINING_COMPOUND_METABOLIC_PROCESS	GO_PTERIDINE_CONTAINING_COMPOUND_METABOLIC_PROCESS		32	-0.44683883	-1.2461584	0.1971831	0.44315338	1.0	4807	tags=44%, list=22%, signal=56%
GO_GLYCOSYL_COMPOUND_BIOSYNTHETIC_PROCESS	GO_GLYCOSYL_COMPOUND_BIOSYNTHETIC_PROCESS		103	-0.34635785	-1.2452618	0.13211381	0.44409963	1.0	3253	tags=29%, list=15%, signal=34%
GO_MATERNAL_PLACENTA_DEVELOPMENT	GO_MATERNAL_PLACENTA_DEVELOPMENT		30	-0.47772065	-1.24178	0.16078432	0.4510805	1.0	2761	tags=37%, list=13%, signal=42%
GO_NCRNA_3_END_PROCESSING	GO_NCRNA_3_END_PROCESSING		17	-0.48917258	-1.2403874	0.2701613	0.45324877	1.0	6896	tags=71%, list=32%, signal=103%
GO_PIGMENT_GRANULE_ORGANIZATION	GO_PIGMENT_GRANULE_ORGANIZATION		20	-0.47849676	-1.2400448	0.17293233	0.45293134	1.0	739	tags=20%, list=3%, signal=21%
GO_FORMATION_OF_TRANSLATION_PREINITIATION_COMPLEX	GO_FORMATION_OF_TRANSLATION_PREINITIATION_COMPLEX		20	-0.4418143	-1.2398763	0.26865673	0.45217353	1.0	9099	tags=70%, list=42%, signal=120%
GO_SPINDLE_LOCALIZATION	GO_SPINDLE_LOCALIZATION		37	-0.44076002	-1.2397555	0.2090164	0.4512933	1.0	2346	tags=24%, list=11%, signal=27%
GO_NEGATIVE_REGULATION_OF_SIGNAL_TRANSDUCTION_IN_ABSENCE_OF_LIGAND	GO_NEGATIVE_REGULATION_OF_SIGNAL_TRANSDUCTION_IN_ABSENCE_OF_LIGAND		30	-0.527518	-1.2397305	0.1755424	0.4502201	1.0	2421	tags=37%, list=11%, signal=41%
GO_NEGATIVE_REGULATION_OF_PROTEIN_CATABOLIC_PROCESS	GO_NEGATIVE_REGULATION_OF_PROTEIN_CATABOLIC_PROCESS		101	-0.3527555	-1.2374225	0.15261044	0.45441392	1.0	4331	tags=33%, list=20%, signal=41%
GO_ASPARTATE_FAMILY_AMINO_ACID_BIOSYNTHETIC_PROCESS	GO_ASPARTATE_FAMILY_AMINO_ACID_BIOSYNTHETIC_PROCESS		23	-0.46947905	-1.236392	0.20321931	0.4556512	1.0	5617	tags=52%, list=26%, signal=70%
GO_CEREBELLAR_CORTEX_MORPHOGENESIS	GO_CEREBELLAR_CORTEX_MORPHOGENESIS		29	-0.49438444	-1.2357672	0.18231046	0.4558971	1.0	4388	tags=41%, list=20%, signal=52%
GO_HISTONE_H3_K4_METHYLATION	GO_HISTONE_H3_K4_METHYLATION		27	-0.41223451	-1.2355394	0.19526628	0.45529282	1.0	3576	tags=33%, list=16%, signal=40%
GO_PROTEIN_K63_LINKED_UBIQUITINATION	GO_PROTEIN_K63_LINKED_UBIQUITINATION		35	-0.39522374	-1.2348236	0.197065	0.45586154	1.0	5998	tags=46%, list=28%, signal=63%
GO_POSITIVE_REGULATION_OF_NEURON_DEATH	GO_POSITIVE_REGULATION_OF_NEURON_DEATH		65	-0.36640438	-1.234412	0.1375969	0.45572507	1.0	4271	tags=32%, list=20%, signal=40%
GO_REGULATION_OF_CELL_CYCLE_G1_S_PHASE_TRANSITION	GO_REGULATION_OF_CELL_CYCLE_G1_S_PHASE_TRANSITION		139	-0.36029044	-1.2342526	0.1459566	0.4549688	1.0	4076	tags=34%, list=19%, signal=41%
GO_POSITIVE_REGULATION_OF_NUCLEAR_DIVISION	GO_POSITIVE_REGULATION_OF_NUCLEAR_DIVISION		57	-0.43907905	-1.2326488	0.18320611	0.45752266	1.0	3088	tags=33%, list=14%, signal=39%
GO_MACROMOLECULE_METHYLATION	GO_MACROMOLECULE_METHYLATION		175	-0.3435393	-1.2313901	0.16472869	0.45931226	1.0	5816	tags=42%, list=27%, signal=57%
GO_POSITIVE_REGULATION_OF_DNA_METABOLIC_PROCESS	GO_POSITIVE_REGULATION_OF_DNA_METABOLIC_PROCESS		174	-0.37710455	-1.2305225	0.14143427	0.46025848	1.0	3077	tags=33%, list=14%, signal=38%
GO_CYTOPLASMIC_TRANSLATION	GO_CYTOPLASMIC_TRANSLATION		39	-0.34867728	-1.2284635	0.23312883	0.46397033	1.0	7215	tags=51%, list=33%, signal=77%
GO_NUCLEOTIDE_EXCISION_REPAIR_PREINCISION_COMPLEX_ASSEMBLY	GO_NUCLEOTIDE_EXCISION_REPAIR_PREINCISION_COMPLEX_ASSEMBLY		28	-0.39973864	-1.2261862	0.22912206	0.46813715	1.0	6157	tags=54%, list=28%, signal=75%
GO_NEGATIVE_REGULATION_OF_DNA_DEPENDENT_DNA_REPLICATION	GO_NEGATIVE_REGULATION_OF_DNA_DEPENDENT_DNA_REPLICATION		16	-0.5427233	-1.223717	0.2625	0.47286376	1.0	2611	tags=31%, list=12%, signal=35%
GO_REGULATION_OF_ALCOHOL_BIOSYNTHETIC_PROCESS	GO_REGULATION_OF_ALCOHOL_BIOSYNTHETIC_PROCESS		44	-0.47984847	-1.2234772	0.16032064	0.47228852	1.0	763	tags=14%, list=4%, signal=14%
GO_DNA_METHYLATION_INVOLVED_IN_GAMETE_GENERATION	GO_DNA_METHYLATION_INVOLVED_IN_GAMETE_GENERATION		18	-0.6122914	-1.2219853	0.1812977	0.47473028	1.0	3899	tags=56%, list=18%, signal=68%
GO_HOMOLOGOUS_CHROMOSOME_SEGREGATION	GO_HOMOLOGOUS_CHROMOSOME_SEGREGATION		39	-0.43867967	-1.22172	0.21611002	0.4741902	1.0	5418	tags=44%, list=25%, signal=58%
GO_TETRAHYDROFOLATE_METABOLIC_PROCESS	GO_TETRAHYDROFOLATE_METABOLIC_PROCESS		18	-0.47961825	-1.2206069	0.23228346	0.47575787	1.0	4558	tags=44%, list=21%, signal=56%
GO_OLIGOSACCHARIDE_LIPID_INTERMEDIATE_BIOSYNTHETIC_PROCESS	GO_OLIGOSACCHARIDE_LIPID_INTERMEDIATE_BIOSYNTHETIC_PROCESS		20	-0.48140863	-1.2186108	0.2306163	0.47930956	1.0	4553	tags=45%, list=21%, signal=57%
GO_DENDRITIC_SPINE_ORGANIZATION	GO_DENDRITIC_SPINE_ORGANIZATION		17	-0.5268786	-1.2168612	0.21400778	0.48237258	1.0	380	tags=18%, list=2%, signal=18%
GO_RESPONSE_TO_UV	GO_RESPONSE_TO_UV		119	-0.3688651	-1.2168282	0.16833667	0.48129553	1.0	4106	tags=37%, list=19%, signal=45%
GO_NEGATIVE_REGULATION_OF_RNA_SPLICING	GO_NEGATIVE_REGULATION_OF_RNA_SPLICING		20	-0.39566144	-1.2160227	0.27326733	0.4821797	1.0	8523	tags=65%, list=39%, signal=107%
GO_INTRINSIC_APOPTOTIC_SIGNALING_PATHWAY_IN_RESPONSE_TO_DNA_DAMAGE	GO_INTRINSIC_APOPTOTIC_SIGNALING_PATHWAY_IN_RESPONSE_TO_DNA_DAMAGE		69	-0.38928905	-1.2148988	0.17529881	0.48371258	1.0	4075	tags=39%, list=19%, signal=48%
GO_REGULATION_OF_CELLULAR_PROTEIN_CATABOLIC_PROCESS	GO_REGULATION_OF_CELLULAR_PROTEIN_CATABOLIC_PROCESS		256	-0.30589417	-1.2148821	0.17038539	0.48259342	1.0	4859	tags=36%, list=22%, signal=46%
GO_NUCLEOTIDE_EXCISION_REPAIR_PREINCISION_COMPLEX_STABILIZATION	GO_NUCLEOTIDE_EXCISION_REPAIR_PREINCISION_COMPLEX_STABILIZATION		20	-0.43037045	-1.2140843	0.25720164	0.48328775	1.0	6157	tags=55%, list=28%, signal=77%
GO_NEGATIVE_REGULATION_OF_DNA_RECOMBINATION	GO_NEGATIVE_REGULATION_OF_DNA_RECOMBINATION		15	-0.55070096	-1.2140309	0.2662474	0.48226154	1.0	1504	tags=27%, list=7%, signal=29%
GO_RESPONSE_TO_LEPTIN	GO_RESPONSE_TO_LEPTIN		20	-0.48435682	-1.2138748	0.18984963	0.4814705	1.0	780	tags=20%, list=4%, signal=21%
GO_REGULATION_OF_HORMONE_BIOSYNTHETIC_PROCESS	GO_REGULATION_OF_HORMONE_BIOSYNTHETIC_PROCESS		16	-0.52107424	-1.2124316	0.20622568	0.48376653	1.0	3681	tags=44%, list=17%, signal=53%
GO_CHROMOSOME_SEPARATION	GO_CHROMOSOME_SEPARATION		17	-0.50036937	-1.2113931	0.2834008	0.48501122	1.0	3355	tags=35%, list=15%, signal=42%
GO_REGULATION_OF_CELL_AGING	GO_REGULATION_OF_CELL_AGING		32	-0.47355917	-1.2112889	0.22680412	0.48410895	1.0	2451	tags=38%, list=11%, signal=42%
GO_REGULATION_OF_PROTEASOMAL_UBIQUITIN_DEPENDENT_PROTEIN_CATABOLIC_PROCESS	GO_REGULATION_OF_PROTEASOMAL_UBIQUITIN_DEPENDENT_PROTEIN_CATABOLIC_PROCESS		140	-0.3297561	-1.2109498	0.17586912	0.48374003	1.0	3870	tags=34%, list=18%, signal=41%
GO_RESPONSE_TO_FOOD	GO_RESPONSE_TO_FOOD		19	-0.5596902	-1.2108177	0.19245283	0.4829363	1.0	2429	tags=32%, list=11%, signal=36%
GO_REGULATION_OF_DNA_METABOLIC_PROCESS	GO_REGULATION_OF_DNA_METABOLIC_PROCESS		316	-0.35592988	-1.2106446	0.18762887	0.48221466	1.0	4198	tags=36%, list=19%, signal=44%
GO_LENS_FIBER_CELL_DIFFERENTIATION	GO_LENS_FIBER_CELL_DIFFERENTIATION		25	-0.4878716	-1.2095768	0.19493178	0.48362103	1.0	2240	tags=32%, list=10%, signal=36%
GO_REGULATION_OF_MRNA_3_END_PROCESSING	GO_REGULATION_OF_MRNA_3_END_PROCESSING		26	-0.37053493	-1.2089506	0.21653543	0.48394266	1.0	3997	tags=31%, list=18%, signal=38%
GO_RESPONSE_TO_MINERALOCORTICOID	GO_RESPONSE_TO_MINERALOCORTICOID		33	-0.48802444	-1.2081883	0.18163672	0.48460522	1.0	2441	tags=27%, list=11%, signal=31%
GO_PROXIMAL_DISTAL_PATTERN_FORMATION	GO_PROXIMAL_DISTAL_PATTERN_FORMATION		31	-0.56423676	-1.2078195	0.19688109	0.48436677	1.0	1740	tags=32%, list=8%, signal=35%
GO_MITOCHONDRIAL_TRANSMEMBRANE_TRANSPORT	GO_MITOCHONDRIAL_TRANSMEMBRANE_TRANSPORT		49	-0.37261942	-1.2073435	0.2422998	0.4843422	1.0	5173	tags=43%, list=24%, signal=56%
GO_ESTABLISHMENT_OF_LOCALIZATION_BY_MOVEMENT_ALONG_MICROTUBULE	GO_ESTABLISHMENT_OF_LOCALIZATION_BY_MOVEMENT_ALONG_MICROTUBULE		88	-0.34709927	-1.2067387	0.19517103	0.48458245	1.0	4923	tags=32%, list=23%, signal=41%
GO_POSITIVE_REGULATION_OF_NEUROLOGICAL_SYSTEM_PROCESS	GO_POSITIVE_REGULATION_OF_NEUROLOGICAL_SYSTEM_PROCESS		20	-0.48473594	-1.2052503	0.22406639	0.4869712	1.0	1438	tags=20%, list=7%, signal=21%
GO_ATP_BIOSYNTHETIC_PROCESS	GO_ATP_BIOSYNTHETIC_PROCESS		30	-0.39267144	-1.20335	0.23966943	0.49027544	1.0	2866	tags=20%, list=13%, signal=23%
GO_PYRIMIDINE_NUCLEOSIDE_TRIPHOSPHATE_BIOSYNTHETIC_PROCESS	GO_PYRIMIDINE_NUCLEOSIDE_TRIPHOSPHATE_BIOSYNTHETIC_PROCESS		15	-0.5144813	-1.2032148	0.23387097	0.48948282	1.0	3144	tags=40%, list=14%, signal=47%
GO_FOLIC_ACID_METABOLIC_PROCESS	GO_FOLIC_ACID_METABOLIC_PROCESS		16	-0.48482937	-1.201219	0.26522595	0.4931752	1.0	4558	tags=56%, list=21%, signal=71%
GO_NUCLEAR_TRANSCRIBED_MRNA_POLY_A_TAIL_SHORTENING	GO_NUCLEAR_TRANSCRIBED_MRNA_POLY_A_TAIL_SHORTENING		22	-0.36423498	-1.1970022	0.23762377	0.5022323	1.0	6642	tags=50%, list=31%, signal=72%
GO_REGULATION_OF_PROTEASOMAL_PROTEIN_CATABOLIC_PROCESS	GO_REGULATION_OF_PROTEASOMAL_PROTEIN_CATABOLIC_PROCESS		171	-0.3061967	-1.1969063	0.18699187	0.5013331	1.0	3870	tags=32%, list=18%, signal=38%
GO_REGULATION_OF_DOUBLE_STRAND_BREAK_REPAIR	GO_REGULATION_OF_DOUBLE_STRAND_BREAK_REPAIR		32	-0.47332427	-1.1955658	0.26546907	0.5034155	1.0	3891	tags=47%, list=18%, signal=57%
GO_ESTABLISHMENT_OF_PROTEIN_LOCALIZATION_TO_ORGANELLE	GO_ESTABLISHMENT_OF_PROTEIN_LOCALIZATION_TO_ORGANELLE		318	-0.25006735	-1.1933144	0.16330644	0.5078212	1.0	5476	tags=31%, list=25%, signal=40%
GO_RESPONSE_TO_EPIDERMAL_GROWTH_FACTOR	GO_RESPONSE_TO_EPIDERMAL_GROWTH_FACTOR		27	-0.4187444	-1.1928034	0.2569721	0.50791633	1.0	3796	tags=30%, list=17%, signal=36%
GO_S_ADENOSYLMETHIONINE_METABOLIC_PROCESS	GO_S_ADENOSYLMETHIONINE_METABOLIC_PROCESS		18	-0.43887082	-1.191773	0.2472119	0.509206	1.0	4744	tags=39%, list=22%, signal=50%
GO_MRNA_CIS_SPLICING_VIA_SPLICEOSOME	GO_MRNA_CIS_SPLICING_VIA_SPLICEOSOME		16	-0.44045466	-1.1905546	0.282	0.51093245	1.0	4671	tags=38%, list=21%, signal=48%
GO_REGULATION_OF_RESPONSE_TO_DNA_DAMAGE_STIMULUS	GO_REGULATION_OF_RESPONSE_TO_DNA_DAMAGE_STIMULUS		130	-0.34897375	-1.1893448	0.1983471	0.5126748	1.0	4141	tags=39%, list=19%, signal=48%
GO_COVALENT_CHROMATIN_MODIFICATION	GO_COVALENT_CHROMATIN_MODIFICATION		315	-0.28043815	-1.1885315	0.17408907	0.513463	1.0	4537	tags=30%, list=21%, signal=38%
GO_GLOBAL_GENOME_NUCLEOTIDE_EXCISION_REPAIR	GO_GLOBAL_GENOME_NUCLEOTIDE_EXCISION_REPAIR		30	-0.34581938	-1.1874284	0.27364185	0.51493156	1.0	6157	tags=47%, list=28%, signal=65%
GO_MALE_MEIOSIS	GO_MALE_MEIOSIS		35	-0.45794448	-1.186986	0.20117188	0.5148309	1.0	1469	tags=23%, list=7%, signal=24%
GO_NEGATIVE_REGULATION_OF_STEROID_METABOLIC_PROCESS	GO_NEGATIVE_REGULATION_OF_STEROID_METABOLIC_PROCESS		22	-0.49608874	-1.1869054	0.18110237	0.5138962	1.0	5727	tags=55%, list=26%, signal=74%
GO_FEMALE_GENITALIA_DEVELOPMENT	GO_FEMALE_GENITALIA_DEVELOPMENT		16	-0.48079824	-1.1863106	0.23564357	0.5141441	1.0	947	tags=25%, list=4%, signal=26%
GO_MATERNAL_PROCESS_INVOLVED_IN_FEMALE_PREGNANCY	GO_MATERNAL_PROCESS_INVOLVED_IN_FEMALE_PREGNANCY		58	-0.40917325	-1.184742	0.2188755	0.51685625	1.0	1235	tags=19%, list=6%, signal=20%
GO_POSITIVE_REGULATION_OF_EPIDERMAL_CELL_DIFFERENTIATION	GO_POSITIVE_REGULATION_OF_EPIDERMAL_CELL_DIFFERENTIATION		18	-0.4911566	-1.1831607	0.20498085	0.5196653	1.0	963	tags=22%, list=4%, signal=23%
GO_DNA_TEMPLATED_TRANSCRIPTION_INITIATION	GO_DNA_TEMPLATED_TRANSCRIPTION_INITIATION		192	-0.29371136	-1.1808711	0.18664047	0.5242568	1.0	5423	tags=40%, list=25%, signal=53%
GO_ALPHA_AMINO_ACID_BIOSYNTHETIC_PROCESS	GO_ALPHA_AMINO_ACID_BIOSYNTHETIC_PROCESS		71	-0.39897308	-1.1799015	0.2248062	0.5255592	1.0	5617	tags=48%, list=26%, signal=64%
GO_RESPONSE_TO_ARSENIC_CONTAINING_SUBSTANCE	GO_RESPONSE_TO_ARSENIC_CONTAINING_SUBSTANCE		28	-0.47263804	-1.1796436	0.23684211	0.5250174	1.0	4121	tags=43%, list=19%, signal=53%
GO_REGULATION_OF_HISTONE_H3_K4_METHYLATION	GO_REGULATION_OF_HISTONE_H3_K4_METHYLATION		24	-0.4225454	-1.1787497	0.24293785	0.5261062	1.0	5379	tags=38%, list=25%, signal=50%
GO_MODULATION_OF_TRANSCRIPTION_IN_OTHER_ORGANISM_INVOLVED_IN_SYMBIOTIC_INTERACTION	GO_MODULATION_OF_TRANSCRIPTION_IN_OTHER_ORGANISM_INVOLVED_IN_SYMBIOTIC_INTERACTION		21	-0.4247321	-1.1782784	0.27201566	0.5260816	1.0	5379	tags=48%, list=25%, signal=63%
GO_ORGANIC_CATION_TRANSPORT	GO_ORGANIC_CATION_TRANSPORT		18	-0.51002556	-1.1773415	0.21325052	0.52724147	1.0	2758	tags=28%, list=13%, signal=32%
GO_POSITIVE_REGULATION_OF_TELOMERASE_ACTIVITY	GO_POSITIVE_REGULATION_OF_TELOMERASE_ACTIVITY		26	-0.41256362	-1.1770853	0.20643939	0.5267273	1.0	3077	tags=35%, list=14%, signal=40%
GO_SINGLE_FERTILIZATION	GO_SINGLE_FERTILIZATION		97	-0.3290794	-1.1754942	0.20153551	0.52945787	1.0	3281	tags=23%, list=15%, signal=27%
GO_ESTABLISHMENT_OF_SPINDLE_ORIENTATION	GO_ESTABLISHMENT_OF_SPINDLE_ORIENTATION		25	-0.4469154	-1.1753182	0.272	0.52872556	1.0	2346	tags=24%, list=11%, signal=27%
GO_POSITIVE_REGULATION_OF_MUSCLE_CONTRACTION	GO_POSITIVE_REGULATION_OF_MUSCLE_CONTRACTION		43	-0.43018904	-1.1736726	0.17922607	0.5315843	1.0	1555	tags=23%, list=7%, signal=25%
GO_CHROMOSOME_ORGANIZATION_INVOLVED_IN_MEIOTIC_CELL_CYCLE	GO_CHROMOSOME_ORGANIZATION_INVOLVED_IN_MEIOTIC_CELL_CYCLE		41	-0.41630083	-1.1736624	0.2662722	0.5304731	1.0	5418	tags=41%, list=25%, signal=55%
GO_POSTTRANSCRIPTIONAL_REGULATION_OF_GENE_EXPRESSION	GO_POSTTRANSCRIPTIONAL_REGULATION_OF_GENE_EXPRESSION		400	-0.26473668	-1.1727787	0.18787879	0.5314611	1.0	5673	tags=40%, list=26%, signal=52%
GO_PIGMENT_GRANULE_LOCALIZATION	GO_PIGMENT_GRANULE_LOCALIZATION		23	-0.44853556	-1.1718227	0.243762	0.53267795	1.0	2150	tags=22%, list=10%, signal=24%
GO_PROTEIN_DEALKYLATION	GO_PROTEIN_DEALKYLATION		27	-0.4029801	-1.1716957	0.26482213	0.53186965	1.0	4537	tags=33%, list=21%, signal=42%
GO_FAT_SOLUBLE_VITAMIN_METABOLIC_PROCESS	GO_FAT_SOLUBLE_VITAMIN_METABOLIC_PROCESS		30	-0.47658846	-1.1713305	0.23762377	0.53163916	1.0	1432	tags=20%, list=7%, signal=21%
GO_NUCLEOBASE_BIOSYNTHETIC_PROCESS	GO_NUCLEOBASE_BIOSYNTHETIC_PROCESS		18	-0.468667	-1.1712408	0.24212599	0.530735	1.0	3144	tags=56%, list=14%, signal=65%
GO_REGULATION_OF_HETEROTYPIC_CELL_CELL_ADHESION	GO_REGULATION_OF_HETEROTYPIC_CELL_CELL_ADHESION		18	-0.5201016	-1.1665949	0.22924902	0.5409661	1.0	2663	tags=39%, list=12%, signal=44%
GO_NEGATIVE_REGULATION_OF_CELL_CYCLE	GO_NEGATIVE_REGULATION_OF_CELL_CYCLE		405	-0.3084717	-1.1617755	0.1692607	0.55178493	1.0	4487	tags=36%, list=21%, signal=45%
GO_RIBONUCLEOSIDE_TRIPHOSPHATE_BIOSYNTHETIC_PROCESS	GO_RIBONUCLEOSIDE_TRIPHOSPHATE_BIOSYNTHETIC_PROCESS		41	-0.36313418	-1.160793	0.2627451	0.55307096	1.0	3144	tags=22%, list=14%, signal=26%
GO_COFACTOR_METABOLIC_PROCESS	GO_COFACTOR_METABOLIC_PROCESS		308	-0.33026758	-1.1562446	0.2045889	0.563253	1.0	4927	tags=35%, list=23%, signal=45%
GO_VIRION_ASSEMBLY	GO_VIRION_ASSEMBLY		35	-0.36516443	-1.1560887	0.28143713	0.562456	1.0	6610	tags=43%, list=30%, signal=61%
GO_POSITIVE_REGULATION_OF_MITOCHONDRION_ORGANIZATION	GO_POSITIVE_REGULATION_OF_MITOCHONDRION_ORGANIZATION		150	-0.31443223	-1.1554387	0.20404041	0.5629288	1.0	4510	tags=37%, list=21%, signal=46%
GO_NITROGEN_COMPOUND_TRANSPORT	GO_NITROGEN_COMPOUND_TRANSPORT		462	-0.2837489	-1.1542407	0.12007874	0.56468457	1.0	5021	tags=32%, list=23%, signal=40%
GO_ISOPRENOID_BIOSYNTHETIC_PROCESS	GO_ISOPRENOID_BIOSYNTHETIC_PROCESS		23	-0.5095431	-1.1534795	0.30097088	0.5654455	1.0	7247	tags=65%, list=33%, signal=98%
GO_VESICLE_CYTOSKELETAL_TRAFFICKING	GO_VESICLE_CYTOSKELETAL_TRAFFICKING		35	-0.34151477	-1.1534294	0.25051335	0.5643926	1.0	5570	tags=34%, list=26%, signal=46%
GO_PROTEIN_FOLDING	GO_PROTEIN_FOLDING		196	-0.27124822	-1.1524824	0.2248996	0.5655638	1.0	5462	tags=36%, list=25%, signal=47%
GO_RESPONSE_TO_CADMIUM_ION	GO_RESPONSE_TO_CADMIUM_ION		39	-0.36948746	-1.1504021	0.23790322	0.56965506	1.0	772	tags=15%, list=4%, signal=16%
GO_INTRINSIC_APOPTOTIC_SIGNALING_PATHWAY	GO_INTRINSIC_APOPTOTIC_SIGNALING_PATHWAY		147	-0.30747375	-1.1501706	0.17578125	0.569122	1.0	4178	tags=35%, list=19%, signal=43%
GO_RECEPTOR_CATABOLIC_PROCESS	GO_RECEPTOR_CATABOLIC_PROCESS		16	-0.4898405	-1.1487597	0.28988326	0.57149553	1.0	1732	tags=31%, list=8%, signal=34%
GO_BINDING_OF_SPERM_TO_ZONA_PELLUCIDA	GO_BINDING_OF_SPERM_TO_ZONA_PELLUCIDA		30	-0.393176	-1.1477622	0.29166666	0.57288986	1.0	3638	tags=27%, list=17%, signal=32%
GO_PEROXISOMAL_TRANSPORT	GO_PEROXISOMAL_TRANSPORT		17	-0.4530169	-1.1477324	0.28316832	0.5717918	1.0	7381	tags=59%, list=34%, signal=89%
GO_MONOSACCHARIDE_TRANSPORT	GO_MONOSACCHARIDE_TRANSPORT		53	-0.37465528	-1.145897	0.1988417	0.5753375	1.0	1936	tags=23%, list=9%, signal=25%
GO_PROTEIN_K48_LINKED_UBIQUITINATION	GO_PROTEIN_K48_LINKED_UBIQUITINATION		44	-0.31303614	-1.1439211	0.2489712	0.5792162	1.0	2272	tags=16%, list=10%, signal=18%
GO_REGULATION_OF_PROTEIN_CATABOLIC_PROCESS	GO_REGULATION_OF_PROTEIN_CATABOLIC_PROCESS		370	-0.28277838	-1.1436195	0.20588236	0.5787989	1.0	4913	tags=35%, list=23%, signal=45%
GO_ALCOHOL_BIOSYNTHETIC_PROCESS	GO_ALCOHOL_BIOSYNTHETIC_PROCESS		107	-0.37391573	-1.143103	0.24621212	0.57888395	1.0	2866	tags=28%, list=13%, signal=32%
GO_CELL_DIFFERENTIATION_INVOLVED_IN_EMBRYONIC_PLACENTA_DEVELOPMENT	GO_CELL_DIFFERENTIATION_INVOLVED_IN_EMBRYONIC_PLACENTA_DEVELOPMENT		25	-0.4592555	-1.141907	0.25447315	0.58062285	1.0	2687	tags=36%, list=12%, signal=41%
GO_PURINE_NUCLEOSIDE_BIOSYNTHETIC_PROCESS	GO_PURINE_NUCLEOSIDE_BIOSYNTHETIC_PROCESS		78	-0.3310299	-1.141756	0.25714287	0.5798327	1.0	3253	tags=29%, list=15%, signal=35%
GO_SNRNA_PROCESSING	GO_SNRNA_PROCESSING		21	-0.43014747	-1.1411977	0.3113402	0.5800467	1.0	5906	tags=57%, list=27%, signal=78%
GO_SYNAPTIC_VESICLE_RECYCLING	GO_SYNAPTIC_VESICLE_RECYCLING		22	-0.44181117	-1.138798	0.26086956	0.5848502	1.0	4099	tags=32%, list=19%, signal=39%
GO_PYRIMIDINE_NUCLEOSIDE_BIOSYNTHETIC_PROCESS	GO_PYRIMIDINE_NUCLEOSIDE_BIOSYNTHETIC_PROCESS		25	-0.41750088	-1.1381435	0.2647059	0.5852936	1.0	4704	tags=44%, list=22%, signal=56%
GO_HISTONE_H3_ACETYLATION	GO_HISTONE_H3_ACETYLATION		39	-0.33647776	-1.1342762	0.28451884	0.59396917	1.0	3727	tags=36%, list=17%, signal=43%
GO_POSITIVE_REGULATION_OF_CYCLIN_DEPENDENT_PROTEIN_KINASE_ACTIVITY	GO_POSITIVE_REGULATION_OF_CYCLIN_DEPENDENT_PROTEIN_KINASE_ACTIVITY		32	-0.41608378	-1.1322765	0.27878788	0.5978729	1.0	4402	tags=38%, list=20%, signal=47%
GO_REGULATION_OF_EPIDERMAL_CELL_DIFFERENTIATION	GO_REGULATION_OF_EPIDERMAL_CELL_DIFFERENTIATION		42	-0.415216	-1.1321479	0.24313726	0.5969891	1.0	1669	tags=19%, list=8%, signal=21%
GO_RESPONSE_TO_COPPER_ION	GO_RESPONSE_TO_COPPER_ION		27	-0.41719705	-1.1315755	0.26615968	0.5972537	1.0	1764	tags=26%, list=8%, signal=28%
GO_PROTEIN_DEPOLYMERIZATION	GO_PROTEIN_DEPOLYMERIZATION		23	-0.49731183	-1.1311613	0.34989202	0.5970712	1.0	2339	tags=30%, list=11%, signal=34%
GO_POSITIVE_REGULATION_OF_APOPTOTIC_SIGNALING_PATHWAY	GO_POSITIVE_REGULATION_OF_APOPTOTIC_SIGNALING_PATHWAY		163	-0.3333106	-1.1306843	0.23742455	0.59704673	1.0	4075	tags=33%, list=19%, signal=40%
GO_REGULATION_OF_PEPTIDYL_THREONINE_PHOSPHORYLATION	GO_REGULATION_OF_PEPTIDYL_THREONINE_PHOSPHORYLATION		34	-0.41907892	-1.1305087	0.25686276	0.59628874	1.0	4088	tags=41%, list=19%, signal=51%
GO_AMINO_ACID_TRANSMEMBRANE_TRANSPORT	GO_AMINO_ACID_TRANSMEMBRANE_TRANSPORT		61	-0.36856672	-1.129472	0.22529644	0.59770024	1.0	1597	tags=16%, list=7%, signal=18%
GO_POSITIVE_REGULATION_OF_T_CELL_MEDIATED_CYTOTOXICITY	GO_POSITIVE_REGULATION_OF_T_CELL_MEDIATED_CYTOTOXICITY		15	-0.50962806	-1.1288759	0.28721175	0.59812707	1.0	2740	tags=33%, list=13%, signal=38%
GO_DEOXYRIBOSE_PHOSPHATE_CATABOLIC_PROCESS	GO_DEOXYRIBOSE_PHOSPHATE_CATABOLIC_PROCESS		20	-0.40464044	-1.1284555	0.2945892	0.598124	1.0	5411	tags=60%, list=25%, signal=80%
GO_RESPONSE_TO_VITAMIN_E	GO_RESPONSE_TO_VITAMIN_E		15	-0.4881127	-1.126807	0.256167	0.6012699	1.0	2690	tags=47%, list=12%, signal=53%
GO_STEROID_CATABOLIC_PROCESS	GO_STEROID_CATABOLIC_PROCESS		24	-0.42878926	-1.1263562	0.28541666	0.6013183	1.0	435	tags=13%, list=2%, signal=13%
GO_EPHRIN_RECEPTOR_SIGNALING_PATHWAY	GO_EPHRIN_RECEPTOR_SIGNALING_PATHWAY		84	-0.3445842	-1.1262286	0.29504952	0.6004647	1.0	3626	tags=32%, list=17%, signal=38%
GO_POSITIVE_REGULATION_OF_CELL_DIVISION	GO_POSITIVE_REGULATION_OF_CELL_DIVISION		120	-0.3890172	-1.1253666	0.2581262	0.6016194	1.0	1732	tags=20%, list=8%, signal=22%
GO_POSITIVE_REGULATION_OF_MRNA_3_END_PROCESSING	GO_POSITIVE_REGULATION_OF_MRNA_3_END_PROCESSING		16	-0.4027764	-1.1252366	0.3011811	0.60083705	1.0	3469	tags=31%, list=16%, signal=37%
GO_SYNAPTIC_VESICLE_ENDOCYTOSIS	GO_SYNAPTIC_VESICLE_ENDOCYTOSIS		17	-0.44735155	-1.1250253	0.28627452	0.6002121	1.0	4099	tags=35%, list=19%, signal=43%
GO_REGULATION_OF_POSTTRANSCRIPTIONAL_GENE_SILENCING	GO_REGULATION_OF_POSTTRANSCRIPTIONAL_GENE_SILENCING		18	-0.36551508	-1.1249157	0.32539684	0.59929264	1.0	2180	tags=17%, list=10%, signal=19%
GO_ESTABLISHMENT_OF_MITOTIC_SPINDLE_LOCALIZATION	GO_ESTABLISHMENT_OF_MITOTIC_SPINDLE_LOCALIZATION		23	-0.43223068	-1.1245297	0.32921812	0.599124	1.0	2346	tags=26%, list=11%, signal=29%
GO_REGULATION_OF_TYROSINE_PHOSPHORYLATION_OF_STAT3_PROTEIN	GO_REGULATION_OF_TYROSINE_PHOSPHORYLATION_OF_STAT3_PROTEIN		44	-0.4339158	-1.124526	0.24660194	0.59797454	1.0	3880	tags=45%, list=18%, signal=55%
GO_ACTIVATION_OF_CYSTEINE_TYPE_ENDOPEPTIDASE_ACTIVITY	GO_ACTIVATION_OF_CYSTEINE_TYPE_ENDOPEPTIDASE_ACTIVITY		91	-0.35935792	-1.1241732	0.25201613	0.5977329	1.0	3205	tags=31%, list=15%, signal=36%
GO_CEREBELLAR_CORTEX_FORMATION	GO_CEREBELLAR_CORTEX_FORMATION		21	-0.42650905	-1.1236174	0.2851711	0.5979856	1.0	4388	tags=38%, list=20%, signal=48%
GO_APOPTOTIC_NUCLEAR_CHANGES	GO_APOPTOTIC_NUCLEAR_CHANGES		24	-0.4104357	-1.1233416	0.2992126	0.5975453	1.0	4689	tags=38%, list=22%, signal=48%
GO_REGULATION_OF_MITOCHONDRION_ORGANIZATION	GO_REGULATION_OF_MITOCHONDRION_ORGANIZATION		196	-0.2903193	-1.1232271	0.2166998	0.596684	1.0	4510	tags=37%, list=21%, signal=47%
GO_POSITIVE_REGULATION_OF_CYSTEINE_TYPE_ENDOPEPTIDASE_ACTIVITY_INVOLVED_IN_APOPTOTIC_SIGNALING_PATHWAY	GO_POSITIVE_REGULATION_OF_CYSTEINE_TYPE_ENDOPEPTIDASE_ACTIVITY_INVOLVED_IN_APOPTOTIC_SIGNALING_PATHWAY		17	-0.4808049	-1.1228508	0.3264463	0.5964969	1.0	1798	tags=29%, list=8%, signal=32%
GO_FEMALE_GAMETE_GENERATION	GO_FEMALE_GAMETE_GENERATION		88	-0.3598879	-1.1227876	0.23837209	0.59549516	1.0	3447	tags=28%, list=16%, signal=34%
GO_REGULATION_OF_HORMONE_METABOLIC_PROCESS	GO_REGULATION_OF_HORMONE_METABOLIC_PROCESS		24	-0.4435847	-1.1224818	0.25436893	0.59510905	1.0	3681	tags=42%, list=17%, signal=50%
GO_PROTEIN_ALKYLATION	GO_PROTEIN_ALKYLATION		100	-0.2995238	-1.1224455	0.27218935	0.59406495	1.0	3249	tags=27%, list=15%, signal=32%
GO_NEGATIVE_REGULATION_OF_EXTRINSIC_APOPTOTIC_SIGNALING_PATHWAY	GO_NEGATIVE_REGULATION_OF_EXTRINSIC_APOPTOTIC_SIGNALING_PATHWAY		93	-0.37121487	-1.121633	0.25239006	0.5949344	1.0	2597	tags=31%, list=12%, signal=35%
GO_NEGATIVE_REGULATION_OF_LIPID_STORAGE	GO_NEGATIVE_REGULATION_OF_LIPID_STORAGE		17	-0.47111714	-1.1198714	0.3067961	0.5982377	1.0	780	tags=18%, list=4%, signal=18%
GO_L_ALPHA_AMINO_ACID_TRANSMEMBRANE_TRANSPORT	GO_L_ALPHA_AMINO_ACID_TRANSMEMBRANE_TRANSPORT		31	-0.397566	-1.1198436	0.251497	0.597183	1.0	1597	tags=23%, list=7%, signal=24%
GO_RRNA_CATABOLIC_PROCESS	GO_RRNA_CATABOLIC_PROCESS		16	-0.44585836	-1.1195501	0.33333334	0.5968289	1.0	3458	tags=44%, list=16%, signal=52%
GO_DNA_DOUBLE_STRAND_BREAK_PROCESSING	GO_DNA_DOUBLE_STRAND_BREAK_PROCESSING		19	-0.4705299	-1.1186442	0.35188866	0.59784675	1.0	4131	tags=42%, list=19%, signal=52%
GO_REGULATION_OF_ICOSANOID_SECRETION	GO_REGULATION_OF_ICOSANOID_SECRETION		19	-0.46574414	-1.1183436	0.2857143	0.59743893	1.0	1963	tags=21%, list=9%, signal=23%
GO_DNA_METHYLATION_OR_DEMETHYLATION	GO_DNA_METHYLATION_OR_DEMETHYLATION		55	-0.39815503	-1.1169785	0.2791587	0.59967196	1.0	4044	tags=36%, list=19%, signal=45%
GO_REGULATION_OF_CELL_CYCLE_G2_M_PHASE_TRANSITION	GO_REGULATION_OF_CELL_CYCLE_G2_M_PHASE_TRANSITION		58	-0.40180594	-1.1166685	0.32525253	0.59932953	1.0	2102	tags=28%, list=10%, signal=30%
GO_COENZYME_METABOLIC_PROCESS	GO_COENZYME_METABOLIC_PROCESS		241	-0.32331187	-1.1161001	0.24045801	0.5996548	1.0	5041	tags=37%, list=23%, signal=47%
GO_REGULATION_OF_CHROMATIN_SILENCING	GO_REGULATION_OF_CHROMATIN_SILENCING		20	-0.44716996	-1.1145848	0.3427992	0.60242265	1.0	1689	tags=20%, list=8%, signal=22%
GO_ZYMOGEN_ACTIVATION	GO_ZYMOGEN_ACTIVATION		108	-0.3492766	-1.1140473	0.23684211	0.6026554	1.0	3426	tags=31%, list=16%, signal=36%
GO_POSITIVE_REGULATION_OF_DNA_BIOSYNTHETIC_PROCESS	GO_POSITIVE_REGULATION_OF_DNA_BIOSYNTHETIC_PROCESS		54	-0.367933	-1.1140143	0.2871486	0.6015946	1.0	3796	tags=43%, list=17%, signal=51%
GO_PROTEIN_DESTABILIZATION	GO_PROTEIN_DESTABILIZATION		33	-0.39469203	-1.1134593	0.30708662	0.60186565	1.0	3426	tags=30%, list=16%, signal=36%
GO_CARBOHYDRATE_DERIVATIVE_TRANSPORT	GO_CARBOHYDRATE_DERIVATIVE_TRANSPORT		47	-0.34986082	-1.1118859	0.27959183	0.6047624	1.0	3618	tags=21%, list=17%, signal=25%
GO_CELLULAR_COMPONENT_DISASSEMBLY	GO_CELLULAR_COMPONENT_DISASSEMBLY		490	-0.28526032	-1.1118157	0.25625	0.60382	1.0	4091	tags=33%, list=19%, signal=39%
GO_NEGATIVE_REGULATION_OF_LIPID_BIOSYNTHETIC_PROCESS	GO_NEGATIVE_REGULATION_OF_LIPID_BIOSYNTHETIC_PROCESS		42	-0.40123874	-1.1117231	0.2868217	0.6029234	1.0	919	tags=17%, list=4%, signal=17%
GO_NOTCH_RECEPTOR_PROCESSING	GO_NOTCH_RECEPTOR_PROCESSING		16	-0.47083217	-1.1109436	0.35363457	0.6037833	1.0	4728	tags=56%, list=22%, signal=72%
GO_POSITIVE_REGULATION_OF_TELOMERE_CAPPING	GO_POSITIVE_REGULATION_OF_TELOMERE_CAPPING		15	-0.436248	-1.1108149	0.3125	0.6029753	1.0	99	tags=13%, list=0%, signal=13%
GO_NEUTROPHIL_MEDIATED_IMMUNITY	GO_NEUTROPHIL_MEDIATED_IMMUNITY		21	-0.5145618	-1.1103793	0.37171718	0.60294247	1.0	954	tags=29%, list=4%, signal=30%
GO_POSITIVE_REGULATION_OF_PROTEIN_OLIGOMERIZATION	GO_POSITIVE_REGULATION_OF_PROTEIN_OLIGOMERIZATION		16	-0.5374467	-1.1089222	0.32997987	0.6053832	1.0	1942	tags=38%, list=9%, signal=41%
GO_NEGATIVE_REGULATION_OF_CELL_CYCLE_G2_M_PHASE_TRANSITION	GO_NEGATIVE_REGULATION_OF_CELL_CYCLE_G2_M_PHASE_TRANSITION		24	-0.41936892	-1.1080158	0.3567134	0.6065053	1.0	660	tags=21%, list=3%, signal=21%
GO_HISTONE_H4_ACETYLATION	GO_HISTONE_H4_ACETYLATION		41	-0.3374889	-1.1072118	0.3172691	0.60742176	1.0	4492	tags=34%, list=21%, signal=43%
GO_MACROMOLECULE_DEACYLATION	GO_MACROMOLECULE_DEACYLATION		64	-0.28410277	-1.1069673	0.3	0.60691994	1.0	5425	tags=36%, list=25%, signal=48%
GO_FERTILIZATION	GO_FERTILIZATION		127	-0.30173054	-1.1058997	0.2712177	0.6085116	1.0	4403	tags=26%, list=20%, signal=32%
GO_PROTEIN_REFOLDING	GO_PROTEIN_REFOLDING		17	-0.43609157	-1.1058072	0.32405567	0.6076341	1.0	4975	tags=41%, list=23%, signal=53%
GO_RESPONSE_TO_RADIATION	GO_RESPONSE_TO_RADIATION		388	-0.2841534	-1.1049924	0.24557957	0.6085834	1.0	4131	tags=30%, list=19%, signal=36%
GO_REGULATION_OF_GENE_EXPRESSION_BY_GENETIC_IMPRINTING	GO_REGULATION_OF_GENE_EXPRESSION_BY_GENETIC_IMPRINTING		15	-0.47889146	-1.104855	0.323049	0.607847	1.0	1952	tags=33%, list=9%, signal=37%
GO_POSITIVE_REGULATION_OF_ALCOHOL_BIOSYNTHETIC_PROCESS	GO_POSITIVE_REGULATION_OF_ALCOHOL_BIOSYNTHETIC_PROCESS		22	-0.47021094	-1.104515	0.28871894	0.60765016	1.0	3567	tags=23%, list=16%, signal=27%
GO_CARBOHYDRATE_PHOSPHORYLATION	GO_CARBOHYDRATE_PHOSPHORYLATION		20	-0.40770027	-1.1041819	0.2857143	0.60734403	1.0	1296	tags=25%, list=6%, signal=27%
GO_NEGATIVE_REGULATION_OF_CHROMATIN_MODIFICATION	GO_NEGATIVE_REGULATION_OF_CHROMATIN_MODIFICATION		43	-0.34244314	-1.1038315	0.32150313	0.6070657	1.0	4537	tags=33%, list=21%, signal=41%
GO_REGULATION_OF_EXTRINSIC_APOPTOTIC_SIGNALING_PATHWAY_IN_ABSENCE_OF_LIGAND	GO_REGULATION_OF_EXTRINSIC_APOPTOTIC_SIGNALING_PATHWAY_IN_ABSENCE_OF_LIGAND		44	-0.4358674	-1.1036881	0.3236994	0.6062893	1.0	2617	tags=32%, list=12%, signal=36%
GO_POSITIVE_REGULATION_OF_HISTONE_METHYLATION	GO_POSITIVE_REGULATION_OF_HISTONE_METHYLATION		30	-0.3452423	-1.1036749	0.30769232	0.60522527	1.0	4655	tags=27%, list=21%, signal=34%
GO_PROTEIN_LOCALIZATION_TO_ORGANELLE	GO_PROTEIN_LOCALIZATION_TO_ORGANELLE		498	-0.24199192	-1.1034515	0.28194726	0.6046911	1.0	5476	tags=31%, list=25%, signal=40%
GO_ORGAN_OR_TISSUE_SPECIFIC_IMMUNE_RESPONSE	GO_ORGAN_OR_TISSUE_SPECIFIC_IMMUNE_RESPONSE		25	-0.5523386	-1.1028043	0.35249043	0.6052082	1.0	2033	tags=28%, list=9%, signal=31%
GO_ANTERIOR_POSTERIOR_AXIS_SPECIFICATION	GO_ANTERIOR_POSTERIOR_AXIS_SPECIFICATION		46	-0.3632263	-1.1027513	0.30827066	0.6042605	1.0	4054	tags=30%, list=19%, signal=37%
GO_INNATE_IMMUNE_RESPONSE_IN_MUCOSA	GO_INNATE_IMMUNE_RESPONSE_IN_MUCOSA		18	-0.56564325	-1.0986062	0.38899803	0.61345094	1.0	4331	tags=44%, list=20%, signal=55%
GO_CYTOSKELETON_DEPENDENT_INTRACELLULAR_TRANSPORT	GO_CYTOSKELETON_DEPENDENT_INTRACELLULAR_TRANSPORT		107	-0.31397033	-1.0976883	0.2969697	0.61466223	1.0	4963	tags=31%, list=23%, signal=40%
GO_STEROL_BIOSYNTHETIC_PROCESS	GO_STEROL_BIOSYNTHETIC_PROCESS		41	-0.4294581	-1.0954072	0.35619047	0.6193379	1.0	6003	tags=54%, list=28%, signal=74%
GO_HEME_BIOSYNTHETIC_PROCESS	GO_HEME_BIOSYNTHETIC_PROCESS		20	-0.35401955	-1.0948822	0.34241244	0.61954963	1.0	6081	tags=35%, list=28%, signal=49%
GO_RESPONSE_TO_LIGHT_STIMULUS	GO_RESPONSE_TO_LIGHT_STIMULUS		264	-0.27516526	-1.0948247	0.26120856	0.6185819	1.0	4106	tags=25%, list=19%, signal=30%
GO_NEGATIVE_REGULATION_OF_HISTONE_MODIFICATION	GO_NEGATIVE_REGULATION_OF_HISTONE_MODIFICATION		34	-0.33539298	-1.0937688	0.33265308	0.62009805	1.0	4044	tags=29%, list=19%, signal=36%
GO_VITAMIN_TRANSPORT	GO_VITAMIN_TRANSPORT		31	-0.40340233	-1.0931482	0.31406552	0.6205464	1.0	2139	tags=26%, list=10%, signal=29%
GO_GLUTAMINE_FAMILY_AMINO_ACID_BIOSYNTHETIC_PROCESS	GO_GLUTAMINE_FAMILY_AMINO_ACID_BIOSYNTHETIC_PROCESS		19	-0.45758522	-1.0928085	0.34404537	0.6202661	1.0	3465	tags=47%, list=16%, signal=56%
GO_REGULATION_OF_ARP2_3_COMPLEX_MEDIATED_ACTIN_NUCLEATION	GO_REGULATION_OF_ARP2_3_COMPLEX_MEDIATED_ACTIN_NUCLEATION		15	-0.36663088	-1.0926697	0.3234127	0.61954993	1.0	3899	tags=47%, list=18%, signal=57%
GO_REGULATION_OF_TRANSCRIPTION_FROM_RNA_POLYMERASE_III_PROMOTER	GO_REGULATION_OF_TRANSCRIPTION_FROM_RNA_POLYMERASE_III_PROMOTER		20	-0.3860899	-1.0925536	0.3368201	0.61876327	1.0	4532	tags=45%, list=21%, signal=57%
GO_ESTABLISHMENT_OF_MITOTIC_SPINDLE_ORIENTATION	GO_ESTABLISHMENT_OF_MITOTIC_SPINDLE_ORIENTATION		19	-0.4286693	-1.0913624	0.36055776	0.6206109	1.0	2346	tags=26%, list=11%, signal=29%
GO_REGULATION_OF_DNA_RECOMBINATION	GO_REGULATION_OF_DNA_RECOMBINATION		54	-0.39900276	-1.0911596	0.3529412	0.6200716	1.0	3576	tags=37%, list=16%, signal=44%
GO_POSITIVE_REGULATION_OF_TYROSINE_PHOSPHORYLATION_OF_STAT3_PROTEIN	GO_POSITIVE_REGULATION_OF_TYROSINE_PHOSPHORYLATION_OF_STAT3_PROTEIN		37	-0.43691552	-1.0909175	0.27977315	0.61956733	1.0	2846	tags=38%, list=13%, signal=43%
GO_REGULATION_OF_TELOMERE_CAPPING	GO_REGULATION_OF_TELOMERE_CAPPING		21	-0.37612984	-1.0903206	0.32064128	0.6199619	1.0	99	tags=10%, list=0%, signal=10%
GO_HORMONE_BIOSYNTHETIC_PROCESS	GO_HORMONE_BIOSYNTHETIC_PROCESS		46	-0.39588675	-1.0891838	0.32270917	0.62171286	1.0	3585	tags=28%, list=16%, signal=34%
GO_PROTEIN_AUTOUBIQUITINATION	GO_PROTEIN_AUTOUBIQUITINATION		48	-0.31595236	-1.0890219	0.33052632	0.62106323	1.0	5998	tags=29%, list=28%, signal=40%
GO_NUCLEOSIDE_PHOSPHATE_BIOSYNTHETIC_PROCESS	GO_NUCLEOSIDE_PHOSPHATE_BIOSYNTHETIC_PROCESS		167	-0.2885746	-1.087607	0.24950495	0.6233314	1.0	3253	tags=29%, list=15%, signal=34%
GO_REGULATION_OF_CYSTEINE_TYPE_ENDOPEPTIDASE_ACTIVITY	GO_REGULATION_OF_CYSTEINE_TYPE_ENDOPEPTIDASE_ACTIVITY		204	-0.31437334	-1.0875494	0.30218688	0.6223695	1.0	3205	tags=26%, list=15%, signal=31%
GO_LACTATION	GO_LACTATION		38	-0.354154	-1.0873204	0.32310838	0.62189466	1.0	3244	tags=34%, list=15%, signal=40%
GO_APOPTOTIC_MITOCHONDRIAL_CHANGES	GO_APOPTOTIC_MITOCHONDRIAL_CHANGES		55	-0.356491	-1.0870368	0.29447854	0.62152284	1.0	5323	tags=53%, list=24%, signal=70%
GO_NONMOTILE_PRIMARY_CILIUM_ASSEMBLY	GO_NONMOTILE_PRIMARY_CILIUM_ASSEMBLY		22	-0.39988583	-1.0849725	0.37159532	0.6256289	1.0	6981	tags=50%, list=32%, signal=74%
GO_POSITIVE_REGULATION_OF_CHROMATIN_MODIFICATION	GO_POSITIVE_REGULATION_OF_CHROMATIN_MODIFICATION		82	-0.30595338	-1.0847147	0.30019492	0.62516946	1.0	4044	tags=29%, list=19%, signal=36%
GO_V_D_J_RECOMBINATION	GO_V_D_J_RECOMBINATION		15	-0.40952304	-1.084491	0.36477986	0.6246394	1.0	3026	tags=40%, list=14%, signal=46%
GO_MORPHOGENESIS_OF_AN_EPITHELIAL_FOLD	GO_MORPHOGENESIS_OF_AN_EPITHELIAL_FOLD		15	-0.5189217	-1.0839885	0.346516	0.62478733	1.0	1740	tags=33%, list=8%, signal=36%
GO_REGULATION_OF_CELLULAR_SENESCENCE	GO_REGULATION_OF_CELLULAR_SENESCENCE		26	-0.4373554	-1.0823966	0.36174637	0.6277854	1.0	2451	tags=38%, list=11%, signal=43%
GO_REGULATION_OF_MONOOXYGENASE_ACTIVITY	GO_REGULATION_OF_MONOOXYGENASE_ACTIVITY		58	-0.3522346	-1.0817033	0.2854369	0.6284924	1.0	1706	tags=19%, list=8%, signal=21%
GO_MICROTUBULE_POLYMERIZATION_OR_DEPOLYMERIZATION	GO_MICROTUBULE_POLYMERIZATION_OR_DEPOLYMERIZATION		40	-0.39377344	-1.0797515	0.3655706	0.6322643	1.0	3046	tags=33%, list=14%, signal=38%
GO_REGULATION_OF_DNA_BIOSYNTHETIC_PROCESS	GO_REGULATION_OF_DNA_BIOSYNTHETIC_PROCESS		87	-0.31997523	-1.0791336	0.33333334	0.6326669	1.0	4076	tags=38%, list=19%, signal=46%
GO_REGULATION_OF_PROTEIN_COMPLEX_DISASSEMBLY	GO_REGULATION_OF_PROTEIN_COMPLEX_DISASSEMBLY		196	-0.33348426	-1.0789033	0.35211268	0.63219416	1.0	1956	tags=21%, list=9%, signal=23%
GO_RESPONSE_TO_VITAMIN_D	GO_RESPONSE_TO_VITAMIN_D		32	-0.45290226	-1.0763066	0.3070707	0.63746053	1.0	450	tags=22%, list=2%, signal=22%
GO_ORGANELLE_LOCALIZATION	GO_ORGANELLE_LOCALIZATION		386	-0.26724106	-1.0743548	0.2882353	0.6412417	1.0	3244	tags=21%, list=15%, signal=24%
GO_REGULATION_OF_NECROTIC_CELL_DEATH	GO_REGULATION_OF_NECROTIC_CELL_DEATH		25	-0.38628435	-1.0741215	0.36210525	0.6407561	1.0	6536	tags=44%, list=30%, signal=63%
GO_COFACTOR_CATABOLIC_PROCESS	GO_COFACTOR_CATABOLIC_PROCESS		18	-0.4980289	-1.0734874	0.38986355	0.64124817	1.0	4503	tags=44%, list=21%, signal=56%
GO_RNA_STABILIZATION	GO_RNA_STABILIZATION		28	-0.31861734	-1.0726123	0.34555984	0.64238125	1.0	4276	tags=36%, list=20%, signal=44%
GO_ESTABLISHMENT_OF_ENDOTHELIAL_BARRIER	GO_ESTABLISHMENT_OF_ENDOTHELIAL_BARRIER		29	-0.37193647	-1.0725923	0.3488372	0.641344	1.0	1771	tags=31%, list=8%, signal=34%
GO_BETA_CATENIN_TCF_COMPLEX_ASSEMBLY	GO_BETA_CATENIN_TCF_COMPLEX_ASSEMBLY		36	-0.35875314	-1.0710893	0.36431226	0.6439896	1.0	5573	tags=47%, list=26%, signal=63%
GO_PYRIMIDINE_NUCLEOSIDE_TRIPHOSPHATE_METABOLIC_PROCESS	GO_PYRIMIDINE_NUCLEOSIDE_TRIPHOSPHATE_METABOLIC_PROCESS		17	-0.43752027	-1.0708016	0.35596707	0.64365077	1.0	3144	tags=35%, list=14%, signal=41%
GO_OOGENESIS	GO_OOGENESIS		59	-0.36031651	-1.0707101	0.3046875	0.6428167	1.0	3292	tags=29%, list=15%, signal=34%
GO_AXIS_SPECIFICATION	GO_AXIS_SPECIFICATION		88	-0.3447036	-1.0700047	0.30620155	0.6435094	1.0	4054	tags=27%, list=19%, signal=33%
GO_NAD_METABOLIC_PROCESS	GO_NAD_METABOLIC_PROCESS		50	-0.34643242	-1.0699428	0.31698114	0.6425925	1.0	2731	tags=32%, list=13%, signal=37%
GO_NUCLEAR_IMPORT	GO_NUCLEAR_IMPORT		122	-0.2872745	-1.0686761	0.3172691	0.6448318	1.0	3890	tags=34%, list=18%, signal=41%
GO_REGULATION_OF_ESTABLISHMENT_OF_PROTEIN_LOCALIZATION_TO_MITOCHONDRION	GO_REGULATION_OF_ESTABLISHMENT_OF_PROTEIN_LOCALIZATION_TO_MITOCHONDRION		119	-0.2826462	-1.0666561	0.34489402	0.6487671	1.0	4510	tags=35%, list=21%, signal=44%
GO_ESTABLISHMENT_OF_TISSUE_POLARITY	GO_ESTABLISHMENT_OF_TISSUE_POLARITY		17	-0.4816669	-1.0650421	0.38846153	0.65155905	1.0	1753	tags=24%, list=8%, signal=26%
GO_NUCLEOSIDE_DIPHOSPHATE_METABOLIC_PROCESS	GO_NUCLEOSIDE_DIPHOSPHATE_METABOLIC_PROCESS		75	-0.31644195	-1.0629497	0.3247012	0.65565723	1.0	2515	tags=25%, list=12%, signal=29%
GO_POSITIVE_REGULATION_OF_NIK_NF_KAPPAB_SIGNALING	GO_POSITIVE_REGULATION_OF_NIK_NF_KAPPAB_SIGNALING		29	-0.40839347	-1.0615374	0.34791252	0.6581397	1.0	1972	tags=28%, list=9%, signal=30%
GO_IN_UTERO_EMBRYONIC_DEVELOPMENT	GO_IN_UTERO_EMBRYONIC_DEVELOPMENT		296	-0.2919784	-1.0609291	0.31589147	0.658537	1.0	3854	tags=30%, list=18%, signal=36%
GO_CELLULAR_PIGMENTATION	GO_CELLULAR_PIGMENTATION		43	-0.3508975	-1.0603377	0.34078214	0.6589507	1.0	2465	tags=19%, list=11%, signal=21%
GO_HIPPOCAMPUS_DEVELOPMENT	GO_HIPPOCAMPUS_DEVELOPMENT		72	-0.3413906	-1.0602816	0.35510203	0.65799785	1.0	1879	tags=19%, list=9%, signal=21%
GO_NUCLEOTIDE_PHOSPHORYLATION	GO_NUCLEOTIDE_PHOSPHORYLATION		53	-0.3454073	-1.060023	0.35907337	0.65755475	1.0	2515	tags=28%, list=12%, signal=32%
GO_PARAXIAL_MESODERM_DEVELOPMENT	GO_PARAXIAL_MESODERM_DEVELOPMENT		15	-0.46644488	-1.0586505	0.36647174	0.6599171	1.0	3218	tags=47%, list=15%, signal=55%
GO_NEGATIVE_REGULATION_OF_VIRAL_TRANSCRIPTION	GO_NEGATIVE_REGULATION_OF_VIRAL_TRANSCRIPTION		23	-0.4114704	-1.0585957	0.39381444	0.65897274	1.0	2233	tags=22%, list=10%, signal=24%
GO_POSITIVE_REGULATION_OF_VIRAL_GENOME_REPLICATION	GO_POSITIVE_REGULATION_OF_VIRAL_GENOME_REPLICATION		29	-0.34882012	-1.0582638	0.38114753	0.6587255	1.0	4806	tags=34%, list=22%, signal=44%
GO_GUANOSINE_CONTAINING_COMPOUND_METABOLIC_PROCESS	GO_GUANOSINE_CONTAINING_COMPOUND_METABOLIC_PROCESS		42	-0.34340802	-1.0577118	0.3387424	0.6590149	1.0	1741	tags=24%, list=8%, signal=26%
GO_ENDOTHELIAL_CELL_DEVELOPMENT	GO_ENDOTHELIAL_CELL_DEVELOPMENT		44	-0.36570406	-1.0562668	0.35714287	0.6615029	1.0	2120	tags=30%, list=10%, signal=33%
GO_ASPARTATE_FAMILY_AMINO_ACID_METABOLIC_PROCESS	GO_ASPARTATE_FAMILY_AMINO_ACID_METABOLIC_PROCESS		53	-0.3681667	-1.0558678	0.37430167	0.6614371	1.0	5617	tags=43%, list=26%, signal=58%
GO_POSITIVE_REGULATION_OF_CELLULAR_PROTEIN_CATABOLIC_PROCESS	GO_POSITIVE_REGULATION_OF_CELLULAR_PROTEIN_CATABOLIC_PROCESS		182	-0.27433324	-1.055446	0.34331337	0.66145384	1.0	5673	tags=43%, list=26%, signal=58%
GO_EMBRYONIC_PLACENTA_DEVELOPMENT	GO_EMBRYONIC_PLACENTA_DEVELOPMENT		82	-0.32115552	-1.0545528	0.34799236	0.66254836	1.0	3302	tags=29%, list=15%, signal=34%
GO_REGULATION_OF_CATECHOLAMINE_METABOLIC_PROCESS	GO_REGULATION_OF_CATECHOLAMINE_METABOLIC_PROCESS		17	-0.44160956	-1.0544193	0.40778688	0.6618199	1.0	5113	tags=29%, list=24%, signal=38%
GO_NEGATIVE_REGULATION_OF_ORGANELLE_ORGANIZATION	GO_NEGATIVE_REGULATION_OF_ORGANELLE_ORGANIZATION		364	-0.2846875	-1.0543793	0.3415133	0.6608548	1.0	3129	tags=26%, list=14%, signal=29%
GO_PROTEIN_INSERTION_INTO_MEMBRANE	GO_PROTEIN_INSERTION_INTO_MEMBRANE		20	-0.37847137	-1.0533401	0.375	0.6622984	1.0	4007	tags=40%, list=18%, signal=49%
GO_ERBB2_SIGNALING_PATHWAY	GO_ERBB2_SIGNALING_PATHWAY		38	-0.3830745	-1.0532385	0.37943926	0.6614897	1.0	5986	tags=45%, list=28%, signal=62%
GO_POSITIVE_REGULATION_OF_VASCULAR_ENDOTHELIAL_GROWTH_FACTOR_RECEPTOR_SIGNALING_PATHWAY	GO_POSITIVE_REGULATION_OF_VASCULAR_ENDOTHELIAL_GROWTH_FACTOR_RECEPTOR_SIGNALING_PATHWAY		15	-0.47098073	-1.052046	0.3957115	0.66335917	1.0	72	tags=13%, list=0%, signal=13%
GO_TRANSLATIONAL_INITIATION	GO_TRANSLATIONAL_INITIATION		125	-0.25056082	-1.0505561	0.39880952	0.66601306	1.0	7174	tags=33%, list=33%, signal=49%
GO_EXTRINSIC_APOPTOTIC_SIGNALING_PATHWAY	GO_EXTRINSIC_APOPTOTIC_SIGNALING_PATHWAY		96	-0.35929903	-1.0487027	0.36625513	0.6696091	1.0	3205	tags=31%, list=15%, signal=36%
GO_CELLULAR_RESPONSE_TO_OXYGEN_LEVELS	GO_CELLULAR_RESPONSE_TO_OXYGEN_LEVELS		137	-0.31233838	-1.0471634	0.36032388	0.6723407	1.0	1589	tags=17%, list=7%, signal=18%
GO_TOXIN_TRANSPORT	GO_TOXIN_TRANSPORT		34	-0.3449674	-1.0471203	0.38	0.6713748	1.0	6095	tags=41%, list=28%, signal=57%
GO_POSITIVE_REGULATION_OF_ACTIN_FILAMENT_POLYMERIZATION	GO_POSITIVE_REGULATION_OF_ACTIN_FILAMENT_POLYMERIZATION		63	-0.33889797	-1.0467868	0.36007828	0.67108864	1.0	1704	tags=21%, list=8%, signal=22%
GO_DETECTION_OF_LIGHT_STIMULUS	GO_DETECTION_OF_LIGHT_STIMULUS		55	-0.29945105	-1.0442626	0.4011976	0.676221	1.0	2664	tags=15%, list=12%, signal=17%
GO_POSITIVE_REGULATION_OF_CELL_GROWTH	GO_POSITIVE_REGULATION_OF_CELL_GROWTH		139	-0.29494214	-1.043651	0.33206108	0.67669445	1.0	4008	tags=32%, list=18%, signal=39%
GO_NEGATIVE_REGULATION_OF_CELL_CYCLE_G1_S_PHASE_TRANSITION	GO_NEGATIVE_REGULATION_OF_CELL_CYCLE_G1_S_PHASE_TRANSITION		93	-0.3080867	-1.0431556	0.37777779	0.6768915	1.0	4542	tags=39%, list=21%, signal=49%
GO_HISTONE_PHOSPHORYLATION	GO_HISTONE_PHOSPHORYLATION		24	-0.43523103	-1.0426992	0.42915812	0.6769844	1.0	1394	tags=33%, list=6%, signal=36%
GO_POSITIVE_REGULATION_OF_CELLULAR_AMIDE_METABOLIC_PROCESS	GO_POSITIVE_REGULATION_OF_CELLULAR_AMIDE_METABOLIC_PROCESS		95	-0.2830844	-1.042656	0.3916501	0.6760024	1.0	4159	tags=31%, list=19%, signal=38%
GO_ORGANIC_ACID_TRANSMEMBRANE_TRANSPORT	GO_ORGANIC_ACID_TRANSMEMBRANE_TRANSPORT		92	-0.32221848	-1.0419477	0.37301588	0.67664015	1.0	2866	tags=24%, list=13%, signal=27%
GO_POSITIVE_REGULATION_OF_OXIDOREDUCTASE_ACTIVITY	GO_POSITIVE_REGULATION_OF_OXIDOREDUCTASE_ACTIVITY		44	-0.36721396	-1.0412889	0.37992126	0.6772121	1.0	3247	tags=30%, list=15%, signal=35%
GO_TETRAPYRROLE_BIOSYNTHETIC_PROCESS	GO_TETRAPYRROLE_BIOSYNTHETIC_PROCESS		27	-0.3423391	-1.0399699	0.39250493	0.6794485	1.0	5245	tags=33%, list=24%, signal=44%
GO_PEPTIDYL_CYSTEINE_MODIFICATION	GO_PEPTIDYL_CYSTEINE_MODIFICATION		20	-0.4092892	-1.0398171	0.3829365	0.6787605	1.0	6285	tags=65%, list=29%, signal=91%
GO_RESPONSE_TO_VITAMIN	GO_RESPONSE_TO_VITAMIN		97	-0.35001624	-1.0393635	0.33463797	0.6788778	1.0	1732	tags=21%, list=8%, signal=22%
GO_REGULATION_OF_COLLATERAL_SPROUTING	GO_REGULATION_OF_COLLATERAL_SPROUTING		16	-0.4673977	-1.0384552	0.3829401	0.68003964	1.0	544	tags=19%, list=3%, signal=19%
GO_REGULATION_OF_APOPTOTIC_SIGNALING_PATHWAY	GO_REGULATION_OF_APOPTOTIC_SIGNALING_PATHWAY		339	-0.28406492	-1.037839	0.37701613	0.68051904	1.0	3504	tags=28%, list=16%, signal=33%
GO_CARBOHYDRATE_TRANSMEMBRANE_TRANSPORT	GO_CARBOHYDRATE_TRANSMEMBRANE_TRANSPORT		23	-0.440629	-1.03751	0.4028056	0.68028873	1.0	1872	tags=30%, list=9%, signal=33%
GO_REGULATION_OF_NFAT_PROTEIN_IMPORT_INTO_NUCLEUS	GO_REGULATION_OF_NFAT_PROTEIN_IMPORT_INTO_NUCLEUS		17	-0.38996944	-1.0372262	0.4238921	0.679937	1.0	1706	tags=24%, list=8%, signal=26%
GO_POSITIVE_REGULATION_OF_PROTEIN_COMPLEX_ASSEMBLY	GO_POSITIVE_REGULATION_OF_PROTEIN_COMPLEX_ASSEMBLY		179	-0.30100843	-1.0362282	0.4137255	0.6814184	1.0	1732	tags=17%, list=8%, signal=19%
GO_POST_TRANSLATIONAL_PROTEIN_MODIFICATION	GO_POST_TRANSLATIONAL_PROTEIN_MODIFICATION		34	-0.3217474	-1.035448	0.37896827	0.6823889	1.0	2439	tags=18%, list=11%, signal=20%
GO_ZINC_II_ION_TRANSPORT	GO_ZINC_II_ION_TRANSPORT		26	-0.3581376	-1.0350571	0.39365673	0.68230754	1.0	8358	tags=50%, list=38%, signal=81%
GO_REGULATION_OF_MAMMARY_GLAND_EPITHELIAL_CELL_PROLIFERATION	GO_REGULATION_OF_MAMMARY_GLAND_EPITHELIAL_CELL_PROLIFERATION		16	-0.42506105	-1.0332305	0.42638624	0.6857316	1.0	2240	tags=38%, list=10%, signal=42%
GO_CELLULAR_RESPONSE_TO_AMINO_ACID_STARVATION	GO_CELLULAR_RESPONSE_TO_AMINO_ACID_STARVATION		24	-0.37176415	-1.0326254	0.40221402	0.68614095	1.0	3320	tags=38%, list=15%, signal=44%
GO_POSITIVE_REGULATION_OF_PROTEIN_POLYMERIZATION	GO_POSITIVE_REGULATION_OF_PROTEIN_POLYMERIZATION		83	-0.30766562	-1.0312865	0.37549406	0.6883675	1.0	1309	tags=17%, list=6%, signal=18%
GO_REGULATION_OF_RNA_SPLICING	GO_REGULATION_OF_RNA_SPLICING		83	-0.2575282	-1.0312251	0.378	0.68742007	1.0	4924	tags=29%, list=23%, signal=37%
GO_RESPONSE_TO_VITAMIN_A	GO_RESPONSE_TO_VITAMIN_A		20	-0.41253036	-1.029757	0.4	0.6899192	1.0	1235	tags=15%, list=6%, signal=16%
GO_HINDBRAIN_MORPHOGENESIS	GO_HINDBRAIN_MORPHOGENESIS		38	-0.3814764	-1.0286742	0.39889705	0.6916139	1.0	3848	tags=29%, list=18%, signal=35%
GO_NEGATIVE_REGULATION_OF_PROTEIN_COMPLEX_DISASSEMBLY	GO_NEGATIVE_REGULATION_OF_PROTEIN_COMPLEX_DISASSEMBLY		157	-0.32102928	-1.0281103	0.41666666	0.6919798	1.0	1376	tags=18%, list=6%, signal=20%
GO_NEGATIVE_REGULATION_OF_MEIOTIC_CELL_CYCLE	GO_NEGATIVE_REGULATION_OF_MEIOTIC_CELL_CYCLE		18	-0.43177783	-1.0263216	0.41142857	0.6953232	1.0	3540	tags=44%, list=16%, signal=53%
GO_POLYOL_BIOSYNTHETIC_PROCESS	GO_POLYOL_BIOSYNTHETIC_PROCESS		25	-0.4011284	-1.0260049	0.41535434	0.6950764	1.0	3343	tags=36%, list=15%, signal=42%
GO_STEROID_BIOSYNTHETIC_PROCESS	GO_STEROID_BIOSYNTHETIC_PROCESS		107	-0.34474924	-1.0251827	0.39728683	0.6960743	1.0	4511	tags=36%, list=21%, signal=46%
GO_TEMPERATURE_HOMEOSTASIS	GO_TEMPERATURE_HOMEOSTASIS		26	-0.38225868	-1.0234963	0.3858586	0.69924223	1.0	253	tags=12%, list=1%, signal=12%
GO_NEGATIVE_REGULATION_OF_STRESS_ACTIVATED_PROTEIN_KINASE_SIGNALING_CASCADE	GO_NEGATIVE_REGULATION_OF_STRESS_ACTIVATED_PROTEIN_KINASE_SIGNALING_CASCADE		40	-0.3685405	-1.023021	0.4207317	0.6993555	1.0	2512	tags=30%, list=12%, signal=34%
GO_LABYRINTHINE_LAYER_DEVELOPMENT	GO_LABYRINTHINE_LAYER_DEVELOPMENT		44	-0.3285164	-1.0213894	0.39962825	0.70242244	1.0	3302	tags=34%, list=15%, signal=40%
GO_NEGATIVE_REGULATION_OF_APOPTOTIC_SIGNALING_PATHWAY	GO_NEGATIVE_REGULATION_OF_APOPTOTIC_SIGNALING_PATHWAY		184	-0.29401103	-1.0211751	0.39558232	0.70188403	1.0	2597	tags=24%, list=12%, signal=28%
GO_RESPONSE_TO_GAMMA_RADIATION	GO_RESPONSE_TO_GAMMA_RADIATION		49	-0.36374387	-1.0203795	0.4241245	0.7028357	1.0	4076	tags=45%, list=19%, signal=55%
GO_ANTIGEN_PROCESSING_AND_PRESENTATION_OF_PEPTIDE_OR_POLYSACCHARIDE_ANTIGEN_VIA_MHC_CLASS_II	GO_ANTIGEN_PROCESSING_AND_PRESENTATION_OF_PEPTIDE_OR_POLYSACCHARIDE_ANTIGEN_VIA_MHC_CLASS_II		86	-0.32984674	-1.01924	0.42510122	0.7045764	1.0	675	tags=13%, list=3%, signal=13%
GO_LENS_MORPHOGENESIS_IN_CAMERA_TYPE_EYE	GO_LENS_MORPHOGENESIS_IN_CAMERA_TYPE_EYE		17	-0.43170843	-1.0186148	0.4140625	0.70506173	1.0	566	tags=18%, list=3%, signal=18%
GO_CELLULAR_RESPONSE_TO_LIGHT_STIMULUS	GO_CELLULAR_RESPONSE_TO_LIGHT_STIMULUS		87	-0.29963857	-1.0184879	0.40983605	0.7043455	1.0	3928	tags=32%, list=18%, signal=39%
GO_POSITIVE_REGULATION_OF_PROTEIN_TARGETING_TO_MEMBRANE	GO_POSITIVE_REGULATION_OF_PROTEIN_TARGETING_TO_MEMBRANE		15	-0.40110087	-1.0173614	0.41954023	0.706145	1.0	4540	tags=33%, list=21%, signal=42%
GO_REGULATION_OF_STEROID_METABOLIC_PROCESS	GO_REGULATION_OF_STEROID_METABOLIC_PROCESS		72	-0.3499873	-1.0166178	0.41287878	0.7068767	1.0	780	tags=14%, list=4%, signal=14%
GO_DICARBOXYLIC_ACID_METABOLIC_PROCESS	GO_DICARBOXYLIC_ACID_METABOLIC_PROCESS		97	-0.3021244	-1.0143551	0.4019231	0.7114674	1.0	5202	tags=36%, list=24%, signal=47%
GO_REGULATION_OF_DNA_DAMAGE_RESPONSE_SIGNAL_TRANSDUCTION_BY_P53_CLASS_MEDIATOR	GO_REGULATION_OF_DNA_DAMAGE_RESPONSE_SIGNAL_TRANSDUCTION_BY_P53_CLASS_MEDIATOR		27	-0.3858843	-1.0129738	0.44444445	0.7138384	1.0	3984	tags=44%, list=18%, signal=54%
GO_POSITIVE_REGULATION_OF_PROTEIN_DEACETYLATION	GO_POSITIVE_REGULATION_OF_PROTEIN_DEACETYLATION		18	-0.3978728	-1.0119972	0.45454547	0.715219	1.0	3393	tags=33%, list=16%, signal=39%
GO_REGULATION_OF_TRANSFORMING_GROWTH_FACTOR_BETA_PRODUCTION	GO_REGULATION_OF_TRANSFORMING_GROWTH_FACTOR_BETA_PRODUCTION		25	-0.40718624	-1.0119594	0.41187385	0.71422315	1.0	4429	tags=48%, list=20%, signal=60%
GO_PROTEIN_IMPORT	GO_PROTEIN_IMPORT		144	-0.25553754	-1.0117568	0.42716536	0.7136691	1.0	5067	tags=37%, list=23%, signal=48%
GO_POSITIVE_REGULATION_OF_PROTEIN_EXPORT_FROM_NUCLEUS	GO_POSITIVE_REGULATION_OF_PROTEIN_EXPORT_FROM_NUCLEUS		19	-0.38135967	-1.0107381	0.446	0.71513295	1.0	2924	tags=26%, list=13%, signal=30%
GO_RRNA_TRANSCRIPTION	GO_RRNA_TRANSCRIPTION		16	-0.38710245	-1.0098217	0.43548387	0.7163306	1.0	7574	tags=75%, list=35%, signal=115%
GO_NEGATIVE_REGULATION_OF_GENE_SILENCING	GO_NEGATIVE_REGULATION_OF_GENE_SILENCING		17	-0.3806979	-1.0079002	0.44752476	0.7200456	1.0	1732	tags=18%, list=8%, signal=19%
GO_NEUTRAL_AMINO_ACID_TRANSPORT	GO_NEUTRAL_AMINO_ACID_TRANSPORT		31	-0.38653383	-1.007512	0.46262625	0.71998054	1.0	3264	tags=26%, list=15%, signal=30%
GO_SPERMATID_NUCLEUS_DIFFERENTIATION	GO_SPERMATID_NUCLEUS_DIFFERENTIATION		17	-0.3158733	-1.0063512	0.44507575	0.7217868	1.0	4871	tags=35%, list=22%, signal=45%
GO_DETECTION_OF_VISIBLE_LIGHT	GO_DETECTION_OF_VISIBLE_LIGHT		41	-0.30931976	-1.0063492	0.46169773	0.720717	1.0	2664	tags=15%, list=12%, signal=17%
GO_TELOMERE_MAINTENANCE_VIA_TELOMERE_LENGTHENING	GO_TELOMERE_MAINTENANCE_VIA_TELOMERE_LENGTHENING		25	-0.35580638	-1.005575	0.4338843	0.72159266	1.0	8146	tags=60%, list=37%, signal=96%
GO_NUCLEOSIDE_MONOPHOSPHATE_METABOLIC_PROCESS	GO_NUCLEOSIDE_MONOPHOSPHATE_METABOLIC_PROCESS		219	-0.24732472	-1.0051986	0.4392157	0.721441	1.0	4084	tags=28%, list=19%, signal=34%
GO_ORGANIC_HYDROXY_COMPOUND_CATABOLIC_PROCESS	GO_ORGANIC_HYDROXY_COMPOUND_CATABOLIC_PROCESS		71	-0.33930632	-1.0046366	0.4821803	0.7218071	1.0	4967	tags=34%, list=23%, signal=44%
GO_REGULATION_OF_DEFENSE_RESPONSE_TO_VIRUS_BY_HOST	GO_REGULATION_OF_DEFENSE_RESPONSE_TO_VIRUS_BY_HOST		125	-0.2955117	-1.0034615	0.44153225	0.7237323	1.0	3529	tags=30%, list=16%, signal=35%
GO_PYRUVATE_METABOLIC_PROCESS	GO_PYRUVATE_METABOLIC_PROCESS		59	-0.32142222	-1.0028992	0.45117188	0.72407734	1.0	2515	tags=25%, list=12%, signal=29%
GO_HYALURONAN_METABOLIC_PROCESS	GO_HYALURONAN_METABOLIC_PROCESS		29	-0.41246504	-1.0028175	0.45525292	0.7232263	1.0	2594	tags=38%, list=12%, signal=43%
GO_RESPONSE_TO_LEAD_ION	GO_RESPONSE_TO_LEAD_ION		20	-0.37566018	-1.0023491	0.475	0.723313	1.0	4100	tags=35%, list=19%, signal=43%
GO_GLUCOSE_6_PHOSPHATE_METABOLIC_PROCESS	GO_GLUCOSE_6_PHOSPHATE_METABOLIC_PROCESS		21	-0.39342573	-0.99998283	0.4431599	0.7282399	1.0	3628	tags=38%, list=17%, signal=46%
GO_ACTIVATION_OF_NF_KAPPAB_INDUCING_KINASE_ACTIVITY	GO_ACTIVATION_OF_NF_KAPPAB_INDUCING_KINASE_ACTIVITY		17	-0.414598	-0.99997216	0.45918366	0.7272042	1.0	4515	tags=41%, list=21%, signal=52%
GO_REGULATION_OF_EXOSOMAL_SECRETION	GO_REGULATION_OF_EXOSOMAL_SECRETION		16	-0.40022117	-0.9998514	0.46626985	0.7264122	1.0	5613	tags=44%, list=26%, signal=59%
GO_REGULATION_OF_RNA_STABILITY	GO_REGULATION_OF_RNA_STABILITY		129	-0.2499357	-0.9992049	0.45908183	0.7269693	1.0	5673	tags=41%, list=26%, signal=55%
GO_POSITIVE_REGULATION_OF_PROTEIN_CATABOLIC_PROCESS	GO_POSITIVE_REGULATION_OF_PROTEIN_CATABOLIC_PROCESS		249	-0.25440747	-0.9991036	0.46478873	0.7261544	1.0	4913	tags=35%, list=23%, signal=44%
GO_REGULATION_OF_LAMELLIPODIUM_ASSEMBLY	GO_REGULATION_OF_LAMELLIPODIUM_ASSEMBLY		25	-0.33394724	-0.9985109	0.4657258	0.72654814	1.0	2631	tags=24%, list=12%, signal=27%
GO_THIOESTER_BIOSYNTHETIC_PROCESS	GO_THIOESTER_BIOSYNTHETIC_PROCESS		46	-0.32754067	-0.9981937	0.4522901	0.726261	1.0	3136	tags=24%, list=14%, signal=28%
GO_OXIDOREDUCTION_COENZYME_METABOLIC_PROCESS	GO_OXIDOREDUCTION_COENZYME_METABOLIC_PROCESS		96	-0.29953027	-0.9978425	0.46641076	0.72610134	1.0	5277	tags=43%, list=24%, signal=56%
GO_INTRINSIC_APOPTOTIC_SIGNALING_PATHWAY_IN_RESPONSE_TO_ENDOPLASMIC_RETICULUM_STRESS	GO_INTRINSIC_APOPTOTIC_SIGNALING_PATHWAY_IN_RESPONSE_TO_ENDOPLASMIC_RETICULUM_STRESS		30	-0.33304027	-0.9972709	0.437751	0.72646064	1.0	3928	tags=33%, list=18%, signal=41%
GO_SPERM_EGG_RECOGNITION	GO_SPERM_EGG_RECOGNITION		38	-0.30730608	-0.9959402	0.4527559	0.7287588	1.0	3638	tags=21%, list=17%, signal=25%
GO_REGULATION_OF_PROTEIN_TARGETING_TO_MEMBRANE	GO_REGULATION_OF_PROTEIN_TARGETING_TO_MEMBRANE		20	-0.34564236	-0.9946092	0.4827586	0.7310179	1.0	4619	tags=30%, list=21%, signal=38%
GO_LIPOPROTEIN_BIOSYNTHETIC_PROCESS	GO_LIPOPROTEIN_BIOSYNTHETIC_PROCESS		82	-0.27696267	-0.99441904	0.4721689	0.730448	1.0	3711	tags=22%, list=17%, signal=26%
GO_ESTROGEN_METABOLIC_PROCESS	GO_ESTROGEN_METABOLIC_PROCESS		21	-0.4207782	-0.9938513	0.47601476	0.73080224	1.0	1603	tags=24%, list=7%, signal=26%
GO_NEGATIVE_REGULATION_OF_ALCOHOL_BIOSYNTHETIC_PROCESS	GO_NEGATIVE_REGULATION_OF_ALCOHOL_BIOSYNTHETIC_PROCESS		17	-0.4607028	-0.9931724	0.47599164	0.73145884	1.0	5727	tags=53%, list=26%, signal=72%
GO_TOR_SIGNALING	GO_TOR_SIGNALING		16	-0.36649805	-0.9931303	0.48026314	0.7305042	1.0	1763	tags=19%, list=8%, signal=20%
GO_REGULATION_OF_TELOMERASE_ACTIVITY	GO_REGULATION_OF_TELOMERASE_ACTIVITY		39	-0.33074203	-0.99306643	0.47953215	0.72957677	1.0	4402	tags=33%, list=20%, signal=42%
GO_NEURON_FATE_SPECIFICATION	GO_NEURON_FATE_SPECIFICATION		30	-0.44071677	-0.99271244	0.47843137	0.72945994	1.0	4245	tags=37%, list=20%, signal=45%
GO_N_TERMINAL_PROTEIN_AMINO_ACID_MODIFICATION	GO_N_TERMINAL_PROTEIN_AMINO_ACID_MODIFICATION		22	-0.33795196	-0.99152344	0.4621359	0.7314333	1.0	3666	tags=36%, list=17%, signal=44%
GO_MALE_GAMETE_GENERATION	GO_MALE_GAMETE_GENERATION		416	-0.26428756	-0.9907396	0.46825397	0.7323888	1.0	4304	tags=25%, list=20%, signal=30%
GO_CELLULAR_RESPONSE_TO_RADIATION	GO_CELLULAR_RESPONSE_TO_RADIATION		131	-0.28801644	-0.9905359	0.45147678	0.73185384	1.0	3244	tags=29%, list=15%, signal=34%
GO_ALCOHOL_CATABOLIC_PROCESS	GO_ALCOHOL_CATABOLIC_PROCESS		57	-0.32155982	-0.99035454	0.4711934	0.73123074	1.0	4967	tags=33%, list=23%, signal=43%
GO_REPRODUCTIVE_SYSTEM_DEVELOPMENT	GO_REPRODUCTIVE_SYSTEM_DEVELOPMENT		392	-0.28172183	-0.99016684	0.47601476	0.7306605	1.0	3575	tags=27%, list=16%, signal=32%
GO_CELLULAR_HORMONE_METABOLIC_PROCESS	GO_CELLULAR_HORMONE_METABOLIC_PROCESS		90	-0.36895862	-0.9898045	0.47276264	0.730522	1.0	3939	tags=29%, list=18%, signal=35%
GO_REGULATION_OF_MEIOTIC_NUCLEAR_DIVISION	GO_REGULATION_OF_MEIOTIC_NUCLEAR_DIVISION		28	-0.38555813	-0.98784935	0.48467433	0.7343083	1.0	3540	tags=36%, list=16%, signal=43%
GO_PHOTORECEPTOR_CELL_DEVELOPMENT	GO_PHOTORECEPTOR_CELL_DEVELOPMENT		38	-0.31243217	-0.987795	0.4875	0.7334111	1.0	1531	tags=11%, list=7%, signal=11%
GO_REGULATION_OF_CELLULAR_AMIDE_METABOLIC_PROCESS	GO_REGULATION_OF_CELLULAR_AMIDE_METABOLIC_PROCESS		309	-0.2202657	-0.98718387	0.48336595	0.733872	1.0	4717	tags=29%, list=22%, signal=37%
GO_REGULATION_OF_OXIDATIVE_STRESS_INDUCED_INTRINSIC_APOPTOTIC_SIGNALING_PATHWAY	GO_REGULATION_OF_OXIDATIVE_STRESS_INDUCED_INTRINSIC_APOPTOTIC_SIGNALING_PATHWAY		28	-0.3045246	-0.9866274	0.49525616	0.7341852	1.0	7374	tags=50%, list=34%, signal=76%
GO_REGULATION_OF_PHOSPHOPROTEIN_PHOSPHATASE_ACTIVITY	GO_REGULATION_OF_PHOSPHOPROTEIN_PHOSPHATASE_ACTIVITY		55	-0.2979907	-0.9865283	0.48393196	0.73340267	1.0	2629	tags=22%, list=12%, signal=25%
GO_GOLGI_TO_PLASMA_MEMBRANE_PROTEIN_TRANSPORT	GO_GOLGI_TO_PLASMA_MEMBRANE_PROTEIN_TRANSPORT		25	-0.33636826	-0.9863123	0.48906562	0.7328786	1.0	624	tags=12%, list=3%, signal=12%
GO_NEGATIVE_REGULATION_OF_EPITHELIAL_CELL_DIFFERENTIATION	GO_NEGATIVE_REGULATION_OF_EPITHELIAL_CELL_DIFFERENTIATION		37	-0.34095326	-0.9859062	0.45419848	0.7327968	1.0	2871	tags=30%, list=13%, signal=34%
GO_GOLGI_VESICLE_TRANSPORT	GO_GOLGI_VESICLE_TRANSPORT		299	-0.23530154	-0.9858132	0.4681648	0.73199785	1.0	4086	tags=20%, list=19%, signal=24%
GO_REGULATION_OF_P38MAPK_CASCADE	GO_REGULATION_OF_P38MAPK_CASCADE		23	-0.39771146	-0.9842862	0.4493927	0.73473316	1.0	1771	tags=30%, list=8%, signal=33%
GO_CELLULAR_RESPONSE_TO_CORTICOSTEROID_STIMULUS	GO_CELLULAR_RESPONSE_TO_CORTICOSTEROID_STIMULUS		57	-0.34668106	-0.98339134	0.4535316	0.73590475	1.0	3713	tags=35%, list=17%, signal=42%
GO_ECTODERM_DEVELOPMENT	GO_ECTODERM_DEVELOPMENT		20	-0.36568514	-0.98297447	0.492126	0.73580086	1.0	5123	tags=50%, list=24%, signal=65%
GO_NCRNA_CATABOLIC_PROCESS	GO_NCRNA_CATABOLIC_PROCESS		21	-0.38598332	-0.98267263	0.45940593	0.7355452	1.0	3458	tags=38%, list=16%, signal=45%
GO_PIGMENT_BIOSYNTHETIC_PROCESS	GO_PIGMENT_BIOSYNTHETIC_PROCESS		46	-0.31046855	-0.98240525	0.49619773	0.7351992	1.0	3102	tags=26%, list=14%, signal=30%
GO_REGULATION_OF_APPETITE	GO_REGULATION_OF_APPETITE		23	-0.38679266	-0.98197603	0.47534516	0.7352121	1.0	8068	tags=61%, list=37%, signal=97%
GO_CELLULAR_COMPONENT_DISASSEMBLY_INVOLVED_IN_EXECUTION_PHASE_OF_APOPTOSIS	GO_CELLULAR_COMPONENT_DISASSEMBLY_INVOLVED_IN_EXECUTION_PHASE_OF_APOPTOSIS		41	-0.3025158	-0.9819124	0.47457626	0.73432964	1.0	4091	tags=34%, list=19%, signal=42%
GO_DETECTION_OF_LIGHT_STIMULUS_INVOLVED_IN_SENSORY_PERCEPTION	GO_DETECTION_OF_LIGHT_STIMULUS_INVOLVED_IN_SENSORY_PERCEPTION		18	-0.32909867	-0.98190606	0.48785424	0.73332834	1.0	212	tags=6%, list=1%, signal=6%
GO_SECRETORY_GRANULE_ORGANIZATION	GO_SECRETORY_GRANULE_ORGANIZATION		24	-0.33866552	-0.9816684	0.5029821	0.7329316	1.0	4923	tags=29%, list=23%, signal=38%
GO_REGULATION_OF_RELEASE_OF_CYTOCHROME_C_FROM_MITOCHONDRIA	GO_REGULATION_OF_RELEASE_OF_CYTOCHROME_C_FROM_MITOCHONDRIA		42	-0.32678607	-0.9814758	0.46456692	0.7324123	1.0	4007	tags=40%, list=18%, signal=50%
GO_REGULATION_OF_CHROMATIN_ORGANIZATION	GO_REGULATION_OF_CHROMATIN_ORGANIZATION		145	-0.25553137	-0.9812359	0.47731754	0.73200065	1.0	3576	tags=23%, list=16%, signal=27%
GO_REGULATION_OF_LAMELLIPODIUM_ORGANIZATION	GO_REGULATION_OF_LAMELLIPODIUM_ORGANIZATION		33	-0.3025659	-0.9806223	0.47544205	0.73245	1.0	2631	tags=24%, list=12%, signal=28%
GO_OOCYTE_DIFFERENTIATION	GO_OOCYTE_DIFFERENTIATION		34	-0.3725274	-0.98060143	0.48255813	0.731487	1.0	1160	tags=21%, list=5%, signal=22%
GO_ATP_GENERATION_FROM_ADP	GO_ATP_GENERATION_FROM_ADP		35	-0.35519445	-0.98045474	0.49902534	0.7308759	1.0	2515	tags=31%, list=12%, signal=35%
GO_REGULATION_OF_INTRINSIC_APOPTOTIC_SIGNALING_PATHWAY_BY_P53_CLASS_MEDIATOR	GO_REGULATION_OF_INTRINSIC_APOPTOTIC_SIGNALING_PATHWAY_BY_P53_CLASS_MEDIATOR		21	-0.36659098	-0.9793961	0.48249027	0.7324951	1.0	3293	tags=38%, list=15%, signal=45%
GO_POSITIVE_REGULATION_OF_PEPTIDASE_ACTIVITY	GO_POSITIVE_REGULATION_OF_PEPTIDASE_ACTIVITY		147	-0.28568062	-0.97839814	0.48221344	0.73391765	1.0	3245	tags=28%, list=15%, signal=33%
GO_PEPTIDYL_SERINE_MODIFICATION	GO_PEPTIDYL_SERINE_MODIFICATION		140	-0.26399356	-0.9783126	0.48902196	0.7331646	1.0	2371	tags=21%, list=11%, signal=24%
GO_REGULATION_OF_HISTONE_METHYLATION	GO_REGULATION_OF_HISTONE_METHYLATION		52	-0.27660745	-0.9773327	0.4826923	0.73461306	1.0	5379	tags=31%, list=25%, signal=41%
GO_PLACENTA_BLOOD_VESSEL_DEVELOPMENT	GO_PLACENTA_BLOOD_VESSEL_DEVELOPMENT		27	-0.35626197	-0.9765913	0.50187266	0.7354614	1.0	3302	tags=44%, list=15%, signal=52%
GO_PROTEIN_TARGETING	GO_PROTEIN_TARGETING		363	-0.2037554	-0.9762782	0.4969697	0.7352201	1.0	5454	tags=30%, list=25%, signal=40%
GO_POSITIVE_REGULATION_OF_PROTEOLYSIS	GO_POSITIVE_REGULATION_OF_PROTEOLYSIS		344	-0.25474384	-0.97575927	0.49499	0.7354351	1.0	4049	tags=30%, list=19%, signal=36%
GO_HISTONE_METHYLATION	GO_HISTONE_METHYLATION		75	-0.27809033	-0.9748666	0.49598393	0.7366567	1.0	3222	tags=25%, list=15%, signal=30%
GO_LEUKOCYTE_APOPTOTIC_PROCESS	GO_LEUKOCYTE_APOPTOTIC_PROCESS		21	-0.4183214	-0.97169316	0.4979424	0.7434661	1.0	905	tags=24%, list=4%, signal=25%
GO_RESPONSE_TO_HYDROGEN_PEROXIDE	GO_RESPONSE_TO_HYDROGEN_PEROXIDE		106	-0.3088036	-0.9702463	0.5187377	0.7458506	1.0	2863	tags=31%, list=13%, signal=36%
GO_ADP_METABOLIC_PROCESS	GO_ADP_METABOLIC_PROCESS		42	-0.32757658	-0.96913755	0.5	0.7475456	1.0	2515	tags=29%, list=12%, signal=32%
GO_REGULATION_OF_EXTRINSIC_APOPTOTIC_SIGNALING_PATHWAY	GO_REGULATION_OF_EXTRINSIC_APOPTOTIC_SIGNALING_PATHWAY		145	-0.31189898	-0.96854246	0.4980695	0.74796826	1.0	2687	tags=28%, list=12%, signal=32%
GO_RIBONUCLEOSIDE_DIPHOSPHATE_METABOLIC_PROCESS	GO_RIBONUCLEOSIDE_DIPHOSPHATE_METABOLIC_PROCESS		59	-0.29049504	-0.96684444	0.5105973	0.75123304	1.0	4007	tags=34%, list=18%, signal=41%
GO_AMINO_ACID_TRANSPORT	GO_AMINO_ACID_TRANSPORT		115	-0.2873667	-0.9667871	0.55854124	0.7503626	1.0	3567	tags=23%, list=16%, signal=27%
GO_GLUCOSE_CATABOLIC_PROCESS	GO_GLUCOSE_CATABOLIC_PROCESS		28	-0.39160916	-0.9663745	0.5126812	0.75032955	1.0	4007	tags=54%, list=18%, signal=66%
GO_PYRIMIDINE_CONTAINING_COMPOUND_BIOSYNTHETIC_PROCESS	GO_PYRIMIDINE_CONTAINING_COMPOUND_BIOSYNTHETIC_PROCESS		35	-0.33684623	-0.9656129	0.5029586	0.7511343	1.0	3144	tags=31%, list=14%, signal=37%
GO_LIMBIC_SYSTEM_DEVELOPMENT	GO_LIMBIC_SYSTEM_DEVELOPMENT		98	-0.29442698	-0.9647604	0.5	0.7521979	1.0	1879	tags=15%, list=9%, signal=17%
GO_REGULATION_OF_TUMOR_NECROSIS_FACTOR_MEDIATED_SIGNALING_PATHWAY	GO_REGULATION_OF_TUMOR_NECROSIS_FACTOR_MEDIATED_SIGNALING_PATHWAY		45	-0.3080809	-0.9646211	0.51502144	0.7515057	1.0	5403	tags=38%, list=25%, signal=50%
GO_EXECUTION_PHASE_OF_APOPTOSIS	GO_EXECUTION_PHASE_OF_APOPTOSIS		52	-0.27044332	-0.9614312	0.5178197	0.758295	1.0	4091	tags=31%, list=19%, signal=38%
GO_NUCLEOTIDE_EXCISION_REPAIR_DNA_DUPLEX_UNWINDING	GO_NUCLEOTIDE_EXCISION_REPAIR_DNA_DUPLEX_UNWINDING		21	-0.31404597	-0.95966697	0.5123967	0.76158345	1.0	6157	tags=52%, list=28%, signal=73%
GO_NEGATIVE_REGULATION_OF_DNA_METABOLIC_PROCESS	GO_NEGATIVE_REGULATION_OF_DNA_METABOLIC_PROCESS		104	-0.2787707	-0.95949715	0.5173824	0.760964	1.0	4525	tags=31%, list=21%, signal=39%
GO_REGULATION_OF_DNA_TEMPLATED_TRANSCRIPTION_IN_RESPONSE_TO_STRESS	GO_REGULATION_OF_DNA_TEMPLATED_TRANSCRIPTION_IN_RESPONSE_TO_STRESS		66	-0.27818158	-0.95870817	0.51744187	0.7619138	1.0	3360	tags=21%, list=15%, signal=25%
GO_BLASTOCYST_FORMATION	GO_BLASTOCYST_FORMATION		28	-0.29596746	-0.9565167	0.53949904	0.7661183	1.0	4543	tags=43%, list=21%, signal=54%
GO_MITOCHONDRIAL_RESPIRATORY_CHAIN_COMPLEX_ASSEMBLY	GO_MITOCHONDRIAL_RESPIRATORY_CHAIN_COMPLEX_ASSEMBLY		60	-0.28100786	-0.9562406	0.4808853	0.7657483	1.0	6853	tags=37%, list=32%, signal=53%
GO_ACTIN_FILAMENT_BUNDLE_ORGANIZATION	GO_ACTIN_FILAMENT_BUNDLE_ORGANIZATION		46	-0.33376342	-0.9560143	0.52156055	0.7652553	1.0	2061	tags=28%, list=9%, signal=31%
GO_NEGATIVE_REGULATION_OF_CYTOSKELETON_ORGANIZATION	GO_NEGATIVE_REGULATION_OF_CYTOSKELETON_ORGANIZATION		207	-0.27801502	-0.9547393	0.53549695	0.7674678	1.0	2466	tags=22%, list=11%, signal=24%
GO_STABILIZATION_OF_MEMBRANE_POTENTIAL	GO_STABILIZATION_OF_MEMBRANE_POTENTIAL		15	-0.46118522	-0.9547377	0.5293006	0.7664547	1.0	890	tags=13%, list=4%, signal=14%
GO_NECROPTOTIC_PROCESS	GO_NECROPTOTIC_PROCESS		20	-0.40936354	-0.95469785	0.52095807	0.7655346	1.0	808	tags=25%, list=4%, signal=26%
GO_POSITIVE_REGULATION_OF_PEPTIDYL_SERINE_PHOSPHORYLATION	GO_POSITIVE_REGULATION_OF_PEPTIDYL_SERINE_PHOSPHORYLATION		86	-0.30117786	-0.9515021	0.5066922	0.77232724	1.0	1963	tags=19%, list=9%, signal=20%
GO_VITAMIN_METABOLIC_PROCESS	GO_VITAMIN_METABOLIC_PROCESS		110	-0.3130969	-0.95147306	0.5313093	0.7713789	1.0	4232	tags=38%, list=19%, signal=47%
GO_NUCLEOSIDE_SALVAGE	GO_NUCLEOSIDE_SALVAGE		15	-0.42499638	-0.95122	0.53195876	0.7709993	1.0	1493	tags=27%, list=7%, signal=29%
GO_HEME_METABOLIC_PROCESS	GO_HEME_METABOLIC_PROCESS		28	-0.30289665	-0.95089525	0.52837574	0.7707964	1.0	5245	tags=32%, list=24%, signal=42%
GO_NEGATIVE_REGULATION_OF_ORGANIC_ACID_TRANSPORT	GO_NEGATIVE_REGULATION_OF_ORGANIC_ACID_TRANSPORT		17	-0.41127473	-0.95085067	0.54079694	0.76988536	1.0	780	tags=18%, list=4%, signal=18%
GO_MEMBRANE_DOCKING	GO_MEMBRANE_DOCKING		65	-0.28938577	-0.9502734	0.53125	0.77030903	1.0	4073	tags=32%, list=19%, signal=40%
GO_MULTICELLULAR_ORGANISM_GROWTH	GO_MULTICELLULAR_ORGANISM_GROWTH		74	-0.2927217	-0.9501651	0.55278313	0.7695596	1.0	3538	tags=27%, list=16%, signal=32%
GO_POSITIVE_REGULATION_OF_ORGANIC_ACID_TRANSPORT	GO_POSITIVE_REGULATION_OF_ORGANIC_ACID_TRANSPORT		28	-0.37522486	-0.94961894	0.56790125	0.76989216	1.0	3567	tags=29%, list=16%, signal=34%
GO_PROTEIN_IMPORT_INTO_NUCLEUS_TRANSLOCATION	GO_PROTEIN_IMPORT_INTO_NUCLEUS_TRANSLOCATION		27	-0.3287082	-0.9490072	0.5290581	0.770373	1.0	6723	tags=56%, list=31%, signal=80%
GO_POSITIVE_REGULATION_OF_PROTEIN_AUTOPHOSPHORYLATION	GO_POSITIVE_REGULATION_OF_PROTEIN_AUTOPHOSPHORYLATION		21	-0.39968252	-0.94885767	0.546371	0.76973194	1.0	1658	tags=29%, list=8%, signal=31%
GO_THYMUS_DEVELOPMENT	GO_THYMUS_DEVELOPMENT		46	-0.30449554	-0.9482352	0.53125	0.7702671	1.0	3796	tags=30%, list=17%, signal=37%
GO_ESTABLISHMENT_OF_PROTEIN_LOCALIZATION_TO_MEMBRANE	GO_ESTABLISHMENT_OF_PROTEIN_LOCALIZATION_TO_MEMBRANE		241	-0.2078504	-0.94801563	0.5703422	0.7698019	1.0	4039	tags=20%, list=19%, signal=24%
GO_NEURON_DEATH	GO_NEURON_DEATH		46	-0.30315602	-0.9449774	0.58264464	0.7762501	1.0	3928	tags=41%, list=18%, signal=50%
GO_VIRAL_LIFE_CYCLE	GO_VIRAL_LIFE_CYCLE		256	-0.22383496	-0.9447977	0.5329341	0.7756761	1.0	4895	tags=25%, list=23%, signal=32%
GO_POST_ANAL_TAIL_MORPHOGENESIS	GO_POST_ANAL_TAIL_MORPHOGENESIS		17	-0.39863437	-0.94400007	0.5275142	0.77658623	1.0	1633	tags=29%, list=8%, signal=32%
GO_NECROTIC_CELL_DEATH	GO_NECROTIC_CELL_DEATH		27	-0.3751173	-0.94341576	0.5332031	0.77705485	1.0	808	tags=19%, list=4%, signal=19%
GO_SULFATION	GO_SULFATION		15	-0.44614068	-0.9432985	0.5716981	0.77633214	1.0	4554	tags=33%, list=21%, signal=42%
GO_MULTI_ORGANISM_ORGANELLE_ORGANIZATION	GO_MULTI_ORGANISM_ORGANELLE_ORGANIZATION		22	-0.33126414	-0.9419391	0.50877196	0.778632	1.0	6610	tags=41%, list=30%, signal=59%
GO_REGULATION_OF_THYMOCYTE_AGGREGATION	GO_REGULATION_OF_THYMOCYTE_AGGREGATION		25	-0.38783345	-0.94159204	0.5703276	0.77847916	1.0	3214	tags=36%, list=15%, signal=42%
GO_CELL_AGING	GO_CELL_AGING		65	-0.31365025	-0.94080013	0.55421686	0.77941895	1.0	2929	tags=34%, list=13%, signal=39%
GO_INTESTINAL_EPITHELIAL_CELL_DIFFERENTIATION	GO_INTESTINAL_EPITHELIAL_CELL_DIFFERENTIATION		16	-0.38129428	-0.9402101	0.56330276	0.77985185	1.0	3909	tags=38%, list=18%, signal=46%
GO_CHROMATIN_DISASSEMBLY	GO_CHROMATIN_DISASSEMBLY		17	-0.32789403	-0.9402086	0.5242915	0.7788491	1.0	6368	tags=47%, list=29%, signal=66%
GO_ESTABLISHMENT_OR_MAINTENANCE_OF_BIPOLAR_CELL_POLARITY	GO_ESTABLISHMENT_OR_MAINTENANCE_OF_BIPOLAR_CELL_POLARITY		34	-0.3516405	-0.9398893	0.5576208	0.7786315	1.0	2746	tags=26%, list=13%, signal=30%
GO_POLYOL_METABOLIC_PROCESS	GO_POLYOL_METABOLIC_PROCESS		92	-0.27197504	-0.9396351	0.5936255	0.7782876	1.0	5381	tags=37%, list=25%, signal=49%
GO_GENITALIA_DEVELOPMENT	GO_GENITALIA_DEVELOPMENT		41	-0.32287392	-0.93878317	0.5504762	0.77940917	1.0	3367	tags=24%, list=15%, signal=29%
GO_CELLULAR_AMINO_ACID_METABOLIC_PROCESS	GO_CELLULAR_AMINO_ACID_METABOLIC_PROCESS		306	-0.26273143	-0.9377096	0.57592595	0.7809967	1.0	4186	tags=29%, list=19%, signal=36%
GO_REGULATION_OF_DEPHOSPHORYLATION	GO_REGULATION_OF_DEPHOSPHORYLATION		142	-0.25874653	-0.9366785	0.5622568	0.78256136	1.0	2629	tags=20%, list=12%, signal=22%
GO_MITOCHONDRIAL_ATP_SYNTHESIS_COUPLED_PROTON_TRANSPORT	GO_MITOCHONDRIAL_ATP_SYNTHESIS_COUPLED_PROTON_TRANSPORT		17	-0.3483057	-0.93468356	0.5171026	0.78634953	1.0	6775	tags=35%, list=31%, signal=51%
GO_REGULATION_OF_MEIOTIC_CELL_CYCLE	GO_REGULATION_OF_MEIOTIC_CELL_CYCLE		38	-0.32956046	-0.9335431	0.5689655	0.7880835	1.0	3540	tags=32%, list=16%, signal=38%
GO_PEPTIDYL_LYSINE_METHYLATION	GO_PEPTIDYL_LYSINE_METHYLATION		62	-0.26776484	-0.9316589	0.5516529	0.791712	1.0	4894	tags=32%, list=22%, signal=42%
GO_RESPONSE_TO_TOXIC_SUBSTANCE	GO_RESPONSE_TO_TOXIC_SUBSTANCE		229	-0.27586982	-0.9311758	0.62335217	0.7918683	1.0	2723	tags=22%, list=13%, signal=25%
GO_METHIONINE_METABOLIC_PROCESS	GO_METHIONINE_METABOLIC_PROCESS		18	-0.3522781	-0.931127	0.5424063	0.79096985	1.0	5617	tags=50%, list=26%, signal=67%
GO_CELLULAR_RESPONSE_TO_HEAT	GO_CELLULAR_RESPONSE_TO_HEAT		33	-0.36271837	-0.9308783	0.5691383	0.7905381	1.0	2431	tags=27%, list=11%, signal=31%
GO_CIRCADIAN_RHYTHM	GO_CIRCADIAN_RHYTHM		131	-0.26725554	-0.930435	0.5852713	0.79061496	1.0	4351	tags=31%, list=20%, signal=38%
GO_OOCYTE_MATURATION	GO_OOCYTE_MATURATION		18	-0.37137887	-0.92929417	0.5662188	0.79249465	1.0	1160	tags=22%, list=5%, signal=23%
GO_REGULATION_OF_KERATINOCYTE_PROLIFERATION	GO_REGULATION_OF_KERATINOCYTE_PROLIFERATION		26	-0.37577203	-0.928672	0.56916994	0.79298294	1.0	2777	tags=35%, list=13%, signal=40%
GO_EXTRINSIC_APOPTOTIC_SIGNALING_PATHWAY_VIA_DEATH_DOMAIN_RECEPTORS	GO_EXTRINSIC_APOPTOTIC_SIGNALING_PATHWAY_VIA_DEATH_DOMAIN_RECEPTORS		37	-0.32971972	-0.9283423	0.5734127	0.7927755	1.0	1475	tags=22%, list=7%, signal=23%
GO_ER_NUCLEUS_SIGNALING_PATHWAY	GO_ER_NUCLEUS_SIGNALING_PATHWAY		32	-0.32066837	-0.92810804	0.54022986	0.7923119	1.0	4575	tags=38%, list=21%, signal=47%
GO_ONE_CARBON_METABOLIC_PROCESS	GO_ONE_CARBON_METABOLIC_PROCESS		33	-0.32467043	-0.92699885	0.57455266	0.79405105	1.0	4744	tags=36%, list=22%, signal=46%
GO_CELL_CELL_JUNCTION_ASSEMBLY	GO_CELL_CELL_JUNCTION_ASSEMBLY		71	-0.3009685	-0.92690974	0.57486135	0.7932836	1.0	4111	tags=38%, list=19%, signal=47%
GO_REGULATION_OF_SYNAPTIC_TRANSMISSION_DOPAMINERGIC	GO_REGULATION_OF_SYNAPTIC_TRANSMISSION_DOPAMINERGIC		17	-0.3950366	-0.92658114	0.5687382	0.79305816	1.0	1258	tags=18%, list=6%, signal=19%
GO_NEGATIVE_REGULATION_OF_FATTY_ACID_METABOLIC_PROCESS	GO_NEGATIVE_REGULATION_OF_FATTY_ACID_METABOLIC_PROCESS		23	-0.38166842	-0.9257361	0.5918762	0.7940839	1.0	2796	tags=30%, list=13%, signal=35%
GO_POSITIVE_REGULATION_OF_PROTEIN_LOCALIZATION_TO_CELL_PERIPHERY	GO_POSITIVE_REGULATION_OF_PROTEIN_LOCALIZATION_TO_CELL_PERIPHERY		34	-0.32593784	-0.92456603	0.617357	0.79587173	1.0	2447	tags=32%, list=11%, signal=36%
GO_ACTIVATION_OF_MAPKK_ACTIVITY	GO_ACTIVATION_OF_MAPKK_ACTIVITY		51	-0.2988802	-0.92379004	0.60192305	0.79671043	1.0	2418	tags=25%, list=11%, signal=29%
GO_REGULATION_OF_PHOSPHATASE_ACTIVITY	GO_REGULATION_OF_PHOSPHATASE_ACTIVITY		115	-0.2689419	-0.9229243	0.6306483	0.79783624	1.0	2629	tags=20%, list=12%, signal=23%
GO_POSITIVE_REGULATION_OF_NEUROBLAST_PROLIFERATION	GO_POSITIVE_REGULATION_OF_NEUROBLAST_PROLIFERATION		21	-0.37962544	-0.9226493	0.582	0.7975277	1.0	1658	tags=14%, list=8%, signal=15%
GO_NEGATIVE_REGULATION_OF_DEPHOSPHORYLATION	GO_NEGATIVE_REGULATION_OF_DEPHOSPHORYLATION		68	-0.28418335	-0.9217752	0.6077348	0.7986339	1.0	3600	tags=26%, list=17%, signal=32%
GO_PROTEIN_EXIT_FROM_ENDOPLASMIC_RETICULUM	GO_PROTEIN_EXIT_FROM_ENDOPLASMIC_RETICULUM		18	-0.33266422	-0.92099994	0.536	0.7994907	1.0	7313	tags=50%, list=34%, signal=75%
GO_VESICLE_DOCKING	GO_VESICLE_DOCKING		54	-0.28780374	-0.92063755	0.57915056	0.79936934	1.0	5190	tags=37%, list=24%, signal=49%
GO_POSITIVE_REGULATION_OF_MITOCHONDRIAL_MEMBRANE_PERMEABILITY	GO_POSITIVE_REGULATION_OF_MITOCHONDRIAL_MEMBRANE_PERMEABILITY		17	-0.34283242	-0.91986716	0.5963489	0.8002249	1.0	4923	tags=47%, list=23%, signal=61%
GO_REGULATION_OF_FATTY_ACID_TRANSPORT	GO_REGULATION_OF_FATTY_ACID_TRANSPORT		25	-0.35939255	-0.91957366	0.5731707	0.8000024	1.0	724	tags=12%, list=3%, signal=12%
GO_POSITIVE_REGULATION_OF_LAMELLIPODIUM_ASSEMBLY	GO_POSITIVE_REGULATION_OF_LAMELLIPODIUM_ASSEMBLY		15	-0.3446066	-0.91954947	0.56170213	0.79905367	1.0	4975	tags=27%, list=23%, signal=35%
GO_ANATOMICAL_STRUCTURE_HOMEOSTASIS	GO_ANATOMICAL_STRUCTURE_HOMEOSTASIS		257	-0.25184447	-0.9192336	0.6793893	0.79880357	1.0	4710	tags=32%, list=22%, signal=40%
GO_STEROL_METABOLIC_PROCESS	GO_STEROL_METABOLIC_PROCESS		119	-0.28352368	-0.9188682	0.5893224	0.798707	1.0	4511	tags=29%, list=21%, signal=37%
GO_RESPONSE_TO_EXTRACELLULAR_STIMULUS	GO_RESPONSE_TO_EXTRACELLULAR_STIMULUS		426	-0.25329944	-0.91853696	0.7444853	0.798474	1.0	2693	tags=19%, list=12%, signal=22%
GO_EMBRYO_IMPLANTATION	GO_EMBRYO_IMPLANTATION		35	-0.3689376	-0.9177566	0.6035156	0.7993219	1.0	1509	tags=29%, list=7%, signal=31%
GO_MONOSACCHARIDE_CATABOLIC_PROCESS	GO_MONOSACCHARIDE_CATABOLIC_PROCESS		55	-0.31191072	-0.917314	0.6130199	0.7994137	1.0	5041	tags=49%, list=23%, signal=64%
GO_RETINOIC_ACID_METABOLIC_PROCESS	GO_RETINOIC_ACID_METABOLIC_PROCESS		17	-0.5004689	-0.91699713	0.5805825	0.7991736	1.0	4712	tags=47%, list=22%, signal=60%
GO_GERM_CELL_DEVELOPMENT	GO_GERM_CELL_DEVELOPMENT		190	-0.24114136	-0.9167112	0.6796116	0.7988623	1.0	3129	tags=18%, list=14%, signal=21%
GO_INACTIVATION_OF_MAPK_ACTIVITY	GO_INACTIVATION_OF_MAPK_ACTIVITY		25	-0.37748253	-0.91584116	0.5607287	0.7998925	1.0	6634	tags=52%, list=30%, signal=75%
GO_POSITIVE_REGULATION_OF_CELL_CYCLE_G2_M_PHASE_TRANSITION	GO_POSITIVE_REGULATION_OF_CELL_CYCLE_G2_M_PHASE_TRANSITION		18	-0.36252916	-0.91560197	0.6	0.7994976	1.0	4542	tags=44%, list=21%, signal=56%
GO_MALE_SEX_DIFFERENTIATION	GO_MALE_SEX_DIFFERENTIATION		141	-0.2709232	-0.91558075	0.6640471	0.7985789	1.0	3163	tags=21%, list=15%, signal=24%
GO_GLYCOSIDE_METABOLIC_PROCESS	GO_GLYCOSIDE_METABOLIC_PROCESS		15	-0.4274339	-0.9154954	0.5717054	0.7977968	1.0	1384	tags=20%, list=6%, signal=21%
GO_CELLULAR_PROCESS_INVOLVED_IN_REPRODUCTION_IN_MULTICELLULAR_ORGANISM	GO_CELLULAR_PROCESS_INVOLVED_IN_REPRODUCTION_IN_MULTICELLULAR_ORGANISM		229	-0.24274027	-0.91538805	0.6743738	0.7971008	1.0	3129	tags=20%, list=14%, signal=23%
GO_IMMUNOGLOBULIN_PRODUCTION_INVOLVED_IN_IMMUNOGLOBULIN_MEDIATED_IMMUNE_RESPONSE	GO_IMMUNOGLOBULIN_PRODUCTION_INVOLVED_IN_IMMUNOGLOBULIN_MEDIATED_IMMUNE_RESPONSE		22	-0.36025593	-0.9153139	0.5475728	0.7962919	1.0	2979	tags=32%, list=14%, signal=37%
GO_NUCLEOBASE_METABOLIC_PROCESS	GO_NUCLEOBASE_METABOLIC_PROCESS		37	-0.3306737	-0.91519153	0.6087824	0.79559547	1.0	3144	tags=38%, list=14%, signal=44%
GO_PROTEIN_HETEROOLIGOMERIZATION	GO_PROTEIN_HETEROOLIGOMERIZATION		99	-0.28260595	-0.91504866	0.6280374	0.7949562	1.0	3945	tags=26%, list=18%, signal=32%
GO_LYMPHOCYTE_APOPTOTIC_PROCESS	GO_LYMPHOCYTE_APOPTOTIC_PROCESS		18	-0.37065262	-0.9148314	0.570297	0.7944612	1.0	4091	tags=44%, list=19%, signal=55%
GO_PITUITARY_GLAND_DEVELOPMENT	GO_PITUITARY_GLAND_DEVELOPMENT		42	-0.35602003	-0.91398776	0.5980582	0.795419	1.0	5993	tags=40%, list=28%, signal=56%
GO_POSITIVE_REGULATION_OF_MICROTUBULE_POLYMERIZATION_OR_DEPOLYMERIZATION	GO_POSITIVE_REGULATION_OF_MICROTUBULE_POLYMERIZATION_OR_DEPOLYMERIZATION		22	-0.31350806	-0.91370964	0.58906883	0.7951188	1.0	4119	tags=36%, list=19%, signal=45%
GO_NITROGEN_CYCLE_METABOLIC_PROCESS	GO_NITROGEN_CYCLE_METABOLIC_PROCESS		15	-0.43089473	-0.9134485	0.5879017	0.7947437	1.0	3366	tags=47%, list=15%, signal=55%
GO_EPIDERMAL_GROWTH_FACTOR_RECEPTOR_SIGNALING_PATHWAY	GO_EPIDERMAL_GROWTH_FACTOR_RECEPTOR_SIGNALING_PATHWAY		52	-0.3202688	-0.91341025	0.59772295	0.7938564	1.0	2552	tags=27%, list=12%, signal=30%
GO_PHOTORECEPTOR_CELL_MAINTENANCE	GO_PHOTORECEPTOR_CELL_MAINTENANCE		33	-0.31926227	-0.91044295	0.5980392	0.79982513	1.0	2044	tags=15%, list=9%, signal=17%
GO_CELLULAR_AMINO_ACID_BIOSYNTHETIC_PROCESS	GO_CELLULAR_AMINO_ACID_BIOSYNTHETIC_PROCESS		86	-0.30468965	-0.90969384	0.60038984	0.8006419	1.0	3568	tags=30%, list=16%, signal=36%
GO_REGULATION_OF_NIK_NF_KAPPAB_SIGNALING	GO_REGULATION_OF_NIK_NF_KAPPAB_SIGNALING		41	-0.32278696	-0.90911156	0.57028115	0.801078	1.0	1972	tags=24%, list=9%, signal=27%
GO_RESPONSE_TO_AMMONIUM_ION	GO_RESPONSE_TO_AMMONIUM_ION		49	-0.2832106	-0.90785646	0.6137255	0.8031316	1.0	3818	tags=29%, list=18%, signal=35%
GO_CELLULAR_COMPONENT_MAINTENANCE	GO_CELLULAR_COMPONENT_MAINTENANCE		18	-0.3642006	-0.9077916	0.60119045	0.8023217	1.0	425	tags=17%, list=2%, signal=17%
GO_SPINAL_CORD_MOTOR_NEURON_DIFFERENTIATION	GO_SPINAL_CORD_MOTOR_NEURON_DIFFERENTIATION		33	-0.37882063	-0.90769506	0.58113205	0.8015676	1.0	2918	tags=21%, list=13%, signal=24%
GO_COFACTOR_TRANSPORT	GO_COFACTOR_TRANSPORT		26	-0.33594635	-0.90761364	0.606	0.80079156	1.0	3543	tags=38%, list=16%, signal=46%
GO_ENTRAINMENT_OF_CIRCADIAN_CLOCK	GO_ENTRAINMENT_OF_CIRCADIAN_CLOCK		25	-0.3212698	-0.9073131	0.56949806	0.8005629	1.0	5117	tags=32%, list=24%, signal=42%
GO_POSITIVE_REGULATION_OF_LAMELLIPODIUM_ORGANIZATION	GO_POSITIVE_REGULATION_OF_LAMELLIPODIUM_ORGANIZATION		22	-0.28958866	-0.9067427	0.5667351	0.80096173	1.0	4975	tags=32%, list=23%, signal=41%
GO_SPERM_MOTILITY	GO_SPERM_MOTILITY		40	-0.2565258	-0.9065106	0.5849057	0.8005336	1.0	2961	tags=15%, list=14%, signal=17%
GO_PEPTIDYL_ARGININE_MODIFICATION	GO_PEPTIDYL_ARGININE_MODIFICATION		17	-0.36425534	-0.90609443	0.6047904	0.8005879	1.0	2590	tags=35%, list=12%, signal=40%
GO_CELLULAR_SENESCENCE	GO_CELLULAR_SENESCENCE		32	-0.32856667	-0.90506303	0.6423077	0.80210847	1.0	2929	tags=34%, list=13%, signal=40%
GO_CELL_DIFFERENTIATION_IN_SPINAL_CORD	GO_CELL_DIFFERENTIATION_IN_SPINAL_CORD		50	-0.32503724	-0.9046709	0.5953757	0.8020786	1.0	3425	tags=20%, list=16%, signal=24%
GO_APOPTOTIC_SIGNALING_PATHWAY	GO_APOPTOTIC_SIGNALING_PATHWAY		279	-0.2522618	-0.9040221	0.656	0.8026565	1.0	4008	tags=30%, list=18%, signal=36%
GO_RESPONSE_TO_ACETYLCHOLINE	GO_RESPONSE_TO_ACETYLCHOLINE		17	-0.38198152	-0.9025098	0.6132075	0.80525905	1.0	3174	tags=24%, list=15%, signal=28%
GO_IMMUNOGLOBULIN_PRODUCTION	GO_IMMUNOGLOBULIN_PRODUCTION		42	-0.3367651	-0.9005298	0.59	0.80901927	1.0	2979	tags=29%, list=14%, signal=33%
GO_MORPHOGENESIS_OF_A_POLARIZED_EPITHELIUM	GO_MORPHOGENESIS_OF_A_POLARIZED_EPITHELIUM		27	-0.365571	-0.8998861	0.5944882	0.809576	1.0	1771	tags=22%, list=8%, signal=24%
GO_RESPONSE_TO_NUTRIENT	GO_RESPONSE_TO_NUTRIENT		189	-0.27393812	-0.89955324	0.7612782	0.809425	1.0	1732	tags=16%, list=8%, signal=17%
GO_NEGATIVE_REGULATION_OF_PROTEIN_TYROSINE_KINASE_ACTIVITY	GO_NEGATIVE_REGULATION_OF_PROTEIN_TYROSINE_KINASE_ACTIVITY		19	-0.3373877	-0.8975637	0.5914634	0.81303185	1.0	3214	tags=26%, list=15%, signal=31%
GO_GLYCOSYL_COMPOUND_METABOLIC_PROCESS	GO_GLYCOSYL_COMPOUND_METABOLIC_PROCESS		334	-0.22536944	-0.89669275	0.6802444	0.81418234	1.0	4084	tags=25%, list=19%, signal=31%
GO_RESPONSE_TO_INCREASED_OXYGEN_LEVELS	GO_RESPONSE_TO_INCREASED_OXYGEN_LEVELS		23	-0.34839836	-0.8961663	0.61354584	0.81442064	1.0	2785	tags=26%, list=13%, signal=30%
GO_MONOSACCHARIDE_BIOSYNTHETIC_PROCESS	GO_MONOSACCHARIDE_BIOSYNTHETIC_PROCESS		53	-0.31255537	-0.89604765	0.63106793	0.8137346	1.0	2515	tags=25%, list=12%, signal=28%
GO_REGULATION_OF_NEUROBLAST_PROLIFERATION	GO_REGULATION_OF_NEUROBLAST_PROLIFERATION		27	-0.34532556	-0.89477426	0.65995973	0.81568635	1.0	1732	tags=19%, list=8%, signal=20%
GO_REGULATION_OF_VIRAL_RELEASE_FROM_HOST_CELL	GO_REGULATION_OF_VIRAL_RELEASE_FROM_HOST_CELL		30	-0.30532426	-0.8943447	0.5879917	0.81573987	1.0	5151	tags=27%, list=24%, signal=35%
GO_ORGANIC_CYCLIC_COMPOUND_CATABOLIC_PROCESS	GO_ORGANIC_CYCLIC_COMPOUND_CATABOLIC_PROCESS		380	-0.21237244	-0.89405686	0.7509804	0.81542766	1.0	4690	tags=26%, list=22%, signal=33%
GO_RESPONSE_TO_DEXAMETHASONE	GO_RESPONSE_TO_DEXAMETHASONE		33	-0.35303766	-0.8936037	0.6660305	0.8155435	1.0	3330	tags=33%, list=15%, signal=39%
GO_ORGANIC_ACID_TRANSPORT	GO_ORGANIC_ACID_TRANSPORT		240	-0.2566652	-0.8918454	0.77120316	0.8186136	1.0	2866	tags=20%, list=13%, signal=23%
GO_POSITIVE_REGULATION_OF_NEURAL_PRECURSOR_CELL_PROLIFERATION	GO_POSITIVE_REGULATION_OF_NEURAL_PRECURSOR_CELL_PROLIFERATION		39	-0.35762477	-0.8910061	0.6439394	0.81964886	1.0	3970	tags=33%, list=18%, signal=41%
GO_EPIBOLY	GO_EPIBOLY		19	-0.38449904	-0.88993365	0.6237817	0.8211165	1.0	954	tags=21%, list=4%, signal=22%
GO_OXIDATIVE_PHOSPHORYLATION	GO_OXIDATIVE_PHOSPHORYLATION		77	-0.25385982	-0.8892958	0.5513627	0.8216649	1.0	8549	tags=44%, list=39%, signal=72%
GO_MICROTUBULE_BUNDLE_FORMATION	GO_MICROTUBULE_BUNDLE_FORMATION		56	-0.2957513	-0.88922906	0.65900385	0.8208716	1.0	1067	tags=9%, list=5%, signal=9%
GO_ERBB_SIGNALING_PATHWAY	GO_ERBB_SIGNALING_PATHWAY		76	-0.28798327	-0.8890823	0.65625	0.82027954	1.0	2236	tags=18%, list=10%, signal=20%
GO_CELLULAR_RESPONSE_TO_DEXAMETHASONE_STIMULUS	GO_CELLULAR_RESPONSE_TO_DEXAMETHASONE_STIMULUS		27	-0.34857517	-0.8885435	0.65601504	0.8206524	1.0	3330	tags=37%, list=15%, signal=44%
GO_URONIC_ACID_METABOLIC_PROCESS	GO_URONIC_ACID_METABOLIC_PROCESS		16	-0.4748192	-0.8881569	0.6287879	0.8206673	1.0	1929	tags=31%, list=9%, signal=34%
GO_ORGANIC_HYDROXY_COMPOUND_BIOSYNTHETIC_PROCESS	GO_ORGANIC_HYDROXY_COMPOUND_BIOSYNTHETIC_PROCESS		169	-0.27626652	-0.8881014	0.66415095	0.8198525	1.0	3103	tags=22%, list=14%, signal=26%
GO_PROTEIN_LOCALIZATION_TO_VACUOLE	GO_PROTEIN_LOCALIZATION_TO_VACUOLE		41	-0.26058644	-0.8879947	0.58964145	0.81915325	1.0	5190	tags=34%, list=24%, signal=45%
GO_POSITIVE_REGULATION_OF_INTERLEUKIN_6_SECRETION	GO_POSITIVE_REGULATION_OF_INTERLEUKIN_6_SECRETION		16	-0.38236305	-0.8870944	0.64341086	0.8202729	1.0	2431	tags=25%, list=11%, signal=28%
GO_GLYCOLIPID_BIOSYNTHETIC_PROCESS	GO_GLYCOLIPID_BIOSYNTHETIC_PROCESS		59	-0.27203932	-0.8854071	0.65844405	0.8232077	1.0	1717	tags=14%, list=8%, signal=15%
GO_EATING_BEHAVIOR	GO_EATING_BEHAVIOR		29	-0.34311274	-0.88420683	0.66603416	0.82497555	1.0	5386	tags=24%, list=25%, signal=32%
GO_NEGATIVE_REGULATION_OF_OXIDATIVE_STRESS_INDUCED_INTRINSIC_APOPTOTIC_SIGNALING_PATHWAY	GO_NEGATIVE_REGULATION_OF_OXIDATIVE_STRESS_INDUCED_INTRINSIC_APOPTOTIC_SIGNALING_PATHWAY		20	-0.31311056	-0.8836066	0.625239	0.82542574	1.0	7361	tags=50%, list=34%, signal=76%
GO_REGULATION_OF_CGMP_METABOLIC_PROCESS	GO_REGULATION_OF_CGMP_METABOLIC_PROCESS		28	-0.35232365	-0.8825135	0.640592	0.8269344	1.0	397	tags=11%, list=2%, signal=11%
GO_STEROID_METABOLIC_PROCESS	GO_STEROID_METABOLIC_PROCESS		222	-0.27059552	-0.8807356	0.66986567	0.8301355	1.0	4554	tags=28%, list=21%, signal=35%
GO_ORGANELLE_FUSION	GO_ORGANELLE_FUSION		116	-0.23175398	-0.8799959	0.73716635	0.8308337	1.0	5190	tags=35%, list=24%, signal=46%
GO_ORGAN_REGENERATION	GO_ORGAN_REGENERATION		80	-0.28591317	-0.87932163	0.67269075	0.8314054	1.0	3144	tags=31%, list=14%, signal=36%
GO_POSITIVE_REGULATION_OF_MULTI_ORGANISM_PROCESS	GO_POSITIVE_REGULATION_OF_MULTI_ORGANISM_PROCESS		145	-0.2384667	-0.8790193	0.70526314	0.83109725	1.0	4806	tags=31%, list=22%, signal=40%
GO_INTRA_GOLGI_VESICLE_MEDIATED_TRANSPORT	GO_INTRA_GOLGI_VESICLE_MEDIATED_TRANSPORT		40	-0.26943156	-0.8788164	0.62109375	0.8306081	1.0	5199	tags=28%, list=24%, signal=36%
GO_VENTRAL_SPINAL_CORD_DEVELOPMENT	GO_VENTRAL_SPINAL_CORD_DEVELOPMENT		44	-0.33680037	-0.8788142	0.6499033	0.82966167	1.0	3425	tags=23%, list=16%, signal=27%
GO_HEPATICOBILIARY_SYSTEM_DEVELOPMENT	GO_HEPATICOBILIARY_SYSTEM_DEVELOPMENT		123	-0.25899947	-0.87879825	0.71482176	0.82874835	1.0	4165	tags=28%, list=19%, signal=35%
GO_SMALL_MOLECULE_BIOSYNTHETIC_PROCESS	GO_SMALL_MOLECULE_BIOSYNTHETIC_PROCESS		412	-0.25318348	-0.8784603	0.7658349	0.82858616	1.0	3465	tags=26%, list=16%, signal=30%
GO_REGULATION_OF_LIPID_BIOSYNTHETIC_PROCESS	GO_REGULATION_OF_LIPID_BIOSYNTHETIC_PROCESS		121	-0.27468184	-0.87786186	0.7475538	0.8290112	1.0	919	tags=12%, list=4%, signal=12%
GO_CELLULAR_RESPONSE_TO_UV	GO_CELLULAR_RESPONSE_TO_UV		65	-0.27807856	-0.8771584	0.6713147	0.82967556	1.0	3928	tags=35%, list=18%, signal=43%
GO_GLYCERALDEHYDE_3_PHOSPHATE_METABOLIC_PROCESS	GO_GLYCERALDEHYDE_3_PHOSPHATE_METABOLIC_PROCESS		16	-0.38377064	-0.8766618	0.62376237	0.8298664	1.0	5975	tags=56%, list=27%, signal=77%
GO_AEROBIC_RESPIRATION	GO_AEROBIC_RESPIRATION		49	-0.24620073	-0.87531996	0.58691204	0.8320123	1.0	7008	tags=39%, list=32%, signal=57%
GO_ENDOCYTIC_RECYCLING	GO_ENDOCYTIC_RECYCLING		23	-0.30658007	-0.87502193	0.66188526	0.8317246	1.0	5334	tags=43%, list=25%, signal=58%
GO_MRNA_SPLICE_SITE_SELECTION	GO_MRNA_SPLICE_SITE_SELECTION		25	-0.2802723	-0.8743709	0.6128364	0.83227634	1.0	4924	tags=32%, list=23%, signal=41%
GO_VENTRICULAR_SYSTEM_DEVELOPMENT	GO_VENTRICULAR_SYSTEM_DEVELOPMENT		25	-0.33165655	-0.8733515	0.6423077	0.83360946	1.0	2817	tags=24%, list=13%, signal=28%
GO_REGULATION_OF_MITOCHONDRIAL_MEMBRANE_PERMEABILITY_INVOLVED_IN_APOPTOTIC_PROCESS	GO_REGULATION_OF_MITOCHONDRIAL_MEMBRANE_PERMEABILITY_INVOLVED_IN_APOPTOTIC_PROCESS		21	-0.30060217	-0.8726514	0.6666667	0.8342898	1.0	5323	tags=48%, list=24%, signal=63%
GO_REGULATION_OF_HISTONE_DEACETYLATION	GO_REGULATION_OF_HISTONE_DEACETYLATION		23	-0.3103452	-0.8711269	0.66267467	0.83674675	1.0	3389	tags=26%, list=16%, signal=31%
GO_POSITIVE_REGULATION_OF_TISSUE_REMODELING	GO_POSITIVE_REGULATION_OF_TISSUE_REMODELING		24	-0.3585232	-0.87100947	0.654321	0.8360499	1.0	4545	tags=33%, list=21%, signal=42%
GO_MEMBRANE_PROTEIN_INTRACELLULAR_DOMAIN_PROTEOLYSIS	GO_MEMBRANE_PROTEIN_INTRACELLULAR_DOMAIN_PROTEOLYSIS		16	-0.3249453	-0.8707834	0.6152344	0.8356212	1.0	5262	tags=38%, list=24%, signal=49%
GO_NEGATIVE_REGULATION_OF_CYSTEINE_TYPE_ENDOPEPTIDASE_ACTIVITY	GO_NEGATIVE_REGULATION_OF_CYSTEINE_TYPE_ENDOPEPTIDASE_ACTIVITY		84	-0.2634217	-0.8706669	0.7153996	0.8349329	1.0	4429	tags=32%, list=20%, signal=40%
GO_SPERMATID_DIFFERENTIATION	GO_SPERMATID_DIFFERENTIATION		115	-0.2254223	-0.8704713	0.7289157	0.834427	1.0	4537	tags=24%, list=21%, signal=31%
GO_CARBOHYDRATE_TRANSPORT	GO_CARBOHYDRATE_TRANSPORT		90	-0.25962624	-0.8670827	0.7409639	0.8411377	1.0	3618	tags=22%, list=17%, signal=27%
GO_MRNA_CLEAVAGE	GO_MRNA_CLEAVAGE		16	-0.30946645	-0.86696744	0.64341086	0.8404252	1.0	4257	tags=50%, list=20%, signal=62%
GO_L_AMINO_ACID_TRANSPORT	GO_L_AMINO_ACID_TRANSPORT		55	-0.27875102	-0.8656986	0.6875	0.8424405	1.0	1778	tags=15%, list=8%, signal=16%
GO_FATTY_ACID_DERIVATIVE_TRANSPORT	GO_FATTY_ACID_DERIVATIVE_TRANSPORT		20	-0.4002466	-0.86449903	0.68650794	0.84423536	1.0	2665	tags=25%, list=12%, signal=28%
GO_POSITIVE_REGULATION_OF_GLIAL_CELL_DIFFERENTIATION	GO_POSITIVE_REGULATION_OF_GLIAL_CELL_DIFFERENTIATION		31	-0.34066832	-0.8639977	0.65225935	0.84447414	1.0	3886	tags=35%, list=18%, signal=43%
GO_HEXOSE_CATABOLIC_PROCESS	GO_HEXOSE_CATABOLIC_PROCESS		46	-0.3050466	-0.86344457	0.7178131	0.844764	1.0	4031	tags=41%, list=19%, signal=51%
GO_RESPONSE_TO_FIBROBLAST_GROWTH_FACTOR	GO_RESPONSE_TO_FIBROBLAST_GROWTH_FACTOR		111	-0.25879577	-0.8633084	0.68880457	0.84415627	1.0	5068	tags=34%, list=23%, signal=44%
GO_REGULATION_OF_EPIDERMAL_GROWTH_FACTOR_ACTIVATED_RECEPTOR_ACTIVITY	GO_REGULATION_OF_EPIDERMAL_GROWTH_FACTOR_ACTIVATED_RECEPTOR_ACTIVITY		21	-0.3416598	-0.8631581	0.6660079	0.84357065	1.0	2418	tags=29%, list=11%, signal=32%
GO_SERINE_FAMILY_AMINO_ACID_METABOLIC_PROCESS	GO_SERINE_FAMILY_AMINO_ACID_METABOLIC_PROCESS		39	-0.32354358	-0.8628099	0.6539924	0.8433954	1.0	2528	tags=28%, list=12%, signal=32%
GO_ENTRAINMENT_OF_CIRCADIAN_CLOCK_BY_PHOTOPERIOD	GO_ENTRAINMENT_OF_CIRCADIAN_CLOCK_BY_PHOTOPERIOD		18	-0.33750588	-0.862131	0.67061144	0.84396666	1.0	7086	tags=50%, list=33%, signal=74%
GO_PEPTIDYL_GLUTAMIC_ACID_MODIFICATION	GO_PEPTIDYL_GLUTAMIC_ACID_MODIFICATION		27	-0.32902095	-0.86190534	0.6679463	0.84349823	1.0	5391	tags=33%, list=25%, signal=44%
GO_REGULATION_OF_RESPONSE_TO_EXTRACELLULAR_STIMULUS	GO_REGULATION_OF_RESPONSE_TO_EXTRACELLULAR_STIMULUS		165	-0.20166565	-0.8613834	0.7601547	0.8437377	1.0	6536	tags=38%, list=30%, signal=53%
GO_MULTICELLULAR_ORGANISM_AGING	GO_MULTICELLULAR_ORGANISM_AGING		28	-0.32515362	-0.8608945	0.6982922	0.8439672	1.0	4380	tags=39%, list=20%, signal=49%
GO_T_CELL_APOPTOTIC_PROCESS	GO_T_CELL_APOPTOTIC_PROCESS		15	-0.37615073	-0.8608844	0.6551724	0.8430532	1.0	4091	tags=40%, list=19%, signal=49%
GO_VESICLE_TARGETING	GO_VESICLE_TARGETING		74	-0.24791664	-0.8598822	0.69407266	0.844342	1.0	2761	tags=18%, list=13%, signal=20%
GO_RESPONSE_TO_IRON_ION	GO_RESPONSE_TO_IRON_ION		35	-0.30957144	-0.8594968	0.6946565	0.84424406	1.0	2723	tags=23%, list=13%, signal=26%
GO_CYTOPLASMIC_SEQUESTERING_OF_TRANSCRIPTION_FACTOR	GO_CYTOPLASMIC_SEQUESTERING_OF_TRANSCRIPTION_FACTOR		18	-0.29581356	-0.85837513	0.6871287	0.845792	1.0	6428	tags=50%, list=30%, signal=71%
GO_FIBRINOLYSIS	GO_FIBRINOLYSIS		21	-0.37458327	-0.85798377	0.6897959	0.84574574	1.0	3260	tags=33%, list=15%, signal=39%
GO_REGULATION_OF_VIRAL_GENOME_REPLICATION	GO_REGULATION_OF_VIRAL_GENOME_REPLICATION		69	-0.3354458	-0.8568579	0.63126254	0.8472867	1.0	4111	tags=26%, list=19%, signal=32%
GO_PURINE_NUCLEOBASE_METABOLIC_PROCESS	GO_PURINE_NUCLEOBASE_METABOLIC_PROCESS		20	-0.35497785	-0.85652626	0.7111111	0.8470978	1.0	1606	tags=35%, list=7%, signal=38%
GO_GLUTAMATE_RECEPTOR_SIGNALING_PATHWAY	GO_GLUTAMATE_RECEPTOR_SIGNALING_PATHWAY		39	-0.2797655	-0.8561832	0.69052225	0.8469162	1.0	2902	tags=15%, list=13%, signal=18%
GO_SULFUR_COMPOUND_TRANSPORT	GO_SULFUR_COMPOUND_TRANSPORT		30	-0.3068265	-0.85597473	0.6893204	0.8464652	1.0	2612	tags=20%, list=12%, signal=23%
GO_FOREBRAIN_REGIONALIZATION	GO_FOREBRAIN_REGIONALIZATION		22	-0.37775892	-0.8559143	0.675	0.8456472	1.0	4046	tags=45%, list=19%, signal=56%
GO_MOLTING_CYCLE	GO_MOLTING_CYCLE		82	-0.31563473	-0.85578555	0.74858224	0.845017	1.0	3908	tags=29%, list=18%, signal=36%
GO_POSITIVE_REGULATION_OF_CALCIUM_ION_DEPENDENT_EXOCYTOSIS	GO_POSITIVE_REGULATION_OF_CALCIUM_ION_DEPENDENT_EXOCYTOSIS		24	-0.31629696	-0.85416096	0.68537074	0.8476547	1.0	5162	tags=29%, list=24%, signal=38%
GO_POSITIVE_REGULATION_OF_VASCULAR_ENDOTHELIAL_GROWTH_FACTOR_PRODUCTION	GO_POSITIVE_REGULATION_OF_VASCULAR_ENDOTHELIAL_GROWTH_FACTOR_PRODUCTION		26	-0.3882277	-0.85338235	0.661157	0.8483805	1.0	316	tags=19%, list=1%, signal=19%
GO_WATER_SOLUBLE_VITAMIN_METABOLIC_PROCESS	GO_WATER_SOLUBLE_VITAMIN_METABOLIC_PROCESS		80	-0.28276765	-0.8526678	0.7513915	0.848974	1.0	4186	tags=41%, list=19%, signal=51%
GO_MALE_GENITALIA_DEVELOPMENT	GO_MALE_GENITALIA_DEVELOPMENT		21	-0.3236003	-0.8501729	0.67877626	0.85350853	1.0	3367	tags=19%, list=15%, signal=23%
GO_PERICARDIUM_DEVELOPMENT	GO_PERICARDIUM_DEVELOPMENT		17	-0.35463053	-0.84818	0.65834934	0.8568735	1.0	3425	tags=24%, list=16%, signal=28%
GO_GLUTAMINE_FAMILY_AMINO_ACID_METABOLIC_PROCESS	GO_GLUTAMINE_FAMILY_AMINO_ACID_METABOLIC_PROCESS		61	-0.30024502	-0.8475603	0.7566038	0.8572536	1.0	5101	tags=43%, list=23%, signal=56%
GO_SINGLE_ORGANISM_MEMBRANE_FUSION	GO_SINGLE_ORGANISM_MEMBRANE_FUSION		114	-0.22893013	-0.847181	0.82892054	0.85714316	1.0	5190	tags=35%, list=24%, signal=46%
GO_REGULATION_OF_ANION_TRANSMEMBRANE_TRANSPORT	GO_REGULATION_OF_ANION_TRANSMEMBRANE_TRANSPORT		27	-0.28146663	-0.84541106	0.71805274	0.860051	1.0	6770	tags=52%, list=31%, signal=75%
GO_REGULATION_OF_MEGAKARYOCYTE_DIFFERENTIATION	GO_REGULATION_OF_MEGAKARYOCYTE_DIFFERENTIATION		22	-0.32477954	-0.84528184	0.7086466	0.85939455	1.0	4957	tags=55%, list=23%, signal=71%
GO_DEVELOPMENTAL_PROGRAMMED_CELL_DEATH	GO_DEVELOPMENTAL_PROGRAMMED_CELL_DEATH		26	-0.32482374	-0.8446905	0.7576375	0.8597022	1.0	2368	tags=27%, list=11%, signal=30%
GO_DENDRITIC_SPINE_DEVELOPMENT	GO_DENDRITIC_SPINE_DEVELOPMENT		19	-0.32222515	-0.84410393	0.711501	0.8599976	1.0	1289	tags=16%, list=6%, signal=17%
GO_FATTY_ACYL_COA_METABOLIC_PROCESS	GO_FATTY_ACYL_COA_METABOLIC_PROCESS		45	-0.2821726	-0.8432117	0.7020873	0.8609612	1.0	3136	tags=24%, list=14%, signal=29%
GO_CELLULAR_CARBOHYDRATE_BIOSYNTHETIC_PROCESS	GO_CELLULAR_CARBOHYDRATE_BIOSYNTHETIC_PROCESS		49	-0.29054916	-0.8421772	0.73574144	0.8622315	1.0	4553	tags=33%, list=21%, signal=41%
GO_REGULATION_OF_TYROSINE_PHOSPHORYLATION_OF_STAT_PROTEIN	GO_REGULATION_OF_TYROSINE_PHOSPHORYLATION_OF_STAT_PROTEIN		67	-0.31017292	-0.8417075	0.81692916	0.86233693	1.0	2871	tags=30%, list=13%, signal=34%
GO_GLUTAMATE_METABOLIC_PROCESS	GO_GLUTAMATE_METABOLIC_PROCESS		26	-0.3247182	-0.8416406	0.7191651	0.8615418	1.0	5101	tags=46%, list=23%, signal=60%
GO_CARBOHYDRATE_CATABOLIC_PROCESS	GO_CARBOHYDRATE_CATABOLIC_PROCESS		104	-0.24899967	-0.84097886	0.7830882	0.8620532	1.0	5447	tags=41%, list=25%, signal=55%
GO_ACIDIC_AMINO_ACID_TRANSPORT	GO_ACIDIC_AMINO_ACID_TRANSPORT		21	-0.30269015	-0.8405911	0.72672063	0.86192507	1.0	3567	tags=24%, list=16%, signal=28%
GO_RESPONSE_TO_TESTOSTERONE	GO_RESPONSE_TO_TESTOSTERONE		36	-0.31620762	-0.84009963	0.72328246	0.8620342	1.0	4481	tags=39%, list=21%, signal=49%
GO_NEGATIVE_REGULATION_OF_VIRAL_GENOME_REPLICATION	GO_NEGATIVE_REGULATION_OF_VIRAL_GENOME_REPLICATION		45	-0.38527748	-0.8400644	0.6519115	0.86117846	1.0	1611	tags=18%, list=7%, signal=19%
GO_PHOSPHATE_ION_TRANSPORT	GO_PHOSPHATE_ION_TRANSPORT		18	-0.31779328	-0.8398089	0.65555555	0.8608251	1.0	6125	tags=33%, list=28%, signal=46%
GO_CELLULAR_CARBOHYDRATE_METABOLIC_PROCESS	GO_CELLULAR_CARBOHYDRATE_METABOLIC_PROCESS		134	-0.24385467	-0.8396086	0.7954111	0.8603319	1.0	2866	tags=21%, list=13%, signal=24%
GO_PYRIMIDINE_RIBONUCLEOTIDE_METABOLIC_PROCESS	GO_PYRIMIDINE_RIBONUCLEOTIDE_METABOLIC_PROCESS		20	-0.31924474	-0.8395837	0.6916996	0.85946643	1.0	3144	tags=30%, list=14%, signal=35%
GO_ACUTE_PHASE_RESPONSE	GO_ACUTE_PHASE_RESPONSE		41	-0.32170728	-0.83947307	0.70564514	0.85877293	1.0	3573	tags=27%, list=16%, signal=32%
GO_FEEDING_BEHAVIOR	GO_FEEDING_BEHAVIOR		87	-0.2720766	-0.8391609	0.7647059	0.85852355	1.0	1816	tags=15%, list=8%, signal=16%
GO_NUCLEOTIDE_TRANSPORT	GO_NUCLEOTIDE_TRANSPORT		24	-0.2798736	-0.83903956	0.72267205	0.85782754	1.0	6340	tags=38%, list=29%, signal=53%
GO_ESTABLISHMENT_OF_MITOCHONDRION_LOCALIZATION	GO_ESTABLISHMENT_OF_MITOCHONDRION_LOCALIZATION		15	-0.3508575	-0.8389166	0.7131474	0.8571814	1.0	4981	tags=40%, list=23%, signal=52%
GO_CELLULAR_RESPONSE_TO_GLUCOSE_STARVATION	GO_CELLULAR_RESPONSE_TO_GLUCOSE_STARVATION		30	-0.28168204	-0.8356674	0.722	0.8631748	1.0	2689	tags=20%, list=12%, signal=23%
GO_INTRASPECIES_INTERACTION_BETWEEN_ORGANISMS	GO_INTRASPECIES_INTERACTION_BETWEEN_ORGANISMS		45	-0.29340085	-0.8352878	0.7134503	0.86304486	1.0	3693	tags=22%, list=17%, signal=27%
GO_POSITIVE_REGULATION_OF_INTRINSIC_APOPTOTIC_SIGNALING_PATHWAY	GO_POSITIVE_REGULATION_OF_INTRINSIC_APOPTOTIC_SIGNALING_PATHWAY		49	-0.2754517	-0.83359015	0.73776907	0.8657117	1.0	4007	tags=33%, list=18%, signal=40%
GO_PIGMENT_METABOLIC_PROCESS	GO_PIGMENT_METABOLIC_PROCESS		56	-0.25356537	-0.8329548	0.7913534	0.8661188	1.0	3102	tags=25%, list=14%, signal=29%
GO_REGULATION_OF_TYPE_I_INTERFERON_MEDIATED_SIGNALING_PATHWAY	GO_REGULATION_OF_TYPE_I_INTERFERON_MEDIATED_SIGNALING_PATHWAY		38	-0.2916096	-0.83192486	0.63146996	0.8673512	1.0	3426	tags=16%, list=16%, signal=19%
GO_GLYCINE_METABOLIC_PROCESS	GO_GLYCINE_METABOLIC_PROCESS		15	-0.36127213	-0.83136296	0.68430656	0.8676296	1.0	4082	tags=40%, list=19%, signal=49%
GO_NEUROMUSCULAR_PROCESS	GO_NEUROMUSCULAR_PROCESS		92	-0.23851986	-0.8306854	0.85110664	0.8681136	1.0	1941	tags=11%, list=9%, signal=12%
GO_POSITIVE_REGULATION_OF_SIGNAL_TRANSDUCTION_BY_P53_CLASS_MEDIATOR	GO_POSITIVE_REGULATION_OF_SIGNAL_TRANSDUCTION_BY_P53_CLASS_MEDIATOR		17	-0.32889697	-0.8297075	0.7174349	0.8692916	1.0	3984	tags=35%, list=18%, signal=43%
GO_PROTEIN_K63_LINKED_DEUBIQUITINATION	GO_PROTEIN_K63_LINKED_DEUBIQUITINATION		23	-0.2806982	-0.8286173	0.7022587	0.87064713	1.0	3145	tags=22%, list=14%, signal=25%
GO_PROTEIN_TETRAMERIZATION	GO_PROTEIN_TETRAMERIZATION		120	-0.22936605	-0.82588935	0.8811881	0.875352	1.0	4942	tags=31%, list=23%, signal=40%
GO_UBIQUITIN_DEPENDENT_PROTEIN_CATABOLIC_PROCESS_VIA_THE_MULTIVESICULAR_BODY_SORTING_PATHWAY	GO_UBIQUITIN_DEPENDENT_PROTEIN_CATABOLIC_PROCESS_VIA_THE_MULTIVESICULAR_BODY_SORTING_PATHWAY		16	-0.28109697	-0.8255209	0.61960787	0.87518156	1.0	4734	tags=31%, list=22%, signal=40%
GO_NEGATIVE_REGULATION_OF_TELOMERE_MAINTENANCE	GO_NEGATIVE_REGULATION_OF_TELOMERE_MAINTENANCE		26	-0.25136074	-0.8241939	0.67346936	0.8770089	1.0	7940	tags=54%, list=37%, signal=85%
GO_MAMMARY_GLAND_LOBULE_DEVELOPMENT	GO_MAMMARY_GLAND_LOBULE_DEVELOPMENT		16	-0.3727321	-0.82372314	0.75238097	0.8770481	1.0	1545	tags=25%, list=7%, signal=27%
GO_MODIFIED_AMINO_ACID_TRANSPORT	GO_MODIFIED_AMINO_ACID_TRANSPORT		25	-0.32169148	-0.82362425	0.789272	0.8763241	1.0	1444	tags=20%, list=7%, signal=21%
GO_REGULATION_OF_DENDRITE_EXTENSION	GO_REGULATION_OF_DENDRITE_EXTENSION		18	-0.33865362	-0.8215794	0.75482625	0.87950456	1.0	3426	tags=28%, list=16%, signal=33%
GO_NOSE_DEVELOPMENT	GO_NOSE_DEVELOPMENT		15	-0.3561618	-0.8215436	0.7462121	0.87865174	1.0	1703	tags=20%, list=8%, signal=22%
GO_PORPHYRIN_CONTAINING_COMPOUND_METABOLIC_PROCESS	GO_PORPHYRIN_CONTAINING_COMPOUND_METABOLIC_PROCESS		35	-0.2717747	-0.82073385	0.70485437	0.8793655	1.0	5297	tags=31%, list=24%, signal=41%
GO_NEGATIVE_REGULATION_OF_CIRCADIAN_RHYTHM	GO_NEGATIVE_REGULATION_OF_CIRCADIAN_RHYTHM		16	-0.30881613	-0.82064664	0.7427983	0.87863183	1.0	2690	tags=19%, list=12%, signal=21%
GO_POSITIVE_REGULATION_OF_LIPID_CATABOLIC_PROCESS	GO_POSITIVE_REGULATION_OF_LIPID_CATABOLIC_PROCESS		25	-0.2969969	-0.81997937	0.73170733	0.8790828	1.0	354	tags=8%, list=2%, signal=8%
GO_ALPHA_AMINO_ACID_METABOLIC_PROCESS	GO_ALPHA_AMINO_ACID_METABOLIC_PROCESS		210	-0.24793752	-0.8195999	0.86337763	0.8789036	1.0	4331	tags=31%, list=20%, signal=39%
GO_POSITIVE_REGULATION_OF_TRANSCRIPTION_FROM_RNA_POLYMERASE_II_PROMOTER_IN_RESPONSE_TO_STRESS	GO_POSITIVE_REGULATION_OF_TRANSCRIPTION_FROM_RNA_POLYMERASE_II_PROMOTER_IN_RESPONSE_TO_STRESS		22	-0.3125034	-0.81937075	0.73203886	0.8784787	1.0	3320	tags=27%, list=15%, signal=32%
GO_REGULATION_OF_NEURON_APOPTOTIC_PROCESS	GO_REGULATION_OF_NEURON_APOPTOTIC_PROCESS		183	-0.253512	-0.8190677	0.8389513	0.8781801	1.0	2603	tags=20%, list=12%, signal=22%
GO_MAMMARY_GLAND_DUCT_MORPHOGENESIS	GO_MAMMARY_GLAND_DUCT_MORPHOGENESIS		27	-0.33038807	-0.8189412	0.74769795	0.87751037	1.0	2842	tags=26%, list=13%, signal=30%
GO_CELLULAR_RESPONSE_TO_LEPTIN_STIMULUS	GO_CELLULAR_RESPONSE_TO_LEPTIN_STIMULUS		16	-0.3242881	-0.81693476	0.746124	0.88068956	1.0	780	tags=13%, list=4%, signal=13%
GO_NEGATIVE_REGULATION_OF_EXTRINSIC_APOPTOTIC_SIGNALING_PATHWAY_VIA_DEATH_DOMAIN_RECEPTORS	GO_NEGATIVE_REGULATION_OF_EXTRINSIC_APOPTOTIC_SIGNALING_PATHWAY_VIA_DEATH_DOMAIN_RECEPTORS		32	-0.30918097	-0.8162072	0.7457627	0.88124526	1.0	2597	tags=25%, list=12%, signal=28%
GO_MULTIVESICULAR_BODY_ORGANIZATION	GO_MULTIVESICULAR_BODY_ORGANIZATION		29	-0.26426926	-0.8140477	0.66923076	0.88451564	1.0	7619	tags=41%, list=35%, signal=64%
GO_GLANDULAR_EPITHELIAL_CELL_DIFFERENTIATION	GO_GLANDULAR_EPITHELIAL_CELL_DIFFERENTIATION		38	-0.33135137	-0.8135807	0.8071161	0.8844797	1.0	4076	tags=26%, list=19%, signal=32%
GO_DICARBOXYLIC_ACID_TRANSPORT	GO_DICARBOXYLIC_ACID_TRANSPORT		69	-0.26522	-0.8125507	0.8468992	0.88558954	1.0	3567	tags=22%, list=16%, signal=26%
GO_EYE_PHOTORECEPTOR_CELL_DEVELOPMENT	GO_EYE_PHOTORECEPTOR_CELL_DEVELOPMENT		30	-0.27759144	-0.8121451	0.7940552	0.8854973	1.0	1531	tags=10%, list=7%, signal=11%
GO_POSITIVE_REGULATION_OF_TRANSCRIPTION_INITIATION_FROM_RNA_POLYMERASE_II_PROMOTER	GO_POSITIVE_REGULATION_OF_TRANSCRIPTION_INITIATION_FROM_RNA_POLYMERASE_II_PROMOTER		17	-0.2870987	-0.8119966	0.6968504	0.88484925	1.0	6138	tags=53%, list=28%, signal=74%
GO_POSITIVE_REGULATION_OF_HORMONE_SECRETION	GO_POSITIVE_REGULATION_OF_HORMONE_SECRETION		114	-0.24086128	-0.8111667	0.90873784	0.88567096	1.0	1555	tags=11%, list=7%, signal=12%
GO_ANATOMICAL_STRUCTURE_ARRANGEMENT	GO_ANATOMICAL_STRUCTURE_ARRANGEMENT		17	-0.3286912	-0.8102584	0.7200772	0.8864897	1.0	601	tags=12%, list=3%, signal=12%
GO_SEX_DETERMINATION	GO_SEX_DETERMINATION		21	-0.33451045	-0.8100903	0.77317554	0.88592273	1.0	3742	tags=24%, list=17%, signal=29%
GO_POSITIVE_REGULATION_OF_NEUROTRANSMITTER_TRANSPORT	GO_POSITIVE_REGULATION_OF_NEUROTRANSMITTER_TRANSPORT		15	-0.34816906	-0.8064016	0.72243345	0.89199555	1.0	4883	tags=33%, list=22%, signal=43%
GO_EPITHELIAL_CELL_MORPHOGENESIS	GO_EPITHELIAL_CELL_MORPHOGENESIS		42	-0.3035384	-0.80375767	0.8302583	0.89604443	1.0	2585	tags=21%, list=12%, signal=24%
GO_MITOCHONDRIAL_RESPIRATORY_CHAIN_COMPLEX_I_BIOGENESIS	GO_MITOCHONDRIAL_RESPIRATORY_CHAIN_COMPLEX_I_BIOGENESIS		48	-0.23428628	-0.80349225	0.624	0.89563537	1.0	8549	tags=46%, list=39%, signal=75%
GO_THIOESTER_METABOLIC_PROCESS	GO_THIOESTER_METABOLIC_PROCESS		73	-0.2483102	-0.80333227	0.8307985	0.8950277	1.0	4033	tags=23%, list=19%, signal=28%
GO_POSITIVE_REGULATION_OF_T_CELL_MEDIATED_IMMUNITY	GO_POSITIVE_REGULATION_OF_T_CELL_MEDIATED_IMMUNITY		30	-0.3374233	-0.8025145	0.7837838	0.8956384	1.0	2740	tags=30%, list=13%, signal=34%
GO_PRODUCTION_OF_MOLECULAR_MEDIATOR_OF_IMMUNE_RESPONSE	GO_PRODUCTION_OF_MOLECULAR_MEDIATOR_OF_IMMUNE_RESPONSE		59	-0.2831223	-0.80098826	0.7894737	0.8975416	1.0	2979	tags=27%, list=14%, signal=31%
GO_REGULATION_OF_PROTEIN_OLIGOMERIZATION	GO_REGULATION_OF_PROTEIN_OLIGOMERIZATION		29	-0.328037	-0.79924023	0.805169	0.8999532	1.0	4852	tags=41%, list=22%, signal=53%
GO_MICROTUBULE_POLYMERIZATION	GO_MICROTUBULE_POLYMERIZATION		27	-0.28830075	-0.79885155	0.7801147	0.899772	1.0	3046	tags=30%, list=14%, signal=34%
GO_POSITIVE_REGULATION_OF_INSULIN_SECRETION	GO_POSITIVE_REGULATION_OF_INSULIN_SECRETION		62	-0.23912314	-0.7981089	0.8912621	0.9001842	1.0	1235	tags=10%, list=6%, signal=10%
GO_POSITIVE_REGULATION_OF_EXTRINSIC_APOPTOTIC_SIGNALING_PATHWAY	GO_POSITIVE_REGULATION_OF_EXTRINSIC_APOPTOTIC_SIGNALING_PATHWAY		50	-0.30293012	-0.7974559	0.75915223	0.90039444	1.0	3320	tags=30%, list=15%, signal=35%
GO_DEMETHYLATION	GO_DEMETHYLATION		50	-0.24477525	-0.7964741	0.8038462	0.90125823	1.0	4537	tags=28%, list=21%, signal=35%
GO_DORSAL_VENTRAL_PATTERN_FORMATION	GO_DORSAL_VENTRAL_PATTERN_FORMATION		85	-0.28631023	-0.7953073	0.8118081	0.9025392	1.0	4255	tags=28%, list=20%, signal=35%
GO_INNATE_IMMUNE_RESPONSE_ACTIVATING_CELL_SURFACE_RECEPTOR_SIGNALING_PATHWAY	GO_INNATE_IMMUNE_RESPONSE_ACTIVATING_CELL_SURFACE_RECEPTOR_SIGNALING_PATHWAY		99	-0.24931504	-0.7947762	0.6952965	0.9026132	1.0	5793	tags=46%, list=27%, signal=63%
GO_ESTABLISHMENT_OF_PROTEIN_LOCALIZATION_TO_VACUOLE	GO_ESTABLISHMENT_OF_PROTEIN_LOCALIZATION_TO_VACUOLE		29	-0.23573421	-0.794766	0.7030303	0.9017185	1.0	6337	tags=38%, list=29%, signal=53%
GO_PYRIMIDINE_NUCLEOBASE_METABOLIC_PROCESS	GO_PYRIMIDINE_NUCLEOBASE_METABOLIC_PROCESS		18	-0.3085576	-0.7947366	0.7730924	0.9008497	1.0	4598	tags=39%, list=21%, signal=49%
GO_AMINE_CATABOLIC_PROCESS	GO_AMINE_CATABOLIC_PROCESS		20	-0.32210454	-0.79330033	0.7759674	0.902606	1.0	3596	tags=30%, list=17%, signal=36%
GO_REGULATION_OF_VASCULAR_ENDOTHELIAL_GROWTH_FACTOR_PRODUCTION	GO_REGULATION_OF_VASCULAR_ENDOTHELIAL_GROWTH_FACTOR_PRODUCTION		30	-0.36219823	-0.79299146	0.7764471	0.9022585	1.0	316	tags=20%, list=1%, signal=20%
GO_REGULATION_OF_RESPONSE_TO_FOOD	GO_REGULATION_OF_RESPONSE_TO_FOOD		18	-0.29372743	-0.79168904	0.7327935	0.9036822	1.0	8068	tags=50%, list=37%, signal=79%
GO_SODIUM_ION_TRANSPORT	GO_SODIUM_ION_TRANSPORT		127	-0.23603195	-0.7892502	0.8923077	0.90706664	1.0	1745	tags=12%, list=8%, signal=13%
GO_REGULATION_OF_ALTERNATIVE_MRNA_SPLICING_VIA_SPLICEOSOME	GO_REGULATION_OF_ALTERNATIVE_MRNA_SPLICING_VIA_SPLICEOSOME		31	-0.22973357	-0.788687	0.7341513	0.90716356	1.0	4203	tags=23%, list=19%, signal=28%
GO_CELLULAR_RESPONSE_TO_ALKALOID	GO_CELLULAR_RESPONSE_TO_ALKALOID		32	-0.3393661	-0.7880466	0.784	0.9074298	1.0	1843	tags=25%, list=8%, signal=27%
GO_PHOTOPERIODISM	GO_PHOTOPERIODISM		23	-0.30590037	-0.78786707	0.76693225	0.90684855	1.0	7086	tags=43%, list=33%, signal=64%
GO_PIRNA_METABOLIC_PROCESS	GO_PIRNA_METABOLIC_PROCESS		15	-0.39953974	-0.7875557	0.78656125	0.90653396	1.0	3874	tags=40%, list=18%, signal=49%
GO_HISTONE_DEUBIQUITINATION	GO_HISTONE_DEUBIQUITINATION		20	-0.24928851	-0.78714097	0.73547095	0.9063916	1.0	5481	tags=30%, list=25%, signal=40%
GO_PROTEIN_K48_LINKED_DEUBIQUITINATION	GO_PROTEIN_K48_LINKED_DEUBIQUITINATION		18	-0.29870412	-0.7866554	0.768	0.9063768	1.0	2769	tags=17%, list=13%, signal=19%
GO_PHOTORECEPTOR_CELL_DIFFERENTIATION	GO_PHOTORECEPTOR_CELL_DIFFERENTIATION		49	-0.2532507	-0.78400946	0.8664047	0.91003454	1.0	1531	tags=8%, list=7%, signal=9%
GO_LUNG_EPITHELIUM_DEVELOPMENT	GO_LUNG_EPITHELIUM_DEVELOPMENT		32	-0.31080732	-0.78398216	0.8200371	0.9091738	1.0	3742	tags=34%, list=17%, signal=41%
GO_REGULATION_OF_GRANULOCYTE_MACROPHAGE_COLONY_STIMULATING_FACTOR_PRODUCTION	GO_REGULATION_OF_GRANULOCYTE_MACROPHAGE_COLONY_STIMULATING_FACTOR_PRODUCTION		15	-0.3953457	-0.7838399	0.81673306	0.9085152	1.0	2968	tags=47%, list=14%, signal=54%
GO_SUBPALLIUM_DEVELOPMENT	GO_SUBPALLIUM_DEVELOPMENT		22	-0.32625332	-0.78181905	0.7803468	0.91117674	1.0	2617	tags=23%, list=12%, signal=26%
GO_CEREBELLAR_PURKINJE_CELL_LAYER_DEVELOPMENT	GO_CEREBELLAR_PURKINJE_CELL_LAYER_DEVELOPMENT		23	-0.25795236	-0.78142303	0.7744511	0.9110159	1.0	93	tags=4%, list=0%, signal=4%
GO_GLUTAMINE_METABOLIC_PROCESS	GO_GLUTAMINE_METABOLIC_PROCESS		22	-0.31909826	-0.7798189	0.7922078	0.9128714	1.0	5371	tags=45%, list=25%, signal=60%
GO_MORPHOGENESIS_OF_AN_EPITHELIAL_SHEET	GO_MORPHOGENESIS_OF_AN_EPITHELIAL_SHEET		39	-0.29393676	-0.77925473	0.852	0.9129219	1.0	954	tags=13%, list=4%, signal=13%
GO_VENTRICULAR_CARDIAC_MUSCLE_CELL_DIFFERENTIATION	GO_VENTRICULAR_CARDIAC_MUSCLE_CELL_DIFFERENTIATION		18	-0.3378184	-0.7791769	0.82388663	0.91215205	1.0	406	tags=17%, list=2%, signal=17%
GO_TETRAPYRROLE_METABOLIC_PROCESS	GO_TETRAPYRROLE_METABOLIC_PROCESS		54	-0.24786323	-0.7779502	0.8063241	0.9133169	1.0	4503	tags=28%, list=21%, signal=35%
GO_REGULATION_OF_GLIAL_CELL_DIFFERENTIATION	GO_REGULATION_OF_GLIAL_CELL_DIFFERENTIATION		58	-0.27341703	-0.77673775	0.82	0.91447544	1.0	3886	tags=28%, list=18%, signal=33%
GO_RETINOIC_ACID_RECEPTOR_SIGNALING_PATHWAY	GO_RETINOIC_ACID_RECEPTOR_SIGNALING_PATHWAY		16	-0.2987523	-0.7751148	0.7742574	0.9162586	1.0	6791	tags=44%, list=31%, signal=64%
GO_DORSAL_VENTRAL_AXIS_SPECIFICATION	GO_DORSAL_VENTRAL_AXIS_SPECIFICATION		19	-0.31655407	-0.7737758	0.84615386	0.91763616	1.0	4255	tags=37%, list=20%, signal=46%
GO_REGULATION_OF_MYELINATION	GO_REGULATION_OF_MYELINATION		29	-0.27501038	-0.7723827	0.9032258	0.9190064	1.0	1127	tags=10%, list=5%, signal=11%
GO_CELL_DIFFERENTIATION_IN_HINDBRAIN	GO_CELL_DIFFERENTIATION_IN_HINDBRAIN		20	-0.30231988	-0.7720011	0.79922026	0.91871893	1.0	4388	tags=25%, list=20%, signal=31%
GO_SIGNAL_TRANSDUCTION_INVOLVED_IN_REGULATION_OF_GENE_EXPRESSION	GO_SIGNAL_TRANSDUCTION_INVOLVED_IN_REGULATION_OF_GENE_EXPRESSION		18	-0.31958467	-0.77162176	0.82840234	0.9184091	1.0	607	tags=11%, list=3%, signal=11%
GO_RHYTHMIC_BEHAVIOR	GO_RHYTHMIC_BEHAVIOR		17	-0.33347222	-0.77109224	0.83154124	0.9183713	1.0	783	tags=12%, list=4%, signal=12%
GO_MITOCHONDRIAL_ELECTRON_TRANSPORT_CYTOCHROME_C_TO_OXYGEN	GO_MITOCHONDRIAL_ELECTRON_TRANSPORT_CYTOCHROME_C_TO_OXYGEN		16	-0.2761228	-0.77005446	0.6530612	0.9191611	1.0	10541	tags=63%, list=48%, signal=121%
GO_MEMBRANE_LIPID_BIOSYNTHETIC_PROCESS	GO_MEMBRANE_LIPID_BIOSYNTHETIC_PROCESS		103	-0.23876543	-0.768931	0.9258555	0.9200017	1.0	3504	tags=22%, list=16%, signal=26%
GO_REGULATION_OF_MRNA_CATABOLIC_PROCESS	GO_REGULATION_OF_MRNA_CATABOLIC_PROCESS		24	-0.23298602	-0.7654308	0.80287474	0.9246567	1.0	4478	tags=25%, list=21%, signal=31%
GO_REGULATION_OF_SYMBIOSIS_ENCOMPASSING_MUTUALISM_THROUGH_PARASITISM	GO_REGULATION_OF_SYMBIOSIS_ENCOMPASSING_MUTUALISM_THROUGH_PARASITISM		190	-0.23898433	-0.7650947	0.7581967	0.9242591	1.0	4806	tags=29%, list=22%, signal=37%
GO_LIPID_DIGESTION	GO_LIPID_DIGESTION		19	-0.31806928	-0.76389045	0.8256513	0.9252474	1.0	2559	tags=21%, list=12%, signal=24%
GO_PROTEIN_TRANSPORT_ALONG_MICROTUBULE	GO_PROTEIN_TRANSPORT_ALONG_MICROTUBULE		25	-0.305365	-0.7630022	0.7528958	0.9257323	1.0	3403	tags=24%, list=16%, signal=28%
GO_ESTABLISHMENT_OR_MAINTENANCE_OF_EPITHELIAL_CELL_APICAL_BASAL_POLARITY	GO_ESTABLISHMENT_OR_MAINTENANCE_OF_EPITHELIAL_CELL_APICAL_BASAL_POLARITY		27	-0.28828722	-0.76228637	0.8396226	0.92594236	1.0	2344	tags=22%, list=11%, signal=25%
GO_NEGATIVE_REGULATION_OF_PROTEIN_KINASE_B_SIGNALING	GO_NEGATIVE_REGULATION_OF_PROTEIN_KINASE_B_SIGNALING		34	-0.25138274	-0.76063573	0.8582524	0.9276985	1.0	4477	tags=32%, list=21%, signal=41%
GO_BILE_ACID_METABOLIC_PROCESS	GO_BILE_ACID_METABOLIC_PROCESS		35	-0.28468987	-0.7569826	0.87890625	0.9324118	1.0	1781	tags=17%, list=8%, signal=19%
GO_TRIVALENT_INORGANIC_CATION_TRANSPORT	GO_TRIVALENT_INORGANIC_CATION_TRANSPORT		37	-0.283835	-0.756243	0.8425926	0.9325989	1.0	3429	tags=19%, list=16%, signal=22%
GO_BILE_ACID_AND_BILE_SALT_TRANSPORT	GO_BILE_ACID_AND_BILE_SALT_TRANSPORT		27	-0.29148704	-0.75423574	0.85412264	0.9347888	1.0	2857	tags=30%, list=13%, signal=34%
GO_POSITIVE_REGULATION_OF_NITRIC_OXIDE_SYNTHASE_ACTIVITY	GO_POSITIVE_REGULATION_OF_NITRIC_OXIDE_SYNTHASE_ACTIVITY		20	-0.27405843	-0.7529743	0.85774946	0.93580526	1.0	3247	tags=25%, list=15%, signal=29%
GO_UTERUS_DEVELOPMENT	GO_UTERUS_DEVELOPMENT		17	-0.31388676	-0.7518491	0.83883494	0.9365528	1.0	2980	tags=29%, list=14%, signal=34%
GO_REGULATION_OF_HEMATOPOIETIC_PROGENITOR_CELL_DIFFERENTIATION	GO_REGULATION_OF_HEMATOPOIETIC_PROGENITOR_CELL_DIFFERENTIATION		35	-0.25760612	-0.7508676	0.90170133	0.93706197	1.0	6813	tags=57%, list=31%, signal=83%
GO_NONRIBOSOMAL_PEPTIDE_BIOSYNTHETIC_PROCESS	GO_NONRIBOSOMAL_PEPTIDE_BIOSYNTHETIC_PROCESS		16	-0.34001088	-0.75077206	0.83625734	0.9362771	1.0	4418	tags=44%, list=20%, signal=55%
GO_COENZYME_A_METABOLIC_PROCESS	GO_COENZYME_A_METABOLIC_PROCESS		17	-0.31618524	-0.7489243	0.7744511	0.9381416	1.0	4349	tags=41%, list=20%, signal=51%
GO_BODY_FLUID_SECRETION	GO_BODY_FLUID_SECRETION		68	-0.2668082	-0.7480483	0.86346155	0.9384764	1.0	1859	tags=16%, list=9%, signal=18%
GO_SKIN_EPIDERMIS_DEVELOPMENT	GO_SKIN_EPIDERMIS_DEVELOPMENT		69	-0.28177175	-0.74610937	0.91851854	0.94044214	1.0	3886	tags=28%, list=18%, signal=33%
GO_DNA_CATABOLIC_PROCESS	GO_DNA_CATABOLIC_PROCESS		27	-0.26456675	-0.7447607	0.8600823	0.94142365	1.0	4091	tags=30%, list=19%, signal=36%
GO_CHRONIC_INFLAMMATORY_RESPONSE	GO_CHRONIC_INFLAMMATORY_RESPONSE		15	-0.3927468	-0.7423862	0.80670613	0.94386286	1.0	243	tags=20%, list=1%, signal=20%
GO_CILIUM_ORGANIZATION	GO_CILIUM_ORGANIZATION		164	-0.23058595	-0.7420763	0.88291746	0.94338894	1.0	4355	tags=22%, list=20%, signal=27%
GO_MESODERM_MORPHOGENESIS	GO_MESODERM_MORPHOGENESIS		63	-0.25418115	-0.7410372	0.91809523	0.94395506	1.0	822	tags=11%, list=4%, signal=12%
GO_TELOMERE_MAINTENANCE_VIA_TELOMERASE	GO_TELOMERE_MAINTENANCE_VIA_TELOMERASE		16	-0.26444146	-0.74086255	0.7426326	0.94326013	1.0	8146	tags=63%, list=37%, signal=100%
GO_POSITIVE_REGULATION_OF_MULTICELLULAR_ORGANISM_GROWTH	GO_POSITIVE_REGULATION_OF_MULTICELLULAR_ORGANISM_GROWTH		32	-0.21915951	-0.7388603	0.872	0.9451522	1.0	1936	tags=13%, list=9%, signal=14%
GO_NUCLEAR_TRANSCRIBED_MRNA_CATABOLIC_PROCESS_NONSENSE_MEDIATED_DECAY	GO_NUCLEAR_TRANSCRIBED_MRNA_CATABOLIC_PROCESS_NONSENSE_MEDIATED_DECAY		98	-0.16035327	-0.7371137	0.7590361	0.9465762	1.0	5981	tags=20%, list=27%, signal=28%
GO_SYMPATHETIC_NERVOUS_SYSTEM_DEVELOPMENT	GO_SYMPATHETIC_NERVOUS_SYSTEM_DEVELOPMENT		21	-0.3248348	-0.7356953	0.84431136	0.94756985	1.0	2931	tags=19%, list=13%, signal=22%
GO_APOPTOTIC_DNA_FRAGMENTATION	GO_APOPTOTIC_DNA_FRAGMENTATION		15	-0.30556962	-0.7330112	0.8787879	0.9502013	1.0	4091	tags=33%, list=19%, signal=41%
GO_INTERMEDIATE_FILAMENT_ORGANIZATION	GO_INTERMEDIATE_FILAMENT_ORGANIZATION		20	-0.33729514	-0.7328068	0.8926554	0.9495655	1.0	2837	tags=35%, list=13%, signal=40%
GO_RESPONSE_TO_INTERFERON_BETA	GO_RESPONSE_TO_INTERFERON_BETA		21	-0.36233494	-0.73276347	0.7505071	0.948712	1.0	4071	tags=24%, list=19%, signal=29%
GO_REGULATION_OF_TRANSCRIPTION_INITIATION_FROM_RNA_POLYMERASE_II_PROMOTER	GO_REGULATION_OF_TRANSCRIPTION_INITIATION_FROM_RNA_POLYMERASE_II_PROMOTER		23	-0.22366378	-0.7317919	0.86372364	0.9490918	1.0	4859	tags=35%, list=22%, signal=45%
GO_STRIATUM_DEVELOPMENT	GO_STRIATUM_DEVELOPMENT		16	-0.30488804	-0.73128855	0.8888889	0.94881123	1.0	2617	tags=25%, list=12%, signal=28%
GO_POSITIVE_REGULATION_OF_RESPONSE_TO_OXIDATIVE_STRESS	GO_POSITIVE_REGULATION_OF_RESPONSE_TO_OXIDATIVE_STRESS		15	-0.30922633	-0.73080206	0.8566108	0.9485087	1.0	1314	tags=13%, list=6%, signal=14%
GO_POSITIVE_REGULATION_OF_RESPONSE_TO_EXTRACELLULAR_STIMULUS	GO_POSITIVE_REGULATION_OF_RESPONSE_TO_EXTRACELLULAR_STIMULUS		47	-0.212456	-0.730324	0.8767677	0.9482046	1.0	4165	tags=23%, list=19%, signal=29%
GO_AMMONIUM_ION_METABOLIC_PROCESS	GO_AMMONIUM_ION_METABOLIC_PROCESS		162	-0.22456361	-0.72950834	0.95686275	0.9483085	1.0	3657	tags=21%, list=17%, signal=25%
GO_MRNA_TRANSCRIPTION	GO_MRNA_TRANSCRIPTION		20	-0.2720339	-0.728593	0.8660194	0.9486207	1.0	3244	tags=30%, list=15%, signal=35%
GO_CELLULAR_RESPONSE_TO_DSRNA	GO_CELLULAR_RESPONSE_TO_DSRNA		33	-0.2520892	-0.7284192	0.8815261	0.9479238	1.0	6551	tags=45%, list=30%, signal=65%
GO_POSITIVE_REGULATION_OF_TRANSFORMING_GROWTH_FACTOR_BETA_PRODUCTION	GO_POSITIVE_REGULATION_OF_TRANSFORMING_GROWTH_FACTOR_BETA_PRODUCTION		16	-0.32829818	-0.7283565	0.90176815	0.94711	1.0	4429	tags=44%, list=20%, signal=55%
GO_TUMOR_NECROSIS_FACTOR_MEDIATED_SIGNALING_PATHWAY	GO_TUMOR_NECROSIS_FACTOR_MEDIATED_SIGNALING_PATHWAY		112	-0.24930762	-0.72510487	0.8929293	0.95032364	1.0	5793	tags=44%, list=27%, signal=59%
GO_NEGATIVE_REGULATION_OF_DENDRITE_DEVELOPMENT	GO_NEGATIVE_REGULATION_OF_DENDRITE_DEVELOPMENT		27	-0.24646038	-0.7219842	0.91699606	0.9532548	1.0	4883	tags=37%, list=22%, signal=48%
GO_CELL_REDOX_HOMEOSTASIS	GO_CELL_REDOX_HOMEOSTASIS		59	-0.22936587	-0.72136575	0.8780992	0.9530997	1.0	4853	tags=32%, list=22%, signal=41%
GO_POSITIVE_REGULATION_OF_GLIOGENESIS	GO_POSITIVE_REGULATION_OF_GLIOGENESIS		46	-0.26767552	-0.7185767	0.9223485	0.95563066	1.0	3886	tags=30%, list=18%, signal=37%
GO_NEUROPEPTIDE_SIGNALING_PATHWAY	GO_NEUROPEPTIDE_SIGNALING_PATHWAY		86	-0.22158368	-0.7178649	0.9665428	0.9555494	1.0	1555	tags=10%, list=7%, signal=11%
GO_NEGATIVE_REGULATION_OF_RECEPTOR_MEDIATED_ENDOCYTOSIS	GO_NEGATIVE_REGULATION_OF_RECEPTOR_MEDIATED_ENDOCYTOSIS		17	-0.2329862	-0.71562254	0.85252523	0.9573144	1.0	7218	tags=41%, list=33%, signal=62%
GO_ESTABLISHMENT_OF_EPITHELIAL_CELL_POLARITY	GO_ESTABLISHMENT_OF_EPITHELIAL_CELL_POLARITY		22	-0.2676344	-0.7145462	0.8687259	0.95760757	1.0	4308	tags=32%, list=20%, signal=40%
GO_MISFOLDED_OR_INCOMPLETELY_SYNTHESIZED_PROTEIN_CATABOLIC_PROCESS	GO_MISFOLDED_OR_INCOMPLETELY_SYNTHESIZED_PROTEIN_CATABOLIC_PROCESS		15	-0.2296257	-0.71355647	0.8312757	0.9578086	1.0	2331	tags=13%, list=11%, signal=15%
GO_STARTLE_RESPONSE	GO_STARTLE_RESPONSE		25	-0.27854943	-0.7130154	0.8908382	0.95751566	1.0	1813	tags=12%, list=8%, signal=13%
GO_ANTIMICROBIAL_HUMORAL_RESPONSE	GO_ANTIMICROBIAL_HUMORAL_RESPONSE		42	-0.30700752	-0.70734257	0.8604651	0.9630133	1.0	2890	tags=21%, list=13%, signal=25%
GO_CYTOCHROME_COMPLEX_ASSEMBLY	GO_CYTOCHROME_COMPLEX_ASSEMBLY		15	-0.25837067	-0.7053436	0.79746836	0.9642436	1.0	5472	tags=33%, list=25%, signal=45%
GO_POSITIVE_REGULATION_OF_PEPTIDE_SECRETION	GO_POSITIVE_REGULATION_OF_PEPTIDE_SECRETION		89	-0.19870327	-0.70518315	0.9786408	0.96351033	1.0	5394	tags=26%, list=25%, signal=34%
GO_EPIDERMIS_DEVELOPMENT	GO_EPIDERMIS_DEVELOPMENT		228	-0.28005293	-0.70403844	0.8954635	0.96382266	1.0	2818	tags=20%, list=13%, signal=23%
GO_POSITIVE_REGULATION_OF_EXTRINSIC_APOPTOTIC_SIGNALING_PATHWAY_VIA_DEATH_DOMAIN_RECEPTORS	GO_POSITIVE_REGULATION_OF_EXTRINSIC_APOPTOTIC_SIGNALING_PATHWAY_VIA_DEATH_DOMAIN_RECEPTORS		16	-0.3243274	-0.70279145	0.90234375	0.9642239	1.0	3320	tags=38%, list=15%, signal=44%
GO_RESPONSE_TO_MANGANESE_ION	GO_RESPONSE_TO_MANGANESE_ION		16	-0.29803577	-0.7021214	0.90363634	0.9640427	1.0	2062	tags=25%, list=9%, signal=28%
GO_HEPARAN_SULFATE_PROTEOGLYCAN_BIOSYNTHETIC_PROCESS	GO_HEPARAN_SULFATE_PROTEOGLYCAN_BIOSYNTHETIC_PROCESS		23	-0.28531647	-0.6983515	0.88779527	0.96711826	1.0	2559	tags=22%, list=12%, signal=25%
GO_CELLULAR_ALDEHYDE_METABOLIC_PROCESS	GO_CELLULAR_ALDEHYDE_METABOLIC_PROCESS		79	-0.23916006	-0.69789094	0.8574219	0.96669656	1.0	4791	tags=28%, list=22%, signal=36%
GO_METENCEPHALON_DEVELOPMENT	GO_METENCEPHALON_DEVELOPMENT		98	-0.21489127	-0.6977467	0.9448669	0.96595424	1.0	1740	tags=11%, list=8%, signal=12%
GO_NEURON_FATE_COMMITMENT	GO_NEURON_FATE_COMMITMENT		65	-0.25171456	-0.6975176	0.97244096	0.9652914	1.0	4245	tags=31%, list=20%, signal=38%
GO_LYSOSOMAL_TRANSPORT	GO_LYSOSOMAL_TRANSPORT		64	-0.19506244	-0.69514054	0.936345	0.96676093	1.0	5966	tags=31%, list=27%, signal=43%
GO_POSITIVE_REGULATION_OF_MYELOID_LEUKOCYTE_DIFFERENTIATION	GO_POSITIVE_REGULATION_OF_MYELOID_LEUKOCYTE_DIFFERENTIATION		46	-0.25751543	-0.69397205	0.93307084	0.96701485	1.0	3540	tags=26%, list=16%, signal=31%
GO_MULTI_ORGANISM_BEHAVIOR	GO_MULTI_ORGANISM_BEHAVIOR		72	-0.21569897	-0.6926092	0.9649123	0.96743333	1.0	4777	tags=24%, list=22%, signal=30%
GO_AMELOGENESIS	GO_AMELOGENESIS		19	-0.29146367	-0.68777937	0.9315069	0.9711222	1.0	787	tags=16%, list=4%, signal=16%
GO_SMALL_MOLECULE_CATABOLIC_PROCESS	GO_SMALL_MOLECULE_CATABOLIC_PROCESS		308	-0.21333864	-0.6861426	0.9961905	0.9717415	1.0	4117	tags=26%, list=19%, signal=31%
GO_COBALAMIN_METABOLIC_PROCESS	GO_COBALAMIN_METABOLIC_PROCESS		19	-0.26162273	-0.68524253	0.90361446	0.9716689	1.0	3991	tags=32%, list=18%, signal=39%
GO_PLASMA_MEMBRANE_FUSION	GO_PLASMA_MEMBRANE_FUSION		23	-0.2564745	-0.6843567	0.9316888	0.971562	1.0	2955	tags=22%, list=14%, signal=25%
GO_DETECTION_OF_TEMPERATURE_STIMULUS	GO_DETECTION_OF_TEMPERATURE_STIMULUS		15	-0.27958977	-0.68301505	0.8955823	0.97181684	1.0	3752	tags=27%, list=17%, signal=32%
GO_VESICLE_COATING	GO_VESICLE_COATING		72	-0.19380596	-0.68055844	0.9486166	0.97308505	1.0	2761	tags=13%, list=13%, signal=14%
GO_ACID_SECRETION	GO_ACID_SECRETION		63	-0.23369601	-0.67866504	0.99603176	0.97383904	1.0	4331	tags=22%, list=20%, signal=28%
GO_COPPER_ION_TRANSPORT	GO_COPPER_ION_TRANSPORT		19	-0.27942255	-0.6759008	0.9737336	0.9752327	1.0	1509	tags=16%, list=7%, signal=17%
GO_SERTOLI_CELL_DIFFERENTIATION	GO_SERTOLI_CELL_DIFFERENTIATION		18	-0.26855364	-0.67451346	0.91188526	0.9754341	1.0	5925	tags=39%, list=27%, signal=53%
GO_SERTOLI_CELL_DEVELOPMENT	GO_SERTOLI_CELL_DEVELOPMENT		15	-0.27607208	-0.6738266	0.88508064	0.9750803	1.0	5925	tags=40%, list=27%, signal=55%
GO_POSITIVE_REGULATION_OF_EXCITATORY_POSTSYNAPTIC_POTENTIAL	GO_POSITIVE_REGULATION_OF_EXCITATORY_POSTSYNAPTIC_POTENTIAL		21	-0.26571414	-0.6720372	0.9339806	0.97562206	1.0	2318	tags=19%, list=11%, signal=21%
GO_RNA_DEPENDENT_DNA_BIOSYNTHETIC_PROCESS	GO_RNA_DEPENDENT_DNA_BIOSYNTHETIC_PROCESS		20	-0.21513736	-0.6698494	0.8505976	0.9764748	1.0	6221	tags=45%, list=29%, signal=63%
GO_ER_ASSOCIATED_UBIQUITIN_DEPENDENT_PROTEIN_CATABOLIC_PROCESS	GO_ER_ASSOCIATED_UBIQUITIN_DEPENDENT_PROTEIN_CATABOLIC_PROCESS		59	-0.19492574	-0.66777444	0.9564356	0.9771867	1.0	6989	tags=39%, list=32%, signal=57%
GO_REGULATION_OF_OXIDATIVE_STRESS_INDUCED_CELL_DEATH	GO_REGULATION_OF_OXIDATIVE_STRESS_INDUCED_CELL_DEATH		43	-0.19860305	-0.66625446	0.95724905	0.9774546	1.0	7403	tags=47%, list=34%, signal=70%
GO_MICROTUBULE_ANCHORING	GO_MICROTUBULE_ANCHORING		17	-0.23378377	-0.66462743	0.9293598	0.9777426	1.0	4653	tags=29%, list=21%, signal=37%
GO_NEGATIVE_REGULATION_OF_RESPONSE_TO_OXIDATIVE_STRESS	GO_NEGATIVE_REGULATION_OF_RESPONSE_TO_OXIDATIVE_STRESS		33	-0.21061184	-0.6627577	0.97096187	0.9782304	1.0	4107	tags=24%, list=19%, signal=30%
GO_NEGATIVE_REGULATION_OF_VIRAL_PROCESS	GO_NEGATIVE_REGULATION_OF_VIRAL_PROCESS		83	-0.25911024	-0.6622232	0.8427419	0.9777112	1.0	2444	tags=16%, list=11%, signal=18%
GO_HEPARAN_SULFATE_PROTEOGLYCAN_METABOLIC_PROCESS	GO_HEPARAN_SULFATE_PROTEOGLYCAN_METABOLIC_PROCESS		28	-0.2688262	-0.651723	0.95841587	0.9841259	1.0	2559	tags=21%, list=12%, signal=24%
GO_ACETYL_COA_METABOLIC_PROCESS	GO_ACETYL_COA_METABOLIC_PROCESS		24	-0.24059732	-0.64999235	0.96893203	0.98436654	1.0	4033	tags=29%, list=19%, signal=36%
GO_VENTRAL_SPINAL_CORD_INTERNEURON_DIFFERENTIATION	GO_VENTRAL_SPINAL_CORD_INTERNEURON_DIFFERENTIATION		16	-0.27707687	-0.64788616	0.9239332	0.98481303	1.0	4245	tags=25%, list=20%, signal=31%
GO_REGULATION_OF_CHOLESTEROL_METABOLIC_PROCESS	GO_REGULATION_OF_CHOLESTEROL_METABOLIC_PROCESS		22	-0.27415982	-0.64677703	0.9525692	0.9846104	1.0	7	tags=5%, list=0%, signal=5%
GO_THYROID_GLAND_DEVELOPMENT	GO_THYROID_GLAND_DEVELOPMENT		24	-0.27338374	-0.6459583	0.94174755	0.984207	1.0	5035	tags=42%, list=23%, signal=54%
GO_RESPONSE_TO_AMPHETAMINE	GO_RESPONSE_TO_AMPHETAMINE		29	-0.23929158	-0.6452512	0.94814813	0.9837275	1.0	2603	tags=14%, list=12%, signal=16%
GO_POSITIVE_REGULATION_OF_OSTEOCLAST_DIFFERENTIATION	GO_POSITIVE_REGULATION_OF_OSTEOCLAST_DIFFERENTIATION		23	-0.28612033	-0.6401431	0.97633135	0.98596585	1.0	2413	tags=22%, list=11%, signal=24%
GO_INDOLALKYLAMINE_METABOLIC_PROCESS	GO_INDOLALKYLAMINE_METABOLIC_PROCESS		16	-0.29958245	-0.63883716	0.9243028	0.98584056	1.0	3603	tags=31%, list=17%, signal=37%
GO_REGULATION_OF_PEPTIDYL_SERINE_PHOSPHORYLATION_OF_STAT_PROTEIN	GO_REGULATION_OF_PEPTIDYL_SERINE_PHOSPHORYLATION_OF_STAT_PROTEIN		21	-0.2780159	-0.63594174	0.894	0.98654187	1.0	1583	tags=10%, list=7%, signal=10%
GO_INDOLE_CONTAINING_COMPOUND_METABOLIC_PROCESS	GO_INDOLE_CONTAINING_COMPOUND_METABOLIC_PROCESS		25	-0.25942868	-0.62362325	0.972549	0.99209267	1.0	3603	tags=24%, list=17%, signal=29%
GO_RESPONSE_TO_INTERFERON_ALPHA	GO_RESPONSE_TO_INTERFERON_ALPHA		20	-0.33204207	-0.62254995	0.8455285	0.99172765	1.0	1611	tags=15%, list=7%, signal=16%
GO_ASPARTATE_FAMILY_AMINO_ACID_CATABOLIC_PROCESS	GO_ASPARTATE_FAMILY_AMINO_ACID_CATABOLIC_PROCESS		17	-0.27675843	-0.6187269	0.9503676	0.9925781	1.0	5568	tags=41%, list=26%, signal=55%
GO_POSITIVE_REGULATION_OF_RESPONSE_TO_CYTOKINE_STIMULUS	GO_POSITIVE_REGULATION_OF_RESPONSE_TO_CYTOKINE_STIMULUS		29	-0.23891804	-0.616786	0.9746835	0.9925599	1.0	2063	tags=14%, list=9%, signal=15%
GO_EYE_PHOTORECEPTOR_CELL_DIFFERENTIATION	GO_EYE_PHOTORECEPTOR_CELL_DIFFERENTIATION		41	-0.21290807	-0.6166986	0.99198395	0.99170345	1.0	1531	tags=7%, list=7%, signal=8%
GO_ENERGY_COUPLED_PROTON_TRANSPORT_DOWN_ELECTROCHEMICAL_GRADIENT	GO_ENERGY_COUPLED_PROTON_TRANSPORT_DOWN_ELECTROCHEMICAL_GRADIENT		21	-0.22365908	-0.61386436	0.9069307	0.99200845	1.0	6775	tags=29%, list=31%, signal=41%
GO_NEGATIVE_REGULATION_OF_BLOOD_PRESSURE	GO_NEGATIVE_REGULATION_OF_BLOOD_PRESSURE		42	-0.20782606	-0.6108645	0.9916667	0.9923618	1.0	6090	tags=31%, list=28%, signal=43%
GO_LEFT_RIGHT_PATTERN_FORMATION	GO_LEFT_RIGHT_PATTERN_FORMATION		21	-0.24004266	-0.5996035	0.9918367	0.9959329	1.0	2746	tags=19%, list=13%, signal=22%
GO_FLAVONOID_METABOLIC_PROCESS	GO_FLAVONOID_METABOLIC_PROCESS		16	-0.32272944	-0.5864724	0.9587242	0.999428	1.0	1929	tags=25%, list=9%, signal=27%
GO_BENZENE_CONTAINING_COMPOUND_METABOLIC_PROCESS	GO_BENZENE_CONTAINING_COMPOUND_METABOLIC_PROCESS		22	-0.29521346	-0.58024365	0.99233717	1.0	1.0	4070	tags=32%, list=19%, signal=39%
GO_NEUROTRANSMITTER_METABOLIC_PROCESS	GO_NEUROTRANSMITTER_METABOLIC_PROCESS		23	-0.2554277	-0.57607645	0.99423075	1.0	1.0	1914	tags=13%, list=9%, signal=14%
GO_ESTABLISHMENT_OF_PROTEIN_LOCALIZATION_TO_ENDOPLASMIC_RETICULUM	GO_ESTABLISHMENT_OF_PROTEIN_LOCALIZATION_TO_ENDOPLASMIC_RETICULUM		87	-0.121795475	-0.57309544	0.92105263	1.0	1.0	10217	tags=36%, list=47%, signal=67%
GO_CELLULAR_RESPIRATION	GO_CELLULAR_RESPIRATION		134	-0.14954883	-0.56852597	0.9589322	1.0	1.0	6817	tags=33%, list=31%, signal=48%
GO_AROMATIC_AMINO_ACID_FAMILY_CATABOLIC_PROCESS	GO_AROMATIC_AMINO_ACID_FAMILY_CATABOLIC_PROCESS		18	-0.26956376	-0.5666989	0.98050684	1.0	1.0	4275	tags=33%, list=20%, signal=41%
GO_SYNAPTIC_TRANSMISSION_DOPAMINERGIC	GO_SYNAPTIC_TRANSMISSION_DOPAMINERGIC		17	-0.24498528	-0.5666988	0.9476744	0.99945354	1.0	16429	tags=100%, list=76%, signal=408%
GO_CYTOPLASMIC_SEQUESTERING_OF_PROTEIN	GO_CYTOPLASMIC_SEQUESTERING_OF_PROTEIN		39	-0.17696984	-0.5660091	0.97485495	0.99873996	1.0	8473	tags=49%, list=39%, signal=80%
GO_AZOLE_TRANSPORT	GO_AZOLE_TRANSPORT		15	-0.23197797	-0.5595535	0.994012	0.9993728	1.0	2690	tags=20%, list=12%, signal=23%
GO_AROMATIC_AMINO_ACID_FAMILY_METABOLIC_PROCESS	GO_AROMATIC_AMINO_ACID_FAMILY_METABOLIC_PROCESS		26	-0.23304135	-0.5588003	0.9979716	0.99863744	1.0	6768	tags=42%, list=31%, signal=61%
GO_REGULATION_OF_WATER_LOSS_VIA_SKIN	GO_REGULATION_OF_WATER_LOSS_VIA_SKIN		16	-0.34267387	-0.5501233	0.93861383	0.99950594	1.0	169	tags=13%, list=1%, signal=13%
GO_EPIDERMAL_CELL_DIFFERENTIATION	GO_EPIDERMAL_CELL_DIFFERENTIATION		120	-0.24724622	-0.5474374	0.982	0.9990834	1.0	4246	tags=26%, list=20%, signal=32%
GO_SPINAL_CORD_PATTERNING	GO_SPINAL_CORD_PATTERNING		23	-0.22703898	-0.54563344	0.9811321	0.99850655	1.0	4245	tags=22%, list=20%, signal=27%
GO_NEGATIVE_REGULATION_OF_VIRAL_RELEASE_FROM_HOST_CELL	GO_NEGATIVE_REGULATION_OF_VIRAL_RELEASE_FROM_HOST_CELL		15	-0.22528476	-0.54045796	0.9788136	0.99852604	1.0	2842	tags=13%, list=13%, signal=15%
GO_AXONEMAL_DYNEIN_COMPLEX_ASSEMBLY	GO_AXONEMAL_DYNEIN_COMPLEX_ASSEMBLY		16	-0.21278338	-0.5357554	0.9740519	0.9983763	1.0	1067	tags=6%, list=5%, signal=7%
GO_KERATINOCYTE_DIFFERENTIATION	GO_KERATINOCYTE_DIFFERENTIATION		81	-0.2676492	-0.5357356	0.97053045	0.9974868	1.0	4030	tags=27%, list=19%, signal=33%
GO_NUCLEOTIDE_SUGAR_BIOSYNTHETIC_PROCESS	GO_NUCLEOTIDE_SUGAR_BIOSYNTHETIC_PROCESS		17	-0.21360165	-0.5255435	0.9826255	0.9980395	1.0	6453	tags=35%, list=30%, signal=50%
GO_IONOTROPIC_GLUTAMATE_RECEPTOR_SIGNALING_PATHWAY	GO_IONOTROPIC_GLUTAMATE_RECEPTOR_SIGNALING_PATHWAY		23	-0.17316753	-0.48024035	0.99239546	1.0	1.0	1813	tags=9%, list=8%, signal=9%
GO_CILIUM_MOVEMENT	GO_CILIUM_MOVEMENT		30	-0.17694592	-0.46957538	1.0	1.0	1.0	157	tags=3%, list=1%, signal=3%
GO_ELECTRON_TRANSPORT_CHAIN	GO_ELECTRON_TRANSPORT_CHAIN		88	-0.12975724	-0.46228033	0.99154335	1.0	1.0	6540	tags=30%, list=30%, signal=42%
GO_REGULATION_OF_FEEDING_BEHAVIOR	GO_REGULATION_OF_FEEDING_BEHAVIOR		19	-0.15980856	-0.45994246	0.9809322	0.99977636	1.0	12544	tags=68%, list=58%, signal=161%
GO_RESPONSE_TO_TYPE_I_INTERFERON	GO_RESPONSE_TO_TYPE_I_INTERFERON		67	-0.21424156	-0.42602625	0.9479167	0.99997807	1.0	1935	tags=10%, list=9%, signal=11%
GO_REGULATION_OF_ACROSOME_REACTION	GO_REGULATION_OF_ACROSOME_REACTION		15	-0.17922074	-0.41364574	0.9958592	0.9993466	1.0	3638	tags=13%, list=17%, signal=16%
